# Supplementary material for: Comparative transcriptome analysis of two contrasting watermelon genotypes during fruit development and ripening
Source: BMC Genomics. 2017 Jan 3;18:3. doi: 10.1186/s12864-016-3442-3 (PMC5209866; doi:10.1186/s12864-016-3442-3)
Supplement: Additional file 1: — Data (zip file) of the evidence-based novel genes identified in this study. (ZIP 250 kb) [file 12864_2016_3442_MOESM1_ESM.zip]

Archive with 1 entries (1 files):
- transcripts.fasta.transdecoder.genome.gff3
