# Supplementary material for: Comparative transcriptome analysis of two contrasting watermelon genotypes during fruit development and ripening
Source: BMC Genomics. 2017 Jan 3;18:3. doi: 10.1186/s12864-016-3442-3 (PMC5209866; doi:10.1186/s12864-016-3442-3)
Supplement: Additional file 1: — Data (zip file) of the evidence-based novel genes identified in this study. (ZIP 250 kb) [file 12864_2016_3442_MOESM1_ESM.zip › transcripts.fasta.transdecoder.genome.gff3]

chr0	transdecoder	gene	8532371	8535179	.	+	.	ID=XLOC_000117;Name=ORF
chr0	transdecoder	mRNA	8532371	8535179	.	+	.	ID=TCONS_00000163|m.19;Parent=XLOC_000117;Name=ORF
chr0	transdecoder	five_prime_UTR	8532371	8532720	.	+	.	ID=TCONS_00000163|m.19.utr5p1;Parent=TCONS_00000163|m.19
chr0	transdecoder	exon	8532371	8532801	.	+	.	ID=TCONS_00000163|m.19.exon1;Parent=TCONS_00000163|m.19
chr0	transdecoder	CDS	8532721	8532801	.	+	.	ID=cds.TCONS_00000163|m.19;Parent=TCONS_00000163|m.19
chr0	transdecoder	exon	8532894	8532966	.	+	.	ID=TCONS_00000163|m.19.exon2;Parent=TCONS_00000163|m.19
chr0	transdecoder	CDS	8532894	8532966	.	+	.	ID=cds.TCONS_00000163|m.19;Parent=TCONS_00000163|m.19
chr0	transdecoder	exon	8533133	8533216	.	+	.	ID=TCONS_00000163|m.19.exon3;Parent=TCONS_00000163|m.19
chr0	transdecoder	CDS	8533133	8533216	.	+	.	ID=cds.TCONS_00000163|m.19;Parent=TCONS_00000163|m.19
chr0	transdecoder	exon	8533443	8533507	.	+	.	ID=TCONS_00000163|m.19.exon4;Parent=TCONS_00000163|m.19
chr0	transdecoder	CDS	8533443	8533507	.	+	.	ID=cds.TCONS_00000163|m.19;Parent=TCONS_00000163|m.19
chr0	transdecoder	exon	8533591	8533692	.	+	.	ID=TCONS_00000163|m.19.exon5;Parent=TCONS_00000163|m.19
chr0	transdecoder	CDS	8533591	8533692	.	+	.	ID=cds.TCONS_00000163|m.19;Parent=TCONS_00000163|m.19
chr0	transdecoder	exon	8533807	8533951	.	+	.	ID=TCONS_00000163|m.19.exon6;Parent=TCONS_00000163|m.19
chr0	transdecoder	CDS	8533807	8533839	.	+	.	ID=cds.TCONS_00000163|m.19;Parent=TCONS_00000163|m.19
chr0	transdecoder	exon	8534605	8535179	.	+	.	ID=TCONS_00000163|m.19.exon7;Parent=TCONS_00000163|m.19
chr0	transdecoder	three_prime_UTR	8533840	8533951	.	+	.	ID=TCONS_00000163|m.19.utr3p1;Parent=TCONS_00000163|m.19
chr0	transdecoder	three_prime_UTR	8534605	8535179	.	+	.	ID=TCONS_00000163|m.19.utr3p2;Parent=TCONS_00000163|m.19
chr0	transdecoder	gene	16473064	16473520	.	+	.	ID=XLOC_000239;Name=ORF
chr0	transdecoder	mRNA	16473064	16473520	.	+	.	ID=TCONS_00000352|m.12;Parent=XLOC_000239;Name=ORF
chr0	transdecoder	exon	16473064	16473120	.	+	.	ID=TCONS_00000352|m.12.exon1;Parent=TCONS_00000352|m.12
chr0	transdecoder	CDS	16473064	16473120	.	+	.	ID=cds.TCONS_00000352|m.12;Parent=TCONS_00000352|m.12
chr0	transdecoder	exon	16473191	16473520	.	+	.	ID=TCONS_00000352|m.12.exon2;Parent=TCONS_00000352|m.12
chr0	transdecoder	CDS	16473191	16473511	.	+	.	ID=cds.TCONS_00000352|m.12;Parent=TCONS_00000352|m.12
chr0	transdecoder	three_prime_UTR	16473512	16473520	.	+	.	ID=TCONS_00000352|m.12.utr3p1;Parent=TCONS_00000352|m.12
chr0	transdecoder	gene	17786995	17793588	.	+	.	ID=XLOC_000261;Name=ORF
chr0	transdecoder	mRNA	17786995	17793588	.	+	.	ID=TCONS_00000382|m.29;Parent=XLOC_000261;Name=ORF
chr0	transdecoder	five_prime_UTR	17786995	17793220	.	+	.	ID=TCONS_00000382|m.29.utr5p1;Parent=TCONS_00000382|m.29
chr0	transdecoder	exon	17786995	17793588	.	+	.	ID=TCONS_00000382|m.29.exon1;Parent=TCONS_00000382|m.29
chr0	transdecoder	CDS	17793221	17793556	.	+	.	ID=cds.TCONS_00000382|m.29;Parent=TCONS_00000382|m.29
chr0	transdecoder	three_prime_UTR	17793557	17793588	.	+	.	ID=TCONS_00000382|m.29.utr3p1;Parent=TCONS_00000382|m.29
chr0	transdecoder	gene	17786995	17793588	.	-	.	ID=XLOC_000261;Name=ORF
chr0	transdecoder	mRNA	17786995	17793588	.	-	.	ID=TCONS_00000382|m.30;Parent=XLOC_000261;Name=ORF
chr0	transdecoder	five_prime_UTR	17790047	17793588	.	-	.	ID=TCONS_00000382|m.30.utr5p1;Parent=TCONS_00000382|m.30
chr0	transdecoder	exon	17786995	17793588	.	-	.	ID=TCONS_00000382|m.30.exon1;Parent=TCONS_00000382|m.30
chr0	transdecoder	CDS	17789747	17790046	.	-	.	ID=cds.TCONS_00000382|m.30;Parent=TCONS_00000382|m.30
chr0	transdecoder	three_prime_UTR	17786995	17789746	.	-	.	ID=TCONS_00000382|m.30.utr3p1;Parent=TCONS_00000382|m.30
chr0	transdecoder	gene	19842960	19843916	.	+	.	ID=XLOC_000295;Name=ORF
chr0	transdecoder	mRNA	19842960	19843916	.	+	.	ID=TCONS_00000462|m.31;Parent=XLOC_000295;Name=ORF
chr0	transdecoder	five_prime_UTR	19842960	19843150	.	+	.	ID=TCONS_00000462|m.31.utr5p1;Parent=TCONS_00000462|m.31
chr0	transdecoder	exon	19842960	19843701	.	+	.	ID=TCONS_00000462|m.31.exon1;Parent=TCONS_00000462|m.31
chr0	transdecoder	CDS	19843151	19843471	.	+	.	ID=cds.TCONS_00000462|m.31;Parent=TCONS_00000462|m.31
chr0	transdecoder	exon	19843800	19843916	.	+	.	ID=TCONS_00000462|m.31.exon2;Parent=TCONS_00000462|m.31
chr0	transdecoder	three_prime_UTR	19843472	19843701	.	+	.	ID=TCONS_00000462|m.31.utr3p1;Parent=TCONS_00000462|m.31
chr0	transdecoder	three_prime_UTR	19843800	19843916	.	+	.	ID=TCONS_00000462|m.31.utr3p2;Parent=TCONS_00000462|m.31
chr0	transdecoder	gene	22514967	22518375	.	+	.	ID=XLOC_000341;Name=ORF
chr0	transdecoder	mRNA	22514967	22518375	.	+	.	ID=TCONS_00000566|m.5;Parent=XLOC_000341;Name=ORF
chr0	transdecoder	five_prime_UTR	22514967	22515274	.	+	.	ID=TCONS_00000566|m.5.utr5p1;Parent=TCONS_00000566|m.5
chr0	transdecoder	exon	22514967	22515407	.	+	.	ID=TCONS_00000566|m.5.exon1;Parent=TCONS_00000566|m.5
chr0	transdecoder	CDS	22515275	22515407	.	+	.	ID=cds.TCONS_00000566|m.5;Parent=TCONS_00000566|m.5
chr0	transdecoder	exon	22515525	22515659	.	+	.	ID=TCONS_00000566|m.5.exon2;Parent=TCONS_00000566|m.5
chr0	transdecoder	CDS	22515525	22515659	.	+	.	ID=cds.TCONS_00000566|m.5;Parent=TCONS_00000566|m.5
chr0	transdecoder	exon	22517950	22518375	.	+	.	ID=TCONS_00000566|m.5.exon3;Parent=TCONS_00000566|m.5
chr0	transdecoder	CDS	22517950	22518197	.	+	.	ID=cds.TCONS_00000566|m.5;Parent=TCONS_00000566|m.5
chr0	transdecoder	three_prime_UTR	22518198	22518375	.	+	.	ID=TCONS_00000566|m.5.utr3p1;Parent=TCONS_00000566|m.5
chr0	transdecoder	gene	23851996	23862297	.	+	.	ID=XLOC_000367;Name=ORF
chr0	transdecoder	mRNA	23851996	23862297	.	+	.	ID=TCONS_00000626|m.39;Parent=XLOC_000367;Name=ORF
chr0	transdecoder	five_prime_UTR	23851996	23852042	.	+	.	ID=TCONS_00000626|m.39.utr5p1;Parent=TCONS_00000626|m.39
chr0	transdecoder	exon	23851996	23852045	.	+	.	ID=TCONS_00000626|m.39.exon1;Parent=TCONS_00000626|m.39
chr0	transdecoder	CDS	23852043	23852045	.	+	.	ID=cds.TCONS_00000626|m.39;Parent=TCONS_00000626|m.39
chr0	transdecoder	exon	23852404	23852489	.	+	.	ID=TCONS_00000626|m.39.exon2;Parent=TCONS_00000626|m.39
chr0	transdecoder	CDS	23852404	23852489	.	+	.	ID=cds.TCONS_00000626|m.39;Parent=TCONS_00000626|m.39
chr0	transdecoder	exon	23852577	23852681	.	+	.	ID=TCONS_00000626|m.39.exon3;Parent=TCONS_00000626|m.39
chr0	transdecoder	CDS	23852577	23852681	.	+	.	ID=cds.TCONS_00000626|m.39;Parent=TCONS_00000626|m.39
chr0	transdecoder	exon	23852793	23852864	.	+	.	ID=TCONS_00000626|m.39.exon4;Parent=TCONS_00000626|m.39
chr0	transdecoder	CDS	23852793	23852864	.	+	.	ID=cds.TCONS_00000626|m.39;Parent=TCONS_00000626|m.39
chr0	transdecoder	exon	23853715	23853803	.	+	.	ID=TCONS_00000626|m.39.exon5;Parent=TCONS_00000626|m.39
chr0	transdecoder	CDS	23853715	23853803	.	+	.	ID=cds.TCONS_00000626|m.39;Parent=TCONS_00000626|m.39
chr0	transdecoder	exon	23855218	23855366	.	+	.	ID=TCONS_00000626|m.39.exon6;Parent=TCONS_00000626|m.39
chr0	transdecoder	CDS	23855218	23855366	.	+	.	ID=cds.TCONS_00000626|m.39;Parent=TCONS_00000626|m.39
chr0	transdecoder	exon	23855878	23856021	.	+	.	ID=TCONS_00000626|m.39.exon7;Parent=TCONS_00000626|m.39
chr0	transdecoder	CDS	23855878	23856021	.	+	.	ID=cds.TCONS_00000626|m.39;Parent=TCONS_00000626|m.39
chr0	transdecoder	exon	23856091	23856198	.	+	.	ID=TCONS_00000626|m.39.exon8;Parent=TCONS_00000626|m.39
chr0	transdecoder	CDS	23856091	23856198	.	+	.	ID=cds.TCONS_00000626|m.39;Parent=TCONS_00000626|m.39
chr0	transdecoder	exon	23858407	23858517	.	+	.	ID=TCONS_00000626|m.39.exon9;Parent=TCONS_00000626|m.39
chr0	transdecoder	CDS	23858407	23858517	.	+	.	ID=cds.TCONS_00000626|m.39;Parent=TCONS_00000626|m.39
chr0	transdecoder	exon	23859100	23859204	.	+	.	ID=TCONS_00000626|m.39.exon10;Parent=TCONS_00000626|m.39
chr0	transdecoder	CDS	23859100	23859204	.	+	.	ID=cds.TCONS_00000626|m.39;Parent=TCONS_00000626|m.39
chr0	transdecoder	exon	23859300	23859410	.	+	.	ID=TCONS_00000626|m.39.exon11;Parent=TCONS_00000626|m.39
chr0	transdecoder	CDS	23859300	23859410	.	+	.	ID=cds.TCONS_00000626|m.39;Parent=TCONS_00000626|m.39
chr0	transdecoder	exon	23861009	23861187	.	+	.	ID=TCONS_00000626|m.39.exon12;Parent=TCONS_00000626|m.39
chr0	transdecoder	CDS	23861009	23861187	.	+	.	ID=cds.TCONS_00000626|m.39;Parent=TCONS_00000626|m.39
chr0	transdecoder	exon	23861351	23861822	.	+	.	ID=TCONS_00000626|m.39.exon13;Parent=TCONS_00000626|m.39
chr0	transdecoder	CDS	23861351	23861822	.	+	.	ID=cds.TCONS_00000626|m.39;Parent=TCONS_00000626|m.39
chr0	transdecoder	exon	23862038	23862145	.	+	.	ID=TCONS_00000626|m.39.exon14;Parent=TCONS_00000626|m.39
chr0	transdecoder	CDS	23862038	23862145	.	+	.	ID=cds.TCONS_00000626|m.39;Parent=TCONS_00000626|m.39
chr0	transdecoder	exon	23862234	23862297	.	+	.	ID=TCONS_00000626|m.39.exon15;Parent=TCONS_00000626|m.39
chr0	transdecoder	CDS	23862234	23862296	.	+	.	ID=cds.TCONS_00000626|m.39;Parent=TCONS_00000626|m.39
chr0	transdecoder	three_prime_UTR	23862297	23862297	.	+	.	ID=TCONS_00000626|m.39.utr3p1;Parent=TCONS_00000626|m.39
chr0	transdecoder	gene	3775012	3778317	.	-	.	ID=XLOC_000430;Name=ORF
chr0	transdecoder	mRNA	3775012	3778317	.	-	.	ID=TCONS_00000705|m.25;Parent=XLOC_000430;Name=ORF
chr0	transdecoder	five_prime_UTR	3778182	3778317	.	-	.	ID=TCONS_00000705|m.25.utr5p1;Parent=TCONS_00000705|m.25
chr0	transdecoder	five_prime_UTR	3776155	3777867	.	-	.	ID=TCONS_00000705|m.25.utr5p2;Parent=TCONS_00000705|m.25
chr0	transdecoder	exon	3778182	3778317	.	-	.	ID=TCONS_00000705|m.25.exon1;Parent=TCONS_00000705|m.25
chr0	transdecoder	exon	3775012	3777867	.	-	.	ID=TCONS_00000705|m.25.exon2;Parent=TCONS_00000705|m.25
chr0	transdecoder	CDS	3775771	3776154	.	-	.	ID=cds.TCONS_00000705|m.25;Parent=TCONS_00000705|m.25
chr0	transdecoder	three_prime_UTR	3775012	3775770	.	-	.	ID=TCONS_00000705|m.25.utr3p1;Parent=TCONS_00000705|m.25
chr0	transdecoder	gene	3775012	3778406	.	-	.	ID=XLOC_000430;Name=ORF
chr0	transdecoder	mRNA	3775012	3778406	.	-	.	ID=TCONS_00000706|m.23;Parent=XLOC_000430;Name=ORF
chr0	transdecoder	five_prime_UTR	3777940	3778406	.	-	.	ID=TCONS_00000706|m.23.utr5p1;Parent=TCONS_00000706|m.23
chr0	transdecoder	five_prime_UTR	3776155	3777867	.	-	.	ID=TCONS_00000706|m.23.utr5p2;Parent=TCONS_00000706|m.23
chr0	transdecoder	exon	3777940	3778406	.	-	.	ID=TCONS_00000706|m.23.exon1;Parent=TCONS_00000706|m.23
chr0	transdecoder	exon	3775012	3777867	.	-	.	ID=TCONS_00000706|m.23.exon2;Parent=TCONS_00000706|m.23
chr0	transdecoder	CDS	3775771	3776154	.	-	.	ID=cds.TCONS_00000706|m.23;Parent=TCONS_00000706|m.23
chr0	transdecoder	three_prime_UTR	3775012	3775770	.	-	.	ID=TCONS_00000706|m.23.utr3p1;Parent=TCONS_00000706|m.23
chr0	transdecoder	gene	220175	220736	.	+	.	ID=XLOC_000776;Name=ORF
chr0	transdecoder	mRNA	220175	220736	.	+	.	ID=TCONS_00001308|m.18;Parent=XLOC_000776;Name=ORF
chr0	transdecoder	exon	220175	220736	.	+	.	ID=TCONS_00001308|m.18.exon1;Parent=TCONS_00001308|m.18
chr0	transdecoder	CDS	220175	220714	.	+	.	ID=cds.TCONS_00001308|m.18;Parent=TCONS_00001308|m.18
chr0	transdecoder	three_prime_UTR	220715	220736	.	+	.	ID=TCONS_00001308|m.18.utr3p1;Parent=TCONS_00001308|m.18
chr0	transdecoder	gene	304693	305569	.	-	.	ID=XLOC_000778;Name=ORF
chr0	transdecoder	mRNA	304693	305569	.	-	.	ID=TCONS_00001310|m.2;Parent=XLOC_000778;Name=ORF
chr0	transdecoder	five_prime_UTR	305568	305569	.	-	.	ID=TCONS_00001310|m.2.utr5p1;Parent=TCONS_00001310|m.2
chr0	transdecoder	exon	304693	305569	.	-	.	ID=TCONS_00001310|m.2.exon1;Parent=TCONS_00001310|m.2
chr0	transdecoder	CDS	304728	305567	.	-	.	ID=cds.TCONS_00001310|m.2;Parent=TCONS_00001310|m.2
chr0	transdecoder	three_prime_UTR	304693	304727	.	-	.	ID=TCONS_00001310|m.2.utr3p1;Parent=TCONS_00001310|m.2
chr0	transdecoder	gene	341472	342446	.	-	.	ID=XLOC_000779;Name=ORF
chr0	transdecoder	mRNA	341472	342446	.	-	.	ID=TCONS_00001311|m.9;Parent=XLOC_000779;Name=ORF
chr0	transdecoder	five_prime_UTR	342344	342446	.	-	.	ID=TCONS_00001311|m.9.utr5p1;Parent=TCONS_00001311|m.9
chr0	transdecoder	exon	341472	342446	.	-	.	ID=TCONS_00001311|m.9.exon1;Parent=TCONS_00001311|m.9
chr0	transdecoder	CDS	341474	342343	.	-	.	ID=cds.TCONS_00001311|m.9;Parent=TCONS_00001311|m.9
chr0	transdecoder	three_prime_UTR	341472	341473	.	-	.	ID=TCONS_00001311|m.9.utr3p1;Parent=TCONS_00001311|m.9
chr0	transdecoder	gene	355511	356418	.	+	.	ID=XLOC_000780;Name=ORF
chr0	transdecoder	mRNA	355511	356418	.	+	.	ID=TCONS_00001312|m.10;Parent=XLOC_000780;Name=ORF
chr0	transdecoder	five_prime_UTR	355511	355511	.	+	.	ID=TCONS_00001312|m.10.utr5p1;Parent=TCONS_00001312|m.10
chr0	transdecoder	exon	355511	356418	.	+	.	ID=TCONS_00001312|m.10.exon1;Parent=TCONS_00001312|m.10
chr0	transdecoder	CDS	355512	356036	.	+	.	ID=cds.TCONS_00001312|m.10;Parent=TCONS_00001312|m.10
chr0	transdecoder	three_prime_UTR	356037	356418	.	+	.	ID=TCONS_00001312|m.10.utr3p1;Parent=TCONS_00001312|m.10
chr0	transdecoder	gene	438813	440085	.	-	.	ID=XLOC_000781;Name=ORF
chr0	transdecoder	mRNA	438813	440085	.	-	.	ID=TCONS_00001313|m.17;Parent=XLOC_000781;Name=ORF
chr0	transdecoder	five_prime_UTR	439981	440085	.	-	.	ID=TCONS_00001313|m.17.utr5p1;Parent=TCONS_00001313|m.17
chr0	transdecoder	exon	438813	440085	.	-	.	ID=TCONS_00001313|m.17.exon1;Parent=TCONS_00001313|m.17
chr0	transdecoder	CDS	439402	439980	.	-	.	ID=cds.TCONS_00001313|m.17;Parent=TCONS_00001313|m.17
chr0	transdecoder	three_prime_UTR	438813	439401	.	-	.	ID=TCONS_00001313|m.17.utr3p1;Parent=TCONS_00001313|m.17
chr0	transdecoder	gene	2042247	2042895	.	+	.	ID=XLOC_000786;Name=ORF
chr0	transdecoder	mRNA	2042247	2042895	.	+	.	ID=TCONS_00001318|m.15;Parent=XLOC_000786;Name=ORF
chr0	transdecoder	five_prime_UTR	2042247	2042248	.	+	.	ID=TCONS_00001318|m.15.utr5p1;Parent=TCONS_00001318|m.15
chr0	transdecoder	exon	2042247	2042895	.	+	.	ID=TCONS_00001318|m.15.exon1;Parent=TCONS_00001318|m.15
chr0	transdecoder	CDS	2042249	2042893	.	+	.	ID=cds.TCONS_00001318|m.15;Parent=TCONS_00001318|m.15
chr0	transdecoder	three_prime_UTR	2042894	2042895	.	+	.	ID=TCONS_00001318|m.15.utr3p1;Parent=TCONS_00001318|m.15
chr0	transdecoder	gene	2843618	2845074	.	-	.	ID=XLOC_000788;Name=ORF
chr0	transdecoder	mRNA	2843618	2845074	.	-	.	ID=TCONS_00001320|m.4;Parent=XLOC_000788;Name=ORF
chr0	transdecoder	five_prime_UTR	2844992	2845074	.	-	.	ID=TCONS_00001320|m.4.utr5p1;Parent=TCONS_00001320|m.4
chr0	transdecoder	exon	2843618	2845074	.	-	.	ID=TCONS_00001320|m.4.exon1;Parent=TCONS_00001320|m.4
chr0	transdecoder	CDS	2844560	2844991	.	-	.	ID=cds.TCONS_00001320|m.4;Parent=TCONS_00001320|m.4
chr0	transdecoder	three_prime_UTR	2843618	2844559	.	-	.	ID=TCONS_00001320|m.4.utr3p1;Parent=TCONS_00001320|m.4
chr0	transdecoder	gene	4575178	4576057	.	+	.	ID=XLOC_000790;Name=ORF
chr0	transdecoder	mRNA	4575178	4576057	.	+	.	ID=TCONS_00001322|m.3;Parent=XLOC_000790;Name=ORF
chr0	transdecoder	five_prime_UTR	4575178	4575687	.	+	.	ID=TCONS_00001322|m.3.utr5p1;Parent=TCONS_00001322|m.3
chr0	transdecoder	exon	4575178	4576057	.	+	.	ID=TCONS_00001322|m.3.exon1;Parent=TCONS_00001322|m.3
chr0	transdecoder	CDS	4575688	4576056	.	+	.	ID=cds.TCONS_00001322|m.3;Parent=TCONS_00001322|m.3
chr0	transdecoder	three_prime_UTR	4576057	4576057	.	+	.	ID=TCONS_00001322|m.3.utr3p1;Parent=TCONS_00001322|m.3
chr0	transdecoder	gene	6460154	6460693	.	-	.	ID=XLOC_000796;Name=ORF
chr0	transdecoder	mRNA	6460154	6460693	.	-	.	ID=TCONS_00001328|m.28;Parent=XLOC_000796;Name=ORF
chr0	transdecoder	five_prime_UTR	6460459	6460693	.	-	.	ID=TCONS_00001328|m.28.utr5p1;Parent=TCONS_00001328|m.28
chr0	transdecoder	exon	6460154	6460693	.	-	.	ID=TCONS_00001328|m.28.exon1;Parent=TCONS_00001328|m.28
chr0	transdecoder	CDS	6460156	6460458	.	-	.	ID=cds.TCONS_00001328|m.28;Parent=TCONS_00001328|m.28
chr0	transdecoder	three_prime_UTR	6460154	6460155	.	-	.	ID=TCONS_00001328|m.28.utr3p1;Parent=TCONS_00001328|m.28
chr0	transdecoder	gene	6461449	6462323	.	-	.	ID=XLOC_000798;Name=ORF
chr0	transdecoder	mRNA	6461449	6462323	.	-	.	ID=TCONS_00001330|m.26;Parent=XLOC_000798;Name=ORF
chr0	transdecoder	five_prime_UTR	6462322	6462323	.	-	.	ID=TCONS_00001330|m.26.utr5p1;Parent=TCONS_00001330|m.26
chr0	transdecoder	exon	6461449	6462323	.	-	.	ID=TCONS_00001330|m.26.exon1;Parent=TCONS_00001330|m.26
chr0	transdecoder	CDS	6461710	6462321	.	-	.	ID=cds.TCONS_00001330|m.26;Parent=TCONS_00001330|m.26
chr0	transdecoder	three_prime_UTR	6461449	6461709	.	-	.	ID=TCONS_00001330|m.26.utr3p1;Parent=TCONS_00001330|m.26
chr0	transdecoder	gene	8528025	8528912	.	-	.	ID=XLOC_000801;Name=ORF
chr0	transdecoder	mRNA	8528025	8528912	.	-	.	ID=TCONS_00001333|m.21;Parent=XLOC_000801;Name=ORF
chr0	transdecoder	exon	8528025	8528912	.	-	.	ID=TCONS_00001333|m.21.exon1;Parent=TCONS_00001333|m.21
chr0	transdecoder	CDS	8528397	8528912	.	-	.	ID=cds.TCONS_00001333|m.21;Parent=TCONS_00001333|m.21
chr0	transdecoder	three_prime_UTR	8528025	8528396	.	-	.	ID=TCONS_00001333|m.21.utr3p1;Parent=TCONS_00001333|m.21
chr0	transdecoder	gene	9755394	9757152	.	-	.	ID=XLOC_000805;Name=ORF
chr0	transdecoder	mRNA	9755394	9757152	.	-	.	ID=TCONS_00001337|m.7;Parent=XLOC_000805;Name=ORF
chr0	transdecoder	five_prime_UTR	9756200	9757152	.	-	.	ID=TCONS_00001337|m.7.utr5p1;Parent=TCONS_00001337|m.7
chr0	transdecoder	exon	9755394	9757152	.	-	.	ID=TCONS_00001337|m.7.exon1;Parent=TCONS_00001337|m.7
chr0	transdecoder	CDS	9755870	9756199	.	-	.	ID=cds.TCONS_00001337|m.7;Parent=TCONS_00001337|m.7
chr0	transdecoder	three_prime_UTR	9755394	9755869	.	-	.	ID=TCONS_00001337|m.7.utr3p1;Parent=TCONS_00001337|m.7
chr0	transdecoder	gene	13587571	13589421	.	-	.	ID=XLOC_000814;Name=ORF
chr0	transdecoder	mRNA	13587571	13589421	.	-	.	ID=TCONS_00001346|m.37;Parent=XLOC_000814;Name=ORF
chr0	transdecoder	five_prime_UTR	13588135	13589421	.	-	.	ID=TCONS_00001346|m.37.utr5p1;Parent=TCONS_00001346|m.37
chr0	transdecoder	exon	13587571	13589421	.	-	.	ID=TCONS_00001346|m.37.exon1;Parent=TCONS_00001346|m.37
chr0	transdecoder	CDS	13587571	13588134	.	-	.	ID=cds.TCONS_00001346|m.37;Parent=TCONS_00001346|m.37
chr0	transdecoder	gene	13587571	13589421	.	-	.	ID=XLOC_000814;Name=ORF
chr0	transdecoder	mRNA	13587571	13589421	.	-	.	ID=TCONS_00001346|m.38;Parent=XLOC_000814;Name=ORF
chr0	transdecoder	five_prime_UTR	13589136	13589421	.	-	.	ID=TCONS_00001346|m.38.utr5p1;Parent=TCONS_00001346|m.38
chr0	transdecoder	exon	13587571	13589421	.	-	.	ID=TCONS_00001346|m.38.exon1;Parent=TCONS_00001346|m.38
chr0	transdecoder	CDS	13588629	13589135	.	-	.	ID=cds.TCONS_00001346|m.38;Parent=TCONS_00001346|m.38
chr0	transdecoder	three_prime_UTR	13587571	13588628	.	-	.	ID=TCONS_00001346|m.38.utr3p1;Parent=TCONS_00001346|m.38
chr0	transdecoder	gene	13587571	13589421	.	+	.	ID=XLOC_000814;Name=ORF
chr0	transdecoder	mRNA	13587571	13589421	.	+	.	ID=TCONS_00001346|m.36;Parent=XLOC_000814;Name=ORF
chr0	transdecoder	five_prime_UTR	13587571	13588063	.	+	.	ID=TCONS_00001346|m.36.utr5p1;Parent=TCONS_00001346|m.36
chr0	transdecoder	exon	13587571	13589421	.	+	.	ID=TCONS_00001346|m.36.exon1;Parent=TCONS_00001346|m.36
chr0	transdecoder	CDS	13588064	13588675	.	+	.	ID=cds.TCONS_00001346|m.36;Parent=TCONS_00001346|m.36
chr0	transdecoder	three_prime_UTR	13588676	13589421	.	+	.	ID=TCONS_00001346|m.36.utr3p1;Parent=TCONS_00001346|m.36
chr0	transdecoder	gene	18905343	18907708	.	+	.	ID=XLOC_000823;Name=ORF
chr0	transdecoder	mRNA	18905343	18907708	.	+	.	ID=TCONS_00001355|m.16;Parent=XLOC_000823;Name=ORF
chr0	transdecoder	five_prime_UTR	18905343	18905497	.	+	.	ID=TCONS_00001355|m.16.utr5p1;Parent=TCONS_00001355|m.16
chr0	transdecoder	exon	18905343	18907708	.	+	.	ID=TCONS_00001355|m.16.exon1;Parent=TCONS_00001355|m.16
chr0	transdecoder	CDS	18905498	18906001	.	+	.	ID=cds.TCONS_00001355|m.16;Parent=TCONS_00001355|m.16
chr0	transdecoder	three_prime_UTR	18906002	18907708	.	+	.	ID=TCONS_00001355|m.16.utr3p1;Parent=TCONS_00001355|m.16
chr0	transdecoder	gene	18959682	18960745	.	-	.	ID=XLOC_000824;Name=ORF
chr0	transdecoder	mRNA	18959682	18960745	.	-	.	ID=TCONS_00001356|m.13;Parent=XLOC_000824;Name=ORF
chr0	transdecoder	five_prime_UTR	18960653	18960745	.	-	.	ID=TCONS_00001356|m.13.utr5p1;Parent=TCONS_00001356|m.13
chr0	transdecoder	exon	18959682	18960745	.	-	.	ID=TCONS_00001356|m.13.exon1;Parent=TCONS_00001356|m.13
chr0	transdecoder	CDS	18960182	18960652	.	-	.	ID=cds.TCONS_00001356|m.13;Parent=TCONS_00001356|m.13
chr0	transdecoder	three_prime_UTR	18959682	18960181	.	-	.	ID=TCONS_00001356|m.13.utr3p1;Parent=TCONS_00001356|m.13
chr0	transdecoder	gene	19953365	19956546	.	+	.	ID=XLOC_000826;Name=ORF
chr0	transdecoder	mRNA	19953365	19956546	.	+	.	ID=TCONS_00001358|m.27;Parent=XLOC_000826;Name=ORF
chr0	transdecoder	five_prime_UTR	19953365	19954082	.	+	.	ID=TCONS_00001358|m.27.utr5p1;Parent=TCONS_00001358|m.27
chr0	transdecoder	exon	19953365	19956546	.	+	.	ID=TCONS_00001358|m.27.exon1;Parent=TCONS_00001358|m.27
chr0	transdecoder	CDS	19954083	19954538	.	+	.	ID=cds.TCONS_00001358|m.27;Parent=TCONS_00001358|m.27
chr0	transdecoder	three_prime_UTR	19954539	19956546	.	+	.	ID=TCONS_00001358|m.27.utr3p1;Parent=TCONS_00001358|m.27
chr0	transdecoder	gene	19970709	19971883	.	-	.	ID=XLOC_000829;Name=ORF
chr0	transdecoder	mRNA	19970709	19971883	.	-	.	ID=TCONS_00001361|m.6;Parent=XLOC_000829;Name=ORF
chr0	transdecoder	five_prime_UTR	19971817	19971883	.	-	.	ID=TCONS_00001361|m.6.utr5p1;Parent=TCONS_00001361|m.6
chr0	transdecoder	exon	19970709	19971883	.	-	.	ID=TCONS_00001361|m.6.exon1;Parent=TCONS_00001361|m.6
chr0	transdecoder	CDS	19971418	19971816	.	-	.	ID=cds.TCONS_00001361|m.6;Parent=TCONS_00001361|m.6
chr0	transdecoder	three_prime_UTR	19970709	19971417	.	-	.	ID=TCONS_00001361|m.6.utr3p1;Parent=TCONS_00001361|m.6
chr1	transdecoder	gene	434200	439428	.	+	.	ID=XLOC_000870;Name=ORF
chr1	transdecoder	mRNA	434200	439428	.	+	.	ID=TCONS_00001493|m.174;Parent=XLOC_000870;Name=ORF
chr1	transdecoder	five_prime_UTR	434200	434341	.	+	.	ID=TCONS_00001493|m.174.utr5p1;Parent=TCONS_00001493|m.174
chr1	transdecoder	five_prime_UTR	435461	435533	.	+	.	ID=TCONS_00001493|m.174.utr5p2;Parent=TCONS_00001493|m.174
chr1	transdecoder	five_prime_UTR	435708	435752	.	+	.	ID=TCONS_00001493|m.174.utr5p3;Parent=TCONS_00001493|m.174
chr1	transdecoder	exon	434200	434341	.	+	.	ID=TCONS_00001493|m.174.exon1;Parent=TCONS_00001493|m.174
chr1	transdecoder	exon	435461	435533	.	+	.	ID=TCONS_00001493|m.174.exon2;Parent=TCONS_00001493|m.174
chr1	transdecoder	exon	435708	435763	.	+	.	ID=TCONS_00001493|m.174.exon3;Parent=TCONS_00001493|m.174
chr1	transdecoder	CDS	435753	435763	.	+	.	ID=cds.TCONS_00001493|m.174;Parent=TCONS_00001493|m.174
chr1	transdecoder	exon	435844	437345	.	+	.	ID=TCONS_00001493|m.174.exon4;Parent=TCONS_00001493|m.174
chr1	transdecoder	CDS	435844	437345	.	+	.	ID=cds.TCONS_00001493|m.174;Parent=TCONS_00001493|m.174
chr1	transdecoder	exon	438787	439428	.	+	.	ID=TCONS_00001493|m.174.exon5;Parent=TCONS_00001493|m.174
chr1	transdecoder	CDS	438787	439193	.	+	.	ID=cds.TCONS_00001493|m.174;Parent=TCONS_00001493|m.174
chr1	transdecoder	three_prime_UTR	439194	439428	.	+	.	ID=TCONS_00001493|m.174.utr3p1;Parent=TCONS_00001493|m.174
chr1	transdecoder	gene	434216	439428	.	+	.	ID=XLOC_000870;Name=ORF
chr1	transdecoder	mRNA	434216	439428	.	+	.	ID=TCONS_00001494|m.180;Parent=XLOC_000870;Name=ORF
chr1	transdecoder	five_prime_UTR	434216	434341	.	+	.	ID=TCONS_00001494|m.180.utr5p1;Parent=TCONS_00001494|m.180
chr1	transdecoder	five_prime_UTR	434473	435362	.	+	.	ID=TCONS_00001494|m.180.utr5p2;Parent=TCONS_00001494|m.180
chr1	transdecoder	five_prime_UTR	435461	435533	.	+	.	ID=TCONS_00001494|m.180.utr5p3;Parent=TCONS_00001494|m.180
chr1	transdecoder	five_prime_UTR	435708	435752	.	+	.	ID=TCONS_00001494|m.180.utr5p4;Parent=TCONS_00001494|m.180
chr1	transdecoder	exon	434216	434341	.	+	.	ID=TCONS_00001494|m.180.exon1;Parent=TCONS_00001494|m.180
chr1	transdecoder	exon	434473	435362	.	+	.	ID=TCONS_00001494|m.180.exon2;Parent=TCONS_00001494|m.180
chr1	transdecoder	exon	435461	435533	.	+	.	ID=TCONS_00001494|m.180.exon3;Parent=TCONS_00001494|m.180
chr1	transdecoder	exon	435708	435763	.	+	.	ID=TCONS_00001494|m.180.exon4;Parent=TCONS_00001494|m.180
chr1	transdecoder	CDS	435753	435763	.	+	.	ID=cds.TCONS_00001494|m.180;Parent=TCONS_00001494|m.180
chr1	transdecoder	exon	435889	437345	.	+	.	ID=TCONS_00001494|m.180.exon5;Parent=TCONS_00001494|m.180
chr1	transdecoder	CDS	435889	437345	.	+	.	ID=cds.TCONS_00001494|m.180;Parent=TCONS_00001494|m.180
chr1	transdecoder	exon	438787	439428	.	+	.	ID=TCONS_00001494|m.180.exon6;Parent=TCONS_00001494|m.180
chr1	transdecoder	CDS	438787	439193	.	+	.	ID=cds.TCONS_00001494|m.180;Parent=TCONS_00001494|m.180
chr1	transdecoder	three_prime_UTR	439194	439428	.	+	.	ID=TCONS_00001494|m.180.utr3p1;Parent=TCONS_00001494|m.180
chr1	transdecoder	gene	434352	439428	.	+	.	ID=XLOC_000870;Name=ORF
chr1	transdecoder	mRNA	434352	439428	.	+	.	ID=TCONS_00001495|m.178;Parent=XLOC_000870;Name=ORF
chr1	transdecoder	five_prime_UTR	434352	435256	.	+	.	ID=TCONS_00001495|m.178.utr5p1;Parent=TCONS_00001495|m.178
chr1	transdecoder	five_prime_UTR	435461	435532	.	+	.	ID=TCONS_00001495|m.178.utr5p2;Parent=TCONS_00001495|m.178
chr1	transdecoder	exon	434352	435256	.	+	.	ID=TCONS_00001495|m.178.exon1;Parent=TCONS_00001495|m.178
chr1	transdecoder	exon	435461	435533	.	+	.	ID=TCONS_00001495|m.178.exon2;Parent=TCONS_00001495|m.178
chr1	transdecoder	CDS	435533	435533	.	+	.	ID=cds.TCONS_00001495|m.178;Parent=TCONS_00001495|m.178
chr1	transdecoder	exon	435708	435763	.	+	.	ID=TCONS_00001495|m.178.exon3;Parent=TCONS_00001495|m.178
chr1	transdecoder	CDS	435708	435763	.	+	.	ID=cds.TCONS_00001495|m.178;Parent=TCONS_00001495|m.178
chr1	transdecoder	exon	436598	437345	.	+	.	ID=TCONS_00001495|m.178.exon4;Parent=TCONS_00001495|m.178
chr1	transdecoder	CDS	436598	437345	.	+	.	ID=cds.TCONS_00001495|m.178;Parent=TCONS_00001495|m.178
chr1	transdecoder	exon	438787	439428	.	+	.	ID=TCONS_00001495|m.178.exon5;Parent=TCONS_00001495|m.178
chr1	transdecoder	CDS	438787	439193	.	+	.	ID=cds.TCONS_00001495|m.178;Parent=TCONS_00001495|m.178
chr1	transdecoder	three_prime_UTR	439194	439428	.	+	.	ID=TCONS_00001495|m.178.utr3p1;Parent=TCONS_00001495|m.178
chr1	transdecoder	gene	434352	439428	.	+	.	ID=XLOC_000870;Name=ORF
chr1	transdecoder	mRNA	434352	439428	.	+	.	ID=TCONS_00001496|m.177;Parent=XLOC_000870;Name=ORF
chr1	transdecoder	five_prime_UTR	434352	435162	.	+	.	ID=TCONS_00001496|m.177.utr5p1;Parent=TCONS_00001496|m.177
chr1	transdecoder	five_prime_UTR	435461	435533	.	+	.	ID=TCONS_00001496|m.177.utr5p2;Parent=TCONS_00001496|m.177
chr1	transdecoder	five_prime_UTR	435708	435752	.	+	.	ID=TCONS_00001496|m.177.utr5p3;Parent=TCONS_00001496|m.177
chr1	transdecoder	exon	434352	435162	.	+	.	ID=TCONS_00001496|m.177.exon1;Parent=TCONS_00001496|m.177
chr1	transdecoder	exon	435461	435533	.	+	.	ID=TCONS_00001496|m.177.exon2;Parent=TCONS_00001496|m.177
chr1	transdecoder	exon	435708	435763	.	+	.	ID=TCONS_00001496|m.177.exon3;Parent=TCONS_00001496|m.177
chr1	transdecoder	CDS	435753	435763	.	+	.	ID=cds.TCONS_00001496|m.177;Parent=TCONS_00001496|m.177
chr1	transdecoder	exon	435889	437345	.	+	.	ID=TCONS_00001496|m.177.exon4;Parent=TCONS_00001496|m.177
chr1	transdecoder	CDS	435889	437345	.	+	.	ID=cds.TCONS_00001496|m.177;Parent=TCONS_00001496|m.177
chr1	transdecoder	exon	438787	439428	.	+	.	ID=TCONS_00001496|m.177.exon5;Parent=TCONS_00001496|m.177
chr1	transdecoder	CDS	438787	439193	.	+	.	ID=cds.TCONS_00001496|m.177;Parent=TCONS_00001496|m.177
chr1	transdecoder	three_prime_UTR	439194	439428	.	+	.	ID=TCONS_00001496|m.177.utr3p1;Parent=TCONS_00001496|m.177
chr1	transdecoder	gene	434352	439428	.	+	.	ID=XLOC_000870;Name=ORF
chr1	transdecoder	mRNA	434352	439428	.	+	.	ID=TCONS_00001497|m.176;Parent=XLOC_000870;Name=ORF
chr1	transdecoder	five_prime_UTR	434352	435121	.	+	.	ID=TCONS_00001497|m.176.utr5p1;Parent=TCONS_00001497|m.176
chr1	transdecoder	five_prime_UTR	435461	435532	.	+	.	ID=TCONS_00001497|m.176.utr5p2;Parent=TCONS_00001497|m.176
chr1	transdecoder	exon	434352	435121	.	+	.	ID=TCONS_00001497|m.176.exon1;Parent=TCONS_00001497|m.176
chr1	transdecoder	exon	435461	435533	.	+	.	ID=TCONS_00001497|m.176.exon2;Parent=TCONS_00001497|m.176
chr1	transdecoder	CDS	435533	435533	.	+	.	ID=cds.TCONS_00001497|m.176;Parent=TCONS_00001497|m.176
chr1	transdecoder	exon	435708	437345	.	+	.	ID=TCONS_00001497|m.176.exon3;Parent=TCONS_00001497|m.176
chr1	transdecoder	CDS	435708	437345	.	+	.	ID=cds.TCONS_00001497|m.176;Parent=TCONS_00001497|m.176
chr1	transdecoder	exon	438787	439428	.	+	.	ID=TCONS_00001497|m.176.exon4;Parent=TCONS_00001497|m.176
chr1	transdecoder	CDS	438787	439193	.	+	.	ID=cds.TCONS_00001497|m.176;Parent=TCONS_00001497|m.176
chr1	transdecoder	three_prime_UTR	439194	439428	.	+	.	ID=TCONS_00001497|m.176.utr3p1;Parent=TCONS_00001497|m.176
chr1	transdecoder	gene	434352	439428	.	+	.	ID=XLOC_000870;Name=ORF
chr1	transdecoder	mRNA	434352	439428	.	+	.	ID=TCONS_00001498|m.179;Parent=XLOC_000870;Name=ORF
chr1	transdecoder	five_prime_UTR	434352	435362	.	+	.	ID=TCONS_00001498|m.179.utr5p1;Parent=TCONS_00001498|m.179
chr1	transdecoder	five_prime_UTR	435461	435533	.	+	.	ID=TCONS_00001498|m.179.utr5p2;Parent=TCONS_00001498|m.179
chr1	transdecoder	five_prime_UTR	435708	435752	.	+	.	ID=TCONS_00001498|m.179.utr5p3;Parent=TCONS_00001498|m.179
chr1	transdecoder	exon	434352	435362	.	+	.	ID=TCONS_00001498|m.179.exon1;Parent=TCONS_00001498|m.179
chr1	transdecoder	exon	435461	435533	.	+	.	ID=TCONS_00001498|m.179.exon2;Parent=TCONS_00001498|m.179
chr1	transdecoder	exon	435708	435763	.	+	.	ID=TCONS_00001498|m.179.exon3;Parent=TCONS_00001498|m.179
chr1	transdecoder	CDS	435753	435763	.	+	.	ID=cds.TCONS_00001498|m.179;Parent=TCONS_00001498|m.179
chr1	transdecoder	exon	435862	437345	.	+	.	ID=TCONS_00001498|m.179.exon4;Parent=TCONS_00001498|m.179
chr1	transdecoder	CDS	435862	437345	.	+	.	ID=cds.TCONS_00001498|m.179;Parent=TCONS_00001498|m.179
chr1	transdecoder	exon	438787	439428	.	+	.	ID=TCONS_00001498|m.179.exon5;Parent=TCONS_00001498|m.179
chr1	transdecoder	CDS	438787	439193	.	+	.	ID=cds.TCONS_00001498|m.179;Parent=TCONS_00001498|m.179
chr1	transdecoder	three_prime_UTR	439194	439428	.	+	.	ID=TCONS_00001498|m.179.utr3p1;Parent=TCONS_00001498|m.179
chr1	transdecoder	gene	434352	439428	.	+	.	ID=XLOC_000870;Name=ORF
chr1	transdecoder	mRNA	434352	439428	.	+	.	ID=TCONS_00001499|m.175;Parent=XLOC_000870;Name=ORF
chr1	transdecoder	five_prime_UTR	434352	435533	.	+	.	ID=TCONS_00001499|m.175.utr5p1;Parent=TCONS_00001499|m.175
chr1	transdecoder	five_prime_UTR	435708	435752	.	+	.	ID=TCONS_00001499|m.175.utr5p2;Parent=TCONS_00001499|m.175
chr1	transdecoder	exon	434352	435533	.	+	.	ID=TCONS_00001499|m.175.exon1;Parent=TCONS_00001499|m.175
chr1	transdecoder	exon	435708	435763	.	+	.	ID=TCONS_00001499|m.175.exon2;Parent=TCONS_00001499|m.175
chr1	transdecoder	CDS	435753	435763	.	+	.	ID=cds.TCONS_00001499|m.175;Parent=TCONS_00001499|m.175
chr1	transdecoder	exon	435844	437345	.	+	.	ID=TCONS_00001499|m.175.exon3;Parent=TCONS_00001499|m.175
chr1	transdecoder	CDS	435844	437345	.	+	.	ID=cds.TCONS_00001499|m.175;Parent=TCONS_00001499|m.175
chr1	transdecoder	exon	438787	439428	.	+	.	ID=TCONS_00001499|m.175.exon4;Parent=TCONS_00001499|m.175
chr1	transdecoder	CDS	438787	439193	.	+	.	ID=cds.TCONS_00001499|m.175;Parent=TCONS_00001499|m.175
chr1	transdecoder	three_prime_UTR	439194	439428	.	+	.	ID=TCONS_00001499|m.175.utr3p1;Parent=TCONS_00001499|m.175
chr1	transdecoder	gene	434364	439428	.	+	.	ID=XLOC_000870;Name=ORF
chr1	transdecoder	mRNA	434364	439428	.	+	.	ID=TCONS_00001500|m.181;Parent=XLOC_000870;Name=ORF
chr1	transdecoder	five_prime_UTR	434364	435256	.	+	.	ID=TCONS_00001500|m.181.utr5p1;Parent=TCONS_00001500|m.181
chr1	transdecoder	five_prime_UTR	435495	435533	.	+	.	ID=TCONS_00001500|m.181.utr5p2;Parent=TCONS_00001500|m.181
chr1	transdecoder	five_prime_UTR	435708	435752	.	+	.	ID=TCONS_00001500|m.181.utr5p3;Parent=TCONS_00001500|m.181
chr1	transdecoder	exon	434364	435256	.	+	.	ID=TCONS_00001500|m.181.exon1;Parent=TCONS_00001500|m.181
chr1	transdecoder	exon	435495	435533	.	+	.	ID=TCONS_00001500|m.181.exon2;Parent=TCONS_00001500|m.181
chr1	transdecoder	exon	435708	435763	.	+	.	ID=TCONS_00001500|m.181.exon3;Parent=TCONS_00001500|m.181
chr1	transdecoder	CDS	435753	435763	.	+	.	ID=cds.TCONS_00001500|m.181;Parent=TCONS_00001500|m.181
chr1	transdecoder	exon	435889	437345	.	+	.	ID=TCONS_00001500|m.181.exon4;Parent=TCONS_00001500|m.181
chr1	transdecoder	CDS	435889	437345	.	+	.	ID=cds.TCONS_00001500|m.181;Parent=TCONS_00001500|m.181
chr1	transdecoder	exon	438787	439428	.	+	.	ID=TCONS_00001500|m.181.exon5;Parent=TCONS_00001500|m.181
chr1	transdecoder	CDS	438787	439193	.	+	.	ID=cds.TCONS_00001500|m.181;Parent=TCONS_00001500|m.181
chr1	transdecoder	three_prime_UTR	439194	439428	.	+	.	ID=TCONS_00001500|m.181.utr3p1;Parent=TCONS_00001500|m.181
chr1	transdecoder	gene	1904094	1906464	.	+	.	ID=XLOC_000943;Name=ORF
chr1	transdecoder	mRNA	1904094	1906464	.	+	.	ID=TCONS_00001680|m.285;Parent=XLOC_000943;Name=ORF
chr1	transdecoder	five_prime_UTR	1904094	1904777	.	+	.	ID=TCONS_00001680|m.285.utr5p1;Parent=TCONS_00001680|m.285
chr1	transdecoder	exon	1904094	1904826	.	+	.	ID=TCONS_00001680|m.285.exon1;Parent=TCONS_00001680|m.285
chr1	transdecoder	CDS	1904778	1904826	.	+	.	ID=cds.TCONS_00001680|m.285;Parent=TCONS_00001680|m.285
chr1	transdecoder	exon	1905083	1906464	.	+	.	ID=TCONS_00001680|m.285.exon2;Parent=TCONS_00001680|m.285
chr1	transdecoder	CDS	1905083	1905375	.	+	.	ID=cds.TCONS_00001680|m.285;Parent=TCONS_00001680|m.285
chr1	transdecoder	three_prime_UTR	1905376	1906464	.	+	.	ID=TCONS_00001680|m.285.utr3p1;Parent=TCONS_00001680|m.285
chr1	transdecoder	gene	2481986	2484772	.	-	.	ID=XLOC_000974;Name=ORF
chr1	transdecoder	mRNA	2481986	2484772	.	-	.	ID=TCONS_00001782|m.264;Parent=XLOC_000974;Name=ORF
chr1	transdecoder	five_prime_UTR	2482744	2484772	.	-	.	ID=TCONS_00001782|m.264.utr5p1;Parent=TCONS_00001782|m.264
chr1	transdecoder	exon	2481986	2484772	.	-	.	ID=TCONS_00001782|m.264.exon1;Parent=TCONS_00001782|m.264
chr1	transdecoder	CDS	2482351	2482743	.	-	.	ID=cds.TCONS_00001782|m.264;Parent=TCONS_00001782|m.264
chr1	transdecoder	three_prime_UTR	2481986	2482350	.	-	.	ID=TCONS_00001782|m.264.utr3p1;Parent=TCONS_00001782|m.264
chr1	transdecoder	gene	2481986	2484772	.	-	.	ID=XLOC_000974;Name=ORF
chr1	transdecoder	mRNA	2481986	2484772	.	-	.	ID=TCONS_00001782|m.262;Parent=XLOC_000974;Name=ORF
chr1	transdecoder	five_prime_UTR	2483728	2484772	.	-	.	ID=TCONS_00001782|m.262.utr5p1;Parent=TCONS_00001782|m.262
chr1	transdecoder	exon	2481986	2484772	.	-	.	ID=TCONS_00001782|m.262.exon1;Parent=TCONS_00001782|m.262
chr1	transdecoder	CDS	2483200	2483727	.	-	.	ID=cds.TCONS_00001782|m.262;Parent=TCONS_00001782|m.262
chr1	transdecoder	three_prime_UTR	2481986	2483199	.	-	.	ID=TCONS_00001782|m.262.utr3p1;Parent=TCONS_00001782|m.262
chr1	transdecoder	gene	3507897	3510937	.	+	.	ID=XLOC_001018;Name=ORF
chr1	transdecoder	mRNA	3507897	3510937	.	+	.	ID=TCONS_00001904|m.125;Parent=XLOC_001018;Name=ORF
chr1	transdecoder	five_prime_UTR	3507897	3508195	.	+	.	ID=TCONS_00001904|m.125.utr5p1;Parent=TCONS_00001904|m.125
chr1	transdecoder	exon	3507897	3510937	.	+	.	ID=TCONS_00001904|m.125.exon1;Parent=TCONS_00001904|m.125
chr1	transdecoder	CDS	3508196	3510571	.	+	.	ID=cds.TCONS_00001904|m.125;Parent=TCONS_00001904|m.125
chr1	transdecoder	three_prime_UTR	3510572	3510937	.	+	.	ID=TCONS_00001904|m.125.utr3p1;Parent=TCONS_00001904|m.125
chr1	transdecoder	gene	3507897	3512120	.	+	.	ID=XLOC_001018;Name=ORF
chr1	transdecoder	mRNA	3507897	3512120	.	+	.	ID=TCONS_00001905|m.123;Parent=XLOC_001018;Name=ORF
chr1	transdecoder	five_prime_UTR	3507897	3508195	.	+	.	ID=TCONS_00001905|m.123.utr5p1;Parent=TCONS_00001905|m.123
chr1	transdecoder	exon	3507897	3510521	.	+	.	ID=TCONS_00001905|m.123.exon1;Parent=TCONS_00001905|m.123
chr1	transdecoder	CDS	3508196	3510521	.	+	.	ID=cds.TCONS_00001905|m.123;Parent=TCONS_00001905|m.123
chr1	transdecoder	exon	3511577	3512120	.	+	.	ID=TCONS_00001905|m.123.exon2;Parent=TCONS_00001905|m.123
chr1	transdecoder	CDS	3511577	3511620	.	+	.	ID=cds.TCONS_00001905|m.123;Parent=TCONS_00001905|m.123
chr1	transdecoder	three_prime_UTR	3511621	3512120	.	+	.	ID=TCONS_00001905|m.123.utr3p1;Parent=TCONS_00001905|m.123
chr1	transdecoder	gene	3507905	3512120	.	+	.	ID=XLOC_001018;Name=ORF
chr1	transdecoder	mRNA	3507905	3512120	.	+	.	ID=TCONS_00001906|m.121;Parent=XLOC_001018;Name=ORF
chr1	transdecoder	five_prime_UTR	3507905	3508195	.	+	.	ID=TCONS_00001906|m.121.utr5p1;Parent=TCONS_00001906|m.121
chr1	transdecoder	exon	3507905	3510567	.	+	.	ID=TCONS_00001906|m.121.exon1;Parent=TCONS_00001906|m.121
chr1	transdecoder	CDS	3508196	3510567	.	+	.	ID=cds.TCONS_00001906|m.121;Parent=TCONS_00001906|m.121
chr1	transdecoder	exon	3511577	3512120	.	+	.	ID=TCONS_00001906|m.121.exon2;Parent=TCONS_00001906|m.121
chr1	transdecoder	CDS	3511577	3511607	.	+	.	ID=cds.TCONS_00001906|m.121;Parent=TCONS_00001906|m.121
chr1	transdecoder	three_prime_UTR	3511608	3512120	.	+	.	ID=TCONS_00001906|m.121.utr3p1;Parent=TCONS_00001906|m.121
chr1	transdecoder	gene	4455557	4456379	.	+	.	ID=XLOC_001063;Name=ORF
chr1	transdecoder	mRNA	4455557	4456379	.	+	.	ID=TCONS_00002037|m.229;Parent=XLOC_001063;Name=ORF
chr1	transdecoder	five_prime_UTR	4455557	4455558	.	+	.	ID=TCONS_00002037|m.229.utr5p1;Parent=TCONS_00002037|m.229
chr1	transdecoder	exon	4455557	4455927	.	+	.	ID=TCONS_00002037|m.229.exon1;Parent=TCONS_00002037|m.229
chr1	transdecoder	CDS	4455559	4455927	.	+	.	ID=cds.TCONS_00002037|m.229;Parent=TCONS_00002037|m.229
chr1	transdecoder	exon	4456026	4456379	.	+	.	ID=TCONS_00002037|m.229.exon2;Parent=TCONS_00002037|m.229
chr1	transdecoder	CDS	4456026	4456277	.	+	.	ID=cds.TCONS_00002037|m.229;Parent=TCONS_00002037|m.229
chr1	transdecoder	three_prime_UTR	4456278	4456379	.	+	.	ID=TCONS_00002037|m.229.utr3p1;Parent=TCONS_00002037|m.229
chr1	transdecoder	gene	5220185	5224403	.	+	.	ID=XLOC_001095;Name=ORF
chr1	transdecoder	mRNA	5220185	5224403	.	+	.	ID=TCONS_00002102|m.204;Parent=XLOC_001095;Name=ORF
chr1	transdecoder	five_prime_UTR	5220185	5220236	.	+	.	ID=TCONS_00002102|m.204.utr5p1;Parent=TCONS_00002102|m.204
chr1	transdecoder	exon	5220185	5220313	.	+	.	ID=TCONS_00002102|m.204.exon1;Parent=TCONS_00002102|m.204
chr1	transdecoder	CDS	5220237	5220313	.	+	.	ID=cds.TCONS_00002102|m.204;Parent=TCONS_00002102|m.204
chr1	transdecoder	exon	5223810	5224403	.	+	.	ID=TCONS_00002102|m.204.exon2;Parent=TCONS_00002102|m.204
chr1	transdecoder	CDS	5223810	5224077	.	+	.	ID=cds.TCONS_00002102|m.204;Parent=TCONS_00002102|m.204
chr1	transdecoder	three_prime_UTR	5224078	5224403	.	+	.	ID=TCONS_00002102|m.204.utr3p1;Parent=TCONS_00002102|m.204
chr1	transdecoder	gene	5345669	5370770	.	+	.	ID=XLOC_001105;Name=ORF
chr1	transdecoder	mRNA	5345669	5370770	.	+	.	ID=TCONS_00002136|m.145;Parent=XLOC_001105;Name=ORF
chr1	transdecoder	five_prime_UTR	5345669	5345669	.	+	.	ID=TCONS_00002136|m.145.utr5p1;Parent=TCONS_00002136|m.145
chr1	transdecoder	exon	5345669	5345732	.	+	.	ID=TCONS_00002136|m.145.exon1;Parent=TCONS_00002136|m.145
chr1	transdecoder	CDS	5345670	5345732	.	+	.	ID=cds.TCONS_00002136|m.145;Parent=TCONS_00002136|m.145
chr1	transdecoder	exon	5346160	5346245	.	+	.	ID=TCONS_00002136|m.145.exon2;Parent=TCONS_00002136|m.145
chr1	transdecoder	CDS	5346160	5346245	.	+	.	ID=cds.TCONS_00002136|m.145;Parent=TCONS_00002136|m.145
chr1	transdecoder	exon	5358732	5358815	.	+	.	ID=TCONS_00002136|m.145.exon3;Parent=TCONS_00002136|m.145
chr1	transdecoder	CDS	5358732	5358815	.	+	.	ID=cds.TCONS_00002136|m.145;Parent=TCONS_00002136|m.145
chr1	transdecoder	exon	5362399	5362474	.	+	.	ID=TCONS_00002136|m.145.exon4;Parent=TCONS_00002136|m.145
chr1	transdecoder	CDS	5362399	5362474	.	+	.	ID=cds.TCONS_00002136|m.145;Parent=TCONS_00002136|m.145
chr1	transdecoder	exon	5367821	5367948	.	+	.	ID=TCONS_00002136|m.145.exon5;Parent=TCONS_00002136|m.145
chr1	transdecoder	CDS	5367821	5367948	.	+	.	ID=cds.TCONS_00002136|m.145;Parent=TCONS_00002136|m.145
chr1	transdecoder	exon	5369550	5369726	.	+	.	ID=TCONS_00002136|m.145.exon6;Parent=TCONS_00002136|m.145
chr1	transdecoder	CDS	5369550	5369726	.	+	.	ID=cds.TCONS_00002136|m.145;Parent=TCONS_00002136|m.145
chr1	transdecoder	exon	5370043	5370770	.	+	.	ID=TCONS_00002136|m.145.exon7;Parent=TCONS_00002136|m.145
chr1	transdecoder	CDS	5370043	5370148	.	+	.	ID=cds.TCONS_00002136|m.145;Parent=TCONS_00002136|m.145
chr1	transdecoder	three_prime_UTR	5370149	5370770	.	+	.	ID=TCONS_00002136|m.145.utr3p1;Parent=TCONS_00002136|m.145
chr1	transdecoder	gene	5346222	5370770	.	+	.	ID=XLOC_001105;Name=ORF
chr1	transdecoder	mRNA	5346222	5370770	.	+	.	ID=TCONS_00002137|m.146;Parent=XLOC_001105;Name=ORF
chr1	transdecoder	five_prime_UTR	5346222	5346222	.	+	.	ID=TCONS_00002137|m.146.utr5p1;Parent=TCONS_00002137|m.146
chr1	transdecoder	exon	5346222	5346245	.	+	.	ID=TCONS_00002137|m.146.exon1;Parent=TCONS_00002137|m.146
chr1	transdecoder	CDS	5346223	5346245	.	+	.	ID=cds.TCONS_00002137|m.146;Parent=TCONS_00002137|m.146
chr1	transdecoder	exon	5362399	5362474	.	+	.	ID=TCONS_00002137|m.146.exon2;Parent=TCONS_00002137|m.146
chr1	transdecoder	CDS	5362399	5362474	.	+	.	ID=cds.TCONS_00002137|m.146;Parent=TCONS_00002137|m.146
chr1	transdecoder	exon	5367821	5367948	.	+	.	ID=TCONS_00002137|m.146.exon3;Parent=TCONS_00002137|m.146
chr1	transdecoder	CDS	5367821	5367948	.	+	.	ID=cds.TCONS_00002137|m.146;Parent=TCONS_00002137|m.146
chr1	transdecoder	exon	5369550	5369726	.	+	.	ID=TCONS_00002137|m.146.exon4;Parent=TCONS_00002137|m.146
chr1	transdecoder	CDS	5369550	5369726	.	+	.	ID=cds.TCONS_00002137|m.146;Parent=TCONS_00002137|m.146
chr1	transdecoder	exon	5370043	5370770	.	+	.	ID=TCONS_00002137|m.146.exon5;Parent=TCONS_00002137|m.146
chr1	transdecoder	CDS	5370043	5370148	.	+	.	ID=cds.TCONS_00002137|m.146;Parent=TCONS_00002137|m.146
chr1	transdecoder	three_prime_UTR	5370149	5370770	.	+	.	ID=TCONS_00002137|m.146.utr3p1;Parent=TCONS_00002137|m.146
chr1	transdecoder	gene	5418610	5420889	.	+	.	ID=XLOC_001109;Name=ORF
chr1	transdecoder	mRNA	5418610	5420889	.	+	.	ID=TCONS_00002148|m.127;Parent=XLOC_001109;Name=ORF
chr1	transdecoder	five_prime_UTR	5418610	5418867	.	+	.	ID=TCONS_00002148|m.127.utr5p1;Parent=TCONS_00002148|m.127
chr1	transdecoder	five_prime_UTR	5419645	5419645	.	+	.	ID=TCONS_00002148|m.127.utr5p2;Parent=TCONS_00002148|m.127
chr1	transdecoder	exon	5418610	5418867	.	+	.	ID=TCONS_00002148|m.127.exon1;Parent=TCONS_00002148|m.127
chr1	transdecoder	exon	5419645	5419990	.	+	.	ID=TCONS_00002148|m.127.exon2;Parent=TCONS_00002148|m.127
chr1	transdecoder	CDS	5419646	5419990	.	+	.	ID=cds.TCONS_00002148|m.127;Parent=TCONS_00002148|m.127
chr1	transdecoder	exon	5420081	5420889	.	+	.	ID=TCONS_00002148|m.127.exon3;Parent=TCONS_00002148|m.127
chr1	transdecoder	CDS	5420081	5420572	.	+	.	ID=cds.TCONS_00002148|m.127;Parent=TCONS_00002148|m.127
chr1	transdecoder	three_prime_UTR	5420573	5420889	.	+	.	ID=TCONS_00002148|m.127.utr3p1;Parent=TCONS_00002148|m.127
chr1	transdecoder	gene	7698697	7700950	.	+	.	ID=XLOC_001214;Name=ORF
chr1	transdecoder	mRNA	7698697	7700950	.	+	.	ID=TCONS_00002412|m.160;Parent=XLOC_001214;Name=ORF
chr1	transdecoder	five_prime_UTR	7698697	7698790	.	+	.	ID=TCONS_00002412|m.160.utr5p1;Parent=TCONS_00002412|m.160
chr1	transdecoder	exon	7698697	7698911	.	+	.	ID=TCONS_00002412|m.160.exon1;Parent=TCONS_00002412|m.160
chr1	transdecoder	CDS	7698791	7698911	.	+	.	ID=cds.TCONS_00002412|m.160;Parent=TCONS_00002412|m.160
chr1	transdecoder	exon	7700228	7700950	.	+	.	ID=TCONS_00002412|m.160.exon2;Parent=TCONS_00002412|m.160
chr1	transdecoder	CDS	7700228	7700778	.	+	.	ID=cds.TCONS_00002412|m.160;Parent=TCONS_00002412|m.160
chr1	transdecoder	three_prime_UTR	7700779	7700950	.	+	.	ID=TCONS_00002412|m.160.utr3p1;Parent=TCONS_00002412|m.160
chr1	transdecoder	gene	9578042	9581216	.	+	.	ID=XLOC_001305;Name=ORF
chr1	transdecoder	mRNA	9578042	9581216	.	+	.	ID=TCONS_00002694|m.216;Parent=XLOC_001305;Name=ORF
chr1	transdecoder	five_prime_UTR	9578042	9578225	.	+	.	ID=TCONS_00002694|m.216.utr5p1;Parent=TCONS_00002694|m.216
chr1	transdecoder	five_prime_UTR	9579514	9579514	.	+	.	ID=TCONS_00002694|m.216.utr5p2;Parent=TCONS_00002694|m.216
chr1	transdecoder	exon	9578042	9578225	.	+	.	ID=TCONS_00002694|m.216.exon1;Parent=TCONS_00002694|m.216
chr1	transdecoder	exon	9579514	9581216	.	+	.	ID=TCONS_00002694|m.216.exon2;Parent=TCONS_00002694|m.216
chr1	transdecoder	CDS	9579515	9580930	.	+	.	ID=cds.TCONS_00002694|m.216;Parent=TCONS_00002694|m.216
chr1	transdecoder	three_prime_UTR	9580931	9581216	.	+	.	ID=TCONS_00002694|m.216.utr3p1;Parent=TCONS_00002694|m.216
chr1	transdecoder	gene	9578044	9581216	.	+	.	ID=XLOC_001305;Name=ORF
chr1	transdecoder	mRNA	9578044	9581216	.	+	.	ID=TCONS_00002695|m.213;Parent=XLOC_001305;Name=ORF
chr1	transdecoder	five_prime_UTR	9578044	9578333	.	+	.	ID=TCONS_00002695|m.213.utr5p1;Parent=TCONS_00002695|m.213
chr1	transdecoder	exon	9578044	9578338	.	+	.	ID=TCONS_00002695|m.213.exon1;Parent=TCONS_00002695|m.213
chr1	transdecoder	CDS	9578334	9578338	.	+	.	ID=cds.TCONS_00002695|m.213;Parent=TCONS_00002695|m.213
chr1	transdecoder	exon	9579514	9581216	.	+	.	ID=TCONS_00002695|m.213.exon2;Parent=TCONS_00002695|m.213
chr1	transdecoder	CDS	9579514	9580930	.	+	.	ID=cds.TCONS_00002695|m.213;Parent=TCONS_00002695|m.213
chr1	transdecoder	three_prime_UTR	9580931	9581216	.	+	.	ID=TCONS_00002695|m.213.utr3p1;Parent=TCONS_00002695|m.213
chr1	transdecoder	gene	9723263	9724120	.	-	.	ID=XLOC_001312;Name=ORF
chr1	transdecoder	mRNA	9723263	9724120	.	-	.	ID=TCONS_00002712|m.100;Parent=XLOC_001312;Name=ORF
chr1	transdecoder	five_prime_UTR	9724120	9724120	.	-	.	ID=TCONS_00002712|m.100.utr5p1;Parent=TCONS_00002712|m.100
chr1	transdecoder	exon	9723263	9724120	.	-	.	ID=TCONS_00002712|m.100.exon1;Parent=TCONS_00002712|m.100
chr1	transdecoder	CDS	9723805	9724119	.	-	.	ID=cds.TCONS_00002712|m.100;Parent=TCONS_00002712|m.100
chr1	transdecoder	three_prime_UTR	9723263	9723804	.	-	.	ID=TCONS_00002712|m.100.utr3p1;Parent=TCONS_00002712|m.100
chr1	transdecoder	gene	10113805	10115663	.	+	.	ID=XLOC_001336;Name=ORF
chr1	transdecoder	mRNA	10113805	10115663	.	+	.	ID=TCONS_00002774|m.227;Parent=XLOC_001336;Name=ORF
chr1	transdecoder	exon	10113805	10115663	.	+	.	ID=TCONS_00002774|m.227.exon1;Parent=TCONS_00002774|m.227
chr1	transdecoder	CDS	10113805	10114248	.	+	.	ID=cds.TCONS_00002774|m.227;Parent=TCONS_00002774|m.227
chr1	transdecoder	three_prime_UTR	10114249	10115663	.	+	.	ID=TCONS_00002774|m.227.utr3p1;Parent=TCONS_00002774|m.227
chr1	transdecoder	gene	10113810	10115590	.	+	.	ID=XLOC_001336;Name=ORF
chr1	transdecoder	mRNA	10113810	10115590	.	+	.	ID=TCONS_00002775|m.228;Parent=XLOC_001336;Name=ORF
chr1	transdecoder	five_prime_UTR	10113810	10113810	.	+	.	ID=TCONS_00002775|m.228.utr5p1;Parent=TCONS_00002775|m.228
chr1	transdecoder	exon	10113810	10115077	.	+	.	ID=TCONS_00002775|m.228.exon1;Parent=TCONS_00002775|m.228
chr1	transdecoder	CDS	10113811	10114248	.	+	.	ID=cds.TCONS_00002775|m.228;Parent=TCONS_00002775|m.228
chr1	transdecoder	exon	10115281	10115590	.	+	.	ID=TCONS_00002775|m.228.exon2;Parent=TCONS_00002775|m.228
chr1	transdecoder	three_prime_UTR	10114249	10115077	.	+	.	ID=TCONS_00002775|m.228.utr3p1;Parent=TCONS_00002775|m.228
chr1	transdecoder	three_prime_UTR	10115281	10115590	.	+	.	ID=TCONS_00002775|m.228.utr3p2;Parent=TCONS_00002775|m.228
chr1	transdecoder	gene	10561111	10562176	.	+	.	ID=XLOC_001358;Name=ORF
chr1	transdecoder	mRNA	10561111	10562176	.	+	.	ID=TCONS_00002832|m.219;Parent=XLOC_001358;Name=ORF
chr1	transdecoder	five_prime_UTR	10561111	10561282	.	+	.	ID=TCONS_00002832|m.219.utr5p1;Parent=TCONS_00002832|m.219
chr1	transdecoder	exon	10561111	10562176	.	+	.	ID=TCONS_00002832|m.219.exon1;Parent=TCONS_00002832|m.219
chr1	transdecoder	CDS	10561283	10561609	.	+	.	ID=cds.TCONS_00002832|m.219;Parent=TCONS_00002832|m.219
chr1	transdecoder	three_prime_UTR	10561610	10562176	.	+	.	ID=TCONS_00002832|m.219.utr3p1;Parent=TCONS_00002832|m.219
chr1	transdecoder	gene	10561117	10562176	.	+	.	ID=XLOC_001358;Name=ORF
chr1	transdecoder	mRNA	10561117	10562176	.	+	.	ID=TCONS_00002833|m.220;Parent=XLOC_001358;Name=ORF
chr1	transdecoder	five_prime_UTR	10561117	10561282	.	+	.	ID=TCONS_00002833|m.220.utr5p1;Parent=TCONS_00002833|m.220
chr1	transdecoder	exon	10561117	10561777	.	+	.	ID=TCONS_00002833|m.220.exon1;Parent=TCONS_00002833|m.220
chr1	transdecoder	CDS	10561283	10561609	.	+	.	ID=cds.TCONS_00002833|m.220;Parent=TCONS_00002833|m.220
chr1	transdecoder	exon	10562077	10562176	.	+	.	ID=TCONS_00002833|m.220.exon2;Parent=TCONS_00002833|m.220
chr1	transdecoder	three_prime_UTR	10561610	10561777	.	+	.	ID=TCONS_00002833|m.220.utr3p1;Parent=TCONS_00002833|m.220
chr1	transdecoder	three_prime_UTR	10562077	10562176	.	+	.	ID=TCONS_00002833|m.220.utr3p2;Parent=TCONS_00002833|m.220
chr1	transdecoder	gene	10608500	10610471	.	+	.	ID=XLOC_001362;Name=ORF
chr1	transdecoder	mRNA	10608500	10610471	.	+	.	ID=TCONS_00002837|m.275;Parent=XLOC_001362;Name=ORF
chr1	transdecoder	five_prime_UTR	10608500	10608521	.	+	.	ID=TCONS_00002837|m.275.utr5p1;Parent=TCONS_00002837|m.275
chr1	transdecoder	exon	10608500	10608587	.	+	.	ID=TCONS_00002837|m.275.exon1;Parent=TCONS_00002837|m.275
chr1	transdecoder	CDS	10608522	10608587	.	+	.	ID=cds.TCONS_00002837|m.275;Parent=TCONS_00002837|m.275
chr1	transdecoder	exon	10609941	10610034	.	+	.	ID=TCONS_00002837|m.275.exon2;Parent=TCONS_00002837|m.275
chr1	transdecoder	CDS	10609941	10610034	.	+	.	ID=cds.TCONS_00002837|m.275;Parent=TCONS_00002837|m.275
chr1	transdecoder	exon	10610139	10610471	.	+	.	ID=TCONS_00002837|m.275.exon3;Parent=TCONS_00002837|m.275
chr1	transdecoder	CDS	10610139	10610323	.	+	.	ID=cds.TCONS_00002837|m.275;Parent=TCONS_00002837|m.275
chr1	transdecoder	three_prime_UTR	10610324	10610471	.	+	.	ID=TCONS_00002837|m.275.utr3p1;Parent=TCONS_00002837|m.275
chr1	transdecoder	gene	10673266	10676839	.	+	.	ID=XLOC_001364;Name=ORF
chr1	transdecoder	mRNA	10673266	10676839	.	+	.	ID=TCONS_00002840|m.148;Parent=XLOC_001364;Name=ORF
chr1	transdecoder	five_prime_UTR	10673266	10675309	.	+	.	ID=TCONS_00002840|m.148.utr5p1;Parent=TCONS_00002840|m.148
chr1	transdecoder	exon	10673266	10675557	.	+	.	ID=TCONS_00002840|m.148.exon1;Parent=TCONS_00002840|m.148
chr1	transdecoder	CDS	10675310	10675557	.	+	.	ID=cds.TCONS_00002840|m.148;Parent=TCONS_00002840|m.148
chr1	transdecoder	exon	10675673	10676001	.	+	.	ID=TCONS_00002840|m.148.exon2;Parent=TCONS_00002840|m.148
chr1	transdecoder	CDS	10675673	10675922	.	+	.	ID=cds.TCONS_00002840|m.148;Parent=TCONS_00002840|m.148
chr1	transdecoder	exon	10676117	10676839	.	+	.	ID=TCONS_00002840|m.148.exon3;Parent=TCONS_00002840|m.148
chr1	transdecoder	three_prime_UTR	10675923	10676001	.	+	.	ID=TCONS_00002840|m.148.utr3p1;Parent=TCONS_00002840|m.148
chr1	transdecoder	three_prime_UTR	10676117	10676839	.	+	.	ID=TCONS_00002840|m.148.utr3p2;Parent=TCONS_00002840|m.148
chr1	transdecoder	gene	10673274	10676839	.	+	.	ID=XLOC_001364;Name=ORF
chr1	transdecoder	mRNA	10673274	10676839	.	+	.	ID=TCONS_00002841|m.147;Parent=XLOC_001364;Name=ORF
chr1	transdecoder	five_prime_UTR	10673274	10674828	.	+	.	ID=TCONS_00002841|m.147.utr5p1;Parent=TCONS_00002841|m.147
chr1	transdecoder	five_prime_UTR	10675418	10675435	.	+	.	ID=TCONS_00002841|m.147.utr5p2;Parent=TCONS_00002841|m.147
chr1	transdecoder	exon	10673274	10674828	.	+	.	ID=TCONS_00002841|m.147.exon1;Parent=TCONS_00002841|m.147
chr1	transdecoder	exon	10675418	10675557	.	+	.	ID=TCONS_00002841|m.147.exon2;Parent=TCONS_00002841|m.147
chr1	transdecoder	CDS	10675436	10675557	.	+	.	ID=cds.TCONS_00002841|m.147;Parent=TCONS_00002841|m.147
chr1	transdecoder	exon	10675673	10676839	.	+	.	ID=TCONS_00002841|m.147.exon3;Parent=TCONS_00002841|m.147
chr1	transdecoder	CDS	10675673	10675922	.	+	.	ID=cds.TCONS_00002841|m.147;Parent=TCONS_00002841|m.147
chr1	transdecoder	three_prime_UTR	10675923	10676839	.	+	.	ID=TCONS_00002841|m.147.utr3p1;Parent=TCONS_00002841|m.147
chr1	transdecoder	gene	14104574	14112192	.	+	.	ID=XLOC_001442;Name=ORF
chr1	transdecoder	mRNA	14104574	14112192	.	+	.	ID=TCONS_00003010|m.52;Parent=XLOC_001442;Name=ORF
chr1	transdecoder	five_prime_UTR	14104574	14105264	.	+	.	ID=TCONS_00003010|m.52.utr5p1;Parent=TCONS_00003010|m.52
chr1	transdecoder	exon	14104574	14105462	.	+	.	ID=TCONS_00003010|m.52.exon1;Parent=TCONS_00003010|m.52
chr1	transdecoder	CDS	14105265	14105462	.	+	.	ID=cds.TCONS_00003010|m.52;Parent=TCONS_00003010|m.52
chr1	transdecoder	exon	14107179	14109589	.	+	.	ID=TCONS_00003010|m.52.exon2;Parent=TCONS_00003010|m.52
chr1	transdecoder	CDS	14107179	14107358	.	+	.	ID=cds.TCONS_00003010|m.52;Parent=TCONS_00003010|m.52
chr1	transdecoder	exon	14111858	14112192	.	+	.	ID=TCONS_00003010|m.52.exon3;Parent=TCONS_00003010|m.52
chr1	transdecoder	three_prime_UTR	14107359	14109589	.	+	.	ID=TCONS_00003010|m.52.utr3p1;Parent=TCONS_00003010|m.52
chr1	transdecoder	three_prime_UTR	14111858	14112192	.	+	.	ID=TCONS_00003010|m.52.utr3p2;Parent=TCONS_00003010|m.52
chr1	transdecoder	gene	14104574	14115630	.	+	.	ID=XLOC_001442;Name=ORF
chr1	transdecoder	mRNA	14104574	14115630	.	+	.	ID=TCONS_00003011|m.49;Parent=XLOC_001442;Name=ORF
chr1	transdecoder	five_prime_UTR	14104574	14105264	.	+	.	ID=TCONS_00003011|m.49.utr5p1;Parent=TCONS_00003011|m.49
chr1	transdecoder	exon	14104574	14105462	.	+	.	ID=TCONS_00003011|m.49.exon1;Parent=TCONS_00003011|m.49
chr1	transdecoder	CDS	14105265	14105462	.	+	.	ID=cds.TCONS_00003011|m.49;Parent=TCONS_00003011|m.49
chr1	transdecoder	exon	14107179	14109589	.	+	.	ID=TCONS_00003011|m.49.exon2;Parent=TCONS_00003011|m.49
chr1	transdecoder	CDS	14107179	14107358	.	+	.	ID=cds.TCONS_00003011|m.49;Parent=TCONS_00003011|m.49
chr1	transdecoder	exon	14111858	14111984	.	+	.	ID=TCONS_00003011|m.49.exon3;Parent=TCONS_00003011|m.49
chr1	transdecoder	exon	14115313	14115630	.	+	.	ID=TCONS_00003011|m.49.exon4;Parent=TCONS_00003011|m.49
chr1	transdecoder	three_prime_UTR	14107359	14109589	.	+	.	ID=TCONS_00003011|m.49.utr3p1;Parent=TCONS_00003011|m.49
chr1	transdecoder	three_prime_UTR	14111858	14111984	.	+	.	ID=TCONS_00003011|m.49.utr3p2;Parent=TCONS_00003011|m.49
chr1	transdecoder	three_prime_UTR	14115313	14115630	.	+	.	ID=TCONS_00003011|m.49.utr3p3;Parent=TCONS_00003011|m.49
chr1	transdecoder	gene	14104574	14130495	.	+	.	ID=XLOC_001442;Name=ORF
chr1	transdecoder	mRNA	14104574	14130495	.	+	.	ID=TCONS_00003012|m.50;Parent=XLOC_001442;Name=ORF
chr1	transdecoder	five_prime_UTR	14104574	14105264	.	+	.	ID=TCONS_00003012|m.50.utr5p1;Parent=TCONS_00003012|m.50
chr1	transdecoder	exon	14104574	14105462	.	+	.	ID=TCONS_00003012|m.50.exon1;Parent=TCONS_00003012|m.50
chr1	transdecoder	CDS	14105265	14105462	.	+	.	ID=cds.TCONS_00003012|m.50;Parent=TCONS_00003012|m.50
chr1	transdecoder	exon	14107179	14109589	.	+	.	ID=TCONS_00003012|m.50.exon2;Parent=TCONS_00003012|m.50
chr1	transdecoder	CDS	14107179	14107358	.	+	.	ID=cds.TCONS_00003012|m.50;Parent=TCONS_00003012|m.50
chr1	transdecoder	exon	14130334	14130495	.	+	.	ID=TCONS_00003012|m.50.exon3;Parent=TCONS_00003012|m.50
chr1	transdecoder	three_prime_UTR	14107359	14109589	.	+	.	ID=TCONS_00003012|m.50.utr3p1;Parent=TCONS_00003012|m.50
chr1	transdecoder	three_prime_UTR	14130334	14130495	.	+	.	ID=TCONS_00003012|m.50.utr3p2;Parent=TCONS_00003012|m.50
chr1	transdecoder	gene	14104574	14130495	.	+	.	ID=XLOC_001442;Name=ORF
chr1	transdecoder	mRNA	14104574	14130495	.	+	.	ID=TCONS_00003013|m.51;Parent=XLOC_001442;Name=ORF
chr1	transdecoder	five_prime_UTR	14104574	14105264	.	+	.	ID=TCONS_00003013|m.51.utr5p1;Parent=TCONS_00003013|m.51
chr1	transdecoder	exon	14104574	14105462	.	+	.	ID=TCONS_00003013|m.51.exon1;Parent=TCONS_00003013|m.51
chr1	transdecoder	CDS	14105265	14105462	.	+	.	ID=cds.TCONS_00003013|m.51;Parent=TCONS_00003013|m.51
chr1	transdecoder	exon	14107179	14109589	.	+	.	ID=TCONS_00003013|m.51.exon2;Parent=TCONS_00003013|m.51
chr1	transdecoder	CDS	14107179	14107358	.	+	.	ID=cds.TCONS_00003013|m.51;Parent=TCONS_00003013|m.51
chr1	transdecoder	exon	14111858	14111984	.	+	.	ID=TCONS_00003013|m.51.exon3;Parent=TCONS_00003013|m.51
chr1	transdecoder	exon	14130334	14130495	.	+	.	ID=TCONS_00003013|m.51.exon4;Parent=TCONS_00003013|m.51
chr1	transdecoder	three_prime_UTR	14107359	14109589	.	+	.	ID=TCONS_00003013|m.51.utr3p1;Parent=TCONS_00003013|m.51
chr1	transdecoder	three_prime_UTR	14111858	14111984	.	+	.	ID=TCONS_00003013|m.51.utr3p2;Parent=TCONS_00003013|m.51
chr1	transdecoder	three_prime_UTR	14130334	14130495	.	+	.	ID=TCONS_00003013|m.51.utr3p3;Parent=TCONS_00003013|m.51
chr1	transdecoder	gene	17362926	17374328	.	+	.	ID=XLOC_001501;Name=ORF
chr1	transdecoder	mRNA	17362926	17374328	.	+	.	ID=TCONS_00003108|m.78;Parent=XLOC_001501;Name=ORF
chr1	transdecoder	five_prime_UTR	17362926	17362927	.	+	.	ID=TCONS_00003108|m.78.utr5p1;Parent=TCONS_00003108|m.78
chr1	transdecoder	exon	17362926	17363276	.	+	.	ID=TCONS_00003108|m.78.exon1;Parent=TCONS_00003108|m.78
chr1	transdecoder	CDS	17362928	17363276	.	+	.	ID=cds.TCONS_00003108|m.78;Parent=TCONS_00003108|m.78
chr1	transdecoder	exon	17363477	17363528	.	+	.	ID=TCONS_00003108|m.78.exon2;Parent=TCONS_00003108|m.78
chr1	transdecoder	CDS	17363477	17363528	.	+	.	ID=cds.TCONS_00003108|m.78;Parent=TCONS_00003108|m.78
chr1	transdecoder	exon	17363633	17363692	.	+	.	ID=TCONS_00003108|m.78.exon3;Parent=TCONS_00003108|m.78
chr1	transdecoder	CDS	17363633	17363692	.	+	.	ID=cds.TCONS_00003108|m.78;Parent=TCONS_00003108|m.78
chr1	transdecoder	exon	17363776	17363800	.	+	.	ID=TCONS_00003108|m.78.exon4;Parent=TCONS_00003108|m.78
chr1	transdecoder	CDS	17363776	17363800	.	+	.	ID=cds.TCONS_00003108|m.78;Parent=TCONS_00003108|m.78
chr1	transdecoder	exon	17363918	17364003	.	+	.	ID=TCONS_00003108|m.78.exon5;Parent=TCONS_00003108|m.78
chr1	transdecoder	CDS	17363918	17364003	.	+	.	ID=cds.TCONS_00003108|m.78;Parent=TCONS_00003108|m.78
chr1	transdecoder	exon	17364109	17364220	.	+	.	ID=TCONS_00003108|m.78.exon6;Parent=TCONS_00003108|m.78
chr1	transdecoder	CDS	17364109	17364220	.	+	.	ID=cds.TCONS_00003108|m.78;Parent=TCONS_00003108|m.78
chr1	transdecoder	exon	17364701	17364871	.	+	.	ID=TCONS_00003108|m.78.exon7;Parent=TCONS_00003108|m.78
chr1	transdecoder	CDS	17364701	17364787	.	+	.	ID=cds.TCONS_00003108|m.78;Parent=TCONS_00003108|m.78
chr1	transdecoder	exon	17364948	17365045	.	+	.	ID=TCONS_00003108|m.78.exon8;Parent=TCONS_00003108|m.78
chr1	transdecoder	exon	17365878	17365906	.	+	.	ID=TCONS_00003108|m.78.exon9;Parent=TCONS_00003108|m.78
chr1	transdecoder	exon	17366004	17366035	.	+	.	ID=TCONS_00003108|m.78.exon10;Parent=TCONS_00003108|m.78
chr1	transdecoder	exon	17366160	17366207	.	+	.	ID=TCONS_00003108|m.78.exon11;Parent=TCONS_00003108|m.78
chr1	transdecoder	exon	17366300	17366360	.	+	.	ID=TCONS_00003108|m.78.exon12;Parent=TCONS_00003108|m.78
chr1	transdecoder	exon	17366496	17366593	.	+	.	ID=TCONS_00003108|m.78.exon13;Parent=TCONS_00003108|m.78
chr1	transdecoder	exon	17366698	17366773	.	+	.	ID=TCONS_00003108|m.78.exon14;Parent=TCONS_00003108|m.78
chr1	transdecoder	exon	17366869	17366888	.	+	.	ID=TCONS_00003108|m.78.exon15;Parent=TCONS_00003108|m.78
chr1	transdecoder	exon	17367251	17367348	.	+	.	ID=TCONS_00003108|m.78.exon16;Parent=TCONS_00003108|m.78
chr1	transdecoder	exon	17367446	17367555	.	+	.	ID=TCONS_00003108|m.78.exon17;Parent=TCONS_00003108|m.78
chr1	transdecoder	exon	17369529	17369618	.	+	.	ID=TCONS_00003108|m.78.exon18;Parent=TCONS_00003108|m.78
chr1	transdecoder	exon	17370572	17370666	.	+	.	ID=TCONS_00003108|m.78.exon19;Parent=TCONS_00003108|m.78
chr1	transdecoder	exon	17370752	17370837	.	+	.	ID=TCONS_00003108|m.78.exon20;Parent=TCONS_00003108|m.78
chr1	transdecoder	exon	17373857	17374328	.	+	.	ID=TCONS_00003108|m.78.exon21;Parent=TCONS_00003108|m.78
chr1	transdecoder	three_prime_UTR	17364788	17364871	.	+	.	ID=TCONS_00003108|m.78.utr3p1;Parent=TCONS_00003108|m.78
chr1	transdecoder	three_prime_UTR	17364948	17365045	.	+	.	ID=TCONS_00003108|m.78.utr3p2;Parent=TCONS_00003108|m.78
chr1	transdecoder	three_prime_UTR	17365878	17365906	.	+	.	ID=TCONS_00003108|m.78.utr3p3;Parent=TCONS_00003108|m.78
chr1	transdecoder	three_prime_UTR	17366004	17366035	.	+	.	ID=TCONS_00003108|m.78.utr3p4;Parent=TCONS_00003108|m.78
chr1	transdecoder	three_prime_UTR	17366160	17366207	.	+	.	ID=TCONS_00003108|m.78.utr3p5;Parent=TCONS_00003108|m.78
chr1	transdecoder	three_prime_UTR	17366300	17366360	.	+	.	ID=TCONS_00003108|m.78.utr3p6;Parent=TCONS_00003108|m.78
chr1	transdecoder	three_prime_UTR	17366496	17366593	.	+	.	ID=TCONS_00003108|m.78.utr3p7;Parent=TCONS_00003108|m.78
chr1	transdecoder	three_prime_UTR	17366698	17366773	.	+	.	ID=TCONS_00003108|m.78.utr3p8;Parent=TCONS_00003108|m.78
chr1	transdecoder	three_prime_UTR	17366869	17366888	.	+	.	ID=TCONS_00003108|m.78.utr3p9;Parent=TCONS_00003108|m.78
chr1	transdecoder	three_prime_UTR	17367251	17367348	.	+	.	ID=TCONS_00003108|m.78.utr3p10;Parent=TCONS_00003108|m.78
chr1	transdecoder	three_prime_UTR	17367446	17367555	.	+	.	ID=TCONS_00003108|m.78.utr3p11;Parent=TCONS_00003108|m.78
chr1	transdecoder	three_prime_UTR	17369529	17369618	.	+	.	ID=TCONS_00003108|m.78.utr3p12;Parent=TCONS_00003108|m.78
chr1	transdecoder	three_prime_UTR	17370572	17370666	.	+	.	ID=TCONS_00003108|m.78.utr3p13;Parent=TCONS_00003108|m.78
chr1	transdecoder	three_prime_UTR	17370752	17370837	.	+	.	ID=TCONS_00003108|m.78.utr3p14;Parent=TCONS_00003108|m.78
chr1	transdecoder	three_prime_UTR	17373857	17374328	.	+	.	ID=TCONS_00003108|m.78.utr3p15;Parent=TCONS_00003108|m.78
chr1	transdecoder	gene	17362926	17374328	.	+	.	ID=XLOC_001501;Name=ORF
chr1	transdecoder	mRNA	17362926	17374328	.	+	.	ID=TCONS_00003108|m.77;Parent=XLOC_001501;Name=ORF
chr1	transdecoder	five_prime_UTR	17362926	17363276	.	+	.	ID=TCONS_00003108|m.77.utr5p1;Parent=TCONS_00003108|m.77
chr1	transdecoder	five_prime_UTR	17363477	17363528	.	+	.	ID=TCONS_00003108|m.77.utr5p2;Parent=TCONS_00003108|m.77
chr1	transdecoder	five_prime_UTR	17363633	17363692	.	+	.	ID=TCONS_00003108|m.77.utr5p3;Parent=TCONS_00003108|m.77
chr1	transdecoder	five_prime_UTR	17363776	17363800	.	+	.	ID=TCONS_00003108|m.77.utr5p4;Parent=TCONS_00003108|m.77
chr1	transdecoder	five_prime_UTR	17363918	17364003	.	+	.	ID=TCONS_00003108|m.77.utr5p5;Parent=TCONS_00003108|m.77
chr1	transdecoder	five_prime_UTR	17364109	17364220	.	+	.	ID=TCONS_00003108|m.77.utr5p6;Parent=TCONS_00003108|m.77
chr1	transdecoder	five_prime_UTR	17364701	17364851	.	+	.	ID=TCONS_00003108|m.77.utr5p7;Parent=TCONS_00003108|m.77
chr1	transdecoder	exon	17362926	17363276	.	+	.	ID=TCONS_00003108|m.77.exon1;Parent=TCONS_00003108|m.77
chr1	transdecoder	exon	17363477	17363528	.	+	.	ID=TCONS_00003108|m.77.exon2;Parent=TCONS_00003108|m.77
chr1	transdecoder	exon	17363633	17363692	.	+	.	ID=TCONS_00003108|m.77.exon3;Parent=TCONS_00003108|m.77
chr1	transdecoder	exon	17363776	17363800	.	+	.	ID=TCONS_00003108|m.77.exon4;Parent=TCONS_00003108|m.77
chr1	transdecoder	exon	17363918	17364003	.	+	.	ID=TCONS_00003108|m.77.exon5;Parent=TCONS_00003108|m.77
chr1	transdecoder	exon	17364109	17364220	.	+	.	ID=TCONS_00003108|m.77.exon6;Parent=TCONS_00003108|m.77
chr1	transdecoder	exon	17364701	17364871	.	+	.	ID=TCONS_00003108|m.77.exon7;Parent=TCONS_00003108|m.77
chr1	transdecoder	CDS	17364852	17364871	.	+	.	ID=cds.TCONS_00003108|m.77;Parent=TCONS_00003108|m.77
chr1	transdecoder	exon	17364948	17365045	.	+	.	ID=TCONS_00003108|m.77.exon8;Parent=TCONS_00003108|m.77
chr1	transdecoder	CDS	17364948	17365045	.	+	.	ID=cds.TCONS_00003108|m.77;Parent=TCONS_00003108|m.77
chr1	transdecoder	exon	17365878	17365906	.	+	.	ID=TCONS_00003108|m.77.exon9;Parent=TCONS_00003108|m.77
chr1	transdecoder	CDS	17365878	17365906	.	+	.	ID=cds.TCONS_00003108|m.77;Parent=TCONS_00003108|m.77
chr1	transdecoder	exon	17366004	17366035	.	+	.	ID=TCONS_00003108|m.77.exon10;Parent=TCONS_00003108|m.77
chr1	transdecoder	CDS	17366004	17366035	.	+	.	ID=cds.TCONS_00003108|m.77;Parent=TCONS_00003108|m.77
chr1	transdecoder	exon	17366160	17366207	.	+	.	ID=TCONS_00003108|m.77.exon11;Parent=TCONS_00003108|m.77
chr1	transdecoder	CDS	17366160	17366207	.	+	.	ID=cds.TCONS_00003108|m.77;Parent=TCONS_00003108|m.77
chr1	transdecoder	exon	17366300	17366360	.	+	.	ID=TCONS_00003108|m.77.exon12;Parent=TCONS_00003108|m.77
chr1	transdecoder	CDS	17366300	17366360	.	+	.	ID=cds.TCONS_00003108|m.77;Parent=TCONS_00003108|m.77
chr1	transdecoder	exon	17366496	17366593	.	+	.	ID=TCONS_00003108|m.77.exon13;Parent=TCONS_00003108|m.77
chr1	transdecoder	CDS	17366496	17366593	.	+	.	ID=cds.TCONS_00003108|m.77;Parent=TCONS_00003108|m.77
chr1	transdecoder	exon	17366698	17366773	.	+	.	ID=TCONS_00003108|m.77.exon14;Parent=TCONS_00003108|m.77
chr1	transdecoder	CDS	17366698	17366773	.	+	.	ID=cds.TCONS_00003108|m.77;Parent=TCONS_00003108|m.77
chr1	transdecoder	exon	17366869	17366888	.	+	.	ID=TCONS_00003108|m.77.exon15;Parent=TCONS_00003108|m.77
chr1	transdecoder	CDS	17366869	17366888	.	+	.	ID=cds.TCONS_00003108|m.77;Parent=TCONS_00003108|m.77
chr1	transdecoder	exon	17367251	17367348	.	+	.	ID=TCONS_00003108|m.77.exon16;Parent=TCONS_00003108|m.77
chr1	transdecoder	CDS	17367251	17367348	.	+	.	ID=cds.TCONS_00003108|m.77;Parent=TCONS_00003108|m.77
chr1	transdecoder	exon	17367446	17367555	.	+	.	ID=TCONS_00003108|m.77.exon17;Parent=TCONS_00003108|m.77
chr1	transdecoder	CDS	17367446	17367555	.	+	.	ID=cds.TCONS_00003108|m.77;Parent=TCONS_00003108|m.77
chr1	transdecoder	exon	17369529	17369618	.	+	.	ID=TCONS_00003108|m.77.exon18;Parent=TCONS_00003108|m.77
chr1	transdecoder	CDS	17369529	17369618	.	+	.	ID=cds.TCONS_00003108|m.77;Parent=TCONS_00003108|m.77
chr1	transdecoder	exon	17370572	17370666	.	+	.	ID=TCONS_00003108|m.77.exon19;Parent=TCONS_00003108|m.77
chr1	transdecoder	CDS	17370572	17370666	.	+	.	ID=cds.TCONS_00003108|m.77;Parent=TCONS_00003108|m.77
chr1	transdecoder	exon	17370752	17370837	.	+	.	ID=TCONS_00003108|m.77.exon20;Parent=TCONS_00003108|m.77
chr1	transdecoder	CDS	17370752	17370837	.	+	.	ID=cds.TCONS_00003108|m.77;Parent=TCONS_00003108|m.77
chr1	transdecoder	exon	17373857	17374328	.	+	.	ID=TCONS_00003108|m.77.exon21;Parent=TCONS_00003108|m.77
chr1	transdecoder	CDS	17373857	17373879	.	+	.	ID=cds.TCONS_00003108|m.77;Parent=TCONS_00003108|m.77
chr1	transdecoder	three_prime_UTR	17373880	17374328	.	+	.	ID=TCONS_00003108|m.77.utr3p1;Parent=TCONS_00003108|m.77
chr1	transdecoder	gene	17362927	17374328	.	+	.	ID=XLOC_001501;Name=ORF
chr1	transdecoder	mRNA	17362927	17374328	.	+	.	ID=TCONS_00003109|m.83;Parent=XLOC_001501;Name=ORF
chr1	transdecoder	five_prime_UTR	17362927	17363276	.	+	.	ID=TCONS_00003109|m.83.utr5p1;Parent=TCONS_00003109|m.83
chr1	transdecoder	five_prime_UTR	17363477	17363528	.	+	.	ID=TCONS_00003109|m.83.utr5p2;Parent=TCONS_00003109|m.83
chr1	transdecoder	five_prime_UTR	17363633	17363692	.	+	.	ID=TCONS_00003109|m.83.utr5p3;Parent=TCONS_00003109|m.83
chr1	transdecoder	five_prime_UTR	17363776	17363800	.	+	.	ID=TCONS_00003109|m.83.utr5p4;Parent=TCONS_00003109|m.83
chr1	transdecoder	five_prime_UTR	17363918	17364003	.	+	.	ID=TCONS_00003109|m.83.utr5p5;Parent=TCONS_00003109|m.83
chr1	transdecoder	five_prime_UTR	17364109	17364220	.	+	.	ID=TCONS_00003109|m.83.utr5p6;Parent=TCONS_00003109|m.83
chr1	transdecoder	five_prime_UTR	17364701	17364755	.	+	.	ID=TCONS_00003109|m.83.utr5p7;Parent=TCONS_00003109|m.83
chr1	transdecoder	exon	17362927	17363276	.	+	.	ID=TCONS_00003109|m.83.exon1;Parent=TCONS_00003109|m.83
chr1	transdecoder	exon	17363477	17363528	.	+	.	ID=TCONS_00003109|m.83.exon2;Parent=TCONS_00003109|m.83
chr1	transdecoder	exon	17363633	17363692	.	+	.	ID=TCONS_00003109|m.83.exon3;Parent=TCONS_00003109|m.83
chr1	transdecoder	exon	17363776	17363800	.	+	.	ID=TCONS_00003109|m.83.exon4;Parent=TCONS_00003109|m.83
chr1	transdecoder	exon	17363918	17364003	.	+	.	ID=TCONS_00003109|m.83.exon5;Parent=TCONS_00003109|m.83
chr1	transdecoder	exon	17364109	17364220	.	+	.	ID=TCONS_00003109|m.83.exon6;Parent=TCONS_00003109|m.83
chr1	transdecoder	exon	17364701	17364763	.	+	.	ID=TCONS_00003109|m.83.exon7;Parent=TCONS_00003109|m.83
chr1	transdecoder	CDS	17364756	17364763	.	+	.	ID=cds.TCONS_00003109|m.83;Parent=TCONS_00003109|m.83
chr1	transdecoder	exon	17364948	17365045	.	+	.	ID=TCONS_00003109|m.83.exon8;Parent=TCONS_00003109|m.83
chr1	transdecoder	CDS	17364948	17365045	.	+	.	ID=cds.TCONS_00003109|m.83;Parent=TCONS_00003109|m.83
chr1	transdecoder	exon	17365878	17365906	.	+	.	ID=TCONS_00003109|m.83.exon9;Parent=TCONS_00003109|m.83
chr1	transdecoder	CDS	17365878	17365906	.	+	.	ID=cds.TCONS_00003109|m.83;Parent=TCONS_00003109|m.83
chr1	transdecoder	exon	17366004	17366035	.	+	.	ID=TCONS_00003109|m.83.exon10;Parent=TCONS_00003109|m.83
chr1	transdecoder	CDS	17366004	17366035	.	+	.	ID=cds.TCONS_00003109|m.83;Parent=TCONS_00003109|m.83
chr1	transdecoder	exon	17366160	17366207	.	+	.	ID=TCONS_00003109|m.83.exon11;Parent=TCONS_00003109|m.83
chr1	transdecoder	CDS	17366160	17366207	.	+	.	ID=cds.TCONS_00003109|m.83;Parent=TCONS_00003109|m.83
chr1	transdecoder	exon	17366300	17366360	.	+	.	ID=TCONS_00003109|m.83.exon12;Parent=TCONS_00003109|m.83
chr1	transdecoder	CDS	17366300	17366360	.	+	.	ID=cds.TCONS_00003109|m.83;Parent=TCONS_00003109|m.83
chr1	transdecoder	exon	17366496	17366593	.	+	.	ID=TCONS_00003109|m.83.exon13;Parent=TCONS_00003109|m.83
chr1	transdecoder	CDS	17366496	17366593	.	+	.	ID=cds.TCONS_00003109|m.83;Parent=TCONS_00003109|m.83
chr1	transdecoder	exon	17366698	17366773	.	+	.	ID=TCONS_00003109|m.83.exon14;Parent=TCONS_00003109|m.83
chr1	transdecoder	CDS	17366698	17366773	.	+	.	ID=cds.TCONS_00003109|m.83;Parent=TCONS_00003109|m.83
chr1	transdecoder	exon	17366869	17366888	.	+	.	ID=TCONS_00003109|m.83.exon15;Parent=TCONS_00003109|m.83
chr1	transdecoder	CDS	17366869	17366888	.	+	.	ID=cds.TCONS_00003109|m.83;Parent=TCONS_00003109|m.83
chr1	transdecoder	exon	17367251	17367348	.	+	.	ID=TCONS_00003109|m.83.exon16;Parent=TCONS_00003109|m.83
chr1	transdecoder	CDS	17367251	17367348	.	+	.	ID=cds.TCONS_00003109|m.83;Parent=TCONS_00003109|m.83
chr1	transdecoder	exon	17367446	17367555	.	+	.	ID=TCONS_00003109|m.83.exon17;Parent=TCONS_00003109|m.83
chr1	transdecoder	CDS	17367446	17367555	.	+	.	ID=cds.TCONS_00003109|m.83;Parent=TCONS_00003109|m.83
chr1	transdecoder	exon	17369529	17369618	.	+	.	ID=TCONS_00003109|m.83.exon18;Parent=TCONS_00003109|m.83
chr1	transdecoder	CDS	17369529	17369618	.	+	.	ID=cds.TCONS_00003109|m.83;Parent=TCONS_00003109|m.83
chr1	transdecoder	exon	17370572	17370666	.	+	.	ID=TCONS_00003109|m.83.exon19;Parent=TCONS_00003109|m.83
chr1	transdecoder	CDS	17370572	17370666	.	+	.	ID=cds.TCONS_00003109|m.83;Parent=TCONS_00003109|m.83
chr1	transdecoder	exon	17370752	17370837	.	+	.	ID=TCONS_00003109|m.83.exon20;Parent=TCONS_00003109|m.83
chr1	transdecoder	CDS	17370752	17370837	.	+	.	ID=cds.TCONS_00003109|m.83;Parent=TCONS_00003109|m.83
chr1	transdecoder	exon	17373857	17374328	.	+	.	ID=TCONS_00003109|m.83.exon21;Parent=TCONS_00003109|m.83
chr1	transdecoder	CDS	17373857	17373879	.	+	.	ID=cds.TCONS_00003109|m.83;Parent=TCONS_00003109|m.83
chr1	transdecoder	three_prime_UTR	17373880	17374328	.	+	.	ID=TCONS_00003109|m.83.utr3p1;Parent=TCONS_00003109|m.83
chr1	transdecoder	gene	17362927	17374328	.	+	.	ID=XLOC_001501;Name=ORF
chr1	transdecoder	mRNA	17362927	17374328	.	+	.	ID=TCONS_00003109|m.84;Parent=XLOC_001501;Name=ORF
chr1	transdecoder	five_prime_UTR	17362927	17362927	.	+	.	ID=TCONS_00003109|m.84.utr5p1;Parent=TCONS_00003109|m.84
chr1	transdecoder	exon	17362927	17363276	.	+	.	ID=TCONS_00003109|m.84.exon1;Parent=TCONS_00003109|m.84
chr1	transdecoder	CDS	17362928	17363276	.	+	.	ID=cds.TCONS_00003109|m.84;Parent=TCONS_00003109|m.84
chr1	transdecoder	exon	17363477	17363528	.	+	.	ID=TCONS_00003109|m.84.exon2;Parent=TCONS_00003109|m.84
chr1	transdecoder	CDS	17363477	17363528	.	+	.	ID=cds.TCONS_00003109|m.84;Parent=TCONS_00003109|m.84
chr1	transdecoder	exon	17363633	17363692	.	+	.	ID=TCONS_00003109|m.84.exon3;Parent=TCONS_00003109|m.84
chr1	transdecoder	CDS	17363633	17363692	.	+	.	ID=cds.TCONS_00003109|m.84;Parent=TCONS_00003109|m.84
chr1	transdecoder	exon	17363776	17363800	.	+	.	ID=TCONS_00003109|m.84.exon4;Parent=TCONS_00003109|m.84
chr1	transdecoder	CDS	17363776	17363800	.	+	.	ID=cds.TCONS_00003109|m.84;Parent=TCONS_00003109|m.84
chr1	transdecoder	exon	17363918	17364003	.	+	.	ID=TCONS_00003109|m.84.exon5;Parent=TCONS_00003109|m.84
chr1	transdecoder	CDS	17363918	17364003	.	+	.	ID=cds.TCONS_00003109|m.84;Parent=TCONS_00003109|m.84
chr1	transdecoder	exon	17364109	17364220	.	+	.	ID=TCONS_00003109|m.84.exon6;Parent=TCONS_00003109|m.84
chr1	transdecoder	CDS	17364109	17364220	.	+	.	ID=cds.TCONS_00003109|m.84;Parent=TCONS_00003109|m.84
chr1	transdecoder	exon	17364701	17364763	.	+	.	ID=TCONS_00003109|m.84.exon7;Parent=TCONS_00003109|m.84
chr1	transdecoder	CDS	17364701	17364763	.	+	.	ID=cds.TCONS_00003109|m.84;Parent=TCONS_00003109|m.84
chr1	transdecoder	exon	17364948	17365045	.	+	.	ID=TCONS_00003109|m.84.exon8;Parent=TCONS_00003109|m.84
chr1	transdecoder	CDS	17364948	17364965	.	+	.	ID=cds.TCONS_00003109|m.84;Parent=TCONS_00003109|m.84
chr1	transdecoder	exon	17365878	17365906	.	+	.	ID=TCONS_00003109|m.84.exon9;Parent=TCONS_00003109|m.84
chr1	transdecoder	exon	17366004	17366035	.	+	.	ID=TCONS_00003109|m.84.exon10;Parent=TCONS_00003109|m.84
chr1	transdecoder	exon	17366160	17366207	.	+	.	ID=TCONS_00003109|m.84.exon11;Parent=TCONS_00003109|m.84
chr1	transdecoder	exon	17366300	17366360	.	+	.	ID=TCONS_00003109|m.84.exon12;Parent=TCONS_00003109|m.84
chr1	transdecoder	exon	17366496	17366593	.	+	.	ID=TCONS_00003109|m.84.exon13;Parent=TCONS_00003109|m.84
chr1	transdecoder	exon	17366698	17366773	.	+	.	ID=TCONS_00003109|m.84.exon14;Parent=TCONS_00003109|m.84
chr1	transdecoder	exon	17366869	17366888	.	+	.	ID=TCONS_00003109|m.84.exon15;Parent=TCONS_00003109|m.84
chr1	transdecoder	exon	17367251	17367348	.	+	.	ID=TCONS_00003109|m.84.exon16;Parent=TCONS_00003109|m.84
chr1	transdecoder	exon	17367446	17367555	.	+	.	ID=TCONS_00003109|m.84.exon17;Parent=TCONS_00003109|m.84
chr1	transdecoder	exon	17369529	17369618	.	+	.	ID=TCONS_00003109|m.84.exon18;Parent=TCONS_00003109|m.84
chr1	transdecoder	exon	17370572	17370666	.	+	.	ID=TCONS_00003109|m.84.exon19;Parent=TCONS_00003109|m.84
chr1	transdecoder	exon	17370752	17370837	.	+	.	ID=TCONS_00003109|m.84.exon20;Parent=TCONS_00003109|m.84
chr1	transdecoder	exon	17373857	17374328	.	+	.	ID=TCONS_00003109|m.84.exon21;Parent=TCONS_00003109|m.84
chr1	transdecoder	three_prime_UTR	17364966	17365045	.	+	.	ID=TCONS_00003109|m.84.utr3p1;Parent=TCONS_00003109|m.84
chr1	transdecoder	three_prime_UTR	17365878	17365906	.	+	.	ID=TCONS_00003109|m.84.utr3p2;Parent=TCONS_00003109|m.84
chr1	transdecoder	three_prime_UTR	17366004	17366035	.	+	.	ID=TCONS_00003109|m.84.utr3p3;Parent=TCONS_00003109|m.84
chr1	transdecoder	three_prime_UTR	17366160	17366207	.	+	.	ID=TCONS_00003109|m.84.utr3p4;Parent=TCONS_00003109|m.84
chr1	transdecoder	three_prime_UTR	17366300	17366360	.	+	.	ID=TCONS_00003109|m.84.utr3p5;Parent=TCONS_00003109|m.84
chr1	transdecoder	three_prime_UTR	17366496	17366593	.	+	.	ID=TCONS_00003109|m.84.utr3p6;Parent=TCONS_00003109|m.84
chr1	transdecoder	three_prime_UTR	17366698	17366773	.	+	.	ID=TCONS_00003109|m.84.utr3p7;Parent=TCONS_00003109|m.84
chr1	transdecoder	three_prime_UTR	17366869	17366888	.	+	.	ID=TCONS_00003109|m.84.utr3p8;Parent=TCONS_00003109|m.84
chr1	transdecoder	three_prime_UTR	17367251	17367348	.	+	.	ID=TCONS_00003109|m.84.utr3p9;Parent=TCONS_00003109|m.84
chr1	transdecoder	three_prime_UTR	17367446	17367555	.	+	.	ID=TCONS_00003109|m.84.utr3p10;Parent=TCONS_00003109|m.84
chr1	transdecoder	three_prime_UTR	17369529	17369618	.	+	.	ID=TCONS_00003109|m.84.utr3p11;Parent=TCONS_00003109|m.84
chr1	transdecoder	three_prime_UTR	17370572	17370666	.	+	.	ID=TCONS_00003109|m.84.utr3p12;Parent=TCONS_00003109|m.84
chr1	transdecoder	three_prime_UTR	17370752	17370837	.	+	.	ID=TCONS_00003109|m.84.utr3p13;Parent=TCONS_00003109|m.84
chr1	transdecoder	three_prime_UTR	17373857	17374328	.	+	.	ID=TCONS_00003109|m.84.utr3p14;Parent=TCONS_00003109|m.84
chr1	transdecoder	gene	17362930	17374328	.	+	.	ID=XLOC_001501;Name=ORF
chr1	transdecoder	mRNA	17362930	17374328	.	+	.	ID=TCONS_00003110|m.86;Parent=XLOC_001501;Name=ORF
chr1	transdecoder	five_prime_UTR	17362930	17363276	.	+	.	ID=TCONS_00003110|m.86.utr5p1;Parent=TCONS_00003110|m.86
chr1	transdecoder	five_prime_UTR	17363477	17363528	.	+	.	ID=TCONS_00003110|m.86.utr5p2;Parent=TCONS_00003110|m.86
chr1	transdecoder	five_prime_UTR	17363633	17363692	.	+	.	ID=TCONS_00003110|m.86.utr5p3;Parent=TCONS_00003110|m.86
chr1	transdecoder	five_prime_UTR	17363776	17363800	.	+	.	ID=TCONS_00003110|m.86.utr5p4;Parent=TCONS_00003110|m.86
chr1	transdecoder	five_prime_UTR	17363918	17364003	.	+	.	ID=TCONS_00003110|m.86.utr5p5;Parent=TCONS_00003110|m.86
chr1	transdecoder	five_prime_UTR	17364109	17364220	.	+	.	ID=TCONS_00003110|m.86.utr5p6;Parent=TCONS_00003110|m.86
chr1	transdecoder	five_prime_UTR	17364701	17364851	.	+	.	ID=TCONS_00003110|m.86.utr5p7;Parent=TCONS_00003110|m.86
chr1	transdecoder	exon	17362930	17363276	.	+	.	ID=TCONS_00003110|m.86.exon1;Parent=TCONS_00003110|m.86
chr1	transdecoder	exon	17363477	17363528	.	+	.	ID=TCONS_00003110|m.86.exon2;Parent=TCONS_00003110|m.86
chr1	transdecoder	exon	17363633	17363692	.	+	.	ID=TCONS_00003110|m.86.exon3;Parent=TCONS_00003110|m.86
chr1	transdecoder	exon	17363776	17363800	.	+	.	ID=TCONS_00003110|m.86.exon4;Parent=TCONS_00003110|m.86
chr1	transdecoder	exon	17363918	17364003	.	+	.	ID=TCONS_00003110|m.86.exon5;Parent=TCONS_00003110|m.86
chr1	transdecoder	exon	17364109	17364220	.	+	.	ID=TCONS_00003110|m.86.exon6;Parent=TCONS_00003110|m.86
chr1	transdecoder	exon	17364701	17364871	.	+	.	ID=TCONS_00003110|m.86.exon7;Parent=TCONS_00003110|m.86
chr1	transdecoder	CDS	17364852	17364871	.	+	.	ID=cds.TCONS_00003110|m.86;Parent=TCONS_00003110|m.86
chr1	transdecoder	exon	17364948	17365045	.	+	.	ID=TCONS_00003110|m.86.exon8;Parent=TCONS_00003110|m.86
chr1	transdecoder	CDS	17364948	17365045	.	+	.	ID=cds.TCONS_00003110|m.86;Parent=TCONS_00003110|m.86
chr1	transdecoder	exon	17365878	17365906	.	+	.	ID=TCONS_00003110|m.86.exon9;Parent=TCONS_00003110|m.86
chr1	transdecoder	CDS	17365878	17365906	.	+	.	ID=cds.TCONS_00003110|m.86;Parent=TCONS_00003110|m.86
chr1	transdecoder	exon	17366004	17366035	.	+	.	ID=TCONS_00003110|m.86.exon10;Parent=TCONS_00003110|m.86
chr1	transdecoder	CDS	17366004	17366035	.	+	.	ID=cds.TCONS_00003110|m.86;Parent=TCONS_00003110|m.86
chr1	transdecoder	exon	17366160	17366207	.	+	.	ID=TCONS_00003110|m.86.exon11;Parent=TCONS_00003110|m.86
chr1	transdecoder	CDS	17366160	17366207	.	+	.	ID=cds.TCONS_00003110|m.86;Parent=TCONS_00003110|m.86
chr1	transdecoder	exon	17366300	17366360	.	+	.	ID=TCONS_00003110|m.86.exon12;Parent=TCONS_00003110|m.86
chr1	transdecoder	CDS	17366300	17366360	.	+	.	ID=cds.TCONS_00003110|m.86;Parent=TCONS_00003110|m.86
chr1	transdecoder	exon	17366496	17366593	.	+	.	ID=TCONS_00003110|m.86.exon13;Parent=TCONS_00003110|m.86
chr1	transdecoder	CDS	17366496	17366593	.	+	.	ID=cds.TCONS_00003110|m.86;Parent=TCONS_00003110|m.86
chr1	transdecoder	exon	17366698	17366888	.	+	.	ID=TCONS_00003110|m.86.exon14;Parent=TCONS_00003110|m.86
chr1	transdecoder	CDS	17366698	17366888	.	+	.	ID=cds.TCONS_00003110|m.86;Parent=TCONS_00003110|m.86
chr1	transdecoder	exon	17367251	17367348	.	+	.	ID=TCONS_00003110|m.86.exon15;Parent=TCONS_00003110|m.86
chr1	transdecoder	CDS	17367251	17367282	.	+	.	ID=cds.TCONS_00003110|m.86;Parent=TCONS_00003110|m.86
chr1	transdecoder	exon	17367446	17367555	.	+	.	ID=TCONS_00003110|m.86.exon16;Parent=TCONS_00003110|m.86
chr1	transdecoder	exon	17369529	17369618	.	+	.	ID=TCONS_00003110|m.86.exon17;Parent=TCONS_00003110|m.86
chr1	transdecoder	exon	17370572	17370666	.	+	.	ID=TCONS_00003110|m.86.exon18;Parent=TCONS_00003110|m.86
chr1	transdecoder	exon	17370752	17370839	.	+	.	ID=TCONS_00003110|m.86.exon19;Parent=TCONS_00003110|m.86
chr1	transdecoder	exon	17373857	17374328	.	+	.	ID=TCONS_00003110|m.86.exon20;Parent=TCONS_00003110|m.86
chr1	transdecoder	three_prime_UTR	17367283	17367348	.	+	.	ID=TCONS_00003110|m.86.utr3p1;Parent=TCONS_00003110|m.86
chr1	transdecoder	three_prime_UTR	17367446	17367555	.	+	.	ID=TCONS_00003110|m.86.utr3p2;Parent=TCONS_00003110|m.86
chr1	transdecoder	three_prime_UTR	17369529	17369618	.	+	.	ID=TCONS_00003110|m.86.utr3p3;Parent=TCONS_00003110|m.86
chr1	transdecoder	three_prime_UTR	17370572	17370666	.	+	.	ID=TCONS_00003110|m.86.utr3p4;Parent=TCONS_00003110|m.86
chr1	transdecoder	three_prime_UTR	17370752	17370839	.	+	.	ID=TCONS_00003110|m.86.utr3p5;Parent=TCONS_00003110|m.86
chr1	transdecoder	three_prime_UTR	17373857	17374328	.	+	.	ID=TCONS_00003110|m.86.utr3p6;Parent=TCONS_00003110|m.86
chr1	transdecoder	gene	17362930	17374328	.	+	.	ID=XLOC_001501;Name=ORF
chr1	transdecoder	mRNA	17362930	17374328	.	+	.	ID=TCONS_00003110|m.85;Parent=XLOC_001501;Name=ORF
chr1	transdecoder	five_prime_UTR	17362930	17362930	.	+	.	ID=TCONS_00003110|m.85.utr5p1;Parent=TCONS_00003110|m.85
chr1	transdecoder	exon	17362930	17363276	.	+	.	ID=TCONS_00003110|m.85.exon1;Parent=TCONS_00003110|m.85
chr1	transdecoder	CDS	17362931	17363276	.	+	.	ID=cds.TCONS_00003110|m.85;Parent=TCONS_00003110|m.85
chr1	transdecoder	exon	17363477	17363528	.	+	.	ID=TCONS_00003110|m.85.exon2;Parent=TCONS_00003110|m.85
chr1	transdecoder	CDS	17363477	17363528	.	+	.	ID=cds.TCONS_00003110|m.85;Parent=TCONS_00003110|m.85
chr1	transdecoder	exon	17363633	17363692	.	+	.	ID=TCONS_00003110|m.85.exon3;Parent=TCONS_00003110|m.85
chr1	transdecoder	CDS	17363633	17363692	.	+	.	ID=cds.TCONS_00003110|m.85;Parent=TCONS_00003110|m.85
chr1	transdecoder	exon	17363776	17363800	.	+	.	ID=TCONS_00003110|m.85.exon4;Parent=TCONS_00003110|m.85
chr1	transdecoder	CDS	17363776	17363800	.	+	.	ID=cds.TCONS_00003110|m.85;Parent=TCONS_00003110|m.85
chr1	transdecoder	exon	17363918	17364003	.	+	.	ID=TCONS_00003110|m.85.exon5;Parent=TCONS_00003110|m.85
chr1	transdecoder	CDS	17363918	17364003	.	+	.	ID=cds.TCONS_00003110|m.85;Parent=TCONS_00003110|m.85
chr1	transdecoder	exon	17364109	17364220	.	+	.	ID=TCONS_00003110|m.85.exon6;Parent=TCONS_00003110|m.85
chr1	transdecoder	CDS	17364109	17364220	.	+	.	ID=cds.TCONS_00003110|m.85;Parent=TCONS_00003110|m.85
chr1	transdecoder	exon	17364701	17364871	.	+	.	ID=TCONS_00003110|m.85.exon7;Parent=TCONS_00003110|m.85
chr1	transdecoder	CDS	17364701	17364787	.	+	.	ID=cds.TCONS_00003110|m.85;Parent=TCONS_00003110|m.85
chr1	transdecoder	exon	17364948	17365045	.	+	.	ID=TCONS_00003110|m.85.exon8;Parent=TCONS_00003110|m.85
chr1	transdecoder	exon	17365878	17365906	.	+	.	ID=TCONS_00003110|m.85.exon9;Parent=TCONS_00003110|m.85
chr1	transdecoder	exon	17366004	17366035	.	+	.	ID=TCONS_00003110|m.85.exon10;Parent=TCONS_00003110|m.85
chr1	transdecoder	exon	17366160	17366207	.	+	.	ID=TCONS_00003110|m.85.exon11;Parent=TCONS_00003110|m.85
chr1	transdecoder	exon	17366300	17366360	.	+	.	ID=TCONS_00003110|m.85.exon12;Parent=TCONS_00003110|m.85
chr1	transdecoder	exon	17366496	17366593	.	+	.	ID=TCONS_00003110|m.85.exon13;Parent=TCONS_00003110|m.85
chr1	transdecoder	exon	17366698	17366888	.	+	.	ID=TCONS_00003110|m.85.exon14;Parent=TCONS_00003110|m.85
chr1	transdecoder	exon	17367251	17367348	.	+	.	ID=TCONS_00003110|m.85.exon15;Parent=TCONS_00003110|m.85
chr1	transdecoder	exon	17367446	17367555	.	+	.	ID=TCONS_00003110|m.85.exon16;Parent=TCONS_00003110|m.85
chr1	transdecoder	exon	17369529	17369618	.	+	.	ID=TCONS_00003110|m.85.exon17;Parent=TCONS_00003110|m.85
chr1	transdecoder	exon	17370572	17370666	.	+	.	ID=TCONS_00003110|m.85.exon18;Parent=TCONS_00003110|m.85
chr1	transdecoder	exon	17370752	17370839	.	+	.	ID=TCONS_00003110|m.85.exon19;Parent=TCONS_00003110|m.85
chr1	transdecoder	exon	17373857	17374328	.	+	.	ID=TCONS_00003110|m.85.exon20;Parent=TCONS_00003110|m.85
chr1	transdecoder	three_prime_UTR	17364788	17364871	.	+	.	ID=TCONS_00003110|m.85.utr3p1;Parent=TCONS_00003110|m.85
chr1	transdecoder	three_prime_UTR	17364948	17365045	.	+	.	ID=TCONS_00003110|m.85.utr3p2;Parent=TCONS_00003110|m.85
chr1	transdecoder	three_prime_UTR	17365878	17365906	.	+	.	ID=TCONS_00003110|m.85.utr3p3;Parent=TCONS_00003110|m.85
chr1	transdecoder	three_prime_UTR	17366004	17366035	.	+	.	ID=TCONS_00003110|m.85.utr3p4;Parent=TCONS_00003110|m.85
chr1	transdecoder	three_prime_UTR	17366160	17366207	.	+	.	ID=TCONS_00003110|m.85.utr3p5;Parent=TCONS_00003110|m.85
chr1	transdecoder	three_prime_UTR	17366300	17366360	.	+	.	ID=TCONS_00003110|m.85.utr3p6;Parent=TCONS_00003110|m.85
chr1	transdecoder	three_prime_UTR	17366496	17366593	.	+	.	ID=TCONS_00003110|m.85.utr3p7;Parent=TCONS_00003110|m.85
chr1	transdecoder	three_prime_UTR	17366698	17366888	.	+	.	ID=TCONS_00003110|m.85.utr3p8;Parent=TCONS_00003110|m.85
chr1	transdecoder	three_prime_UTR	17367251	17367348	.	+	.	ID=TCONS_00003110|m.85.utr3p9;Parent=TCONS_00003110|m.85
chr1	transdecoder	three_prime_UTR	17367446	17367555	.	+	.	ID=TCONS_00003110|m.85.utr3p10;Parent=TCONS_00003110|m.85
chr1	transdecoder	three_prime_UTR	17369529	17369618	.	+	.	ID=TCONS_00003110|m.85.utr3p11;Parent=TCONS_00003110|m.85
chr1	transdecoder	three_prime_UTR	17370572	17370666	.	+	.	ID=TCONS_00003110|m.85.utr3p12;Parent=TCONS_00003110|m.85
chr1	transdecoder	three_prime_UTR	17370752	17370839	.	+	.	ID=TCONS_00003110|m.85.utr3p13;Parent=TCONS_00003110|m.85
chr1	transdecoder	three_prime_UTR	17373857	17374328	.	+	.	ID=TCONS_00003110|m.85.utr3p14;Parent=TCONS_00003110|m.85
chr1	transdecoder	gene	17362930	17374328	.	+	.	ID=XLOC_001501;Name=ORF
chr1	transdecoder	mRNA	17362930	17374328	.	+	.	ID=TCONS_00003110|m.87;Parent=XLOC_001501;Name=ORF
chr1	transdecoder	five_prime_UTR	17362930	17363276	.	+	.	ID=TCONS_00003110|m.87.utr5p1;Parent=TCONS_00003110|m.87
chr1	transdecoder	five_prime_UTR	17363477	17363528	.	+	.	ID=TCONS_00003110|m.87.utr5p2;Parent=TCONS_00003110|m.87
chr1	transdecoder	five_prime_UTR	17363633	17363692	.	+	.	ID=TCONS_00003110|m.87.utr5p3;Parent=TCONS_00003110|m.87
chr1	transdecoder	five_prime_UTR	17363776	17363800	.	+	.	ID=TCONS_00003110|m.87.utr5p4;Parent=TCONS_00003110|m.87
chr1	transdecoder	five_prime_UTR	17363918	17364003	.	+	.	ID=TCONS_00003110|m.87.utr5p5;Parent=TCONS_00003110|m.87
chr1	transdecoder	five_prime_UTR	17364109	17364220	.	+	.	ID=TCONS_00003110|m.87.utr5p6;Parent=TCONS_00003110|m.87
chr1	transdecoder	five_prime_UTR	17364701	17364871	.	+	.	ID=TCONS_00003110|m.87.utr5p7;Parent=TCONS_00003110|m.87
chr1	transdecoder	five_prime_UTR	17364948	17365045	.	+	.	ID=TCONS_00003110|m.87.utr5p8;Parent=TCONS_00003110|m.87
chr1	transdecoder	five_prime_UTR	17365878	17365906	.	+	.	ID=TCONS_00003110|m.87.utr5p9;Parent=TCONS_00003110|m.87
chr1	transdecoder	five_prime_UTR	17366004	17366035	.	+	.	ID=TCONS_00003110|m.87.utr5p10;Parent=TCONS_00003110|m.87
chr1	transdecoder	five_prime_UTR	17366160	17366207	.	+	.	ID=TCONS_00003110|m.87.utr5p11;Parent=TCONS_00003110|m.87
chr1	transdecoder	five_prime_UTR	17366300	17366360	.	+	.	ID=TCONS_00003110|m.87.utr5p12;Parent=TCONS_00003110|m.87
chr1	transdecoder	five_prime_UTR	17366496	17366593	.	+	.	ID=TCONS_00003110|m.87.utr5p13;Parent=TCONS_00003110|m.87
chr1	transdecoder	five_prime_UTR	17366698	17366888	.	+	.	ID=TCONS_00003110|m.87.utr5p14;Parent=TCONS_00003110|m.87
chr1	transdecoder	five_prime_UTR	17367251	17367348	.	+	.	ID=TCONS_00003110|m.87.utr5p15;Parent=TCONS_00003110|m.87
chr1	transdecoder	five_prime_UTR	17367446	17367459	.	+	.	ID=TCONS_00003110|m.87.utr5p16;Parent=TCONS_00003110|m.87
chr1	transdecoder	exon	17362930	17363276	.	+	.	ID=TCONS_00003110|m.87.exon1;Parent=TCONS_00003110|m.87
chr1	transdecoder	exon	17363477	17363528	.	+	.	ID=TCONS_00003110|m.87.exon2;Parent=TCONS_00003110|m.87
chr1	transdecoder	exon	17363633	17363692	.	+	.	ID=TCONS_00003110|m.87.exon3;Parent=TCONS_00003110|m.87
chr1	transdecoder	exon	17363776	17363800	.	+	.	ID=TCONS_00003110|m.87.exon4;Parent=TCONS_00003110|m.87
chr1	transdecoder	exon	17363918	17364003	.	+	.	ID=TCONS_00003110|m.87.exon5;Parent=TCONS_00003110|m.87
chr1	transdecoder	exon	17364109	17364220	.	+	.	ID=TCONS_00003110|m.87.exon6;Parent=TCONS_00003110|m.87
chr1	transdecoder	exon	17364701	17364871	.	+	.	ID=TCONS_00003110|m.87.exon7;Parent=TCONS_00003110|m.87
chr1	transdecoder	exon	17364948	17365045	.	+	.	ID=TCONS_00003110|m.87.exon8;Parent=TCONS_00003110|m.87
chr1	transdecoder	exon	17365878	17365906	.	+	.	ID=TCONS_00003110|m.87.exon9;Parent=TCONS_00003110|m.87
chr1	transdecoder	exon	17366004	17366035	.	+	.	ID=TCONS_00003110|m.87.exon10;Parent=TCONS_00003110|m.87
chr1	transdecoder	exon	17366160	17366207	.	+	.	ID=TCONS_00003110|m.87.exon11;Parent=TCONS_00003110|m.87
chr1	transdecoder	exon	17366300	17366360	.	+	.	ID=TCONS_00003110|m.87.exon12;Parent=TCONS_00003110|m.87
chr1	transdecoder	exon	17366496	17366593	.	+	.	ID=TCONS_00003110|m.87.exon13;Parent=TCONS_00003110|m.87
chr1	transdecoder	exon	17366698	17366888	.	+	.	ID=TCONS_00003110|m.87.exon14;Parent=TCONS_00003110|m.87
chr1	transdecoder	exon	17367251	17367348	.	+	.	ID=TCONS_00003110|m.87.exon15;Parent=TCONS_00003110|m.87
chr1	transdecoder	exon	17367446	17367555	.	+	.	ID=TCONS_00003110|m.87.exon16;Parent=TCONS_00003110|m.87
chr1	transdecoder	CDS	17367460	17367555	.	+	.	ID=cds.TCONS_00003110|m.87;Parent=TCONS_00003110|m.87
chr1	transdecoder	exon	17369529	17369618	.	+	.	ID=TCONS_00003110|m.87.exon17;Parent=TCONS_00003110|m.87
chr1	transdecoder	CDS	17369529	17369618	.	+	.	ID=cds.TCONS_00003110|m.87;Parent=TCONS_00003110|m.87
chr1	transdecoder	exon	17370572	17370666	.	+	.	ID=TCONS_00003110|m.87.exon18;Parent=TCONS_00003110|m.87
chr1	transdecoder	CDS	17370572	17370666	.	+	.	ID=cds.TCONS_00003110|m.87;Parent=TCONS_00003110|m.87
chr1	transdecoder	exon	17370752	17370839	.	+	.	ID=TCONS_00003110|m.87.exon19;Parent=TCONS_00003110|m.87
chr1	transdecoder	CDS	17370752	17370839	.	+	.	ID=cds.TCONS_00003110|m.87;Parent=TCONS_00003110|m.87
chr1	transdecoder	exon	17373857	17374328	.	+	.	ID=TCONS_00003110|m.87.exon20;Parent=TCONS_00003110|m.87
chr1	transdecoder	CDS	17373857	17373898	.	+	.	ID=cds.TCONS_00003110|m.87;Parent=TCONS_00003110|m.87
chr1	transdecoder	three_prime_UTR	17373899	17374328	.	+	.	ID=TCONS_00003110|m.87.utr3p1;Parent=TCONS_00003110|m.87
chr1	transdecoder	gene	17362930	17374328	.	+	.	ID=XLOC_001501;Name=ORF
chr1	transdecoder	mRNA	17362930	17374328	.	+	.	ID=TCONS_00003111|m.67;Parent=XLOC_001501;Name=ORF
chr1	transdecoder	five_prime_UTR	17362930	17363276	.	+	.	ID=TCONS_00003111|m.67.utr5p1;Parent=TCONS_00003111|m.67
chr1	transdecoder	five_prime_UTR	17363477	17363528	.	+	.	ID=TCONS_00003111|m.67.utr5p2;Parent=TCONS_00003111|m.67
chr1	transdecoder	five_prime_UTR	17363633	17363692	.	+	.	ID=TCONS_00003111|m.67.utr5p3;Parent=TCONS_00003111|m.67
chr1	transdecoder	five_prime_UTR	17363776	17363800	.	+	.	ID=TCONS_00003111|m.67.utr5p4;Parent=TCONS_00003111|m.67
chr1	transdecoder	five_prime_UTR	17363918	17364003	.	+	.	ID=TCONS_00003111|m.67.utr5p5;Parent=TCONS_00003111|m.67
chr1	transdecoder	five_prime_UTR	17364109	17364220	.	+	.	ID=TCONS_00003111|m.67.utr5p6;Parent=TCONS_00003111|m.67
chr1	transdecoder	five_prime_UTR	17364701	17364871	.	+	.	ID=TCONS_00003111|m.67.utr5p7;Parent=TCONS_00003111|m.67
chr1	transdecoder	five_prime_UTR	17364948	17365045	.	+	.	ID=TCONS_00003111|m.67.utr5p8;Parent=TCONS_00003111|m.67
chr1	transdecoder	five_prime_UTR	17365878	17366035	.	+	.	ID=TCONS_00003111|m.67.utr5p9;Parent=TCONS_00003111|m.67
chr1	transdecoder	five_prime_UTR	17366160	17366207	.	+	.	ID=TCONS_00003111|m.67.utr5p10;Parent=TCONS_00003111|m.67
chr1	transdecoder	five_prime_UTR	17366300	17366360	.	+	.	ID=TCONS_00003111|m.67.utr5p11;Parent=TCONS_00003111|m.67
chr1	transdecoder	five_prime_UTR	17366496	17366593	.	+	.	ID=TCONS_00003111|m.67.utr5p12;Parent=TCONS_00003111|m.67
chr1	transdecoder	five_prime_UTR	17366698	17367137	.	+	.	ID=TCONS_00003111|m.67.utr5p13;Parent=TCONS_00003111|m.67
chr1	transdecoder	exon	17362930	17363276	.	+	.	ID=TCONS_00003111|m.67.exon1;Parent=TCONS_00003111|m.67
chr1	transdecoder	exon	17363477	17363528	.	+	.	ID=TCONS_00003111|m.67.exon2;Parent=TCONS_00003111|m.67
chr1	transdecoder	exon	17363633	17363692	.	+	.	ID=TCONS_00003111|m.67.exon3;Parent=TCONS_00003111|m.67
chr1	transdecoder	exon	17363776	17363800	.	+	.	ID=TCONS_00003111|m.67.exon4;Parent=TCONS_00003111|m.67
chr1	transdecoder	exon	17363918	17364003	.	+	.	ID=TCONS_00003111|m.67.exon5;Parent=TCONS_00003111|m.67
chr1	transdecoder	exon	17364109	17364220	.	+	.	ID=TCONS_00003111|m.67.exon6;Parent=TCONS_00003111|m.67
chr1	transdecoder	exon	17364701	17364871	.	+	.	ID=TCONS_00003111|m.67.exon7;Parent=TCONS_00003111|m.67
chr1	transdecoder	exon	17364948	17365045	.	+	.	ID=TCONS_00003111|m.67.exon8;Parent=TCONS_00003111|m.67
chr1	transdecoder	exon	17365878	17366035	.	+	.	ID=TCONS_00003111|m.67.exon9;Parent=TCONS_00003111|m.67
chr1	transdecoder	exon	17366160	17366207	.	+	.	ID=TCONS_00003111|m.67.exon10;Parent=TCONS_00003111|m.67
chr1	transdecoder	exon	17366300	17366360	.	+	.	ID=TCONS_00003111|m.67.exon11;Parent=TCONS_00003111|m.67
chr1	transdecoder	exon	17366496	17366593	.	+	.	ID=TCONS_00003111|m.67.exon12;Parent=TCONS_00003111|m.67
chr1	transdecoder	exon	17366698	17367348	.	+	.	ID=TCONS_00003111|m.67.exon13;Parent=TCONS_00003111|m.67
chr1	transdecoder	CDS	17367138	17367348	.	+	.	ID=cds.TCONS_00003111|m.67;Parent=TCONS_00003111|m.67
chr1	transdecoder	exon	17367446	17367555	.	+	.	ID=TCONS_00003111|m.67.exon14;Parent=TCONS_00003111|m.67
chr1	transdecoder	CDS	17367446	17367555	.	+	.	ID=cds.TCONS_00003111|m.67;Parent=TCONS_00003111|m.67
chr1	transdecoder	exon	17369529	17369618	.	+	.	ID=TCONS_00003111|m.67.exon15;Parent=TCONS_00003111|m.67
chr1	transdecoder	CDS	17369529	17369618	.	+	.	ID=cds.TCONS_00003111|m.67;Parent=TCONS_00003111|m.67
chr1	transdecoder	exon	17370572	17370666	.	+	.	ID=TCONS_00003111|m.67.exon16;Parent=TCONS_00003111|m.67
chr1	transdecoder	CDS	17370572	17370666	.	+	.	ID=cds.TCONS_00003111|m.67;Parent=TCONS_00003111|m.67
chr1	transdecoder	exon	17370750	17370837	.	+	.	ID=TCONS_00003111|m.67.exon17;Parent=TCONS_00003111|m.67
chr1	transdecoder	CDS	17370750	17370774	.	+	.	ID=cds.TCONS_00003111|m.67;Parent=TCONS_00003111|m.67
chr1	transdecoder	exon	17373857	17374328	.	+	.	ID=TCONS_00003111|m.67.exon18;Parent=TCONS_00003111|m.67
chr1	transdecoder	three_prime_UTR	17370775	17370837	.	+	.	ID=TCONS_00003111|m.67.utr3p1;Parent=TCONS_00003111|m.67
chr1	transdecoder	three_prime_UTR	17373857	17374328	.	+	.	ID=TCONS_00003111|m.67.utr3p2;Parent=TCONS_00003111|m.67
chr1	transdecoder	gene	17362930	17374328	.	+	.	ID=XLOC_001501;Name=ORF
chr1	transdecoder	mRNA	17362930	17374328	.	+	.	ID=TCONS_00003111|m.65;Parent=XLOC_001501;Name=ORF
chr1	transdecoder	five_prime_UTR	17362930	17362930	.	+	.	ID=TCONS_00003111|m.65.utr5p1;Parent=TCONS_00003111|m.65
chr1	transdecoder	exon	17362930	17363276	.	+	.	ID=TCONS_00003111|m.65.exon1;Parent=TCONS_00003111|m.65
chr1	transdecoder	CDS	17362931	17363276	.	+	.	ID=cds.TCONS_00003111|m.65;Parent=TCONS_00003111|m.65
chr1	transdecoder	exon	17363477	17363528	.	+	.	ID=TCONS_00003111|m.65.exon2;Parent=TCONS_00003111|m.65
chr1	transdecoder	CDS	17363477	17363528	.	+	.	ID=cds.TCONS_00003111|m.65;Parent=TCONS_00003111|m.65
chr1	transdecoder	exon	17363633	17363692	.	+	.	ID=TCONS_00003111|m.65.exon3;Parent=TCONS_00003111|m.65
chr1	transdecoder	CDS	17363633	17363692	.	+	.	ID=cds.TCONS_00003111|m.65;Parent=TCONS_00003111|m.65
chr1	transdecoder	exon	17363776	17363800	.	+	.	ID=TCONS_00003111|m.65.exon4;Parent=TCONS_00003111|m.65
chr1	transdecoder	CDS	17363776	17363800	.	+	.	ID=cds.TCONS_00003111|m.65;Parent=TCONS_00003111|m.65
chr1	transdecoder	exon	17363918	17364003	.	+	.	ID=TCONS_00003111|m.65.exon5;Parent=TCONS_00003111|m.65
chr1	transdecoder	CDS	17363918	17364003	.	+	.	ID=cds.TCONS_00003111|m.65;Parent=TCONS_00003111|m.65
chr1	transdecoder	exon	17364109	17364220	.	+	.	ID=TCONS_00003111|m.65.exon6;Parent=TCONS_00003111|m.65
chr1	transdecoder	CDS	17364109	17364220	.	+	.	ID=cds.TCONS_00003111|m.65;Parent=TCONS_00003111|m.65
chr1	transdecoder	exon	17364701	17364871	.	+	.	ID=TCONS_00003111|m.65.exon7;Parent=TCONS_00003111|m.65
chr1	transdecoder	CDS	17364701	17364787	.	+	.	ID=cds.TCONS_00003111|m.65;Parent=TCONS_00003111|m.65
chr1	transdecoder	exon	17364948	17365045	.	+	.	ID=TCONS_00003111|m.65.exon8;Parent=TCONS_00003111|m.65
chr1	transdecoder	exon	17365878	17366035	.	+	.	ID=TCONS_00003111|m.65.exon9;Parent=TCONS_00003111|m.65
chr1	transdecoder	exon	17366160	17366207	.	+	.	ID=TCONS_00003111|m.65.exon10;Parent=TCONS_00003111|m.65
chr1	transdecoder	exon	17366300	17366360	.	+	.	ID=TCONS_00003111|m.65.exon11;Parent=TCONS_00003111|m.65
chr1	transdecoder	exon	17366496	17366593	.	+	.	ID=TCONS_00003111|m.65.exon12;Parent=TCONS_00003111|m.65
chr1	transdecoder	exon	17366698	17367348	.	+	.	ID=TCONS_00003111|m.65.exon13;Parent=TCONS_00003111|m.65
chr1	transdecoder	exon	17367446	17367555	.	+	.	ID=TCONS_00003111|m.65.exon14;Parent=TCONS_00003111|m.65
chr1	transdecoder	exon	17369529	17369618	.	+	.	ID=TCONS_00003111|m.65.exon15;Parent=TCONS_00003111|m.65
chr1	transdecoder	exon	17370572	17370666	.	+	.	ID=TCONS_00003111|m.65.exon16;Parent=TCONS_00003111|m.65
chr1	transdecoder	exon	17370750	17370837	.	+	.	ID=TCONS_00003111|m.65.exon17;Parent=TCONS_00003111|m.65
chr1	transdecoder	exon	17373857	17374328	.	+	.	ID=TCONS_00003111|m.65.exon18;Parent=TCONS_00003111|m.65
chr1	transdecoder	three_prime_UTR	17364788	17364871	.	+	.	ID=TCONS_00003111|m.65.utr3p1;Parent=TCONS_00003111|m.65
chr1	transdecoder	three_prime_UTR	17364948	17365045	.	+	.	ID=TCONS_00003111|m.65.utr3p2;Parent=TCONS_00003111|m.65
chr1	transdecoder	three_prime_UTR	17365878	17366035	.	+	.	ID=TCONS_00003111|m.65.utr3p3;Parent=TCONS_00003111|m.65
chr1	transdecoder	three_prime_UTR	17366160	17366207	.	+	.	ID=TCONS_00003111|m.65.utr3p4;Parent=TCONS_00003111|m.65
chr1	transdecoder	three_prime_UTR	17366300	17366360	.	+	.	ID=TCONS_00003111|m.65.utr3p5;Parent=TCONS_00003111|m.65
chr1	transdecoder	three_prime_UTR	17366496	17366593	.	+	.	ID=TCONS_00003111|m.65.utr3p6;Parent=TCONS_00003111|m.65
chr1	transdecoder	three_prime_UTR	17366698	17367348	.	+	.	ID=TCONS_00003111|m.65.utr3p7;Parent=TCONS_00003111|m.65
chr1	transdecoder	three_prime_UTR	17367446	17367555	.	+	.	ID=TCONS_00003111|m.65.utr3p8;Parent=TCONS_00003111|m.65
chr1	transdecoder	three_prime_UTR	17369529	17369618	.	+	.	ID=TCONS_00003111|m.65.utr3p9;Parent=TCONS_00003111|m.65
chr1	transdecoder	three_prime_UTR	17370572	17370666	.	+	.	ID=TCONS_00003111|m.65.utr3p10;Parent=TCONS_00003111|m.65
chr1	transdecoder	three_prime_UTR	17370750	17370837	.	+	.	ID=TCONS_00003111|m.65.utr3p11;Parent=TCONS_00003111|m.65
chr1	transdecoder	three_prime_UTR	17373857	17374328	.	+	.	ID=TCONS_00003111|m.65.utr3p12;Parent=TCONS_00003111|m.65
chr1	transdecoder	gene	17362930	17374328	.	+	.	ID=XLOC_001501;Name=ORF
chr1	transdecoder	mRNA	17362930	17374328	.	+	.	ID=TCONS_00003111|m.66;Parent=XLOC_001501;Name=ORF
chr1	transdecoder	five_prime_UTR	17362930	17363276	.	+	.	ID=TCONS_00003111|m.66.utr5p1;Parent=TCONS_00003111|m.66
chr1	transdecoder	five_prime_UTR	17363477	17363528	.	+	.	ID=TCONS_00003111|m.66.utr5p2;Parent=TCONS_00003111|m.66
chr1	transdecoder	five_prime_UTR	17363633	17363692	.	+	.	ID=TCONS_00003111|m.66.utr5p3;Parent=TCONS_00003111|m.66
chr1	transdecoder	five_prime_UTR	17363776	17363800	.	+	.	ID=TCONS_00003111|m.66.utr5p4;Parent=TCONS_00003111|m.66
chr1	transdecoder	five_prime_UTR	17363918	17364003	.	+	.	ID=TCONS_00003111|m.66.utr5p5;Parent=TCONS_00003111|m.66
chr1	transdecoder	five_prime_UTR	17364109	17364220	.	+	.	ID=TCONS_00003111|m.66.utr5p6;Parent=TCONS_00003111|m.66
chr1	transdecoder	five_prime_UTR	17364701	17364871	.	+	.	ID=TCONS_00003111|m.66.utr5p7;Parent=TCONS_00003111|m.66
chr1	transdecoder	five_prime_UTR	17364948	17365045	.	+	.	ID=TCONS_00003111|m.66.utr5p8;Parent=TCONS_00003111|m.66
chr1	transdecoder	five_prime_UTR	17365878	17365916	.	+	.	ID=TCONS_00003111|m.66.utr5p9;Parent=TCONS_00003111|m.66
chr1	transdecoder	exon	17362930	17363276	.	+	.	ID=TCONS_00003111|m.66.exon1;Parent=TCONS_00003111|m.66
chr1	transdecoder	exon	17363477	17363528	.	+	.	ID=TCONS_00003111|m.66.exon2;Parent=TCONS_00003111|m.66
chr1	transdecoder	exon	17363633	17363692	.	+	.	ID=TCONS_00003111|m.66.exon3;Parent=TCONS_00003111|m.66
chr1	transdecoder	exon	17363776	17363800	.	+	.	ID=TCONS_00003111|m.66.exon4;Parent=TCONS_00003111|m.66
chr1	transdecoder	exon	17363918	17364003	.	+	.	ID=TCONS_00003111|m.66.exon5;Parent=TCONS_00003111|m.66
chr1	transdecoder	exon	17364109	17364220	.	+	.	ID=TCONS_00003111|m.66.exon6;Parent=TCONS_00003111|m.66
chr1	transdecoder	exon	17364701	17364871	.	+	.	ID=TCONS_00003111|m.66.exon7;Parent=TCONS_00003111|m.66
chr1	transdecoder	exon	17364948	17365045	.	+	.	ID=TCONS_00003111|m.66.exon8;Parent=TCONS_00003111|m.66
chr1	transdecoder	exon	17365878	17366035	.	+	.	ID=TCONS_00003111|m.66.exon9;Parent=TCONS_00003111|m.66
chr1	transdecoder	CDS	17365917	17366035	.	+	.	ID=cds.TCONS_00003111|m.66;Parent=TCONS_00003111|m.66
chr1	transdecoder	exon	17366160	17366207	.	+	.	ID=TCONS_00003111|m.66.exon10;Parent=TCONS_00003111|m.66
chr1	transdecoder	CDS	17366160	17366207	.	+	.	ID=cds.TCONS_00003111|m.66;Parent=TCONS_00003111|m.66
chr1	transdecoder	exon	17366300	17366360	.	+	.	ID=TCONS_00003111|m.66.exon11;Parent=TCONS_00003111|m.66
chr1	transdecoder	CDS	17366300	17366360	.	+	.	ID=cds.TCONS_00003111|m.66;Parent=TCONS_00003111|m.66
chr1	transdecoder	exon	17366496	17366593	.	+	.	ID=TCONS_00003111|m.66.exon12;Parent=TCONS_00003111|m.66
chr1	transdecoder	CDS	17366496	17366593	.	+	.	ID=cds.TCONS_00003111|m.66;Parent=TCONS_00003111|m.66
chr1	transdecoder	exon	17366698	17367348	.	+	.	ID=TCONS_00003111|m.66.exon13;Parent=TCONS_00003111|m.66
chr1	transdecoder	CDS	17366698	17366929	.	+	.	ID=cds.TCONS_00003111|m.66;Parent=TCONS_00003111|m.66
chr1	transdecoder	exon	17367446	17367555	.	+	.	ID=TCONS_00003111|m.66.exon14;Parent=TCONS_00003111|m.66
chr1	transdecoder	exon	17369529	17369618	.	+	.	ID=TCONS_00003111|m.66.exon15;Parent=TCONS_00003111|m.66
chr1	transdecoder	exon	17370572	17370666	.	+	.	ID=TCONS_00003111|m.66.exon16;Parent=TCONS_00003111|m.66
chr1	transdecoder	exon	17370750	17370837	.	+	.	ID=TCONS_00003111|m.66.exon17;Parent=TCONS_00003111|m.66
chr1	transdecoder	exon	17373857	17374328	.	+	.	ID=TCONS_00003111|m.66.exon18;Parent=TCONS_00003111|m.66
chr1	transdecoder	three_prime_UTR	17366930	17367348	.	+	.	ID=TCONS_00003111|m.66.utr3p1;Parent=TCONS_00003111|m.66
chr1	transdecoder	three_prime_UTR	17367446	17367555	.	+	.	ID=TCONS_00003111|m.66.utr3p2;Parent=TCONS_00003111|m.66
chr1	transdecoder	three_prime_UTR	17369529	17369618	.	+	.	ID=TCONS_00003111|m.66.utr3p3;Parent=TCONS_00003111|m.66
chr1	transdecoder	three_prime_UTR	17370572	17370666	.	+	.	ID=TCONS_00003111|m.66.utr3p4;Parent=TCONS_00003111|m.66
chr1	transdecoder	three_prime_UTR	17370750	17370837	.	+	.	ID=TCONS_00003111|m.66.utr3p5;Parent=TCONS_00003111|m.66
chr1	transdecoder	three_prime_UTR	17373857	17374328	.	+	.	ID=TCONS_00003111|m.66.utr3p6;Parent=TCONS_00003111|m.66
chr1	transdecoder	gene	17362930	17374328	.	+	.	ID=XLOC_001501;Name=ORF
chr1	transdecoder	mRNA	17362930	17374328	.	+	.	ID=TCONS_00003112|m.74;Parent=XLOC_001501;Name=ORF
chr1	transdecoder	five_prime_UTR	17362930	17363276	.	+	.	ID=TCONS_00003112|m.74.utr5p1;Parent=TCONS_00003112|m.74
chr1	transdecoder	five_prime_UTR	17363477	17363528	.	+	.	ID=TCONS_00003112|m.74.utr5p2;Parent=TCONS_00003112|m.74
chr1	transdecoder	five_prime_UTR	17363633	17363692	.	+	.	ID=TCONS_00003112|m.74.utr5p3;Parent=TCONS_00003112|m.74
chr1	transdecoder	five_prime_UTR	17363776	17363800	.	+	.	ID=TCONS_00003112|m.74.utr5p4;Parent=TCONS_00003112|m.74
chr1	transdecoder	five_prime_UTR	17363918	17364003	.	+	.	ID=TCONS_00003112|m.74.utr5p5;Parent=TCONS_00003112|m.74
chr1	transdecoder	five_prime_UTR	17364109	17364220	.	+	.	ID=TCONS_00003112|m.74.utr5p6;Parent=TCONS_00003112|m.74
chr1	transdecoder	five_prime_UTR	17364701	17364871	.	+	.	ID=TCONS_00003112|m.74.utr5p7;Parent=TCONS_00003112|m.74
chr1	transdecoder	five_prime_UTR	17364948	17365045	.	+	.	ID=TCONS_00003112|m.74.utr5p8;Parent=TCONS_00003112|m.74
chr1	transdecoder	five_prime_UTR	17365878	17365916	.	+	.	ID=TCONS_00003112|m.74.utr5p9;Parent=TCONS_00003112|m.74
chr1	transdecoder	exon	17362930	17363276	.	+	.	ID=TCONS_00003112|m.74.exon1;Parent=TCONS_00003112|m.74
chr1	transdecoder	exon	17363477	17363528	.	+	.	ID=TCONS_00003112|m.74.exon2;Parent=TCONS_00003112|m.74
chr1	transdecoder	exon	17363633	17363692	.	+	.	ID=TCONS_00003112|m.74.exon3;Parent=TCONS_00003112|m.74
chr1	transdecoder	exon	17363776	17363800	.	+	.	ID=TCONS_00003112|m.74.exon4;Parent=TCONS_00003112|m.74
chr1	transdecoder	exon	17363918	17364003	.	+	.	ID=TCONS_00003112|m.74.exon5;Parent=TCONS_00003112|m.74
chr1	transdecoder	exon	17364109	17364220	.	+	.	ID=TCONS_00003112|m.74.exon6;Parent=TCONS_00003112|m.74
chr1	transdecoder	exon	17364701	17364871	.	+	.	ID=TCONS_00003112|m.74.exon7;Parent=TCONS_00003112|m.74
chr1	transdecoder	exon	17364948	17365045	.	+	.	ID=TCONS_00003112|m.74.exon8;Parent=TCONS_00003112|m.74
chr1	transdecoder	exon	17365878	17366035	.	+	.	ID=TCONS_00003112|m.74.exon9;Parent=TCONS_00003112|m.74
chr1	transdecoder	CDS	17365917	17366035	.	+	.	ID=cds.TCONS_00003112|m.74;Parent=TCONS_00003112|m.74
chr1	transdecoder	exon	17366160	17366207	.	+	.	ID=TCONS_00003112|m.74.exon10;Parent=TCONS_00003112|m.74
chr1	transdecoder	CDS	17366160	17366207	.	+	.	ID=cds.TCONS_00003112|m.74;Parent=TCONS_00003112|m.74
chr1	transdecoder	exon	17366300	17366360	.	+	.	ID=TCONS_00003112|m.74.exon11;Parent=TCONS_00003112|m.74
chr1	transdecoder	CDS	17366300	17366360	.	+	.	ID=cds.TCONS_00003112|m.74;Parent=TCONS_00003112|m.74
chr1	transdecoder	exon	17366496	17366593	.	+	.	ID=TCONS_00003112|m.74.exon12;Parent=TCONS_00003112|m.74
chr1	transdecoder	CDS	17366496	17366593	.	+	.	ID=cds.TCONS_00003112|m.74;Parent=TCONS_00003112|m.74
chr1	transdecoder	exon	17366698	17367348	.	+	.	ID=TCONS_00003112|m.74.exon13;Parent=TCONS_00003112|m.74
chr1	transdecoder	CDS	17366698	17366929	.	+	.	ID=cds.TCONS_00003112|m.74;Parent=TCONS_00003112|m.74
chr1	transdecoder	exon	17367446	17367555	.	+	.	ID=TCONS_00003112|m.74.exon14;Parent=TCONS_00003112|m.74
chr1	transdecoder	exon	17369528	17369618	.	+	.	ID=TCONS_00003112|m.74.exon15;Parent=TCONS_00003112|m.74
chr1	transdecoder	exon	17370572	17370666	.	+	.	ID=TCONS_00003112|m.74.exon16;Parent=TCONS_00003112|m.74
chr1	transdecoder	exon	17370750	17370837	.	+	.	ID=TCONS_00003112|m.74.exon17;Parent=TCONS_00003112|m.74
chr1	transdecoder	exon	17373857	17374328	.	+	.	ID=TCONS_00003112|m.74.exon18;Parent=TCONS_00003112|m.74
chr1	transdecoder	three_prime_UTR	17366930	17367348	.	+	.	ID=TCONS_00003112|m.74.utr3p1;Parent=TCONS_00003112|m.74
chr1	transdecoder	three_prime_UTR	17367446	17367555	.	+	.	ID=TCONS_00003112|m.74.utr3p2;Parent=TCONS_00003112|m.74
chr1	transdecoder	three_prime_UTR	17369528	17369618	.	+	.	ID=TCONS_00003112|m.74.utr3p3;Parent=TCONS_00003112|m.74
chr1	transdecoder	three_prime_UTR	17370572	17370666	.	+	.	ID=TCONS_00003112|m.74.utr3p4;Parent=TCONS_00003112|m.74
chr1	transdecoder	three_prime_UTR	17370750	17370837	.	+	.	ID=TCONS_00003112|m.74.utr3p5;Parent=TCONS_00003112|m.74
chr1	transdecoder	three_prime_UTR	17373857	17374328	.	+	.	ID=TCONS_00003112|m.74.utr3p6;Parent=TCONS_00003112|m.74
chr1	transdecoder	gene	17362930	17374328	.	+	.	ID=XLOC_001501;Name=ORF
chr1	transdecoder	mRNA	17362930	17374328	.	+	.	ID=TCONS_00003112|m.75;Parent=XLOC_001501;Name=ORF
chr1	transdecoder	five_prime_UTR	17362930	17363276	.	+	.	ID=TCONS_00003112|m.75.utr5p1;Parent=TCONS_00003112|m.75
chr1	transdecoder	five_prime_UTR	17363477	17363528	.	+	.	ID=TCONS_00003112|m.75.utr5p2;Parent=TCONS_00003112|m.75
chr1	transdecoder	five_prime_UTR	17363633	17363692	.	+	.	ID=TCONS_00003112|m.75.utr5p3;Parent=TCONS_00003112|m.75
chr1	transdecoder	five_prime_UTR	17363776	17363800	.	+	.	ID=TCONS_00003112|m.75.utr5p4;Parent=TCONS_00003112|m.75
chr1	transdecoder	five_prime_UTR	17363918	17364003	.	+	.	ID=TCONS_00003112|m.75.utr5p5;Parent=TCONS_00003112|m.75
chr1	transdecoder	five_prime_UTR	17364109	17364220	.	+	.	ID=TCONS_00003112|m.75.utr5p6;Parent=TCONS_00003112|m.75
chr1	transdecoder	five_prime_UTR	17364701	17364871	.	+	.	ID=TCONS_00003112|m.75.utr5p7;Parent=TCONS_00003112|m.75
chr1	transdecoder	five_prime_UTR	17364948	17365045	.	+	.	ID=TCONS_00003112|m.75.utr5p8;Parent=TCONS_00003112|m.75
chr1	transdecoder	five_prime_UTR	17365878	17366035	.	+	.	ID=TCONS_00003112|m.75.utr5p9;Parent=TCONS_00003112|m.75
chr1	transdecoder	five_prime_UTR	17366160	17366207	.	+	.	ID=TCONS_00003112|m.75.utr5p10;Parent=TCONS_00003112|m.75
chr1	transdecoder	five_prime_UTR	17366300	17366360	.	+	.	ID=TCONS_00003112|m.75.utr5p11;Parent=TCONS_00003112|m.75
chr1	transdecoder	five_prime_UTR	17366496	17366593	.	+	.	ID=TCONS_00003112|m.75.utr5p12;Parent=TCONS_00003112|m.75
chr1	transdecoder	five_prime_UTR	17366698	17367137	.	+	.	ID=TCONS_00003112|m.75.utr5p13;Parent=TCONS_00003112|m.75
chr1	transdecoder	exon	17362930	17363276	.	+	.	ID=TCONS_00003112|m.75.exon1;Parent=TCONS_00003112|m.75
chr1	transdecoder	exon	17363477	17363528	.	+	.	ID=TCONS_00003112|m.75.exon2;Parent=TCONS_00003112|m.75
chr1	transdecoder	exon	17363633	17363692	.	+	.	ID=TCONS_00003112|m.75.exon3;Parent=TCONS_00003112|m.75
chr1	transdecoder	exon	17363776	17363800	.	+	.	ID=TCONS_00003112|m.75.exon4;Parent=TCONS_00003112|m.75
chr1	transdecoder	exon	17363918	17364003	.	+	.	ID=TCONS_00003112|m.75.exon5;Parent=TCONS_00003112|m.75
chr1	transdecoder	exon	17364109	17364220	.	+	.	ID=TCONS_00003112|m.75.exon6;Parent=TCONS_00003112|m.75
chr1	transdecoder	exon	17364701	17364871	.	+	.	ID=TCONS_00003112|m.75.exon7;Parent=TCONS_00003112|m.75
chr1	transdecoder	exon	17364948	17365045	.	+	.	ID=TCONS_00003112|m.75.exon8;Parent=TCONS_00003112|m.75
chr1	transdecoder	exon	17365878	17366035	.	+	.	ID=TCONS_00003112|m.75.exon9;Parent=TCONS_00003112|m.75
chr1	transdecoder	exon	17366160	17366207	.	+	.	ID=TCONS_00003112|m.75.exon10;Parent=TCONS_00003112|m.75
chr1	transdecoder	exon	17366300	17366360	.	+	.	ID=TCONS_00003112|m.75.exon11;Parent=TCONS_00003112|m.75
chr1	transdecoder	exon	17366496	17366593	.	+	.	ID=TCONS_00003112|m.75.exon12;Parent=TCONS_00003112|m.75
chr1	transdecoder	exon	17366698	17367348	.	+	.	ID=TCONS_00003112|m.75.exon13;Parent=TCONS_00003112|m.75
chr1	transdecoder	CDS	17367138	17367348	.	+	.	ID=cds.TCONS_00003112|m.75;Parent=TCONS_00003112|m.75
chr1	transdecoder	exon	17367446	17367555	.	+	.	ID=TCONS_00003112|m.75.exon14;Parent=TCONS_00003112|m.75
chr1	transdecoder	CDS	17367446	17367555	.	+	.	ID=cds.TCONS_00003112|m.75;Parent=TCONS_00003112|m.75
chr1	transdecoder	exon	17369528	17369618	.	+	.	ID=TCONS_00003112|m.75.exon15;Parent=TCONS_00003112|m.75
chr1	transdecoder	CDS	17369528	17369590	.	+	.	ID=cds.TCONS_00003112|m.75;Parent=TCONS_00003112|m.75
chr1	transdecoder	exon	17370572	17370666	.	+	.	ID=TCONS_00003112|m.75.exon16;Parent=TCONS_00003112|m.75
chr1	transdecoder	exon	17370750	17370837	.	+	.	ID=TCONS_00003112|m.75.exon17;Parent=TCONS_00003112|m.75
chr1	transdecoder	exon	17373857	17374328	.	+	.	ID=TCONS_00003112|m.75.exon18;Parent=TCONS_00003112|m.75
chr1	transdecoder	three_prime_UTR	17369591	17369618	.	+	.	ID=TCONS_00003112|m.75.utr3p1;Parent=TCONS_00003112|m.75
chr1	transdecoder	three_prime_UTR	17370572	17370666	.	+	.	ID=TCONS_00003112|m.75.utr3p2;Parent=TCONS_00003112|m.75
chr1	transdecoder	three_prime_UTR	17370750	17370837	.	+	.	ID=TCONS_00003112|m.75.utr3p3;Parent=TCONS_00003112|m.75
chr1	transdecoder	three_prime_UTR	17373857	17374328	.	+	.	ID=TCONS_00003112|m.75.utr3p4;Parent=TCONS_00003112|m.75
chr1	transdecoder	gene	17362930	17374328	.	+	.	ID=XLOC_001501;Name=ORF
chr1	transdecoder	mRNA	17362930	17374328	.	+	.	ID=TCONS_00003112|m.73;Parent=XLOC_001501;Name=ORF
chr1	transdecoder	five_prime_UTR	17362930	17362930	.	+	.	ID=TCONS_00003112|m.73.utr5p1;Parent=TCONS_00003112|m.73
chr1	transdecoder	exon	17362930	17363276	.	+	.	ID=TCONS_00003112|m.73.exon1;Parent=TCONS_00003112|m.73
chr1	transdecoder	CDS	17362931	17363276	.	+	.	ID=cds.TCONS_00003112|m.73;Parent=TCONS_00003112|m.73
chr1	transdecoder	exon	17363477	17363528	.	+	.	ID=TCONS_00003112|m.73.exon2;Parent=TCONS_00003112|m.73
chr1	transdecoder	CDS	17363477	17363528	.	+	.	ID=cds.TCONS_00003112|m.73;Parent=TCONS_00003112|m.73
chr1	transdecoder	exon	17363633	17363692	.	+	.	ID=TCONS_00003112|m.73.exon3;Parent=TCONS_00003112|m.73
chr1	transdecoder	CDS	17363633	17363692	.	+	.	ID=cds.TCONS_00003112|m.73;Parent=TCONS_00003112|m.73
chr1	transdecoder	exon	17363776	17363800	.	+	.	ID=TCONS_00003112|m.73.exon4;Parent=TCONS_00003112|m.73
chr1	transdecoder	CDS	17363776	17363800	.	+	.	ID=cds.TCONS_00003112|m.73;Parent=TCONS_00003112|m.73
chr1	transdecoder	exon	17363918	17364003	.	+	.	ID=TCONS_00003112|m.73.exon5;Parent=TCONS_00003112|m.73
chr1	transdecoder	CDS	17363918	17364003	.	+	.	ID=cds.TCONS_00003112|m.73;Parent=TCONS_00003112|m.73
chr1	transdecoder	exon	17364109	17364220	.	+	.	ID=TCONS_00003112|m.73.exon6;Parent=TCONS_00003112|m.73
chr1	transdecoder	CDS	17364109	17364220	.	+	.	ID=cds.TCONS_00003112|m.73;Parent=TCONS_00003112|m.73
chr1	transdecoder	exon	17364701	17364871	.	+	.	ID=TCONS_00003112|m.73.exon7;Parent=TCONS_00003112|m.73
chr1	transdecoder	CDS	17364701	17364787	.	+	.	ID=cds.TCONS_00003112|m.73;Parent=TCONS_00003112|m.73
chr1	transdecoder	exon	17364948	17365045	.	+	.	ID=TCONS_00003112|m.73.exon8;Parent=TCONS_00003112|m.73
chr1	transdecoder	exon	17365878	17366035	.	+	.	ID=TCONS_00003112|m.73.exon9;Parent=TCONS_00003112|m.73
chr1	transdecoder	exon	17366160	17366207	.	+	.	ID=TCONS_00003112|m.73.exon10;Parent=TCONS_00003112|m.73
chr1	transdecoder	exon	17366300	17366360	.	+	.	ID=TCONS_00003112|m.73.exon11;Parent=TCONS_00003112|m.73
chr1	transdecoder	exon	17366496	17366593	.	+	.	ID=TCONS_00003112|m.73.exon12;Parent=TCONS_00003112|m.73
chr1	transdecoder	exon	17366698	17367348	.	+	.	ID=TCONS_00003112|m.73.exon13;Parent=TCONS_00003112|m.73
chr1	transdecoder	exon	17367446	17367555	.	+	.	ID=TCONS_00003112|m.73.exon14;Parent=TCONS_00003112|m.73
chr1	transdecoder	exon	17369528	17369618	.	+	.	ID=TCONS_00003112|m.73.exon15;Parent=TCONS_00003112|m.73
chr1	transdecoder	exon	17370572	17370666	.	+	.	ID=TCONS_00003112|m.73.exon16;Parent=TCONS_00003112|m.73
chr1	transdecoder	exon	17370750	17370837	.	+	.	ID=TCONS_00003112|m.73.exon17;Parent=TCONS_00003112|m.73
chr1	transdecoder	exon	17373857	17374328	.	+	.	ID=TCONS_00003112|m.73.exon18;Parent=TCONS_00003112|m.73
chr1	transdecoder	three_prime_UTR	17364788	17364871	.	+	.	ID=TCONS_00003112|m.73.utr3p1;Parent=TCONS_00003112|m.73
chr1	transdecoder	three_prime_UTR	17364948	17365045	.	+	.	ID=TCONS_00003112|m.73.utr3p2;Parent=TCONS_00003112|m.73
chr1	transdecoder	three_prime_UTR	17365878	17366035	.	+	.	ID=TCONS_00003112|m.73.utr3p3;Parent=TCONS_00003112|m.73
chr1	transdecoder	three_prime_UTR	17366160	17366207	.	+	.	ID=TCONS_00003112|m.73.utr3p4;Parent=TCONS_00003112|m.73
chr1	transdecoder	three_prime_UTR	17366300	17366360	.	+	.	ID=TCONS_00003112|m.73.utr3p5;Parent=TCONS_00003112|m.73
chr1	transdecoder	three_prime_UTR	17366496	17366593	.	+	.	ID=TCONS_00003112|m.73.utr3p6;Parent=TCONS_00003112|m.73
chr1	transdecoder	three_prime_UTR	17366698	17367348	.	+	.	ID=TCONS_00003112|m.73.utr3p7;Parent=TCONS_00003112|m.73
chr1	transdecoder	three_prime_UTR	17367446	17367555	.	+	.	ID=TCONS_00003112|m.73.utr3p8;Parent=TCONS_00003112|m.73
chr1	transdecoder	three_prime_UTR	17369528	17369618	.	+	.	ID=TCONS_00003112|m.73.utr3p9;Parent=TCONS_00003112|m.73
chr1	transdecoder	three_prime_UTR	17370572	17370666	.	+	.	ID=TCONS_00003112|m.73.utr3p10;Parent=TCONS_00003112|m.73
chr1	transdecoder	three_prime_UTR	17370750	17370837	.	+	.	ID=TCONS_00003112|m.73.utr3p11;Parent=TCONS_00003112|m.73
chr1	transdecoder	three_prime_UTR	17373857	17374328	.	+	.	ID=TCONS_00003112|m.73.utr3p12;Parent=TCONS_00003112|m.73
chr1	transdecoder	gene	17362930	17374328	.	+	.	ID=XLOC_001501;Name=ORF
chr1	transdecoder	mRNA	17362930	17374328	.	+	.	ID=TCONS_00003113|m.63;Parent=XLOC_001501;Name=ORF
chr1	transdecoder	five_prime_UTR	17362930	17363276	.	+	.	ID=TCONS_00003113|m.63.utr5p1;Parent=TCONS_00003113|m.63
chr1	transdecoder	five_prime_UTR	17363477	17363528	.	+	.	ID=TCONS_00003113|m.63.utr5p2;Parent=TCONS_00003113|m.63
chr1	transdecoder	five_prime_UTR	17363633	17363692	.	+	.	ID=TCONS_00003113|m.63.utr5p3;Parent=TCONS_00003113|m.63
chr1	transdecoder	five_prime_UTR	17363776	17363800	.	+	.	ID=TCONS_00003113|m.63.utr5p4;Parent=TCONS_00003113|m.63
chr1	transdecoder	five_prime_UTR	17363918	17364003	.	+	.	ID=TCONS_00003113|m.63.utr5p5;Parent=TCONS_00003113|m.63
chr1	transdecoder	five_prime_UTR	17364109	17364220	.	+	.	ID=TCONS_00003113|m.63.utr5p6;Parent=TCONS_00003113|m.63
chr1	transdecoder	five_prime_UTR	17364701	17364871	.	+	.	ID=TCONS_00003113|m.63.utr5p7;Parent=TCONS_00003113|m.63
chr1	transdecoder	five_prime_UTR	17364948	17365045	.	+	.	ID=TCONS_00003113|m.63.utr5p8;Parent=TCONS_00003113|m.63
chr1	transdecoder	five_prime_UTR	17365878	17365906	.	+	.	ID=TCONS_00003113|m.63.utr5p9;Parent=TCONS_00003113|m.63
chr1	transdecoder	five_prime_UTR	17366004	17366035	.	+	.	ID=TCONS_00003113|m.63.utr5p10;Parent=TCONS_00003113|m.63
chr1	transdecoder	five_prime_UTR	17366160	17366207	.	+	.	ID=TCONS_00003113|m.63.utr5p11;Parent=TCONS_00003113|m.63
chr1	transdecoder	five_prime_UTR	17366300	17366360	.	+	.	ID=TCONS_00003113|m.63.utr5p12;Parent=TCONS_00003113|m.63
chr1	transdecoder	five_prime_UTR	17366496	17366593	.	+	.	ID=TCONS_00003113|m.63.utr5p13;Parent=TCONS_00003113|m.63
chr1	transdecoder	five_prime_UTR	17366698	17367137	.	+	.	ID=TCONS_00003113|m.63.utr5p14;Parent=TCONS_00003113|m.63
chr1	transdecoder	exon	17362930	17363276	.	+	.	ID=TCONS_00003113|m.63.exon1;Parent=TCONS_00003113|m.63
chr1	transdecoder	exon	17363477	17363528	.	+	.	ID=TCONS_00003113|m.63.exon2;Parent=TCONS_00003113|m.63
chr1	transdecoder	exon	17363633	17363692	.	+	.	ID=TCONS_00003113|m.63.exon3;Parent=TCONS_00003113|m.63
chr1	transdecoder	exon	17363776	17363800	.	+	.	ID=TCONS_00003113|m.63.exon4;Parent=TCONS_00003113|m.63
chr1	transdecoder	exon	17363918	17364003	.	+	.	ID=TCONS_00003113|m.63.exon5;Parent=TCONS_00003113|m.63
chr1	transdecoder	exon	17364109	17364220	.	+	.	ID=TCONS_00003113|m.63.exon6;Parent=TCONS_00003113|m.63
chr1	transdecoder	exon	17364701	17364871	.	+	.	ID=TCONS_00003113|m.63.exon7;Parent=TCONS_00003113|m.63
chr1	transdecoder	exon	17364948	17365045	.	+	.	ID=TCONS_00003113|m.63.exon8;Parent=TCONS_00003113|m.63
chr1	transdecoder	exon	17365878	17365906	.	+	.	ID=TCONS_00003113|m.63.exon9;Parent=TCONS_00003113|m.63
chr1	transdecoder	exon	17366004	17366035	.	+	.	ID=TCONS_00003113|m.63.exon10;Parent=TCONS_00003113|m.63
chr1	transdecoder	exon	17366160	17366207	.	+	.	ID=TCONS_00003113|m.63.exon11;Parent=TCONS_00003113|m.63
chr1	transdecoder	exon	17366300	17366360	.	+	.	ID=TCONS_00003113|m.63.exon12;Parent=TCONS_00003113|m.63
chr1	transdecoder	exon	17366496	17366593	.	+	.	ID=TCONS_00003113|m.63.exon13;Parent=TCONS_00003113|m.63
chr1	transdecoder	exon	17366698	17367348	.	+	.	ID=TCONS_00003113|m.63.exon14;Parent=TCONS_00003113|m.63
chr1	transdecoder	CDS	17367138	17367348	.	+	.	ID=cds.TCONS_00003113|m.63;Parent=TCONS_00003113|m.63
chr1	transdecoder	exon	17367446	17367555	.	+	.	ID=TCONS_00003113|m.63.exon15;Parent=TCONS_00003113|m.63
chr1	transdecoder	CDS	17367446	17367555	.	+	.	ID=cds.TCONS_00003113|m.63;Parent=TCONS_00003113|m.63
chr1	transdecoder	exon	17369529	17369618	.	+	.	ID=TCONS_00003113|m.63.exon16;Parent=TCONS_00003113|m.63
chr1	transdecoder	CDS	17369529	17369618	.	+	.	ID=cds.TCONS_00003113|m.63;Parent=TCONS_00003113|m.63
chr1	transdecoder	exon	17370572	17370666	.	+	.	ID=TCONS_00003113|m.63.exon17;Parent=TCONS_00003113|m.63
chr1	transdecoder	CDS	17370572	17370666	.	+	.	ID=cds.TCONS_00003113|m.63;Parent=TCONS_00003113|m.63
chr1	transdecoder	exon	17370752	17370837	.	+	.	ID=TCONS_00003113|m.63.exon18;Parent=TCONS_00003113|m.63
chr1	transdecoder	CDS	17370752	17370837	.	+	.	ID=cds.TCONS_00003113|m.63;Parent=TCONS_00003113|m.63
chr1	transdecoder	exon	17373857	17374328	.	+	.	ID=TCONS_00003113|m.63.exon19;Parent=TCONS_00003113|m.63
chr1	transdecoder	CDS	17373857	17373879	.	+	.	ID=cds.TCONS_00003113|m.63;Parent=TCONS_00003113|m.63
chr1	transdecoder	three_prime_UTR	17373880	17374328	.	+	.	ID=TCONS_00003113|m.63.utr3p1;Parent=TCONS_00003113|m.63
chr1	transdecoder	gene	17362930	17374328	.	+	.	ID=XLOC_001501;Name=ORF
chr1	transdecoder	mRNA	17362930	17374328	.	+	.	ID=TCONS_00003113|m.61;Parent=XLOC_001501;Name=ORF
chr1	transdecoder	five_prime_UTR	17362930	17362930	.	+	.	ID=TCONS_00003113|m.61.utr5p1;Parent=TCONS_00003113|m.61
chr1	transdecoder	exon	17362930	17363276	.	+	.	ID=TCONS_00003113|m.61.exon1;Parent=TCONS_00003113|m.61
chr1	transdecoder	CDS	17362931	17363276	.	+	.	ID=cds.TCONS_00003113|m.61;Parent=TCONS_00003113|m.61
chr1	transdecoder	exon	17363477	17363528	.	+	.	ID=TCONS_00003113|m.61.exon2;Parent=TCONS_00003113|m.61
chr1	transdecoder	CDS	17363477	17363528	.	+	.	ID=cds.TCONS_00003113|m.61;Parent=TCONS_00003113|m.61
chr1	transdecoder	exon	17363633	17363692	.	+	.	ID=TCONS_00003113|m.61.exon3;Parent=TCONS_00003113|m.61
chr1	transdecoder	CDS	17363633	17363692	.	+	.	ID=cds.TCONS_00003113|m.61;Parent=TCONS_00003113|m.61
chr1	transdecoder	exon	17363776	17363800	.	+	.	ID=TCONS_00003113|m.61.exon4;Parent=TCONS_00003113|m.61
chr1	transdecoder	CDS	17363776	17363800	.	+	.	ID=cds.TCONS_00003113|m.61;Parent=TCONS_00003113|m.61
chr1	transdecoder	exon	17363918	17364003	.	+	.	ID=TCONS_00003113|m.61.exon5;Parent=TCONS_00003113|m.61
chr1	transdecoder	CDS	17363918	17364003	.	+	.	ID=cds.TCONS_00003113|m.61;Parent=TCONS_00003113|m.61
chr1	transdecoder	exon	17364109	17364220	.	+	.	ID=TCONS_00003113|m.61.exon6;Parent=TCONS_00003113|m.61
chr1	transdecoder	CDS	17364109	17364220	.	+	.	ID=cds.TCONS_00003113|m.61;Parent=TCONS_00003113|m.61
chr1	transdecoder	exon	17364701	17364871	.	+	.	ID=TCONS_00003113|m.61.exon7;Parent=TCONS_00003113|m.61
chr1	transdecoder	CDS	17364701	17364787	.	+	.	ID=cds.TCONS_00003113|m.61;Parent=TCONS_00003113|m.61
chr1	transdecoder	exon	17364948	17365045	.	+	.	ID=TCONS_00003113|m.61.exon8;Parent=TCONS_00003113|m.61
chr1	transdecoder	exon	17365878	17365906	.	+	.	ID=TCONS_00003113|m.61.exon9;Parent=TCONS_00003113|m.61
chr1	transdecoder	exon	17366004	17366035	.	+	.	ID=TCONS_00003113|m.61.exon10;Parent=TCONS_00003113|m.61
chr1	transdecoder	exon	17366160	17366207	.	+	.	ID=TCONS_00003113|m.61.exon11;Parent=TCONS_00003113|m.61
chr1	transdecoder	exon	17366300	17366360	.	+	.	ID=TCONS_00003113|m.61.exon12;Parent=TCONS_00003113|m.61
chr1	transdecoder	exon	17366496	17366593	.	+	.	ID=TCONS_00003113|m.61.exon13;Parent=TCONS_00003113|m.61
chr1	transdecoder	exon	17366698	17367348	.	+	.	ID=TCONS_00003113|m.61.exon14;Parent=TCONS_00003113|m.61
chr1	transdecoder	exon	17367446	17367555	.	+	.	ID=TCONS_00003113|m.61.exon15;Parent=TCONS_00003113|m.61
chr1	transdecoder	exon	17369529	17369618	.	+	.	ID=TCONS_00003113|m.61.exon16;Parent=TCONS_00003113|m.61
chr1	transdecoder	exon	17370572	17370666	.	+	.	ID=TCONS_00003113|m.61.exon17;Parent=TCONS_00003113|m.61
chr1	transdecoder	exon	17370752	17370837	.	+	.	ID=TCONS_00003113|m.61.exon18;Parent=TCONS_00003113|m.61
chr1	transdecoder	exon	17373857	17374328	.	+	.	ID=TCONS_00003113|m.61.exon19;Parent=TCONS_00003113|m.61
chr1	transdecoder	three_prime_UTR	17364788	17364871	.	+	.	ID=TCONS_00003113|m.61.utr3p1;Parent=TCONS_00003113|m.61
chr1	transdecoder	three_prime_UTR	17364948	17365045	.	+	.	ID=TCONS_00003113|m.61.utr3p2;Parent=TCONS_00003113|m.61
chr1	transdecoder	three_prime_UTR	17365878	17365906	.	+	.	ID=TCONS_00003113|m.61.utr3p3;Parent=TCONS_00003113|m.61
chr1	transdecoder	three_prime_UTR	17366004	17366035	.	+	.	ID=TCONS_00003113|m.61.utr3p4;Parent=TCONS_00003113|m.61
chr1	transdecoder	three_prime_UTR	17366160	17366207	.	+	.	ID=TCONS_00003113|m.61.utr3p5;Parent=TCONS_00003113|m.61
chr1	transdecoder	three_prime_UTR	17366300	17366360	.	+	.	ID=TCONS_00003113|m.61.utr3p6;Parent=TCONS_00003113|m.61
chr1	transdecoder	three_prime_UTR	17366496	17366593	.	+	.	ID=TCONS_00003113|m.61.utr3p7;Parent=TCONS_00003113|m.61
chr1	transdecoder	three_prime_UTR	17366698	17367348	.	+	.	ID=TCONS_00003113|m.61.utr3p8;Parent=TCONS_00003113|m.61
chr1	transdecoder	three_prime_UTR	17367446	17367555	.	+	.	ID=TCONS_00003113|m.61.utr3p9;Parent=TCONS_00003113|m.61
chr1	transdecoder	three_prime_UTR	17369529	17369618	.	+	.	ID=TCONS_00003113|m.61.utr3p10;Parent=TCONS_00003113|m.61
chr1	transdecoder	three_prime_UTR	17370572	17370666	.	+	.	ID=TCONS_00003113|m.61.utr3p11;Parent=TCONS_00003113|m.61
chr1	transdecoder	three_prime_UTR	17370752	17370837	.	+	.	ID=TCONS_00003113|m.61.utr3p12;Parent=TCONS_00003113|m.61
chr1	transdecoder	three_prime_UTR	17373857	17374328	.	+	.	ID=TCONS_00003113|m.61.utr3p13;Parent=TCONS_00003113|m.61
chr1	transdecoder	gene	17362930	17374328	.	+	.	ID=XLOC_001501;Name=ORF
chr1	transdecoder	mRNA	17362930	17374328	.	+	.	ID=TCONS_00003113|m.62;Parent=XLOC_001501;Name=ORF
chr1	transdecoder	five_prime_UTR	17362930	17363276	.	+	.	ID=TCONS_00003113|m.62.utr5p1;Parent=TCONS_00003113|m.62
chr1	transdecoder	five_prime_UTR	17363477	17363528	.	+	.	ID=TCONS_00003113|m.62.utr5p2;Parent=TCONS_00003113|m.62
chr1	transdecoder	five_prime_UTR	17363633	17363692	.	+	.	ID=TCONS_00003113|m.62.utr5p3;Parent=TCONS_00003113|m.62
chr1	transdecoder	five_prime_UTR	17363776	17363800	.	+	.	ID=TCONS_00003113|m.62.utr5p4;Parent=TCONS_00003113|m.62
chr1	transdecoder	five_prime_UTR	17363918	17364003	.	+	.	ID=TCONS_00003113|m.62.utr5p5;Parent=TCONS_00003113|m.62
chr1	transdecoder	five_prime_UTR	17364109	17364220	.	+	.	ID=TCONS_00003113|m.62.utr5p6;Parent=TCONS_00003113|m.62
chr1	transdecoder	five_prime_UTR	17364701	17364851	.	+	.	ID=TCONS_00003113|m.62.utr5p7;Parent=TCONS_00003113|m.62
chr1	transdecoder	exon	17362930	17363276	.	+	.	ID=TCONS_00003113|m.62.exon1;Parent=TCONS_00003113|m.62
chr1	transdecoder	exon	17363477	17363528	.	+	.	ID=TCONS_00003113|m.62.exon2;Parent=TCONS_00003113|m.62
chr1	transdecoder	exon	17363633	17363692	.	+	.	ID=TCONS_00003113|m.62.exon3;Parent=TCONS_00003113|m.62
chr1	transdecoder	exon	17363776	17363800	.	+	.	ID=TCONS_00003113|m.62.exon4;Parent=TCONS_00003113|m.62
chr1	transdecoder	exon	17363918	17364003	.	+	.	ID=TCONS_00003113|m.62.exon5;Parent=TCONS_00003113|m.62
chr1	transdecoder	exon	17364109	17364220	.	+	.	ID=TCONS_00003113|m.62.exon6;Parent=TCONS_00003113|m.62
chr1	transdecoder	exon	17364701	17364871	.	+	.	ID=TCONS_00003113|m.62.exon7;Parent=TCONS_00003113|m.62
chr1	transdecoder	CDS	17364852	17364871	.	+	.	ID=cds.TCONS_00003113|m.62;Parent=TCONS_00003113|m.62
chr1	transdecoder	exon	17364948	17365045	.	+	.	ID=TCONS_00003113|m.62.exon8;Parent=TCONS_00003113|m.62
chr1	transdecoder	CDS	17364948	17365045	.	+	.	ID=cds.TCONS_00003113|m.62;Parent=TCONS_00003113|m.62
chr1	transdecoder	exon	17365878	17365906	.	+	.	ID=TCONS_00003113|m.62.exon9;Parent=TCONS_00003113|m.62
chr1	transdecoder	CDS	17365878	17365906	.	+	.	ID=cds.TCONS_00003113|m.62;Parent=TCONS_00003113|m.62
chr1	transdecoder	exon	17366004	17366035	.	+	.	ID=TCONS_00003113|m.62.exon10;Parent=TCONS_00003113|m.62
chr1	transdecoder	CDS	17366004	17366035	.	+	.	ID=cds.TCONS_00003113|m.62;Parent=TCONS_00003113|m.62
chr1	transdecoder	exon	17366160	17366207	.	+	.	ID=TCONS_00003113|m.62.exon11;Parent=TCONS_00003113|m.62
chr1	transdecoder	CDS	17366160	17366207	.	+	.	ID=cds.TCONS_00003113|m.62;Parent=TCONS_00003113|m.62
chr1	transdecoder	exon	17366300	17366360	.	+	.	ID=TCONS_00003113|m.62.exon12;Parent=TCONS_00003113|m.62
chr1	transdecoder	CDS	17366300	17366360	.	+	.	ID=cds.TCONS_00003113|m.62;Parent=TCONS_00003113|m.62
chr1	transdecoder	exon	17366496	17366593	.	+	.	ID=TCONS_00003113|m.62.exon13;Parent=TCONS_00003113|m.62
chr1	transdecoder	CDS	17366496	17366593	.	+	.	ID=cds.TCONS_00003113|m.62;Parent=TCONS_00003113|m.62
chr1	transdecoder	exon	17366698	17367348	.	+	.	ID=TCONS_00003113|m.62.exon14;Parent=TCONS_00003113|m.62
chr1	transdecoder	CDS	17366698	17366929	.	+	.	ID=cds.TCONS_00003113|m.62;Parent=TCONS_00003113|m.62
chr1	transdecoder	exon	17367446	17367555	.	+	.	ID=TCONS_00003113|m.62.exon15;Parent=TCONS_00003113|m.62
chr1	transdecoder	exon	17369529	17369618	.	+	.	ID=TCONS_00003113|m.62.exon16;Parent=TCONS_00003113|m.62
chr1	transdecoder	exon	17370572	17370666	.	+	.	ID=TCONS_00003113|m.62.exon17;Parent=TCONS_00003113|m.62
chr1	transdecoder	exon	17370752	17370837	.	+	.	ID=TCONS_00003113|m.62.exon18;Parent=TCONS_00003113|m.62
chr1	transdecoder	exon	17373857	17374328	.	+	.	ID=TCONS_00003113|m.62.exon19;Parent=TCONS_00003113|m.62
chr1	transdecoder	three_prime_UTR	17366930	17367348	.	+	.	ID=TCONS_00003113|m.62.utr3p1;Parent=TCONS_00003113|m.62
chr1	transdecoder	three_prime_UTR	17367446	17367555	.	+	.	ID=TCONS_00003113|m.62.utr3p2;Parent=TCONS_00003113|m.62
chr1	transdecoder	three_prime_UTR	17369529	17369618	.	+	.	ID=TCONS_00003113|m.62.utr3p3;Parent=TCONS_00003113|m.62
chr1	transdecoder	three_prime_UTR	17370572	17370666	.	+	.	ID=TCONS_00003113|m.62.utr3p4;Parent=TCONS_00003113|m.62
chr1	transdecoder	three_prime_UTR	17370752	17370837	.	+	.	ID=TCONS_00003113|m.62.utr3p5;Parent=TCONS_00003113|m.62
chr1	transdecoder	three_prime_UTR	17373857	17374328	.	+	.	ID=TCONS_00003113|m.62.utr3p6;Parent=TCONS_00003113|m.62
chr1	transdecoder	gene	17362930	17374328	.	+	.	ID=XLOC_001501;Name=ORF
chr1	transdecoder	mRNA	17362930	17374328	.	+	.	ID=TCONS_00003114|m.88;Parent=XLOC_001501;Name=ORF
chr1	transdecoder	five_prime_UTR	17362930	17363276	.	+	.	ID=TCONS_00003114|m.88.utr5p1;Parent=TCONS_00003114|m.88
chr1	transdecoder	five_prime_UTR	17363477	17363528	.	+	.	ID=TCONS_00003114|m.88.utr5p2;Parent=TCONS_00003114|m.88
chr1	transdecoder	five_prime_UTR	17363632	17363692	.	+	.	ID=TCONS_00003114|m.88.utr5p3;Parent=TCONS_00003114|m.88
chr1	transdecoder	five_prime_UTR	17363776	17363800	.	+	.	ID=TCONS_00003114|m.88.utr5p4;Parent=TCONS_00003114|m.88
chr1	transdecoder	five_prime_UTR	17363918	17364003	.	+	.	ID=TCONS_00003114|m.88.utr5p5;Parent=TCONS_00003114|m.88
chr1	transdecoder	five_prime_UTR	17364109	17364133	.	+	.	ID=TCONS_00003114|m.88.utr5p6;Parent=TCONS_00003114|m.88
chr1	transdecoder	exon	17362930	17363276	.	+	.	ID=TCONS_00003114|m.88.exon1;Parent=TCONS_00003114|m.88
chr1	transdecoder	exon	17363477	17363528	.	+	.	ID=TCONS_00003114|m.88.exon2;Parent=TCONS_00003114|m.88
chr1	transdecoder	exon	17363632	17363692	.	+	.	ID=TCONS_00003114|m.88.exon3;Parent=TCONS_00003114|m.88
chr1	transdecoder	exon	17363776	17363800	.	+	.	ID=TCONS_00003114|m.88.exon4;Parent=TCONS_00003114|m.88
chr1	transdecoder	exon	17363918	17364003	.	+	.	ID=TCONS_00003114|m.88.exon5;Parent=TCONS_00003114|m.88
chr1	transdecoder	exon	17364109	17364220	.	+	.	ID=TCONS_00003114|m.88.exon6;Parent=TCONS_00003114|m.88
chr1	transdecoder	CDS	17364134	17364220	.	+	.	ID=cds.TCONS_00003114|m.88;Parent=TCONS_00003114|m.88
chr1	transdecoder	exon	17364701	17364763	.	+	.	ID=TCONS_00003114|m.88.exon7;Parent=TCONS_00003114|m.88
chr1	transdecoder	CDS	17364701	17364763	.	+	.	ID=cds.TCONS_00003114|m.88;Parent=TCONS_00003114|m.88
chr1	transdecoder	exon	17364852	17364871	.	+	.	ID=TCONS_00003114|m.88.exon8;Parent=TCONS_00003114|m.88
chr1	transdecoder	CDS	17364852	17364871	.	+	.	ID=cds.TCONS_00003114|m.88;Parent=TCONS_00003114|m.88
chr1	transdecoder	exon	17364948	17365045	.	+	.	ID=TCONS_00003114|m.88.exon9;Parent=TCONS_00003114|m.88
chr1	transdecoder	CDS	17364948	17365045	.	+	.	ID=cds.TCONS_00003114|m.88;Parent=TCONS_00003114|m.88
chr1	transdecoder	exon	17365878	17365906	.	+	.	ID=TCONS_00003114|m.88.exon10;Parent=TCONS_00003114|m.88
chr1	transdecoder	CDS	17365878	17365906	.	+	.	ID=cds.TCONS_00003114|m.88;Parent=TCONS_00003114|m.88
chr1	transdecoder	exon	17366004	17366035	.	+	.	ID=TCONS_00003114|m.88.exon11;Parent=TCONS_00003114|m.88
chr1	transdecoder	CDS	17366004	17366035	.	+	.	ID=cds.TCONS_00003114|m.88;Parent=TCONS_00003114|m.88
chr1	transdecoder	exon	17366160	17366207	.	+	.	ID=TCONS_00003114|m.88.exon12;Parent=TCONS_00003114|m.88
chr1	transdecoder	CDS	17366160	17366207	.	+	.	ID=cds.TCONS_00003114|m.88;Parent=TCONS_00003114|m.88
chr1	transdecoder	exon	17366300	17366360	.	+	.	ID=TCONS_00003114|m.88.exon13;Parent=TCONS_00003114|m.88
chr1	transdecoder	CDS	17366300	17366360	.	+	.	ID=cds.TCONS_00003114|m.88;Parent=TCONS_00003114|m.88
chr1	transdecoder	exon	17366496	17366593	.	+	.	ID=TCONS_00003114|m.88.exon14;Parent=TCONS_00003114|m.88
chr1	transdecoder	CDS	17366496	17366593	.	+	.	ID=cds.TCONS_00003114|m.88;Parent=TCONS_00003114|m.88
chr1	transdecoder	exon	17366698	17366773	.	+	.	ID=TCONS_00003114|m.88.exon15;Parent=TCONS_00003114|m.88
chr1	transdecoder	CDS	17366698	17366773	.	+	.	ID=cds.TCONS_00003114|m.88;Parent=TCONS_00003114|m.88
chr1	transdecoder	exon	17366869	17366888	.	+	.	ID=TCONS_00003114|m.88.exon16;Parent=TCONS_00003114|m.88
chr1	transdecoder	CDS	17366869	17366888	.	+	.	ID=cds.TCONS_00003114|m.88;Parent=TCONS_00003114|m.88
chr1	transdecoder	exon	17367251	17367348	.	+	.	ID=TCONS_00003114|m.88.exon17;Parent=TCONS_00003114|m.88
chr1	transdecoder	CDS	17367251	17367348	.	+	.	ID=cds.TCONS_00003114|m.88;Parent=TCONS_00003114|m.88
chr1	transdecoder	exon	17367446	17367555	.	+	.	ID=TCONS_00003114|m.88.exon18;Parent=TCONS_00003114|m.88
chr1	transdecoder	CDS	17367446	17367555	.	+	.	ID=cds.TCONS_00003114|m.88;Parent=TCONS_00003114|m.88
chr1	transdecoder	exon	17369529	17369618	.	+	.	ID=TCONS_00003114|m.88.exon19;Parent=TCONS_00003114|m.88
chr1	transdecoder	CDS	17369529	17369618	.	+	.	ID=cds.TCONS_00003114|m.88;Parent=TCONS_00003114|m.88
chr1	transdecoder	exon	17370572	17370666	.	+	.	ID=TCONS_00003114|m.88.exon20;Parent=TCONS_00003114|m.88
chr1	transdecoder	CDS	17370572	17370666	.	+	.	ID=cds.TCONS_00003114|m.88;Parent=TCONS_00003114|m.88
chr1	transdecoder	exon	17370752	17370837	.	+	.	ID=TCONS_00003114|m.88.exon21;Parent=TCONS_00003114|m.88
chr1	transdecoder	CDS	17370752	17370837	.	+	.	ID=cds.TCONS_00003114|m.88;Parent=TCONS_00003114|m.88
chr1	transdecoder	exon	17373857	17374328	.	+	.	ID=TCONS_00003114|m.88.exon22;Parent=TCONS_00003114|m.88
chr1	transdecoder	CDS	17373857	17373879	.	+	.	ID=cds.TCONS_00003114|m.88;Parent=TCONS_00003114|m.88
chr1	transdecoder	three_prime_UTR	17373880	17374328	.	+	.	ID=TCONS_00003114|m.88.utr3p1;Parent=TCONS_00003114|m.88
chr1	transdecoder	gene	17362930	17374328	.	+	.	ID=XLOC_001501;Name=ORF
chr1	transdecoder	mRNA	17362930	17374328	.	+	.	ID=TCONS_00003114|m.89;Parent=XLOC_001501;Name=ORF
chr1	transdecoder	five_prime_UTR	17362930	17362930	.	+	.	ID=TCONS_00003114|m.89.utr5p1;Parent=TCONS_00003114|m.89
chr1	transdecoder	exon	17362930	17363276	.	+	.	ID=TCONS_00003114|m.89.exon1;Parent=TCONS_00003114|m.89
chr1	transdecoder	CDS	17362931	17363276	.	+	.	ID=cds.TCONS_00003114|m.89;Parent=TCONS_00003114|m.89
chr1	transdecoder	exon	17363477	17363528	.	+	.	ID=TCONS_00003114|m.89.exon2;Parent=TCONS_00003114|m.89
chr1	transdecoder	CDS	17363477	17363528	.	+	.	ID=cds.TCONS_00003114|m.89;Parent=TCONS_00003114|m.89
chr1	transdecoder	exon	17363632	17363692	.	+	.	ID=TCONS_00003114|m.89.exon3;Parent=TCONS_00003114|m.89
chr1	transdecoder	CDS	17363632	17363692	.	+	.	ID=cds.TCONS_00003114|m.89;Parent=TCONS_00003114|m.89
chr1	transdecoder	exon	17363776	17363800	.	+	.	ID=TCONS_00003114|m.89.exon4;Parent=TCONS_00003114|m.89
chr1	transdecoder	CDS	17363776	17363790	.	+	.	ID=cds.TCONS_00003114|m.89;Parent=TCONS_00003114|m.89
chr1	transdecoder	exon	17363918	17364003	.	+	.	ID=TCONS_00003114|m.89.exon5;Parent=TCONS_00003114|m.89
chr1	transdecoder	exon	17364109	17364220	.	+	.	ID=TCONS_00003114|m.89.exon6;Parent=TCONS_00003114|m.89
chr1	transdecoder	exon	17364701	17364763	.	+	.	ID=TCONS_00003114|m.89.exon7;Parent=TCONS_00003114|m.89
chr1	transdecoder	exon	17364852	17364871	.	+	.	ID=TCONS_00003114|m.89.exon8;Parent=TCONS_00003114|m.89
chr1	transdecoder	exon	17364948	17365045	.	+	.	ID=TCONS_00003114|m.89.exon9;Parent=TCONS_00003114|m.89
chr1	transdecoder	exon	17365878	17365906	.	+	.	ID=TCONS_00003114|m.89.exon10;Parent=TCONS_00003114|m.89
chr1	transdecoder	exon	17366004	17366035	.	+	.	ID=TCONS_00003114|m.89.exon11;Parent=TCONS_00003114|m.89
chr1	transdecoder	exon	17366160	17366207	.	+	.	ID=TCONS_00003114|m.89.exon12;Parent=TCONS_00003114|m.89
chr1	transdecoder	exon	17366300	17366360	.	+	.	ID=TCONS_00003114|m.89.exon13;Parent=TCONS_00003114|m.89
chr1	transdecoder	exon	17366496	17366593	.	+	.	ID=TCONS_00003114|m.89.exon14;Parent=TCONS_00003114|m.89
chr1	transdecoder	exon	17366698	17366773	.	+	.	ID=TCONS_00003114|m.89.exon15;Parent=TCONS_00003114|m.89
chr1	transdecoder	exon	17366869	17366888	.	+	.	ID=TCONS_00003114|m.89.exon16;Parent=TCONS_00003114|m.89
chr1	transdecoder	exon	17367251	17367348	.	+	.	ID=TCONS_00003114|m.89.exon17;Parent=TCONS_00003114|m.89
chr1	transdecoder	exon	17367446	17367555	.	+	.	ID=TCONS_00003114|m.89.exon18;Parent=TCONS_00003114|m.89
chr1	transdecoder	exon	17369529	17369618	.	+	.	ID=TCONS_00003114|m.89.exon19;Parent=TCONS_00003114|m.89
chr1	transdecoder	exon	17370572	17370666	.	+	.	ID=TCONS_00003114|m.89.exon20;Parent=TCONS_00003114|m.89
chr1	transdecoder	exon	17370752	17370837	.	+	.	ID=TCONS_00003114|m.89.exon21;Parent=TCONS_00003114|m.89
chr1	transdecoder	exon	17373857	17374328	.	+	.	ID=TCONS_00003114|m.89.exon22;Parent=TCONS_00003114|m.89
chr1	transdecoder	three_prime_UTR	17363791	17363800	.	+	.	ID=TCONS_00003114|m.89.utr3p1;Parent=TCONS_00003114|m.89
chr1	transdecoder	three_prime_UTR	17363918	17364003	.	+	.	ID=TCONS_00003114|m.89.utr3p2;Parent=TCONS_00003114|m.89
chr1	transdecoder	three_prime_UTR	17364109	17364220	.	+	.	ID=TCONS_00003114|m.89.utr3p3;Parent=TCONS_00003114|m.89
chr1	transdecoder	three_prime_UTR	17364701	17364763	.	+	.	ID=TCONS_00003114|m.89.utr3p4;Parent=TCONS_00003114|m.89
chr1	transdecoder	three_prime_UTR	17364852	17364871	.	+	.	ID=TCONS_00003114|m.89.utr3p5;Parent=TCONS_00003114|m.89
chr1	transdecoder	three_prime_UTR	17364948	17365045	.	+	.	ID=TCONS_00003114|m.89.utr3p6;Parent=TCONS_00003114|m.89
chr1	transdecoder	three_prime_UTR	17365878	17365906	.	+	.	ID=TCONS_00003114|m.89.utr3p7;Parent=TCONS_00003114|m.89
chr1	transdecoder	three_prime_UTR	17366004	17366035	.	+	.	ID=TCONS_00003114|m.89.utr3p8;Parent=TCONS_00003114|m.89
chr1	transdecoder	three_prime_UTR	17366160	17366207	.	+	.	ID=TCONS_00003114|m.89.utr3p9;Parent=TCONS_00003114|m.89
chr1	transdecoder	three_prime_UTR	17366300	17366360	.	+	.	ID=TCONS_00003114|m.89.utr3p10;Parent=TCONS_00003114|m.89
chr1	transdecoder	three_prime_UTR	17366496	17366593	.	+	.	ID=TCONS_00003114|m.89.utr3p11;Parent=TCONS_00003114|m.89
chr1	transdecoder	three_prime_UTR	17366698	17366773	.	+	.	ID=TCONS_00003114|m.89.utr3p12;Parent=TCONS_00003114|m.89
chr1	transdecoder	three_prime_UTR	17366869	17366888	.	+	.	ID=TCONS_00003114|m.89.utr3p13;Parent=TCONS_00003114|m.89
chr1	transdecoder	three_prime_UTR	17367251	17367348	.	+	.	ID=TCONS_00003114|m.89.utr3p14;Parent=TCONS_00003114|m.89
chr1	transdecoder	three_prime_UTR	17367446	17367555	.	+	.	ID=TCONS_00003114|m.89.utr3p15;Parent=TCONS_00003114|m.89
chr1	transdecoder	three_prime_UTR	17369529	17369618	.	+	.	ID=TCONS_00003114|m.89.utr3p16;Parent=TCONS_00003114|m.89
chr1	transdecoder	three_prime_UTR	17370572	17370666	.	+	.	ID=TCONS_00003114|m.89.utr3p17;Parent=TCONS_00003114|m.89
chr1	transdecoder	three_prime_UTR	17370752	17370837	.	+	.	ID=TCONS_00003114|m.89.utr3p18;Parent=TCONS_00003114|m.89
chr1	transdecoder	three_prime_UTR	17373857	17374328	.	+	.	ID=TCONS_00003114|m.89.utr3p19;Parent=TCONS_00003114|m.89
chr1	transdecoder	gene	17362935	17374328	.	+	.	ID=XLOC_001501;Name=ORF
chr1	transdecoder	mRNA	17362935	17374328	.	+	.	ID=TCONS_00003115|m.92;Parent=XLOC_001501;Name=ORF
chr1	transdecoder	five_prime_UTR	17362935	17362936	.	+	.	ID=TCONS_00003115|m.92.utr5p1;Parent=TCONS_00003115|m.92
chr1	transdecoder	exon	17362935	17363276	.	+	.	ID=TCONS_00003115|m.92.exon1;Parent=TCONS_00003115|m.92
chr1	transdecoder	CDS	17362937	17363276	.	+	.	ID=cds.TCONS_00003115|m.92;Parent=TCONS_00003115|m.92
chr1	transdecoder	exon	17363560	17363692	.	+	.	ID=TCONS_00003115|m.92.exon2;Parent=TCONS_00003115|m.92
chr1	transdecoder	CDS	17363560	17363603	.	+	.	ID=cds.TCONS_00003115|m.92;Parent=TCONS_00003115|m.92
chr1	transdecoder	exon	17363776	17363800	.	+	.	ID=TCONS_00003115|m.92.exon3;Parent=TCONS_00003115|m.92
chr1	transdecoder	exon	17363918	17364003	.	+	.	ID=TCONS_00003115|m.92.exon4;Parent=TCONS_00003115|m.92
chr1	transdecoder	exon	17364109	17364220	.	+	.	ID=TCONS_00003115|m.92.exon5;Parent=TCONS_00003115|m.92
chr1	transdecoder	exon	17364701	17364871	.	+	.	ID=TCONS_00003115|m.92.exon6;Parent=TCONS_00003115|m.92
chr1	transdecoder	exon	17364948	17365045	.	+	.	ID=TCONS_00003115|m.92.exon7;Parent=TCONS_00003115|m.92
chr1	transdecoder	exon	17365878	17365906	.	+	.	ID=TCONS_00003115|m.92.exon8;Parent=TCONS_00003115|m.92
chr1	transdecoder	exon	17366004	17366035	.	+	.	ID=TCONS_00003115|m.92.exon9;Parent=TCONS_00003115|m.92
chr1	transdecoder	exon	17366160	17366207	.	+	.	ID=TCONS_00003115|m.92.exon10;Parent=TCONS_00003115|m.92
chr1	transdecoder	exon	17366300	17366360	.	+	.	ID=TCONS_00003115|m.92.exon11;Parent=TCONS_00003115|m.92
chr1	transdecoder	exon	17366496	17366593	.	+	.	ID=TCONS_00003115|m.92.exon12;Parent=TCONS_00003115|m.92
chr1	transdecoder	exon	17366698	17366773	.	+	.	ID=TCONS_00003115|m.92.exon13;Parent=TCONS_00003115|m.92
chr1	transdecoder	exon	17366869	17366888	.	+	.	ID=TCONS_00003115|m.92.exon14;Parent=TCONS_00003115|m.92
chr1	transdecoder	exon	17367251	17367348	.	+	.	ID=TCONS_00003115|m.92.exon15;Parent=TCONS_00003115|m.92
chr1	transdecoder	exon	17367446	17367555	.	+	.	ID=TCONS_00003115|m.92.exon16;Parent=TCONS_00003115|m.92
chr1	transdecoder	exon	17369529	17369618	.	+	.	ID=TCONS_00003115|m.92.exon17;Parent=TCONS_00003115|m.92
chr1	transdecoder	exon	17370572	17370666	.	+	.	ID=TCONS_00003115|m.92.exon18;Parent=TCONS_00003115|m.92
chr1	transdecoder	exon	17370752	17370837	.	+	.	ID=TCONS_00003115|m.92.exon19;Parent=TCONS_00003115|m.92
chr1	transdecoder	exon	17373857	17374328	.	+	.	ID=TCONS_00003115|m.92.exon20;Parent=TCONS_00003115|m.92
chr1	transdecoder	three_prime_UTR	17363604	17363692	.	+	.	ID=TCONS_00003115|m.92.utr3p1;Parent=TCONS_00003115|m.92
chr1	transdecoder	three_prime_UTR	17363776	17363800	.	+	.	ID=TCONS_00003115|m.92.utr3p2;Parent=TCONS_00003115|m.92
chr1	transdecoder	three_prime_UTR	17363918	17364003	.	+	.	ID=TCONS_00003115|m.92.utr3p3;Parent=TCONS_00003115|m.92
chr1	transdecoder	three_prime_UTR	17364109	17364220	.	+	.	ID=TCONS_00003115|m.92.utr3p4;Parent=TCONS_00003115|m.92
chr1	transdecoder	three_prime_UTR	17364701	17364871	.	+	.	ID=TCONS_00003115|m.92.utr3p5;Parent=TCONS_00003115|m.92
chr1	transdecoder	three_prime_UTR	17364948	17365045	.	+	.	ID=TCONS_00003115|m.92.utr3p6;Parent=TCONS_00003115|m.92
chr1	transdecoder	three_prime_UTR	17365878	17365906	.	+	.	ID=TCONS_00003115|m.92.utr3p7;Parent=TCONS_00003115|m.92
chr1	transdecoder	three_prime_UTR	17366004	17366035	.	+	.	ID=TCONS_00003115|m.92.utr3p8;Parent=TCONS_00003115|m.92
chr1	transdecoder	three_prime_UTR	17366160	17366207	.	+	.	ID=TCONS_00003115|m.92.utr3p9;Parent=TCONS_00003115|m.92
chr1	transdecoder	three_prime_UTR	17366300	17366360	.	+	.	ID=TCONS_00003115|m.92.utr3p10;Parent=TCONS_00003115|m.92
chr1	transdecoder	three_prime_UTR	17366496	17366593	.	+	.	ID=TCONS_00003115|m.92.utr3p11;Parent=TCONS_00003115|m.92
chr1	transdecoder	three_prime_UTR	17366698	17366773	.	+	.	ID=TCONS_00003115|m.92.utr3p12;Parent=TCONS_00003115|m.92
chr1	transdecoder	three_prime_UTR	17366869	17366888	.	+	.	ID=TCONS_00003115|m.92.utr3p13;Parent=TCONS_00003115|m.92
chr1	transdecoder	three_prime_UTR	17367251	17367348	.	+	.	ID=TCONS_00003115|m.92.utr3p14;Parent=TCONS_00003115|m.92
chr1	transdecoder	three_prime_UTR	17367446	17367555	.	+	.	ID=TCONS_00003115|m.92.utr3p15;Parent=TCONS_00003115|m.92
chr1	transdecoder	three_prime_UTR	17369529	17369618	.	+	.	ID=TCONS_00003115|m.92.utr3p16;Parent=TCONS_00003115|m.92
chr1	transdecoder	three_prime_UTR	17370572	17370666	.	+	.	ID=TCONS_00003115|m.92.utr3p17;Parent=TCONS_00003115|m.92
chr1	transdecoder	three_prime_UTR	17370752	17370837	.	+	.	ID=TCONS_00003115|m.92.utr3p18;Parent=TCONS_00003115|m.92
chr1	transdecoder	three_prime_UTR	17373857	17374328	.	+	.	ID=TCONS_00003115|m.92.utr3p19;Parent=TCONS_00003115|m.92
chr1	transdecoder	gene	17362935	17374328	.	+	.	ID=XLOC_001501;Name=ORF
chr1	transdecoder	mRNA	17362935	17374328	.	+	.	ID=TCONS_00003115|m.90;Parent=XLOC_001501;Name=ORF
chr1	transdecoder	five_prime_UTR	17362935	17363276	.	+	.	ID=TCONS_00003115|m.90.utr5p1;Parent=TCONS_00003115|m.90
chr1	transdecoder	five_prime_UTR	17363560	17363692	.	+	.	ID=TCONS_00003115|m.90.utr5p2;Parent=TCONS_00003115|m.90
chr1	transdecoder	five_prime_UTR	17363776	17363800	.	+	.	ID=TCONS_00003115|m.90.utr5p3;Parent=TCONS_00003115|m.90
chr1	transdecoder	five_prime_UTR	17363918	17364003	.	+	.	ID=TCONS_00003115|m.90.utr5p4;Parent=TCONS_00003115|m.90
chr1	transdecoder	five_prime_UTR	17364109	17364220	.	+	.	ID=TCONS_00003115|m.90.utr5p5;Parent=TCONS_00003115|m.90
chr1	transdecoder	five_prime_UTR	17364701	17364851	.	+	.	ID=TCONS_00003115|m.90.utr5p6;Parent=TCONS_00003115|m.90
chr1	transdecoder	exon	17362935	17363276	.	+	.	ID=TCONS_00003115|m.90.exon1;Parent=TCONS_00003115|m.90
chr1	transdecoder	exon	17363560	17363692	.	+	.	ID=TCONS_00003115|m.90.exon2;Parent=TCONS_00003115|m.90
chr1	transdecoder	exon	17363776	17363800	.	+	.	ID=TCONS_00003115|m.90.exon3;Parent=TCONS_00003115|m.90
chr1	transdecoder	exon	17363918	17364003	.	+	.	ID=TCONS_00003115|m.90.exon4;Parent=TCONS_00003115|m.90
chr1	transdecoder	exon	17364109	17364220	.	+	.	ID=TCONS_00003115|m.90.exon5;Parent=TCONS_00003115|m.90
chr1	transdecoder	exon	17364701	17364871	.	+	.	ID=TCONS_00003115|m.90.exon6;Parent=TCONS_00003115|m.90
chr1	transdecoder	CDS	17364852	17364871	.	+	.	ID=cds.TCONS_00003115|m.90;Parent=TCONS_00003115|m.90
chr1	transdecoder	exon	17364948	17365045	.	+	.	ID=TCONS_00003115|m.90.exon7;Parent=TCONS_00003115|m.90
chr1	transdecoder	CDS	17364948	17365045	.	+	.	ID=cds.TCONS_00003115|m.90;Parent=TCONS_00003115|m.90
chr1	transdecoder	exon	17365878	17365906	.	+	.	ID=TCONS_00003115|m.90.exon8;Parent=TCONS_00003115|m.90
chr1	transdecoder	CDS	17365878	17365906	.	+	.	ID=cds.TCONS_00003115|m.90;Parent=TCONS_00003115|m.90
chr1	transdecoder	exon	17366004	17366035	.	+	.	ID=TCONS_00003115|m.90.exon9;Parent=TCONS_00003115|m.90
chr1	transdecoder	CDS	17366004	17366035	.	+	.	ID=cds.TCONS_00003115|m.90;Parent=TCONS_00003115|m.90
chr1	transdecoder	exon	17366160	17366207	.	+	.	ID=TCONS_00003115|m.90.exon10;Parent=TCONS_00003115|m.90
chr1	transdecoder	CDS	17366160	17366207	.	+	.	ID=cds.TCONS_00003115|m.90;Parent=TCONS_00003115|m.90
chr1	transdecoder	exon	17366300	17366360	.	+	.	ID=TCONS_00003115|m.90.exon11;Parent=TCONS_00003115|m.90
chr1	transdecoder	CDS	17366300	17366360	.	+	.	ID=cds.TCONS_00003115|m.90;Parent=TCONS_00003115|m.90
chr1	transdecoder	exon	17366496	17366593	.	+	.	ID=TCONS_00003115|m.90.exon12;Parent=TCONS_00003115|m.90
chr1	transdecoder	CDS	17366496	17366593	.	+	.	ID=cds.TCONS_00003115|m.90;Parent=TCONS_00003115|m.90
chr1	transdecoder	exon	17366698	17366773	.	+	.	ID=TCONS_00003115|m.90.exon13;Parent=TCONS_00003115|m.90
chr1	transdecoder	CDS	17366698	17366773	.	+	.	ID=cds.TCONS_00003115|m.90;Parent=TCONS_00003115|m.90
chr1	transdecoder	exon	17366869	17366888	.	+	.	ID=TCONS_00003115|m.90.exon14;Parent=TCONS_00003115|m.90
chr1	transdecoder	CDS	17366869	17366888	.	+	.	ID=cds.TCONS_00003115|m.90;Parent=TCONS_00003115|m.90
chr1	transdecoder	exon	17367251	17367348	.	+	.	ID=TCONS_00003115|m.90.exon15;Parent=TCONS_00003115|m.90
chr1	transdecoder	CDS	17367251	17367348	.	+	.	ID=cds.TCONS_00003115|m.90;Parent=TCONS_00003115|m.90
chr1	transdecoder	exon	17367446	17367555	.	+	.	ID=TCONS_00003115|m.90.exon16;Parent=TCONS_00003115|m.90
chr1	transdecoder	CDS	17367446	17367555	.	+	.	ID=cds.TCONS_00003115|m.90;Parent=TCONS_00003115|m.90
chr1	transdecoder	exon	17369529	17369618	.	+	.	ID=TCONS_00003115|m.90.exon17;Parent=TCONS_00003115|m.90
chr1	transdecoder	CDS	17369529	17369618	.	+	.	ID=cds.TCONS_00003115|m.90;Parent=TCONS_00003115|m.90
chr1	transdecoder	exon	17370572	17370666	.	+	.	ID=TCONS_00003115|m.90.exon18;Parent=TCONS_00003115|m.90
chr1	transdecoder	CDS	17370572	17370666	.	+	.	ID=cds.TCONS_00003115|m.90;Parent=TCONS_00003115|m.90
chr1	transdecoder	exon	17370752	17370837	.	+	.	ID=TCONS_00003115|m.90.exon19;Parent=TCONS_00003115|m.90
chr1	transdecoder	CDS	17370752	17370837	.	+	.	ID=cds.TCONS_00003115|m.90;Parent=TCONS_00003115|m.90
chr1	transdecoder	exon	17373857	17374328	.	+	.	ID=TCONS_00003115|m.90.exon20;Parent=TCONS_00003115|m.90
chr1	transdecoder	CDS	17373857	17373879	.	+	.	ID=cds.TCONS_00003115|m.90;Parent=TCONS_00003115|m.90
chr1	transdecoder	three_prime_UTR	17373880	17374328	.	+	.	ID=TCONS_00003115|m.90.utr3p1;Parent=TCONS_00003115|m.90
chr1	transdecoder	gene	17362935	17374328	.	+	.	ID=XLOC_001501;Name=ORF
chr1	transdecoder	mRNA	17362935	17374328	.	+	.	ID=TCONS_00003115|m.91;Parent=XLOC_001501;Name=ORF
chr1	transdecoder	five_prime_UTR	17362935	17363276	.	+	.	ID=TCONS_00003115|m.91.utr5p1;Parent=TCONS_00003115|m.91
chr1	transdecoder	five_prime_UTR	17363560	17363615	.	+	.	ID=TCONS_00003115|m.91.utr5p2;Parent=TCONS_00003115|m.91
chr1	transdecoder	exon	17362935	17363276	.	+	.	ID=TCONS_00003115|m.91.exon1;Parent=TCONS_00003115|m.91
chr1	transdecoder	exon	17363560	17363692	.	+	.	ID=TCONS_00003115|m.91.exon2;Parent=TCONS_00003115|m.91
chr1	transdecoder	CDS	17363616	17363692	.	+	.	ID=cds.TCONS_00003115|m.91;Parent=TCONS_00003115|m.91
chr1	transdecoder	exon	17363776	17363800	.	+	.	ID=TCONS_00003115|m.91.exon3;Parent=TCONS_00003115|m.91
chr1	transdecoder	CDS	17363776	17363800	.	+	.	ID=cds.TCONS_00003115|m.91;Parent=TCONS_00003115|m.91
chr1	transdecoder	exon	17363918	17364003	.	+	.	ID=TCONS_00003115|m.91.exon4;Parent=TCONS_00003115|m.91
chr1	transdecoder	CDS	17363918	17364003	.	+	.	ID=cds.TCONS_00003115|m.91;Parent=TCONS_00003115|m.91
chr1	transdecoder	exon	17364109	17364220	.	+	.	ID=TCONS_00003115|m.91.exon5;Parent=TCONS_00003115|m.91
chr1	transdecoder	CDS	17364109	17364220	.	+	.	ID=cds.TCONS_00003115|m.91;Parent=TCONS_00003115|m.91
chr1	transdecoder	exon	17364701	17364871	.	+	.	ID=TCONS_00003115|m.91.exon6;Parent=TCONS_00003115|m.91
chr1	transdecoder	CDS	17364701	17364787	.	+	.	ID=cds.TCONS_00003115|m.91;Parent=TCONS_00003115|m.91
chr1	transdecoder	exon	17364948	17365045	.	+	.	ID=TCONS_00003115|m.91.exon7;Parent=TCONS_00003115|m.91
chr1	transdecoder	exon	17365878	17365906	.	+	.	ID=TCONS_00003115|m.91.exon8;Parent=TCONS_00003115|m.91
chr1	transdecoder	exon	17366004	17366035	.	+	.	ID=TCONS_00003115|m.91.exon9;Parent=TCONS_00003115|m.91
chr1	transdecoder	exon	17366160	17366207	.	+	.	ID=TCONS_00003115|m.91.exon10;Parent=TCONS_00003115|m.91
chr1	transdecoder	exon	17366300	17366360	.	+	.	ID=TCONS_00003115|m.91.exon11;Parent=TCONS_00003115|m.91
chr1	transdecoder	exon	17366496	17366593	.	+	.	ID=TCONS_00003115|m.91.exon12;Parent=TCONS_00003115|m.91
chr1	transdecoder	exon	17366698	17366773	.	+	.	ID=TCONS_00003115|m.91.exon13;Parent=TCONS_00003115|m.91
chr1	transdecoder	exon	17366869	17366888	.	+	.	ID=TCONS_00003115|m.91.exon14;Parent=TCONS_00003115|m.91
chr1	transdecoder	exon	17367251	17367348	.	+	.	ID=TCONS_00003115|m.91.exon15;Parent=TCONS_00003115|m.91
chr1	transdecoder	exon	17367446	17367555	.	+	.	ID=TCONS_00003115|m.91.exon16;Parent=TCONS_00003115|m.91
chr1	transdecoder	exon	17369529	17369618	.	+	.	ID=TCONS_00003115|m.91.exon17;Parent=TCONS_00003115|m.91
chr1	transdecoder	exon	17370572	17370666	.	+	.	ID=TCONS_00003115|m.91.exon18;Parent=TCONS_00003115|m.91
chr1	transdecoder	exon	17370752	17370837	.	+	.	ID=TCONS_00003115|m.91.exon19;Parent=TCONS_00003115|m.91
chr1	transdecoder	exon	17373857	17374328	.	+	.	ID=TCONS_00003115|m.91.exon20;Parent=TCONS_00003115|m.91
chr1	transdecoder	three_prime_UTR	17364788	17364871	.	+	.	ID=TCONS_00003115|m.91.utr3p1;Parent=TCONS_00003115|m.91
chr1	transdecoder	three_prime_UTR	17364948	17365045	.	+	.	ID=TCONS_00003115|m.91.utr3p2;Parent=TCONS_00003115|m.91
chr1	transdecoder	three_prime_UTR	17365878	17365906	.	+	.	ID=TCONS_00003115|m.91.utr3p3;Parent=TCONS_00003115|m.91
chr1	transdecoder	three_prime_UTR	17366004	17366035	.	+	.	ID=TCONS_00003115|m.91.utr3p4;Parent=TCONS_00003115|m.91
chr1	transdecoder	three_prime_UTR	17366160	17366207	.	+	.	ID=TCONS_00003115|m.91.utr3p5;Parent=TCONS_00003115|m.91
chr1	transdecoder	three_prime_UTR	17366300	17366360	.	+	.	ID=TCONS_00003115|m.91.utr3p6;Parent=TCONS_00003115|m.91
chr1	transdecoder	three_prime_UTR	17366496	17366593	.	+	.	ID=TCONS_00003115|m.91.utr3p7;Parent=TCONS_00003115|m.91
chr1	transdecoder	three_prime_UTR	17366698	17366773	.	+	.	ID=TCONS_00003115|m.91.utr3p8;Parent=TCONS_00003115|m.91
chr1	transdecoder	three_prime_UTR	17366869	17366888	.	+	.	ID=TCONS_00003115|m.91.utr3p9;Parent=TCONS_00003115|m.91
chr1	transdecoder	three_prime_UTR	17367251	17367348	.	+	.	ID=TCONS_00003115|m.91.utr3p10;Parent=TCONS_00003115|m.91
chr1	transdecoder	three_prime_UTR	17367446	17367555	.	+	.	ID=TCONS_00003115|m.91.utr3p11;Parent=TCONS_00003115|m.91
chr1	transdecoder	three_prime_UTR	17369529	17369618	.	+	.	ID=TCONS_00003115|m.91.utr3p12;Parent=TCONS_00003115|m.91
chr1	transdecoder	three_prime_UTR	17370572	17370666	.	+	.	ID=TCONS_00003115|m.91.utr3p13;Parent=TCONS_00003115|m.91
chr1	transdecoder	three_prime_UTR	17370752	17370837	.	+	.	ID=TCONS_00003115|m.91.utr3p14;Parent=TCONS_00003115|m.91
chr1	transdecoder	three_prime_UTR	17373857	17374328	.	+	.	ID=TCONS_00003115|m.91.utr3p15;Parent=TCONS_00003115|m.91
chr1	transdecoder	gene	17362937	17374328	.	+	.	ID=XLOC_001501;Name=ORF
chr1	transdecoder	mRNA	17362937	17374328	.	+	.	ID=TCONS_00003116|m.72;Parent=XLOC_001501;Name=ORF
chr1	transdecoder	exon	17362937	17363276	.	+	.	ID=TCONS_00003116|m.72.exon1;Parent=TCONS_00003116|m.72
chr1	transdecoder	CDS	17362937	17363276	.	+	.	ID=cds.TCONS_00003116|m.72;Parent=TCONS_00003116|m.72
chr1	transdecoder	exon	17363560	17363692	.	+	.	ID=TCONS_00003116|m.72.exon2;Parent=TCONS_00003116|m.72
chr1	transdecoder	CDS	17363560	17363603	.	+	.	ID=cds.TCONS_00003116|m.72;Parent=TCONS_00003116|m.72
chr1	transdecoder	exon	17363776	17363800	.	+	.	ID=TCONS_00003116|m.72.exon3;Parent=TCONS_00003116|m.72
chr1	transdecoder	exon	17363918	17364003	.	+	.	ID=TCONS_00003116|m.72.exon4;Parent=TCONS_00003116|m.72
chr1	transdecoder	exon	17364109	17364220	.	+	.	ID=TCONS_00003116|m.72.exon5;Parent=TCONS_00003116|m.72
chr1	transdecoder	exon	17364701	17364871	.	+	.	ID=TCONS_00003116|m.72.exon6;Parent=TCONS_00003116|m.72
chr1	transdecoder	exon	17364948	17365045	.	+	.	ID=TCONS_00003116|m.72.exon7;Parent=TCONS_00003116|m.72
chr1	transdecoder	exon	17365878	17366035	.	+	.	ID=TCONS_00003116|m.72.exon8;Parent=TCONS_00003116|m.72
chr1	transdecoder	exon	17366160	17366207	.	+	.	ID=TCONS_00003116|m.72.exon9;Parent=TCONS_00003116|m.72
chr1	transdecoder	exon	17366300	17366360	.	+	.	ID=TCONS_00003116|m.72.exon10;Parent=TCONS_00003116|m.72
chr1	transdecoder	exon	17366496	17366593	.	+	.	ID=TCONS_00003116|m.72.exon11;Parent=TCONS_00003116|m.72
chr1	transdecoder	exon	17366698	17366888	.	+	.	ID=TCONS_00003116|m.72.exon12;Parent=TCONS_00003116|m.72
chr1	transdecoder	exon	17367251	17367348	.	+	.	ID=TCONS_00003116|m.72.exon13;Parent=TCONS_00003116|m.72
chr1	transdecoder	exon	17367446	17367555	.	+	.	ID=TCONS_00003116|m.72.exon14;Parent=TCONS_00003116|m.72
chr1	transdecoder	exon	17369529	17369618	.	+	.	ID=TCONS_00003116|m.72.exon15;Parent=TCONS_00003116|m.72
chr1	transdecoder	exon	17370572	17370666	.	+	.	ID=TCONS_00003116|m.72.exon16;Parent=TCONS_00003116|m.72
chr1	transdecoder	exon	17370752	17370839	.	+	.	ID=TCONS_00003116|m.72.exon17;Parent=TCONS_00003116|m.72
chr1	transdecoder	exon	17373857	17374328	.	+	.	ID=TCONS_00003116|m.72.exon18;Parent=TCONS_00003116|m.72
chr1	transdecoder	three_prime_UTR	17363604	17363692	.	+	.	ID=TCONS_00003116|m.72.utr3p1;Parent=TCONS_00003116|m.72
chr1	transdecoder	three_prime_UTR	17363776	17363800	.	+	.	ID=TCONS_00003116|m.72.utr3p2;Parent=TCONS_00003116|m.72
chr1	transdecoder	three_prime_UTR	17363918	17364003	.	+	.	ID=TCONS_00003116|m.72.utr3p3;Parent=TCONS_00003116|m.72
chr1	transdecoder	three_prime_UTR	17364109	17364220	.	+	.	ID=TCONS_00003116|m.72.utr3p4;Parent=TCONS_00003116|m.72
chr1	transdecoder	three_prime_UTR	17364701	17364871	.	+	.	ID=TCONS_00003116|m.72.utr3p5;Parent=TCONS_00003116|m.72
chr1	transdecoder	three_prime_UTR	17364948	17365045	.	+	.	ID=TCONS_00003116|m.72.utr3p6;Parent=TCONS_00003116|m.72
chr1	transdecoder	three_prime_UTR	17365878	17366035	.	+	.	ID=TCONS_00003116|m.72.utr3p7;Parent=TCONS_00003116|m.72
chr1	transdecoder	three_prime_UTR	17366160	17366207	.	+	.	ID=TCONS_00003116|m.72.utr3p8;Parent=TCONS_00003116|m.72
chr1	transdecoder	three_prime_UTR	17366300	17366360	.	+	.	ID=TCONS_00003116|m.72.utr3p9;Parent=TCONS_00003116|m.72
chr1	transdecoder	three_prime_UTR	17366496	17366593	.	+	.	ID=TCONS_00003116|m.72.utr3p10;Parent=TCONS_00003116|m.72
chr1	transdecoder	three_prime_UTR	17366698	17366888	.	+	.	ID=TCONS_00003116|m.72.utr3p11;Parent=TCONS_00003116|m.72
chr1	transdecoder	three_prime_UTR	17367251	17367348	.	+	.	ID=TCONS_00003116|m.72.utr3p12;Parent=TCONS_00003116|m.72
chr1	transdecoder	three_prime_UTR	17367446	17367555	.	+	.	ID=TCONS_00003116|m.72.utr3p13;Parent=TCONS_00003116|m.72
chr1	transdecoder	three_prime_UTR	17369529	17369618	.	+	.	ID=TCONS_00003116|m.72.utr3p14;Parent=TCONS_00003116|m.72
chr1	transdecoder	three_prime_UTR	17370572	17370666	.	+	.	ID=TCONS_00003116|m.72.utr3p15;Parent=TCONS_00003116|m.72
chr1	transdecoder	three_prime_UTR	17370752	17370839	.	+	.	ID=TCONS_00003116|m.72.utr3p16;Parent=TCONS_00003116|m.72
chr1	transdecoder	three_prime_UTR	17373857	17374328	.	+	.	ID=TCONS_00003116|m.72.utr3p17;Parent=TCONS_00003116|m.72
chr1	transdecoder	gene	17362937	17374328	.	+	.	ID=XLOC_001501;Name=ORF
chr1	transdecoder	mRNA	17362937	17374328	.	+	.	ID=TCONS_00003116|m.69;Parent=XLOC_001501;Name=ORF
chr1	transdecoder	five_prime_UTR	17362937	17363276	.	+	.	ID=TCONS_00003116|m.69.utr5p1;Parent=TCONS_00003116|m.69
chr1	transdecoder	five_prime_UTR	17363560	17363692	.	+	.	ID=TCONS_00003116|m.69.utr5p2;Parent=TCONS_00003116|m.69
chr1	transdecoder	five_prime_UTR	17363776	17363800	.	+	.	ID=TCONS_00003116|m.69.utr5p3;Parent=TCONS_00003116|m.69
chr1	transdecoder	five_prime_UTR	17363918	17364003	.	+	.	ID=TCONS_00003116|m.69.utr5p4;Parent=TCONS_00003116|m.69
chr1	transdecoder	five_prime_UTR	17364109	17364220	.	+	.	ID=TCONS_00003116|m.69.utr5p5;Parent=TCONS_00003116|m.69
chr1	transdecoder	five_prime_UTR	17364701	17364871	.	+	.	ID=TCONS_00003116|m.69.utr5p6;Parent=TCONS_00003116|m.69
chr1	transdecoder	five_prime_UTR	17364948	17365045	.	+	.	ID=TCONS_00003116|m.69.utr5p7;Parent=TCONS_00003116|m.69
chr1	transdecoder	five_prime_UTR	17365878	17365916	.	+	.	ID=TCONS_00003116|m.69.utr5p8;Parent=TCONS_00003116|m.69
chr1	transdecoder	exon	17362937	17363276	.	+	.	ID=TCONS_00003116|m.69.exon1;Parent=TCONS_00003116|m.69
chr1	transdecoder	exon	17363560	17363692	.	+	.	ID=TCONS_00003116|m.69.exon2;Parent=TCONS_00003116|m.69
chr1	transdecoder	exon	17363776	17363800	.	+	.	ID=TCONS_00003116|m.69.exon3;Parent=TCONS_00003116|m.69
chr1	transdecoder	exon	17363918	17364003	.	+	.	ID=TCONS_00003116|m.69.exon4;Parent=TCONS_00003116|m.69
chr1	transdecoder	exon	17364109	17364220	.	+	.	ID=TCONS_00003116|m.69.exon5;Parent=TCONS_00003116|m.69
chr1	transdecoder	exon	17364701	17364871	.	+	.	ID=TCONS_00003116|m.69.exon6;Parent=TCONS_00003116|m.69
chr1	transdecoder	exon	17364948	17365045	.	+	.	ID=TCONS_00003116|m.69.exon7;Parent=TCONS_00003116|m.69
chr1	transdecoder	exon	17365878	17366035	.	+	.	ID=TCONS_00003116|m.69.exon8;Parent=TCONS_00003116|m.69
chr1	transdecoder	CDS	17365917	17366035	.	+	.	ID=cds.TCONS_00003116|m.69;Parent=TCONS_00003116|m.69
chr1	transdecoder	exon	17366160	17366207	.	+	.	ID=TCONS_00003116|m.69.exon9;Parent=TCONS_00003116|m.69
chr1	transdecoder	CDS	17366160	17366207	.	+	.	ID=cds.TCONS_00003116|m.69;Parent=TCONS_00003116|m.69
chr1	transdecoder	exon	17366300	17366360	.	+	.	ID=TCONS_00003116|m.69.exon10;Parent=TCONS_00003116|m.69
chr1	transdecoder	CDS	17366300	17366360	.	+	.	ID=cds.TCONS_00003116|m.69;Parent=TCONS_00003116|m.69
chr1	transdecoder	exon	17366496	17366593	.	+	.	ID=TCONS_00003116|m.69.exon11;Parent=TCONS_00003116|m.69
chr1	transdecoder	CDS	17366496	17366593	.	+	.	ID=cds.TCONS_00003116|m.69;Parent=TCONS_00003116|m.69
chr1	transdecoder	exon	17366698	17366888	.	+	.	ID=TCONS_00003116|m.69.exon12;Parent=TCONS_00003116|m.69
chr1	transdecoder	CDS	17366698	17366888	.	+	.	ID=cds.TCONS_00003116|m.69;Parent=TCONS_00003116|m.69
chr1	transdecoder	exon	17367251	17367348	.	+	.	ID=TCONS_00003116|m.69.exon13;Parent=TCONS_00003116|m.69
chr1	transdecoder	CDS	17367251	17367282	.	+	.	ID=cds.TCONS_00003116|m.69;Parent=TCONS_00003116|m.69
chr1	transdecoder	exon	17367446	17367555	.	+	.	ID=TCONS_00003116|m.69.exon14;Parent=TCONS_00003116|m.69
chr1	transdecoder	exon	17369529	17369618	.	+	.	ID=TCONS_00003116|m.69.exon15;Parent=TCONS_00003116|m.69
chr1	transdecoder	exon	17370572	17370666	.	+	.	ID=TCONS_00003116|m.69.exon16;Parent=TCONS_00003116|m.69
chr1	transdecoder	exon	17370752	17370839	.	+	.	ID=TCONS_00003116|m.69.exon17;Parent=TCONS_00003116|m.69
chr1	transdecoder	exon	17373857	17374328	.	+	.	ID=TCONS_00003116|m.69.exon18;Parent=TCONS_00003116|m.69
chr1	transdecoder	three_prime_UTR	17367283	17367348	.	+	.	ID=TCONS_00003116|m.69.utr3p1;Parent=TCONS_00003116|m.69
chr1	transdecoder	three_prime_UTR	17367446	17367555	.	+	.	ID=TCONS_00003116|m.69.utr3p2;Parent=TCONS_00003116|m.69
chr1	transdecoder	three_prime_UTR	17369529	17369618	.	+	.	ID=TCONS_00003116|m.69.utr3p3;Parent=TCONS_00003116|m.69
chr1	transdecoder	three_prime_UTR	17370572	17370666	.	+	.	ID=TCONS_00003116|m.69.utr3p4;Parent=TCONS_00003116|m.69
chr1	transdecoder	three_prime_UTR	17370752	17370839	.	+	.	ID=TCONS_00003116|m.69.utr3p5;Parent=TCONS_00003116|m.69
chr1	transdecoder	three_prime_UTR	17373857	17374328	.	+	.	ID=TCONS_00003116|m.69.utr3p6;Parent=TCONS_00003116|m.69
chr1	transdecoder	gene	17362937	17374328	.	+	.	ID=XLOC_001501;Name=ORF
chr1	transdecoder	mRNA	17362937	17374328	.	+	.	ID=TCONS_00003116|m.71;Parent=XLOC_001501;Name=ORF
chr1	transdecoder	five_prime_UTR	17362937	17363276	.	+	.	ID=TCONS_00003116|m.71.utr5p1;Parent=TCONS_00003116|m.71
chr1	transdecoder	five_prime_UTR	17363560	17363615	.	+	.	ID=TCONS_00003116|m.71.utr5p2;Parent=TCONS_00003116|m.71
chr1	transdecoder	exon	17362937	17363276	.	+	.	ID=TCONS_00003116|m.71.exon1;Parent=TCONS_00003116|m.71
chr1	transdecoder	exon	17363560	17363692	.	+	.	ID=TCONS_00003116|m.71.exon2;Parent=TCONS_00003116|m.71
chr1	transdecoder	CDS	17363616	17363692	.	+	.	ID=cds.TCONS_00003116|m.71;Parent=TCONS_00003116|m.71
chr1	transdecoder	exon	17363776	17363800	.	+	.	ID=TCONS_00003116|m.71.exon3;Parent=TCONS_00003116|m.71
chr1	transdecoder	CDS	17363776	17363800	.	+	.	ID=cds.TCONS_00003116|m.71;Parent=TCONS_00003116|m.71
chr1	transdecoder	exon	17363918	17364003	.	+	.	ID=TCONS_00003116|m.71.exon4;Parent=TCONS_00003116|m.71
chr1	transdecoder	CDS	17363918	17364003	.	+	.	ID=cds.TCONS_00003116|m.71;Parent=TCONS_00003116|m.71
chr1	transdecoder	exon	17364109	17364220	.	+	.	ID=TCONS_00003116|m.71.exon5;Parent=TCONS_00003116|m.71
chr1	transdecoder	CDS	17364109	17364220	.	+	.	ID=cds.TCONS_00003116|m.71;Parent=TCONS_00003116|m.71
chr1	transdecoder	exon	17364701	17364871	.	+	.	ID=TCONS_00003116|m.71.exon6;Parent=TCONS_00003116|m.71
chr1	transdecoder	CDS	17364701	17364787	.	+	.	ID=cds.TCONS_00003116|m.71;Parent=TCONS_00003116|m.71
chr1	transdecoder	exon	17364948	17365045	.	+	.	ID=TCONS_00003116|m.71.exon7;Parent=TCONS_00003116|m.71
chr1	transdecoder	exon	17365878	17366035	.	+	.	ID=TCONS_00003116|m.71.exon8;Parent=TCONS_00003116|m.71
chr1	transdecoder	exon	17366160	17366207	.	+	.	ID=TCONS_00003116|m.71.exon9;Parent=TCONS_00003116|m.71
chr1	transdecoder	exon	17366300	17366360	.	+	.	ID=TCONS_00003116|m.71.exon10;Parent=TCONS_00003116|m.71
chr1	transdecoder	exon	17366496	17366593	.	+	.	ID=TCONS_00003116|m.71.exon11;Parent=TCONS_00003116|m.71
chr1	transdecoder	exon	17366698	17366888	.	+	.	ID=TCONS_00003116|m.71.exon12;Parent=TCONS_00003116|m.71
chr1	transdecoder	exon	17367251	17367348	.	+	.	ID=TCONS_00003116|m.71.exon13;Parent=TCONS_00003116|m.71
chr1	transdecoder	exon	17367446	17367555	.	+	.	ID=TCONS_00003116|m.71.exon14;Parent=TCONS_00003116|m.71
chr1	transdecoder	exon	17369529	17369618	.	+	.	ID=TCONS_00003116|m.71.exon15;Parent=TCONS_00003116|m.71
chr1	transdecoder	exon	17370572	17370666	.	+	.	ID=TCONS_00003116|m.71.exon16;Parent=TCONS_00003116|m.71
chr1	transdecoder	exon	17370752	17370839	.	+	.	ID=TCONS_00003116|m.71.exon17;Parent=TCONS_00003116|m.71
chr1	transdecoder	exon	17373857	17374328	.	+	.	ID=TCONS_00003116|m.71.exon18;Parent=TCONS_00003116|m.71
chr1	transdecoder	three_prime_UTR	17364788	17364871	.	+	.	ID=TCONS_00003116|m.71.utr3p1;Parent=TCONS_00003116|m.71
chr1	transdecoder	three_prime_UTR	17364948	17365045	.	+	.	ID=TCONS_00003116|m.71.utr3p2;Parent=TCONS_00003116|m.71
chr1	transdecoder	three_prime_UTR	17365878	17366035	.	+	.	ID=TCONS_00003116|m.71.utr3p3;Parent=TCONS_00003116|m.71
chr1	transdecoder	three_prime_UTR	17366160	17366207	.	+	.	ID=TCONS_00003116|m.71.utr3p4;Parent=TCONS_00003116|m.71
chr1	transdecoder	three_prime_UTR	17366300	17366360	.	+	.	ID=TCONS_00003116|m.71.utr3p5;Parent=TCONS_00003116|m.71
chr1	transdecoder	three_prime_UTR	17366496	17366593	.	+	.	ID=TCONS_00003116|m.71.utr3p6;Parent=TCONS_00003116|m.71
chr1	transdecoder	three_prime_UTR	17366698	17366888	.	+	.	ID=TCONS_00003116|m.71.utr3p7;Parent=TCONS_00003116|m.71
chr1	transdecoder	three_prime_UTR	17367251	17367348	.	+	.	ID=TCONS_00003116|m.71.utr3p8;Parent=TCONS_00003116|m.71
chr1	transdecoder	three_prime_UTR	17367446	17367555	.	+	.	ID=TCONS_00003116|m.71.utr3p9;Parent=TCONS_00003116|m.71
chr1	transdecoder	three_prime_UTR	17369529	17369618	.	+	.	ID=TCONS_00003116|m.71.utr3p10;Parent=TCONS_00003116|m.71
chr1	transdecoder	three_prime_UTR	17370572	17370666	.	+	.	ID=TCONS_00003116|m.71.utr3p11;Parent=TCONS_00003116|m.71
chr1	transdecoder	three_prime_UTR	17370752	17370839	.	+	.	ID=TCONS_00003116|m.71.utr3p12;Parent=TCONS_00003116|m.71
chr1	transdecoder	three_prime_UTR	17373857	17374328	.	+	.	ID=TCONS_00003116|m.71.utr3p13;Parent=TCONS_00003116|m.71
chr1	transdecoder	gene	17362937	17374328	.	+	.	ID=XLOC_001501;Name=ORF
chr1	transdecoder	mRNA	17362937	17374328	.	+	.	ID=TCONS_00003116|m.70;Parent=XLOC_001501;Name=ORF
chr1	transdecoder	five_prime_UTR	17362937	17363276	.	+	.	ID=TCONS_00003116|m.70.utr5p1;Parent=TCONS_00003116|m.70
chr1	transdecoder	five_prime_UTR	17363560	17363692	.	+	.	ID=TCONS_00003116|m.70.utr5p2;Parent=TCONS_00003116|m.70
chr1	transdecoder	five_prime_UTR	17363776	17363800	.	+	.	ID=TCONS_00003116|m.70.utr5p3;Parent=TCONS_00003116|m.70
chr1	transdecoder	five_prime_UTR	17363918	17364003	.	+	.	ID=TCONS_00003116|m.70.utr5p4;Parent=TCONS_00003116|m.70
chr1	transdecoder	five_prime_UTR	17364109	17364220	.	+	.	ID=TCONS_00003116|m.70.utr5p5;Parent=TCONS_00003116|m.70
chr1	transdecoder	five_prime_UTR	17364701	17364871	.	+	.	ID=TCONS_00003116|m.70.utr5p6;Parent=TCONS_00003116|m.70
chr1	transdecoder	five_prime_UTR	17364948	17365045	.	+	.	ID=TCONS_00003116|m.70.utr5p7;Parent=TCONS_00003116|m.70
chr1	transdecoder	five_prime_UTR	17365878	17366035	.	+	.	ID=TCONS_00003116|m.70.utr5p8;Parent=TCONS_00003116|m.70
chr1	transdecoder	five_prime_UTR	17366160	17366207	.	+	.	ID=TCONS_00003116|m.70.utr5p9;Parent=TCONS_00003116|m.70
chr1	transdecoder	five_prime_UTR	17366300	17366360	.	+	.	ID=TCONS_00003116|m.70.utr5p10;Parent=TCONS_00003116|m.70
chr1	transdecoder	five_prime_UTR	17366496	17366593	.	+	.	ID=TCONS_00003116|m.70.utr5p11;Parent=TCONS_00003116|m.70
chr1	transdecoder	five_prime_UTR	17366698	17366888	.	+	.	ID=TCONS_00003116|m.70.utr5p12;Parent=TCONS_00003116|m.70
chr1	transdecoder	five_prime_UTR	17367251	17367348	.	+	.	ID=TCONS_00003116|m.70.utr5p13;Parent=TCONS_00003116|m.70
chr1	transdecoder	five_prime_UTR	17367446	17367459	.	+	.	ID=TCONS_00003116|m.70.utr5p14;Parent=TCONS_00003116|m.70
chr1	transdecoder	exon	17362937	17363276	.	+	.	ID=TCONS_00003116|m.70.exon1;Parent=TCONS_00003116|m.70
chr1	transdecoder	exon	17363560	17363692	.	+	.	ID=TCONS_00003116|m.70.exon2;Parent=TCONS_00003116|m.70
chr1	transdecoder	exon	17363776	17363800	.	+	.	ID=TCONS_00003116|m.70.exon3;Parent=TCONS_00003116|m.70
chr1	transdecoder	exon	17363918	17364003	.	+	.	ID=TCONS_00003116|m.70.exon4;Parent=TCONS_00003116|m.70
chr1	transdecoder	exon	17364109	17364220	.	+	.	ID=TCONS_00003116|m.70.exon5;Parent=TCONS_00003116|m.70
chr1	transdecoder	exon	17364701	17364871	.	+	.	ID=TCONS_00003116|m.70.exon6;Parent=TCONS_00003116|m.70
chr1	transdecoder	exon	17364948	17365045	.	+	.	ID=TCONS_00003116|m.70.exon7;Parent=TCONS_00003116|m.70
chr1	transdecoder	exon	17365878	17366035	.	+	.	ID=TCONS_00003116|m.70.exon8;Parent=TCONS_00003116|m.70
chr1	transdecoder	exon	17366160	17366207	.	+	.	ID=TCONS_00003116|m.70.exon9;Parent=TCONS_00003116|m.70
chr1	transdecoder	exon	17366300	17366360	.	+	.	ID=TCONS_00003116|m.70.exon10;Parent=TCONS_00003116|m.70
chr1	transdecoder	exon	17366496	17366593	.	+	.	ID=TCONS_00003116|m.70.exon11;Parent=TCONS_00003116|m.70
chr1	transdecoder	exon	17366698	17366888	.	+	.	ID=TCONS_00003116|m.70.exon12;Parent=TCONS_00003116|m.70
chr1	transdecoder	exon	17367251	17367348	.	+	.	ID=TCONS_00003116|m.70.exon13;Parent=TCONS_00003116|m.70
chr1	transdecoder	exon	17367446	17367555	.	+	.	ID=TCONS_00003116|m.70.exon14;Parent=TCONS_00003116|m.70
chr1	transdecoder	CDS	17367460	17367555	.	+	.	ID=cds.TCONS_00003116|m.70;Parent=TCONS_00003116|m.70
chr1	transdecoder	exon	17369529	17369618	.	+	.	ID=TCONS_00003116|m.70.exon15;Parent=TCONS_00003116|m.70
chr1	transdecoder	CDS	17369529	17369618	.	+	.	ID=cds.TCONS_00003116|m.70;Parent=TCONS_00003116|m.70
chr1	transdecoder	exon	17370572	17370666	.	+	.	ID=TCONS_00003116|m.70.exon16;Parent=TCONS_00003116|m.70
chr1	transdecoder	CDS	17370572	17370666	.	+	.	ID=cds.TCONS_00003116|m.70;Parent=TCONS_00003116|m.70
chr1	transdecoder	exon	17370752	17370839	.	+	.	ID=TCONS_00003116|m.70.exon17;Parent=TCONS_00003116|m.70
chr1	transdecoder	CDS	17370752	17370839	.	+	.	ID=cds.TCONS_00003116|m.70;Parent=TCONS_00003116|m.70
chr1	transdecoder	exon	17373857	17374328	.	+	.	ID=TCONS_00003116|m.70.exon18;Parent=TCONS_00003116|m.70
chr1	transdecoder	CDS	17373857	17373898	.	+	.	ID=cds.TCONS_00003116|m.70;Parent=TCONS_00003116|m.70
chr1	transdecoder	three_prime_UTR	17373899	17374328	.	+	.	ID=TCONS_00003116|m.70.utr3p1;Parent=TCONS_00003116|m.70
chr1	transdecoder	gene	17362950	17374328	.	+	.	ID=XLOC_001501;Name=ORF
chr1	transdecoder	mRNA	17362950	17374328	.	+	.	ID=TCONS_00003117|m.79;Parent=XLOC_001501;Name=ORF
chr1	transdecoder	five_prime_UTR	17362950	17363276	.	+	.	ID=TCONS_00003117|m.79.utr5p1;Parent=TCONS_00003117|m.79
chr1	transdecoder	five_prime_UTR	17363560	17363692	.	+	.	ID=TCONS_00003117|m.79.utr5p2;Parent=TCONS_00003117|m.79
chr1	transdecoder	five_prime_UTR	17363776	17363800	.	+	.	ID=TCONS_00003117|m.79.utr5p3;Parent=TCONS_00003117|m.79
chr1	transdecoder	five_prime_UTR	17363918	17364003	.	+	.	ID=TCONS_00003117|m.79.utr5p4;Parent=TCONS_00003117|m.79
chr1	transdecoder	five_prime_UTR	17364109	17364220	.	+	.	ID=TCONS_00003117|m.79.utr5p5;Parent=TCONS_00003117|m.79
chr1	transdecoder	five_prime_UTR	17364701	17364763	.	+	.	ID=TCONS_00003117|m.79.utr5p6;Parent=TCONS_00003117|m.79
chr1	transdecoder	five_prime_UTR	17364948	17365045	.	+	.	ID=TCONS_00003117|m.79.utr5p7;Parent=TCONS_00003117|m.79
chr1	transdecoder	five_prime_UTR	17365878	17366035	.	+	.	ID=TCONS_00003117|m.79.utr5p8;Parent=TCONS_00003117|m.79
chr1	transdecoder	five_prime_UTR	17366160	17366207	.	+	.	ID=TCONS_00003117|m.79.utr5p9;Parent=TCONS_00003117|m.79
chr1	transdecoder	five_prime_UTR	17366300	17366360	.	+	.	ID=TCONS_00003117|m.79.utr5p10;Parent=TCONS_00003117|m.79
chr1	transdecoder	five_prime_UTR	17366496	17366593	.	+	.	ID=TCONS_00003117|m.79.utr5p11;Parent=TCONS_00003117|m.79
chr1	transdecoder	five_prime_UTR	17366698	17366773	.	+	.	ID=TCONS_00003117|m.79.utr5p12;Parent=TCONS_00003117|m.79
chr1	transdecoder	five_prime_UTR	17366869	17367137	.	+	.	ID=TCONS_00003117|m.79.utr5p13;Parent=TCONS_00003117|m.79
chr1	transdecoder	exon	17362950	17363276	.	+	.	ID=TCONS_00003117|m.79.exon1;Parent=TCONS_00003117|m.79
chr1	transdecoder	exon	17363560	17363692	.	+	.	ID=TCONS_00003117|m.79.exon2;Parent=TCONS_00003117|m.79
chr1	transdecoder	exon	17363776	17363800	.	+	.	ID=TCONS_00003117|m.79.exon3;Parent=TCONS_00003117|m.79
chr1	transdecoder	exon	17363918	17364003	.	+	.	ID=TCONS_00003117|m.79.exon4;Parent=TCONS_00003117|m.79
chr1	transdecoder	exon	17364109	17364220	.	+	.	ID=TCONS_00003117|m.79.exon5;Parent=TCONS_00003117|m.79
chr1	transdecoder	exon	17364701	17364763	.	+	.	ID=TCONS_00003117|m.79.exon6;Parent=TCONS_00003117|m.79
chr1	transdecoder	exon	17364948	17365045	.	+	.	ID=TCONS_00003117|m.79.exon7;Parent=TCONS_00003117|m.79
chr1	transdecoder	exon	17365878	17366035	.	+	.	ID=TCONS_00003117|m.79.exon8;Parent=TCONS_00003117|m.79
chr1	transdecoder	exon	17366160	17366207	.	+	.	ID=TCONS_00003117|m.79.exon9;Parent=TCONS_00003117|m.79
chr1	transdecoder	exon	17366300	17366360	.	+	.	ID=TCONS_00003117|m.79.exon10;Parent=TCONS_00003117|m.79
chr1	transdecoder	exon	17366496	17366593	.	+	.	ID=TCONS_00003117|m.79.exon11;Parent=TCONS_00003117|m.79
chr1	transdecoder	exon	17366698	17366773	.	+	.	ID=TCONS_00003117|m.79.exon12;Parent=TCONS_00003117|m.79
chr1	transdecoder	exon	17366869	17367348	.	+	.	ID=TCONS_00003117|m.79.exon13;Parent=TCONS_00003117|m.79
chr1	transdecoder	CDS	17367138	17367348	.	+	.	ID=cds.TCONS_00003117|m.79;Parent=TCONS_00003117|m.79
chr1	transdecoder	exon	17367446	17367555	.	+	.	ID=TCONS_00003117|m.79.exon14;Parent=TCONS_00003117|m.79
chr1	transdecoder	CDS	17367446	17367555	.	+	.	ID=cds.TCONS_00003117|m.79;Parent=TCONS_00003117|m.79
chr1	transdecoder	exon	17369529	17369618	.	+	.	ID=TCONS_00003117|m.79.exon15;Parent=TCONS_00003117|m.79
chr1	transdecoder	CDS	17369529	17369618	.	+	.	ID=cds.TCONS_00003117|m.79;Parent=TCONS_00003117|m.79
chr1	transdecoder	exon	17370572	17370666	.	+	.	ID=TCONS_00003117|m.79.exon16;Parent=TCONS_00003117|m.79
chr1	transdecoder	CDS	17370572	17370666	.	+	.	ID=cds.TCONS_00003117|m.79;Parent=TCONS_00003117|m.79
chr1	transdecoder	exon	17370752	17370837	.	+	.	ID=TCONS_00003117|m.79.exon17;Parent=TCONS_00003117|m.79
chr1	transdecoder	CDS	17370752	17370837	.	+	.	ID=cds.TCONS_00003117|m.79;Parent=TCONS_00003117|m.79
chr1	transdecoder	exon	17373857	17374328	.	+	.	ID=TCONS_00003117|m.79.exon18;Parent=TCONS_00003117|m.79
chr1	transdecoder	CDS	17373857	17373879	.	+	.	ID=cds.TCONS_00003117|m.79;Parent=TCONS_00003117|m.79
chr1	transdecoder	three_prime_UTR	17373880	17374328	.	+	.	ID=TCONS_00003117|m.79.utr3p1;Parent=TCONS_00003117|m.79
chr1	transdecoder	gene	17362950	17374328	.	+	.	ID=XLOC_001501;Name=ORF
chr1	transdecoder	mRNA	17362950	17374328	.	+	.	ID=TCONS_00003117|m.81;Parent=XLOC_001501;Name=ORF
chr1	transdecoder	five_prime_UTR	17362950	17363276	.	+	.	ID=TCONS_00003117|m.81.utr5p1;Parent=TCONS_00003117|m.81
chr1	transdecoder	five_prime_UTR	17363560	17363615	.	+	.	ID=TCONS_00003117|m.81.utr5p2;Parent=TCONS_00003117|m.81
chr1	transdecoder	exon	17362950	17363276	.	+	.	ID=TCONS_00003117|m.81.exon1;Parent=TCONS_00003117|m.81
chr1	transdecoder	exon	17363560	17363692	.	+	.	ID=TCONS_00003117|m.81.exon2;Parent=TCONS_00003117|m.81
chr1	transdecoder	CDS	17363616	17363692	.	+	.	ID=cds.TCONS_00003117|m.81;Parent=TCONS_00003117|m.81
chr1	transdecoder	exon	17363776	17363800	.	+	.	ID=TCONS_00003117|m.81.exon3;Parent=TCONS_00003117|m.81
chr1	transdecoder	CDS	17363776	17363800	.	+	.	ID=cds.TCONS_00003117|m.81;Parent=TCONS_00003117|m.81
chr1	transdecoder	exon	17363918	17364003	.	+	.	ID=TCONS_00003117|m.81.exon4;Parent=TCONS_00003117|m.81
chr1	transdecoder	CDS	17363918	17364003	.	+	.	ID=cds.TCONS_00003117|m.81;Parent=TCONS_00003117|m.81
chr1	transdecoder	exon	17364109	17364220	.	+	.	ID=TCONS_00003117|m.81.exon5;Parent=TCONS_00003117|m.81
chr1	transdecoder	CDS	17364109	17364220	.	+	.	ID=cds.TCONS_00003117|m.81;Parent=TCONS_00003117|m.81
chr1	transdecoder	exon	17364701	17364763	.	+	.	ID=TCONS_00003117|m.81.exon6;Parent=TCONS_00003117|m.81
chr1	transdecoder	CDS	17364701	17364763	.	+	.	ID=cds.TCONS_00003117|m.81;Parent=TCONS_00003117|m.81
chr1	transdecoder	exon	17364948	17365045	.	+	.	ID=TCONS_00003117|m.81.exon7;Parent=TCONS_00003117|m.81
chr1	transdecoder	CDS	17364948	17364965	.	+	.	ID=cds.TCONS_00003117|m.81;Parent=TCONS_00003117|m.81
chr1	transdecoder	exon	17365878	17366035	.	+	.	ID=TCONS_00003117|m.81.exon8;Parent=TCONS_00003117|m.81
chr1	transdecoder	exon	17366160	17366207	.	+	.	ID=TCONS_00003117|m.81.exon9;Parent=TCONS_00003117|m.81
chr1	transdecoder	exon	17366300	17366360	.	+	.	ID=TCONS_00003117|m.81.exon10;Parent=TCONS_00003117|m.81
chr1	transdecoder	exon	17366496	17366593	.	+	.	ID=TCONS_00003117|m.81.exon11;Parent=TCONS_00003117|m.81
chr1	transdecoder	exon	17366698	17366773	.	+	.	ID=TCONS_00003117|m.81.exon12;Parent=TCONS_00003117|m.81
chr1	transdecoder	exon	17366869	17367348	.	+	.	ID=TCONS_00003117|m.81.exon13;Parent=TCONS_00003117|m.81
chr1	transdecoder	exon	17367446	17367555	.	+	.	ID=TCONS_00003117|m.81.exon14;Parent=TCONS_00003117|m.81
chr1	transdecoder	exon	17369529	17369618	.	+	.	ID=TCONS_00003117|m.81.exon15;Parent=TCONS_00003117|m.81
chr1	transdecoder	exon	17370572	17370666	.	+	.	ID=TCONS_00003117|m.81.exon16;Parent=TCONS_00003117|m.81
chr1	transdecoder	exon	17370752	17370837	.	+	.	ID=TCONS_00003117|m.81.exon17;Parent=TCONS_00003117|m.81
chr1	transdecoder	exon	17373857	17374328	.	+	.	ID=TCONS_00003117|m.81.exon18;Parent=TCONS_00003117|m.81
chr1	transdecoder	three_prime_UTR	17364966	17365045	.	+	.	ID=TCONS_00003117|m.81.utr3p1;Parent=TCONS_00003117|m.81
chr1	transdecoder	three_prime_UTR	17365878	17366035	.	+	.	ID=TCONS_00003117|m.81.utr3p2;Parent=TCONS_00003117|m.81
chr1	transdecoder	three_prime_UTR	17366160	17366207	.	+	.	ID=TCONS_00003117|m.81.utr3p3;Parent=TCONS_00003117|m.81
chr1	transdecoder	three_prime_UTR	17366300	17366360	.	+	.	ID=TCONS_00003117|m.81.utr3p4;Parent=TCONS_00003117|m.81
chr1	transdecoder	three_prime_UTR	17366496	17366593	.	+	.	ID=TCONS_00003117|m.81.utr3p5;Parent=TCONS_00003117|m.81
chr1	transdecoder	three_prime_UTR	17366698	17366773	.	+	.	ID=TCONS_00003117|m.81.utr3p6;Parent=TCONS_00003117|m.81
chr1	transdecoder	three_prime_UTR	17366869	17367348	.	+	.	ID=TCONS_00003117|m.81.utr3p7;Parent=TCONS_00003117|m.81
chr1	transdecoder	three_prime_UTR	17367446	17367555	.	+	.	ID=TCONS_00003117|m.81.utr3p8;Parent=TCONS_00003117|m.81
chr1	transdecoder	three_prime_UTR	17369529	17369618	.	+	.	ID=TCONS_00003117|m.81.utr3p9;Parent=TCONS_00003117|m.81
chr1	transdecoder	three_prime_UTR	17370572	17370666	.	+	.	ID=TCONS_00003117|m.81.utr3p10;Parent=TCONS_00003117|m.81
chr1	transdecoder	three_prime_UTR	17370752	17370837	.	+	.	ID=TCONS_00003117|m.81.utr3p11;Parent=TCONS_00003117|m.81
chr1	transdecoder	three_prime_UTR	17373857	17374328	.	+	.	ID=TCONS_00003117|m.81.utr3p12;Parent=TCONS_00003117|m.81
chr1	transdecoder	gene	17362950	17374328	.	+	.	ID=XLOC_001501;Name=ORF
chr1	transdecoder	mRNA	17362950	17374328	.	+	.	ID=TCONS_00003117|m.80;Parent=XLOC_001501;Name=ORF
chr1	transdecoder	five_prime_UTR	17362950	17363276	.	+	.	ID=TCONS_00003117|m.80.utr5p1;Parent=TCONS_00003117|m.80
chr1	transdecoder	five_prime_UTR	17363560	17363692	.	+	.	ID=TCONS_00003117|m.80.utr5p2;Parent=TCONS_00003117|m.80
chr1	transdecoder	five_prime_UTR	17363776	17363800	.	+	.	ID=TCONS_00003117|m.80.utr5p3;Parent=TCONS_00003117|m.80
chr1	transdecoder	five_prime_UTR	17363918	17364003	.	+	.	ID=TCONS_00003117|m.80.utr5p4;Parent=TCONS_00003117|m.80
chr1	transdecoder	five_prime_UTR	17364109	17364220	.	+	.	ID=TCONS_00003117|m.80.utr5p5;Parent=TCONS_00003117|m.80
chr1	transdecoder	five_prime_UTR	17364701	17364763	.	+	.	ID=TCONS_00003117|m.80.utr5p6;Parent=TCONS_00003117|m.80
chr1	transdecoder	five_prime_UTR	17364948	17365045	.	+	.	ID=TCONS_00003117|m.80.utr5p7;Parent=TCONS_00003117|m.80
chr1	transdecoder	five_prime_UTR	17365878	17365916	.	+	.	ID=TCONS_00003117|m.80.utr5p8;Parent=TCONS_00003117|m.80
chr1	transdecoder	exon	17362950	17363276	.	+	.	ID=TCONS_00003117|m.80.exon1;Parent=TCONS_00003117|m.80
chr1	transdecoder	exon	17363560	17363692	.	+	.	ID=TCONS_00003117|m.80.exon2;Parent=TCONS_00003117|m.80
chr1	transdecoder	exon	17363776	17363800	.	+	.	ID=TCONS_00003117|m.80.exon3;Parent=TCONS_00003117|m.80
chr1	transdecoder	exon	17363918	17364003	.	+	.	ID=TCONS_00003117|m.80.exon4;Parent=TCONS_00003117|m.80
chr1	transdecoder	exon	17364109	17364220	.	+	.	ID=TCONS_00003117|m.80.exon5;Parent=TCONS_00003117|m.80
chr1	transdecoder	exon	17364701	17364763	.	+	.	ID=TCONS_00003117|m.80.exon6;Parent=TCONS_00003117|m.80
chr1	transdecoder	exon	17364948	17365045	.	+	.	ID=TCONS_00003117|m.80.exon7;Parent=TCONS_00003117|m.80
chr1	transdecoder	exon	17365878	17366035	.	+	.	ID=TCONS_00003117|m.80.exon8;Parent=TCONS_00003117|m.80
chr1	transdecoder	CDS	17365917	17366035	.	+	.	ID=cds.TCONS_00003117|m.80;Parent=TCONS_00003117|m.80
chr1	transdecoder	exon	17366160	17366207	.	+	.	ID=TCONS_00003117|m.80.exon9;Parent=TCONS_00003117|m.80
chr1	transdecoder	CDS	17366160	17366207	.	+	.	ID=cds.TCONS_00003117|m.80;Parent=TCONS_00003117|m.80
chr1	transdecoder	exon	17366300	17366360	.	+	.	ID=TCONS_00003117|m.80.exon10;Parent=TCONS_00003117|m.80
chr1	transdecoder	CDS	17366300	17366360	.	+	.	ID=cds.TCONS_00003117|m.80;Parent=TCONS_00003117|m.80
chr1	transdecoder	exon	17366496	17366593	.	+	.	ID=TCONS_00003117|m.80.exon11;Parent=TCONS_00003117|m.80
chr1	transdecoder	CDS	17366496	17366593	.	+	.	ID=cds.TCONS_00003117|m.80;Parent=TCONS_00003117|m.80
chr1	transdecoder	exon	17366698	17366773	.	+	.	ID=TCONS_00003117|m.80.exon12;Parent=TCONS_00003117|m.80
chr1	transdecoder	CDS	17366698	17366773	.	+	.	ID=cds.TCONS_00003117|m.80;Parent=TCONS_00003117|m.80
chr1	transdecoder	exon	17366869	17367348	.	+	.	ID=TCONS_00003117|m.80.exon13;Parent=TCONS_00003117|m.80
chr1	transdecoder	CDS	17366869	17366901	.	+	.	ID=cds.TCONS_00003117|m.80;Parent=TCONS_00003117|m.80
chr1	transdecoder	exon	17367446	17367555	.	+	.	ID=TCONS_00003117|m.80.exon14;Parent=TCONS_00003117|m.80
chr1	transdecoder	exon	17369529	17369618	.	+	.	ID=TCONS_00003117|m.80.exon15;Parent=TCONS_00003117|m.80
chr1	transdecoder	exon	17370572	17370666	.	+	.	ID=TCONS_00003117|m.80.exon16;Parent=TCONS_00003117|m.80
chr1	transdecoder	exon	17370752	17370837	.	+	.	ID=TCONS_00003117|m.80.exon17;Parent=TCONS_00003117|m.80
chr1	transdecoder	exon	17373857	17374328	.	+	.	ID=TCONS_00003117|m.80.exon18;Parent=TCONS_00003117|m.80
chr1	transdecoder	three_prime_UTR	17366902	17367348	.	+	.	ID=TCONS_00003117|m.80.utr3p1;Parent=TCONS_00003117|m.80
chr1	transdecoder	three_prime_UTR	17367446	17367555	.	+	.	ID=TCONS_00003117|m.80.utr3p2;Parent=TCONS_00003117|m.80
chr1	transdecoder	three_prime_UTR	17369529	17369618	.	+	.	ID=TCONS_00003117|m.80.utr3p3;Parent=TCONS_00003117|m.80
chr1	transdecoder	three_prime_UTR	17370572	17370666	.	+	.	ID=TCONS_00003117|m.80.utr3p4;Parent=TCONS_00003117|m.80
chr1	transdecoder	three_prime_UTR	17370752	17370837	.	+	.	ID=TCONS_00003117|m.80.utr3p5;Parent=TCONS_00003117|m.80
chr1	transdecoder	three_prime_UTR	17373857	17374328	.	+	.	ID=TCONS_00003117|m.80.utr3p6;Parent=TCONS_00003117|m.80
chr1	transdecoder	gene	17362950	17374328	.	+	.	ID=XLOC_001501;Name=ORF
chr1	transdecoder	mRNA	17362950	17374328	.	+	.	ID=TCONS_00003117|m.82;Parent=XLOC_001501;Name=ORF
chr1	transdecoder	five_prime_UTR	17362950	17362951	.	+	.	ID=TCONS_00003117|m.82.utr5p1;Parent=TCONS_00003117|m.82
chr1	transdecoder	exon	17362950	17363276	.	+	.	ID=TCONS_00003117|m.82.exon1;Parent=TCONS_00003117|m.82
chr1	transdecoder	CDS	17362952	17363276	.	+	.	ID=cds.TCONS_00003117|m.82;Parent=TCONS_00003117|m.82
chr1	transdecoder	exon	17363560	17363692	.	+	.	ID=TCONS_00003117|m.82.exon2;Parent=TCONS_00003117|m.82
chr1	transdecoder	CDS	17363560	17363603	.	+	.	ID=cds.TCONS_00003117|m.82;Parent=TCONS_00003117|m.82
chr1	transdecoder	exon	17363776	17363800	.	+	.	ID=TCONS_00003117|m.82.exon3;Parent=TCONS_00003117|m.82
chr1	transdecoder	exon	17363918	17364003	.	+	.	ID=TCONS_00003117|m.82.exon4;Parent=TCONS_00003117|m.82
chr1	transdecoder	exon	17364109	17364220	.	+	.	ID=TCONS_00003117|m.82.exon5;Parent=TCONS_00003117|m.82
chr1	transdecoder	exon	17364701	17364763	.	+	.	ID=TCONS_00003117|m.82.exon6;Parent=TCONS_00003117|m.82
chr1	transdecoder	exon	17364948	17365045	.	+	.	ID=TCONS_00003117|m.82.exon7;Parent=TCONS_00003117|m.82
chr1	transdecoder	exon	17365878	17366035	.	+	.	ID=TCONS_00003117|m.82.exon8;Parent=TCONS_00003117|m.82
chr1	transdecoder	exon	17366160	17366207	.	+	.	ID=TCONS_00003117|m.82.exon9;Parent=TCONS_00003117|m.82
chr1	transdecoder	exon	17366300	17366360	.	+	.	ID=TCONS_00003117|m.82.exon10;Parent=TCONS_00003117|m.82
chr1	transdecoder	exon	17366496	17366593	.	+	.	ID=TCONS_00003117|m.82.exon11;Parent=TCONS_00003117|m.82
chr1	transdecoder	exon	17366698	17366773	.	+	.	ID=TCONS_00003117|m.82.exon12;Parent=TCONS_00003117|m.82
chr1	transdecoder	exon	17366869	17367348	.	+	.	ID=TCONS_00003117|m.82.exon13;Parent=TCONS_00003117|m.82
chr1	transdecoder	exon	17367446	17367555	.	+	.	ID=TCONS_00003117|m.82.exon14;Parent=TCONS_00003117|m.82
chr1	transdecoder	exon	17369529	17369618	.	+	.	ID=TCONS_00003117|m.82.exon15;Parent=TCONS_00003117|m.82
chr1	transdecoder	exon	17370572	17370666	.	+	.	ID=TCONS_00003117|m.82.exon16;Parent=TCONS_00003117|m.82
chr1	transdecoder	exon	17370752	17370837	.	+	.	ID=TCONS_00003117|m.82.exon17;Parent=TCONS_00003117|m.82
chr1	transdecoder	exon	17373857	17374328	.	+	.	ID=TCONS_00003117|m.82.exon18;Parent=TCONS_00003117|m.82
chr1	transdecoder	three_prime_UTR	17363604	17363692	.	+	.	ID=TCONS_00003117|m.82.utr3p1;Parent=TCONS_00003117|m.82
chr1	transdecoder	three_prime_UTR	17363776	17363800	.	+	.	ID=TCONS_00003117|m.82.utr3p2;Parent=TCONS_00003117|m.82
chr1	transdecoder	three_prime_UTR	17363918	17364003	.	+	.	ID=TCONS_00003117|m.82.utr3p3;Parent=TCONS_00003117|m.82
chr1	transdecoder	three_prime_UTR	17364109	17364220	.	+	.	ID=TCONS_00003117|m.82.utr3p4;Parent=TCONS_00003117|m.82
chr1	transdecoder	three_prime_UTR	17364701	17364763	.	+	.	ID=TCONS_00003117|m.82.utr3p5;Parent=TCONS_00003117|m.82
chr1	transdecoder	three_prime_UTR	17364948	17365045	.	+	.	ID=TCONS_00003117|m.82.utr3p6;Parent=TCONS_00003117|m.82
chr1	transdecoder	three_prime_UTR	17365878	17366035	.	+	.	ID=TCONS_00003117|m.82.utr3p7;Parent=TCONS_00003117|m.82
chr1	transdecoder	three_prime_UTR	17366160	17366207	.	+	.	ID=TCONS_00003117|m.82.utr3p8;Parent=TCONS_00003117|m.82
chr1	transdecoder	three_prime_UTR	17366300	17366360	.	+	.	ID=TCONS_00003117|m.82.utr3p9;Parent=TCONS_00003117|m.82
chr1	transdecoder	three_prime_UTR	17366496	17366593	.	+	.	ID=TCONS_00003117|m.82.utr3p10;Parent=TCONS_00003117|m.82
chr1	transdecoder	three_prime_UTR	17366698	17366773	.	+	.	ID=TCONS_00003117|m.82.utr3p11;Parent=TCONS_00003117|m.82
chr1	transdecoder	three_prime_UTR	17366869	17367348	.	+	.	ID=TCONS_00003117|m.82.utr3p12;Parent=TCONS_00003117|m.82
chr1	transdecoder	three_prime_UTR	17367446	17367555	.	+	.	ID=TCONS_00003117|m.82.utr3p13;Parent=TCONS_00003117|m.82
chr1	transdecoder	three_prime_UTR	17369529	17369618	.	+	.	ID=TCONS_00003117|m.82.utr3p14;Parent=TCONS_00003117|m.82
chr1	transdecoder	three_prime_UTR	17370572	17370666	.	+	.	ID=TCONS_00003117|m.82.utr3p15;Parent=TCONS_00003117|m.82
chr1	transdecoder	three_prime_UTR	17370752	17370837	.	+	.	ID=TCONS_00003117|m.82.utr3p16;Parent=TCONS_00003117|m.82
chr1	transdecoder	three_prime_UTR	17373857	17374328	.	+	.	ID=TCONS_00003117|m.82.utr3p17;Parent=TCONS_00003117|m.82
chr1	transdecoder	gene	19767760	19771698	.	-	.	ID=XLOC_001548;Name=ORF
chr1	transdecoder	mRNA	19767760	19771698	.	-	.	ID=TCONS_00003214|m.184;Parent=XLOC_001548;Name=ORF
chr1	transdecoder	five_prime_UTR	19769412	19771698	.	-	.	ID=TCONS_00003214|m.184.utr5p1;Parent=TCONS_00003214|m.184
chr1	transdecoder	exon	19767760	19771698	.	-	.	ID=TCONS_00003214|m.184.exon1;Parent=TCONS_00003214|m.184
chr1	transdecoder	CDS	19769094	19769411	.	-	.	ID=cds.TCONS_00003214|m.184;Parent=TCONS_00003214|m.184
chr1	transdecoder	three_prime_UTR	19767760	19769093	.	-	.	ID=TCONS_00003214|m.184.utr3p1;Parent=TCONS_00003214|m.184
chr1	transdecoder	gene	22567488	22569701	.	+	.	ID=XLOC_001612;Name=ORF
chr1	transdecoder	mRNA	22567488	22569701	.	+	.	ID=TCONS_00003355|m.164;Parent=XLOC_001612;Name=ORF
chr1	transdecoder	five_prime_UTR	22567488	22568493	.	+	.	ID=TCONS_00003355|m.164.utr5p1;Parent=TCONS_00003355|m.164
chr1	transdecoder	exon	22567488	22569407	.	+	.	ID=TCONS_00003355|m.164.exon1;Parent=TCONS_00003355|m.164
chr1	transdecoder	CDS	22568494	22568799	.	+	.	ID=cds.TCONS_00003355|m.164;Parent=TCONS_00003355|m.164
chr1	transdecoder	exon	22569498	22569701	.	+	.	ID=TCONS_00003355|m.164.exon2;Parent=TCONS_00003355|m.164
chr1	transdecoder	three_prime_UTR	22568800	22569407	.	+	.	ID=TCONS_00003355|m.164.utr3p1;Parent=TCONS_00003355|m.164
chr1	transdecoder	three_prime_UTR	22569498	22569701	.	+	.	ID=TCONS_00003355|m.164.utr3p2;Parent=TCONS_00003355|m.164
chr1	transdecoder	gene	22567488	22569701	.	+	.	ID=XLOC_001612;Name=ORF
chr1	transdecoder	mRNA	22567488	22569701	.	+	.	ID=TCONS_00003355|m.163;Parent=XLOC_001612;Name=ORF
chr1	transdecoder	five_prime_UTR	22567488	22567489	.	+	.	ID=TCONS_00003355|m.163.utr5p1;Parent=TCONS_00003355|m.163
chr1	transdecoder	exon	22567488	22569407	.	+	.	ID=TCONS_00003355|m.163.exon1;Parent=TCONS_00003355|m.163
chr1	transdecoder	CDS	22567490	22567921	.	+	.	ID=cds.TCONS_00003355|m.163;Parent=TCONS_00003355|m.163
chr1	transdecoder	exon	22569498	22569701	.	+	.	ID=TCONS_00003355|m.163.exon2;Parent=TCONS_00003355|m.163
chr1	transdecoder	three_prime_UTR	22567922	22569407	.	+	.	ID=TCONS_00003355|m.163.utr3p1;Parent=TCONS_00003355|m.163
chr1	transdecoder	three_prime_UTR	22569498	22569701	.	+	.	ID=TCONS_00003355|m.163.utr3p2;Parent=TCONS_00003355|m.163
chr1	transdecoder	gene	22567695	22572063	.	+	.	ID=XLOC_001612;Name=ORF
chr1	transdecoder	mRNA	22567695	22572063	.	+	.	ID=TCONS_00003356|m.166;Parent=XLOC_001612;Name=ORF
chr1	transdecoder	five_prime_UTR	22567695	22568084	.	+	.	ID=TCONS_00003356|m.166.utr5p1;Parent=TCONS_00003356|m.166
chr1	transdecoder	five_prime_UTR	22568314	22568493	.	+	.	ID=TCONS_00003356|m.166.utr5p2;Parent=TCONS_00003356|m.166
chr1	transdecoder	exon	22567695	22568084	.	+	.	ID=TCONS_00003356|m.166.exon1;Parent=TCONS_00003356|m.166
chr1	transdecoder	exon	22568314	22569407	.	+	.	ID=TCONS_00003356|m.166.exon2;Parent=TCONS_00003356|m.166
chr1	transdecoder	CDS	22568494	22568799	.	+	.	ID=cds.TCONS_00003356|m.166;Parent=TCONS_00003356|m.166
chr1	transdecoder	exon	22569498	22569547	.	+	.	ID=TCONS_00003356|m.166.exon3;Parent=TCONS_00003356|m.166
chr1	transdecoder	exon	22572020	22572063	.	+	.	ID=TCONS_00003356|m.166.exon4;Parent=TCONS_00003356|m.166
chr1	transdecoder	three_prime_UTR	22568800	22569407	.	+	.	ID=TCONS_00003356|m.166.utr3p1;Parent=TCONS_00003356|m.166
chr1	transdecoder	three_prime_UTR	22569498	22569547	.	+	.	ID=TCONS_00003356|m.166.utr3p2;Parent=TCONS_00003356|m.166
chr1	transdecoder	three_prime_UTR	22572020	22572063	.	+	.	ID=TCONS_00003356|m.166.utr3p3;Parent=TCONS_00003356|m.166
chr1	transdecoder	gene	22567695	22572063	.	+	.	ID=XLOC_001612;Name=ORF
chr1	transdecoder	mRNA	22567695	22572063	.	+	.	ID=TCONS_00003356|m.165;Parent=XLOC_001612;Name=ORF
chr1	transdecoder	exon	22567695	22568084	.	+	.	ID=TCONS_00003356|m.165.exon1;Parent=TCONS_00003356|m.165
chr1	transdecoder	CDS	22567695	22568084	.	+	.	ID=cds.TCONS_00003356|m.165;Parent=TCONS_00003356|m.165
chr1	transdecoder	exon	22568314	22569407	.	+	.	ID=TCONS_00003356|m.165.exon2;Parent=TCONS_00003356|m.165
chr1	transdecoder	CDS	22568314	22568403	.	+	.	ID=cds.TCONS_00003356|m.165;Parent=TCONS_00003356|m.165
chr1	transdecoder	exon	22569498	22569547	.	+	.	ID=TCONS_00003356|m.165.exon3;Parent=TCONS_00003356|m.165
chr1	transdecoder	exon	22572020	22572063	.	+	.	ID=TCONS_00003356|m.165.exon4;Parent=TCONS_00003356|m.165
chr1	transdecoder	three_prime_UTR	22568404	22569407	.	+	.	ID=TCONS_00003356|m.165.utr3p1;Parent=TCONS_00003356|m.165
chr1	transdecoder	three_prime_UTR	22569498	22569547	.	+	.	ID=TCONS_00003356|m.165.utr3p2;Parent=TCONS_00003356|m.165
chr1	transdecoder	three_prime_UTR	22572020	22572063	.	+	.	ID=TCONS_00003356|m.165.utr3p3;Parent=TCONS_00003356|m.165
chr1	transdecoder	gene	23183952	23188899	.	+	.	ID=XLOC_001632;Name=ORF
chr1	transdecoder	mRNA	23183952	23188899	.	+	.	ID=TCONS_00003412|m.187;Parent=XLOC_001632;Name=ORF
chr1	transdecoder	five_prime_UTR	23183952	23184331	.	+	.	ID=TCONS_00003412|m.187.utr5p1;Parent=TCONS_00003412|m.187
chr1	transdecoder	five_prime_UTR	23184431	23184611	.	+	.	ID=TCONS_00003412|m.187.utr5p2;Parent=TCONS_00003412|m.187
chr1	transdecoder	five_prime_UTR	23184719	23184757	.	+	.	ID=TCONS_00003412|m.187.utr5p3;Parent=TCONS_00003412|m.187
chr1	transdecoder	five_prime_UTR	23185302	23185304	.	+	.	ID=TCONS_00003412|m.187.utr5p4;Parent=TCONS_00003412|m.187
chr1	transdecoder	exon	23183952	23184331	.	+	.	ID=TCONS_00003412|m.187.exon1;Parent=TCONS_00003412|m.187
chr1	transdecoder	exon	23184431	23184611	.	+	.	ID=TCONS_00003412|m.187.exon2;Parent=TCONS_00003412|m.187
chr1	transdecoder	exon	23184719	23184757	.	+	.	ID=TCONS_00003412|m.187.exon3;Parent=TCONS_00003412|m.187
chr1	transdecoder	exon	23185302	23185388	.	+	.	ID=TCONS_00003412|m.187.exon4;Parent=TCONS_00003412|m.187
chr1	transdecoder	CDS	23185305	23185388	.	+	.	ID=cds.TCONS_00003412|m.187;Parent=TCONS_00003412|m.187
chr1	transdecoder	exon	23186277	23186336	.	+	.	ID=TCONS_00003412|m.187.exon5;Parent=TCONS_00003412|m.187
chr1	transdecoder	CDS	23186277	23186336	.	+	.	ID=cds.TCONS_00003412|m.187;Parent=TCONS_00003412|m.187
chr1	transdecoder	exon	23186484	23186578	.	+	.	ID=TCONS_00003412|m.187.exon6;Parent=TCONS_00003412|m.187
chr1	transdecoder	CDS	23186484	23186578	.	+	.	ID=cds.TCONS_00003412|m.187;Parent=TCONS_00003412|m.187
chr1	transdecoder	exon	23188412	23188899	.	+	.	ID=TCONS_00003412|m.187.exon7;Parent=TCONS_00003412|m.187
chr1	transdecoder	CDS	23188412	23188520	.	+	.	ID=cds.TCONS_00003412|m.187;Parent=TCONS_00003412|m.187
chr1	transdecoder	three_prime_UTR	23188521	23188899	.	+	.	ID=TCONS_00003412|m.187.utr3p1;Parent=TCONS_00003412|m.187
chr1	transdecoder	gene	23183952	23188899	.	+	.	ID=XLOC_001632;Name=ORF
chr1	transdecoder	mRNA	23183952	23188899	.	+	.	ID=TCONS_00003413|m.190;Parent=XLOC_001632;Name=ORF
chr1	transdecoder	five_prime_UTR	23183952	23184301	.	+	.	ID=TCONS_00003413|m.190.utr5p1;Parent=TCONS_00003413|m.190
chr1	transdecoder	exon	23183952	23184331	.	+	.	ID=TCONS_00003413|m.190.exon1;Parent=TCONS_00003413|m.190
chr1	transdecoder	CDS	23184302	23184331	.	+	.	ID=cds.TCONS_00003413|m.190;Parent=TCONS_00003413|m.190
chr1	transdecoder	exon	23184719	23184757	.	+	.	ID=TCONS_00003413|m.190.exon2;Parent=TCONS_00003413|m.190
chr1	transdecoder	CDS	23184719	23184757	.	+	.	ID=cds.TCONS_00003413|m.190;Parent=TCONS_00003413|m.190
chr1	transdecoder	exon	23185302	23185388	.	+	.	ID=TCONS_00003413|m.190.exon3;Parent=TCONS_00003413|m.190
chr1	transdecoder	CDS	23185302	23185388	.	+	.	ID=cds.TCONS_00003413|m.190;Parent=TCONS_00003413|m.190
chr1	transdecoder	exon	23186277	23186336	.	+	.	ID=TCONS_00003413|m.190.exon4;Parent=TCONS_00003413|m.190
chr1	transdecoder	CDS	23186277	23186336	.	+	.	ID=cds.TCONS_00003413|m.190;Parent=TCONS_00003413|m.190
chr1	transdecoder	exon	23186484	23186578	.	+	.	ID=TCONS_00003413|m.190.exon5;Parent=TCONS_00003413|m.190
chr1	transdecoder	CDS	23186484	23186578	.	+	.	ID=cds.TCONS_00003413|m.190;Parent=TCONS_00003413|m.190
chr1	transdecoder	exon	23188412	23188899	.	+	.	ID=TCONS_00003413|m.190.exon6;Parent=TCONS_00003413|m.190
chr1	transdecoder	CDS	23188412	23188520	.	+	.	ID=cds.TCONS_00003413|m.190;Parent=TCONS_00003413|m.190
chr1	transdecoder	three_prime_UTR	23188521	23188899	.	+	.	ID=TCONS_00003413|m.190.utr3p1;Parent=TCONS_00003413|m.190
chr1	transdecoder	gene	23184004	23188899	.	+	.	ID=XLOC_001632;Name=ORF
chr1	transdecoder	mRNA	23184004	23188899	.	+	.	ID=TCONS_00003414|m.189;Parent=XLOC_001632;Name=ORF
chr1	transdecoder	five_prime_UTR	23184004	23184301	.	+	.	ID=TCONS_00003414|m.189.utr5p1;Parent=TCONS_00003414|m.189
chr1	transdecoder	exon	23184004	23184331	.	+	.	ID=TCONS_00003414|m.189.exon1;Parent=TCONS_00003414|m.189
chr1	transdecoder	CDS	23184302	23184331	.	+	.	ID=cds.TCONS_00003414|m.189;Parent=TCONS_00003414|m.189
chr1	transdecoder	exon	23184719	23184757	.	+	.	ID=TCONS_00003414|m.189.exon2;Parent=TCONS_00003414|m.189
chr1	transdecoder	CDS	23184719	23184757	.	+	.	ID=cds.TCONS_00003414|m.189;Parent=TCONS_00003414|m.189
chr1	transdecoder	exon	23185302	23185388	.	+	.	ID=TCONS_00003414|m.189.exon3;Parent=TCONS_00003414|m.189
chr1	transdecoder	CDS	23185302	23185388	.	+	.	ID=cds.TCONS_00003414|m.189;Parent=TCONS_00003414|m.189
chr1	transdecoder	exon	23186277	23186336	.	+	.	ID=TCONS_00003414|m.189.exon4;Parent=TCONS_00003414|m.189
chr1	transdecoder	CDS	23186277	23186336	.	+	.	ID=cds.TCONS_00003414|m.189;Parent=TCONS_00003414|m.189
chr1	transdecoder	exon	23186484	23186578	.	+	.	ID=TCONS_00003414|m.189.exon5;Parent=TCONS_00003414|m.189
chr1	transdecoder	CDS	23186484	23186578	.	+	.	ID=cds.TCONS_00003414|m.189;Parent=TCONS_00003414|m.189
chr1	transdecoder	exon	23188045	23188129	.	+	.	ID=TCONS_00003414|m.189.exon6;Parent=TCONS_00003414|m.189
chr1	transdecoder	CDS	23188045	23188129	.	+	.	ID=cds.TCONS_00003414|m.189;Parent=TCONS_00003414|m.189
chr1	transdecoder	exon	23188412	23188899	.	+	.	ID=TCONS_00003414|m.189.exon7;Parent=TCONS_00003414|m.189
chr1	transdecoder	CDS	23188412	23188438	.	+	.	ID=cds.TCONS_00003414|m.189;Parent=TCONS_00003414|m.189
chr1	transdecoder	three_prime_UTR	23188439	23188899	.	+	.	ID=TCONS_00003414|m.189.utr3p1;Parent=TCONS_00003414|m.189
chr1	transdecoder	gene	23184017	23188899	.	+	.	ID=XLOC_001632;Name=ORF
chr1	transdecoder	mRNA	23184017	23188899	.	+	.	ID=TCONS_00003415|m.188;Parent=XLOC_001632;Name=ORF
chr1	transdecoder	five_prime_UTR	23184017	23184331	.	+	.	ID=TCONS_00003415|m.188.utr5p1;Parent=TCONS_00003415|m.188
chr1	transdecoder	five_prime_UTR	23184431	23184611	.	+	.	ID=TCONS_00003415|m.188.utr5p2;Parent=TCONS_00003415|m.188
chr1	transdecoder	five_prime_UTR	23184719	23184757	.	+	.	ID=TCONS_00003415|m.188.utr5p3;Parent=TCONS_00003415|m.188
chr1	transdecoder	five_prime_UTR	23185302	23185304	.	+	.	ID=TCONS_00003415|m.188.utr5p4;Parent=TCONS_00003415|m.188
chr1	transdecoder	exon	23184017	23184331	.	+	.	ID=TCONS_00003415|m.188.exon1;Parent=TCONS_00003415|m.188
chr1	transdecoder	exon	23184431	23184611	.	+	.	ID=TCONS_00003415|m.188.exon2;Parent=TCONS_00003415|m.188
chr1	transdecoder	exon	23184719	23184757	.	+	.	ID=TCONS_00003415|m.188.exon3;Parent=TCONS_00003415|m.188
chr1	transdecoder	exon	23185302	23185388	.	+	.	ID=TCONS_00003415|m.188.exon4;Parent=TCONS_00003415|m.188
chr1	transdecoder	CDS	23185305	23185388	.	+	.	ID=cds.TCONS_00003415|m.188;Parent=TCONS_00003415|m.188
chr1	transdecoder	exon	23186277	23186336	.	+	.	ID=TCONS_00003415|m.188.exon5;Parent=TCONS_00003415|m.188
chr1	transdecoder	CDS	23186277	23186336	.	+	.	ID=cds.TCONS_00003415|m.188;Parent=TCONS_00003415|m.188
chr1	transdecoder	exon	23186484	23186578	.	+	.	ID=TCONS_00003415|m.188.exon6;Parent=TCONS_00003415|m.188
chr1	transdecoder	CDS	23186484	23186578	.	+	.	ID=cds.TCONS_00003415|m.188;Parent=TCONS_00003415|m.188
chr1	transdecoder	exon	23188045	23188129	.	+	.	ID=TCONS_00003415|m.188.exon7;Parent=TCONS_00003415|m.188
chr1	transdecoder	CDS	23188045	23188129	.	+	.	ID=cds.TCONS_00003415|m.188;Parent=TCONS_00003415|m.188
chr1	transdecoder	exon	23188412	23188899	.	+	.	ID=TCONS_00003415|m.188.exon8;Parent=TCONS_00003415|m.188
chr1	transdecoder	CDS	23188412	23188438	.	+	.	ID=cds.TCONS_00003415|m.188;Parent=TCONS_00003415|m.188
chr1	transdecoder	three_prime_UTR	23188439	23188899	.	+	.	ID=TCONS_00003415|m.188.utr3p1;Parent=TCONS_00003415|m.188
chr1	transdecoder	gene	23519939	23521658	.	+	.	ID=XLOC_001639;Name=ORF
chr1	transdecoder	mRNA	23519939	23521658	.	+	.	ID=TCONS_00003447|m.135;Parent=XLOC_001639;Name=ORF
chr1	transdecoder	exon	23519939	23520031	.	+	.	ID=TCONS_00003447|m.135.exon1;Parent=TCONS_00003447|m.135
chr1	transdecoder	CDS	23519939	23520031	.	+	.	ID=cds.TCONS_00003447|m.135;Parent=TCONS_00003447|m.135
chr1	transdecoder	exon	23520911	23520935	.	+	.	ID=TCONS_00003447|m.135.exon2;Parent=TCONS_00003447|m.135
chr1	transdecoder	CDS	23520911	23520935	.	+	.	ID=cds.TCONS_00003447|m.135;Parent=TCONS_00003447|m.135
chr1	transdecoder	exon	23521310	23521658	.	+	.	ID=TCONS_00003447|m.135.exon3;Parent=TCONS_00003447|m.135
chr1	transdecoder	CDS	23521310	23521491	.	+	.	ID=cds.TCONS_00003447|m.135;Parent=TCONS_00003447|m.135
chr1	transdecoder	three_prime_UTR	23521492	23521658	.	+	.	ID=TCONS_00003447|m.135.utr3p1;Parent=TCONS_00003447|m.135
chr1	transdecoder	gene	23519939	23521658	.	+	.	ID=XLOC_001639;Name=ORF
chr1	transdecoder	mRNA	23519939	23521658	.	+	.	ID=TCONS_00003447|m.134;Parent=XLOC_001639;Name=ORF
chr1	transdecoder	five_prime_UTR	23519939	23519939	.	+	.	ID=TCONS_00003447|m.134.utr5p1;Parent=TCONS_00003447|m.134
chr1	transdecoder	exon	23519939	23520031	.	+	.	ID=TCONS_00003447|m.134.exon1;Parent=TCONS_00003447|m.134
chr1	transdecoder	CDS	23519940	23520031	.	+	.	ID=cds.TCONS_00003447|m.134;Parent=TCONS_00003447|m.134
chr1	transdecoder	exon	23520911	23520935	.	+	.	ID=TCONS_00003447|m.134.exon2;Parent=TCONS_00003447|m.134
chr1	transdecoder	CDS	23520911	23520935	.	+	.	ID=cds.TCONS_00003447|m.134;Parent=TCONS_00003447|m.134
chr1	transdecoder	exon	23521310	23521658	.	+	.	ID=TCONS_00003447|m.134.exon3;Parent=TCONS_00003447|m.134
chr1	transdecoder	CDS	23521310	23521552	.	+	.	ID=cds.TCONS_00003447|m.134;Parent=TCONS_00003447|m.134
chr1	transdecoder	three_prime_UTR	23521553	23521658	.	+	.	ID=TCONS_00003447|m.134.utr3p1;Parent=TCONS_00003447|m.134
chr1	transdecoder	gene	24135678	24138343	.	+	.	ID=XLOC_001655;Name=ORF
chr1	transdecoder	mRNA	24135678	24138343	.	+	.	ID=TCONS_00003502|m.211;Parent=XLOC_001655;Name=ORF
chr1	transdecoder	five_prime_UTR	24135678	24136176	.	+	.	ID=TCONS_00003502|m.211.utr5p1;Parent=TCONS_00003502|m.211
chr1	transdecoder	five_prime_UTR	24137153	24137241	.	+	.	ID=TCONS_00003502|m.211.utr5p2;Parent=TCONS_00003502|m.211
chr1	transdecoder	exon	24135678	24136176	.	+	.	ID=TCONS_00003502|m.211.exon1;Parent=TCONS_00003502|m.211
chr1	transdecoder	exon	24137153	24137379	.	+	.	ID=TCONS_00003502|m.211.exon2;Parent=TCONS_00003502|m.211
chr1	transdecoder	CDS	24137242	24137379	.	+	.	ID=cds.TCONS_00003502|m.211;Parent=TCONS_00003502|m.211
chr1	transdecoder	exon	24137512	24137600	.	+	.	ID=TCONS_00003502|m.211.exon3;Parent=TCONS_00003502|m.211
chr1	transdecoder	CDS	24137512	24137600	.	+	.	ID=cds.TCONS_00003502|m.211;Parent=TCONS_00003502|m.211
chr1	transdecoder	exon	24137691	24137829	.	+	.	ID=TCONS_00003502|m.211.exon4;Parent=TCONS_00003502|m.211
chr1	transdecoder	CDS	24137691	24137829	.	+	.	ID=cds.TCONS_00003502|m.211;Parent=TCONS_00003502|m.211
chr1	transdecoder	exon	24138129	24138343	.	+	.	ID=TCONS_00003502|m.211.exon5;Parent=TCONS_00003502|m.211
chr1	transdecoder	CDS	24138129	24138143	.	+	.	ID=cds.TCONS_00003502|m.211;Parent=TCONS_00003502|m.211
chr1	transdecoder	three_prime_UTR	24138144	24138343	.	+	.	ID=TCONS_00003502|m.211.utr3p1;Parent=TCONS_00003502|m.211
chr1	transdecoder	gene	26156198	26157778	.	+	.	ID=XLOC_001698;Name=ORF
chr1	transdecoder	mRNA	26156198	26157778	.	+	.	ID=TCONS_00003606|m.279;Parent=XLOC_001698;Name=ORF
chr1	transdecoder	five_prime_UTR	26156198	26156255	.	+	.	ID=TCONS_00003606|m.279.utr5p1;Parent=TCONS_00003606|m.279
chr1	transdecoder	exon	26156198	26156346	.	+	.	ID=TCONS_00003606|m.279.exon1;Parent=TCONS_00003606|m.279
chr1	transdecoder	CDS	26156256	26156346	.	+	.	ID=cds.TCONS_00003606|m.279;Parent=TCONS_00003606|m.279
chr1	transdecoder	exon	26157123	26157434	.	+	.	ID=TCONS_00003606|m.279.exon2;Parent=TCONS_00003606|m.279
chr1	transdecoder	CDS	26157123	26157434	.	+	.	ID=cds.TCONS_00003606|m.279;Parent=TCONS_00003606|m.279
chr1	transdecoder	exon	26157626	26157778	.	+	.	ID=TCONS_00003606|m.279.exon3;Parent=TCONS_00003606|m.279
chr1	transdecoder	CDS	26157626	26157705	.	+	.	ID=cds.TCONS_00003606|m.279;Parent=TCONS_00003606|m.279
chr1	transdecoder	three_prime_UTR	26157706	26157778	.	+	.	ID=TCONS_00003606|m.279.utr3p1;Parent=TCONS_00003606|m.279
chr1	transdecoder	gene	28292014	28294237	.	+	.	ID=XLOC_001795;Name=ORF
chr1	transdecoder	mRNA	28292014	28294237	.	+	.	ID=TCONS_00003895|m.40;Parent=XLOC_001795;Name=ORF
chr1	transdecoder	five_prime_UTR	28292014	28292888	.	+	.	ID=TCONS_00003895|m.40.utr5p1;Parent=TCONS_00003895|m.40
chr1	transdecoder	exon	28292014	28293020	.	+	.	ID=TCONS_00003895|m.40.exon1;Parent=TCONS_00003895|m.40
chr1	transdecoder	CDS	28292889	28293020	.	+	.	ID=cds.TCONS_00003895|m.40;Parent=TCONS_00003895|m.40
chr1	transdecoder	exon	28293121	28293550	.	+	.	ID=TCONS_00003895|m.40.exon2;Parent=TCONS_00003895|m.40
chr1	transdecoder	CDS	28293121	28293408	.	+	.	ID=cds.TCONS_00003895|m.40;Parent=TCONS_00003895|m.40
chr1	transdecoder	exon	28293636	28294237	.	+	.	ID=TCONS_00003895|m.40.exon3;Parent=TCONS_00003895|m.40
chr1	transdecoder	three_prime_UTR	28293409	28293550	.	+	.	ID=TCONS_00003895|m.40.utr3p1;Parent=TCONS_00003895|m.40
chr1	transdecoder	three_prime_UTR	28293636	28294237	.	+	.	ID=TCONS_00003895|m.40.utr3p2;Parent=TCONS_00003895|m.40
chr1	transdecoder	gene	28292014	28294237	.	+	.	ID=XLOC_001795;Name=ORF
chr1	transdecoder	mRNA	28292014	28294237	.	+	.	ID=TCONS_00003896|m.41;Parent=XLOC_001795;Name=ORF
chr1	transdecoder	five_prime_UTR	28292014	28292888	.	+	.	ID=TCONS_00003896|m.41.utr5p1;Parent=TCONS_00003896|m.41
chr1	transdecoder	exon	28292014	28293020	.	+	.	ID=TCONS_00003896|m.41.exon1;Parent=TCONS_00003896|m.41
chr1	transdecoder	CDS	28292889	28293020	.	+	.	ID=cds.TCONS_00003896|m.41;Parent=TCONS_00003896|m.41
chr1	transdecoder	exon	28293121	28293404	.	+	.	ID=TCONS_00003896|m.41.exon2;Parent=TCONS_00003896|m.41
chr1	transdecoder	CDS	28293121	28293404	.	+	.	ID=cds.TCONS_00003896|m.41;Parent=TCONS_00003896|m.41
chr1	transdecoder	exon	28293636	28294237	.	+	.	ID=TCONS_00003896|m.41.exon3;Parent=TCONS_00003896|m.41
chr1	transdecoder	CDS	28293636	28293759	.	+	.	ID=cds.TCONS_00003896|m.41;Parent=TCONS_00003896|m.41
chr1	transdecoder	three_prime_UTR	28293760	28294237	.	+	.	ID=TCONS_00003896|m.41.utr3p1;Parent=TCONS_00003896|m.41
chr1	transdecoder	gene	28671386	28674398	.	+	.	ID=XLOC_001812;Name=ORF
chr1	transdecoder	mRNA	28671386	28674398	.	+	.	ID=TCONS_00003942|m.319;Parent=XLOC_001812;Name=ORF
chr1	transdecoder	five_prime_UTR	28671386	28671722	.	+	.	ID=TCONS_00003942|m.319.utr5p1;Parent=TCONS_00003942|m.319
chr1	transdecoder	exon	28671386	28671793	.	+	.	ID=TCONS_00003942|m.319.exon1;Parent=TCONS_00003942|m.319
chr1	transdecoder	CDS	28671723	28671793	.	+	.	ID=cds.TCONS_00003942|m.319;Parent=TCONS_00003942|m.319
chr1	transdecoder	exon	28672157	28672289	.	+	.	ID=TCONS_00003942|m.319.exon2;Parent=TCONS_00003942|m.319
chr1	transdecoder	CDS	28672157	28672289	.	+	.	ID=cds.TCONS_00003942|m.319;Parent=TCONS_00003942|m.319
chr1	transdecoder	exon	28672469	28672544	.	+	.	ID=TCONS_00003942|m.319.exon3;Parent=TCONS_00003942|m.319
chr1	transdecoder	CDS	28672469	28672544	.	+	.	ID=cds.TCONS_00003942|m.319;Parent=TCONS_00003942|m.319
chr1	transdecoder	exon	28673249	28673446	.	+	.	ID=TCONS_00003942|m.319.exon4;Parent=TCONS_00003942|m.319
chr1	transdecoder	CDS	28673249	28673446	.	+	.	ID=cds.TCONS_00003942|m.319;Parent=TCONS_00003942|m.319
chr1	transdecoder	exon	28673552	28673641	.	+	.	ID=TCONS_00003942|m.319.exon5;Parent=TCONS_00003942|m.319
chr1	transdecoder	CDS	28673552	28673641	.	+	.	ID=cds.TCONS_00003942|m.319;Parent=TCONS_00003942|m.319
chr1	transdecoder	exon	28673725	28673857	.	+	.	ID=TCONS_00003942|m.319.exon6;Parent=TCONS_00003942|m.319
chr1	transdecoder	CDS	28673725	28673857	.	+	.	ID=cds.TCONS_00003942|m.319;Parent=TCONS_00003942|m.319
chr1	transdecoder	exon	28673940	28674398	.	+	.	ID=TCONS_00003942|m.319.exon7;Parent=TCONS_00003942|m.319
chr1	transdecoder	CDS	28673940	28674048	.	+	.	ID=cds.TCONS_00003942|m.319;Parent=TCONS_00003942|m.319
chr1	transdecoder	three_prime_UTR	28674049	28674398	.	+	.	ID=TCONS_00003942|m.319.utr3p1;Parent=TCONS_00003942|m.319
chr1	transdecoder	gene	28671416	28674398	.	+	.	ID=XLOC_001812;Name=ORF
chr1	transdecoder	mRNA	28671416	28674398	.	+	.	ID=TCONS_00003943|m.317;Parent=XLOC_001812;Name=ORF
chr1	transdecoder	five_prime_UTR	28671416	28671793	.	+	.	ID=TCONS_00003943|m.317.utr5p1;Parent=TCONS_00003943|m.317
chr1	transdecoder	five_prime_UTR	28672469	28672480	.	+	.	ID=TCONS_00003943|m.317.utr5p2;Parent=TCONS_00003943|m.317
chr1	transdecoder	exon	28671416	28671793	.	+	.	ID=TCONS_00003943|m.317.exon1;Parent=TCONS_00003943|m.317
chr1	transdecoder	exon	28672469	28672544	.	+	.	ID=TCONS_00003943|m.317.exon2;Parent=TCONS_00003943|m.317
chr1	transdecoder	CDS	28672481	28672544	.	+	.	ID=cds.TCONS_00003943|m.317;Parent=TCONS_00003943|m.317
chr1	transdecoder	exon	28673249	28673446	.	+	.	ID=TCONS_00003943|m.317.exon3;Parent=TCONS_00003943|m.317
chr1	transdecoder	CDS	28673249	28673446	.	+	.	ID=cds.TCONS_00003943|m.317;Parent=TCONS_00003943|m.317
chr1	transdecoder	exon	28673552	28673641	.	+	.	ID=TCONS_00003943|m.317.exon4;Parent=TCONS_00003943|m.317
chr1	transdecoder	CDS	28673552	28673641	.	+	.	ID=cds.TCONS_00003943|m.317;Parent=TCONS_00003943|m.317
chr1	transdecoder	exon	28673725	28673857	.	+	.	ID=TCONS_00003943|m.317.exon5;Parent=TCONS_00003943|m.317
chr1	transdecoder	CDS	28673725	28673857	.	+	.	ID=cds.TCONS_00003943|m.317;Parent=TCONS_00003943|m.317
chr1	transdecoder	exon	28673940	28674398	.	+	.	ID=TCONS_00003943|m.317.exon6;Parent=TCONS_00003943|m.317
chr1	transdecoder	CDS	28673940	28674048	.	+	.	ID=cds.TCONS_00003943|m.317;Parent=TCONS_00003943|m.317
chr1	transdecoder	three_prime_UTR	28674049	28674398	.	+	.	ID=TCONS_00003943|m.317.utr3p1;Parent=TCONS_00003943|m.317
[truncated: 27,298 more rows]
