# Supplementary material for: Comparative transcriptome analysis of two contrasting watermelon genotypes during fruit development and ripening
Source: BMC Genomics. 2017 Jan 3;18:3. doi: 10.1186/s12864-016-3442-3 (PMC5209866; doi:10.1186/s12864-016-3442-3)
Supplement: Additional file 2: — Excel file containing the annotations of the novel genes. (XLSX 178 kb) [file 12864_2016_3442_MOESM2_ESM.xlsx]

## Sheet: Sheet1
Additional file 2. Excel file containing the annotations of the novel genes
GeneID	TranscriptID	Nr_anno	Swissprot_anno	GO	KO
XLOC_000117	TCONS_00000163|m.19	gi|449431896|ref|XP_004133736.1|PREDICTED: protein root UVB sensitive 6 [Cucumis sativus] >gi|700201153|gb|KGN56286.1| hypothetical protein Csa_3G113290 [Cucumis sativus]	gi|75163663|sp|Q93YU2.1|RUS6_ARATHRecName: Full=Protein root UVB sensitive 6 [Arabidopsis thaliana]	-	-
XLOC_000239	TCONS_00000352|m.12	gi|778697777|ref|XP_011654398.1|PREDICTED: uncharacterized protein LOC105435382 [Cucumis sativus]	-	-	-
XLOC_000261	TCONS_00000382|m.29	-	-	-	-
XLOC_000261	TCONS_00000382|m.30	-	-	-	-
XLOC_000295	TCONS_00000462|m.31	gi|595839072|ref|XP_007207773.1|hypothetical protein PRUPE_ppa026368mg, partial [Prunus persica] >gi|462403415|gb|EMJ08972.1| hypothetical protein PRUPE_ppa026368mg, partial [Prunus persica]	-	-	-
XLOC_000341	TCONS_00000566|m.5	gi|659128697|ref|XP_008464328.1|PREDICTED: CRIB domain-containing protein RIC4-like [Cucumis melo]	gi|75151506|sp|Q8GYU0.1|RIC2_ARATHRecName: Full=CRIB domain-containing protein RIC2; AltName: Full=ROP-interactive CRIB motif-containing protein 2; AltName: Full=Target of ROP protein RIC2 [Arabidopsis thaliana]	GO:0045492, GO:0005739, GO:0009860, GO:0010413, GO:0003674, GO:0090406, GO:0040008, GO:0005886	-
XLOC_000367	TCONS_00000626|m.39	gi|778669647|ref|XP_011649284.1|PREDICTED: uncharacterized protein LOC101204633 [Cucumis sativus]	-	-	K14311|NUP188; nuclear pore complex protein Nup188
XLOC_000430	TCONS_00000705|m.25	-	-	-	K14311|NUP188; nuclear pore complex protein Nup188
XLOC_000430	TCONS_00000706|m.23	-	-	-	K14311|NUP188; nuclear pore complex protein Nup188
XLOC_000776	TCONS_00001308|m.18	gi|449449599|ref|XP_004142552.1|PREDICTED: germin-like protein subfamily 1 member 17 [Cucumis sativus] >gi|700211619|gb|KGN66715.1| Rhicadhesin receptor [Cucumis sativus]	gi|18202905|sp|Q9FID0.1|GL114_ARATHRecName: Full=Germin-like protein subfamily 1 member 14; Flags: Precursor [Arabidopsis thaliana]	GO:0048046, GO:0008150, GO:0030145, GO:0005576, GO:0045735	K14312|NUP188; nuclear pore complex protein Nup189
XLOC_000778	TCONS_00001310|m.2	gi|659071237|ref|XP_008458836.1|PREDICTED: probable 3-hydroxyisobutyrate dehydrogenase-like 1, mitochondrial [Cucumis melo]	gi|75266757|sp|Q9SZE1.1|3HID1_ARATHRecName: Full=Probable 3-hydroxyisobutyrate dehydrogenase-like 1, mitochondrial; Short=HIBADH-like; Flags: Precursor [Arabidopsis thaliana]	GO:0051287, GO:0003824, GO:0006098, GO:0008442, GO:0005739, GO:0004616, GO:0005829, GO:0006574	-
XLOC_000779	TCONS_00001311|m.9	gi|449469825|ref|XP_004152619.1|PREDICTED: purine permease 3-like [Cucumis sativus] >gi|700207604|gb|KGN62723.1| hypothetical protein Csa_2G369740 [Cucumis sativus]	gi|75173386|sp|Q9FZ96.1|PUP1_ARATHRecName: Full=Purine permease 1; Short=AtPUP1 [Arabidopsis thaliana]	GO:0055085, GO:0009507, GO:0015860, GO:0015211, GO:0010184, GO:0005575, GO:0016036, GO:0005345, GO:0003674, GO:0006863, GO:0005887, GO:0015931	-
XLOC_000780	TCONS_00001312|m.10	gi|659126423|ref|XP_008463175.1|PREDICTED: probable acyl-activating enzyme 5, peroxisomal [Cucumis melo]	gi|75309026|sp|Q9FFE6.1|AAE5_ARATHRecName: Full=Probable acyl-activating enzyme 5, peroxisomal; AltName: Full=AMP-binding protein 5; Short=AtAMPBP5 [Arabidopsis thaliana]	GO:0006631, GO:0016874, GO:0005777	-
XLOC_000781	TCONS_00001313|m.17	gi|659102820|ref|XP_008452330.1|PREDICTED: (+)-gamma-cadinene synthase-like [Cucumis melo]	gi|410591629|sp|B2KSJ5.1|GCSY1_CUCMERecName: Full=(+)-gamma-cadinene synthase; Short=CmTpsNY; AltName: Full=(+)-delta-cadinene synthase [Cucumis melo]	GO:0008152, GO:0000287, GO:0005737, GO:0047461, GO:0051762, GO:0046872, GO:0016829, GO:0016114, GO:0010333, GO:0045338, GO:0010334	-
XLOC_000786	TCONS_00001318|m.15	gi|386799236|ref|YP_006291807.1|CcmFN (mitochondrion) [Daucus carota subsp. sativus] >gi|374081939|gb|AEY81131.1| CcmFN (mitochondrion) [Daucus carota subsp. sativus]	gi|543964|sp|Q04647.1|CCBS_DAUCARecName: Full=Probable cytochrome c biosynthesis protein (mitochondrion) [Daucus carota]	GO:0015886, GO:0005739, GO:0015232, GO:0016020, GO:0020037, GO:0017004	-
XLOC_000788	TCONS_00001320|m.4	gi|658023311|ref|XP_008347065.1|PREDICTED: uncharacterized protein LOC103410075 [Malus domestica]	gi|28380144|sp|Q9UR07.1|TF211_SCHPORecName: Full=Transposon Tf2-11 polyprotein; AltName: Full=Retrotransposable element Tf2 155 kDa protein [Schizosaccharomyces pombe 972h-]	-	-
XLOC_000790	TCONS_00001322|m.3	gi|697165066|ref|XP_009591349.1|PREDICTED: uncharacterized protein LOC104088396 [Nicotiana tomentosiformis]	-	-	-
XLOC_000796	TCONS_00001328|m.28	gi|12875|emb|CAA27743.1|URF-1 [Citrullus lanatus]	gi|128636|sp|P08834.1|NU1M_CITLARecName: Full=NADH-ubiquinone oxidoreductase chain 1; AltName: Full=NADH dehydrogenase subunit 1 (mitochondrion) [Citrullus lanatus]	GO:0016491, GO:0005739, GO:0016020, GO:0016021, GO:0070469, GO:0055114, GO:0008137, GO:0005743	-
XLOC_000798	TCONS_00001330|m.26	gi|224365672|ref|YP_002608399.1|ribosomal protein S4 [Vitis vinifera] >gi|209954196|emb|CAQ77661.1| ribosomal protein S4 [Vitis vinifera] >gi|239764730|gb|ACS15201.1| ribosomal protein S4 [Vitis vinifera]	gi|2500402|sp|Q31708.2|RT04_ARATHRecName: Full=Ribosomal protein S4, mitochondrial (mitochondrion) [Arabidopsis thaliana]	-	K02986|RP-S4; small subunit ribosomal protein S4
XLOC_000801	TCONS_00001333|m.21	gi|297740930|emb|CBI31112.3|unnamed protein product [Vitis vinifera]	gi|1710792|sp|P51428.1|RT10_PEARecName: Full=Ribosomal protein S10, mitochondrial (mitochondrion) [Pisum sativum]	GO:0003735, GO:0005739, GO:0030529, GO:0005840, GO:0006412	-
XLOC_000805	TCONS_00001337|m.7	gi|947058294|gb|KRH07700.1|hypothetical protein GLYMA_16G104900 [Glycine max]	-	-	-
XLOC_000814	TCONS_00001346|m.36	gi|731392713|ref|XP_010651194.1|PREDICTED: uncharacterized protein LOC104879574 [Vitis vinifera]	-	-	-
XLOC_000814	TCONS_00001346|m.37	gi|731392713|ref|XP_010651194.1|PREDICTED: uncharacterized protein LOC104879574 [Vitis vinifera]	-	-	-
XLOC_000814	TCONS_00001346|m.38	gi|731392713|ref|XP_010651194.1|PREDICTED: uncharacterized protein LOC104879574 [Vitis vinifera]	-	-	-
XLOC_000823	TCONS_00001355|m.16	gi|657947417|ref|XP_008389560.1|PREDICTED: uncharacterized protein LOC103451895 [Malus domestica]	gi|130582|sp|P10978.1|POLX_TOBACRecName: Full=Retrovirus-related Pol polyprotein from transposon TNT 1-94; Includes: RecName: Full=Protease; Includes: RecName: Full=Reverse transcriptase; Includes: RecName: Full=Endonuclease [Nicotiana tabacum]	GO:0003964, GO:0046872, GO:0004518, GO:0006508, GO:0004519, GO:0016740, GO:0016787, GO:0090305, GO:0004190, GO:0016779, GO:0008270, GO:0008233, GO:0006278, GO:0015074, GO:0003676	-
XLOC_000824	TCONS_00001356|m.13	gi|449450454|ref|XP_004142977.1|PREDICTED: ubiquitin-40S ribosomal protein S27a-like [Cucumis sativus] >gi|700207182|gb|KGN62301.1| Ubiquitin extension protein [Cucumis sativus]	gi|302393759|sp|P62980.2|RS27A_SOLLCRecName: Full=Ubiquitin-40S ribosomal protein S27a; Contains: RecName: Full=Ubiquitin; Contains: RecName: Full=40S ribosomal protein S27a; Flags: Precursor [Solanum lycopersicum] >gi|302393760|sp|P62981.2|RS27A_SOLTU RecName: Full=Ubiquitin-40S ribosomal protein S27a; Contains: RecName: Full=Ubiquitin; Contains: RecName: Full=40S ribosomal protein S27a; Flags: …	GO:0005737, GO:0003735, GO:0046872, GO:0030529, GO:0005840, GO:0005634, GO:0006412, GO:0005622	K02977|RP-S27Ae; small subunit ribosomal protein S27Ae
XLOC_000826	TCONS_00001358|m.27	-	-	-	-
XLOC_000829	TCONS_00001361|m.6	gi|307135903|gb|ADN33767.1|gag protease polyprotein [Cucumis melo subsp. melo]	-	-	-
XLOC_000870	TCONS_00001493|m.174	gi|659074366|ref|XP_008437565.1|PREDICTED: uncharacterized protein LOC103482941 isoform X1 [Cucumis melo] >gi|659074368|ref|XP_008437566.1| PREDICTED: uncharacterized protein LOC103482941 isoform X1 [Cucumis melo] >gi|659074370|ref|XP_008437567.1| PREDICTED: uncharacterized protein LOC103482941 isoform X1 [Cucumis melo]	-	-	-
XLOC_000870	TCONS_00001494|m.180	gi|659074372|ref|XP_008437568.1|PREDICTED: uncharacterized protein LOC103482941 isoform X2 [Cucumis melo]	-	-	-
XLOC_000870	TCONS_00001495|m.178	gi|659074372|ref|XP_008437568.1|PREDICTED: uncharacterized protein LOC103482941 isoform X2 [Cucumis melo]	-	-	-
XLOC_000870	TCONS_00001496|m.177	gi|659074372|ref|XP_008437568.1|PREDICTED: uncharacterized protein LOC103482941 isoform X2 [Cucumis melo]	-	-	-
XLOC_000870	TCONS_00001497|m.176	gi|659074366|ref|XP_008437565.1|PREDICTED: uncharacterized protein LOC103482941 isoform X1 [Cucumis melo] >gi|659074368|ref|XP_008437566.1| PREDICTED: uncharacterized protein LOC103482941 isoform X1 [Cucumis melo] >gi|659074370|ref|XP_008437567.1| PREDICTED: uncharacterized protein LOC103482941 isoform X1 [Cucumis melo]	-	-	-
XLOC_000870	TCONS_00001498|m.179	gi|659074366|ref|XP_008437565.1|PREDICTED: uncharacterized protein LOC103482941 isoform X1 [Cucumis melo] >gi|659074368|ref|XP_008437566.1| PREDICTED: uncharacterized protein LOC103482941 isoform X1 [Cucumis melo] >gi|659074370|ref|XP_008437567.1| PREDICTED: uncharacterized protein LOC103482941 isoform X1 [Cucumis melo]	-	-	-
XLOC_000870	TCONS_00001499|m.175	gi|659074366|ref|XP_008437565.1|PREDICTED: uncharacterized protein LOC103482941 isoform X1 [Cucumis melo] >gi|659074368|ref|XP_008437566.1| PREDICTED: uncharacterized protein LOC103482941 isoform X1 [Cucumis melo] >gi|659074370|ref|XP_008437567.1| PREDICTED: uncharacterized protein LOC103482941 isoform X1 [Cucumis melo]	-	-	-
XLOC_000870	TCONS_00001500|m.181	gi|659074372|ref|XP_008437568.1|PREDICTED: uncharacterized protein LOC103482941 isoform X2 [Cucumis melo]	-	-	-
XLOC_000943	TCONS_00001680|m.285	-	-	-	-
XLOC_000974	TCONS_00001782|m.262	gi|985460676|ref|XP_015388299.1|PREDICTED: uncharacterized mitochondrial protein AtMg00810-like [Citrus sinensis] >gi|985469146|ref|XP_015380664.1| PREDICTED: uncharacterized mitochondrial protein AtMg00810-like [Citrus sinensis]	gi|45477041|sp|P92519.1|M810_ARATHRecName: Full=Uncharacterized mitochondrial protein AtMg00810; AltName: Full=ORF240b (mitochondrion) [Arabidopsis thaliana]	-	-
XLOC_000974	TCONS_00001782|m.264	gi|985460676|ref|XP_015388299.1|PREDICTED: uncharacterized mitochondrial protein AtMg00810-like [Citrus sinensis] >gi|985469146|ref|XP_015380664.1| PREDICTED: uncharacterized mitochondrial protein AtMg00810-like [Citrus sinensis]	gi|45477041|sp|P92519.1|M810_ARATHRecName: Full=Uncharacterized mitochondrial protein AtMg00810; AltName: Full=ORF240b (mitochondrion) [Arabidopsis thaliana]	-	-
XLOC_001018	TCONS_00001904|m.125	gi|778699892|ref|XP_011654784.1|PREDICTED: uncharacterized protein LOC101211194 isoform X2 [Cucumis sativus] >gi|700195015|gb|KGN50192.1| hypothetical protein Csa_5G158480 [Cucumis sativus]	-	-	-
XLOC_001018	TCONS_00001905|m.123	gi|778699892|ref|XP_011654784.1|PREDICTED: uncharacterized protein LOC101211194 isoform X2 [Cucumis sativus] >gi|700195015|gb|KGN50192.1| hypothetical protein Csa_5G158480 [Cucumis sativus]	-	-	-
XLOC_001018	TCONS_00001906|m.121	gi|778699892|ref|XP_011654784.1|PREDICTED: uncharacterized protein LOC101211194 isoform X2 [Cucumis sativus] >gi|700195015|gb|KGN50192.1| hypothetical protein Csa_5G158480 [Cucumis sativus]	-	-	-
XLOC_001063	TCONS_00002037|m.229	gi|659131340|ref|XP_008465634.1|PREDICTED: GATA transcription factor 5-like [Cucumis melo]	gi|71660777|sp|Q9FH57.1|GATA5_ARATHRecName: Full=GATA transcription factor 5 [Arabidopsis thaliana]	GO:0003700, GO:0008270, GO:0006351, GO:0045893, GO:0043565, GO:0005634	-
XLOC_001095	TCONS_00002102|m.204	gi|659073210|ref|XP_008467311.1|PREDICTED: uncharacterized protein LOC103504694 isoform X1 [Cucumis melo]	-	-	-
XLOC_001105	TCONS_00002136|m.145	gi|659073244|ref|XP_008467329.1|PREDICTED: origin recognition complex subunit 3 [Cucumis melo]	gi|75121063|sp|Q6E7H0.1|ORC3_ARATHRecName: Full=Origin of replication complex subunit 3; Short=AtORC3 [Arabidopsis thaliana]	GO:0005515, GO:0003677, GO:0006260, GO:0000808, GO:0006261, GO:0000724, GO:0000911, GO:0005664, GO:0005634	K02605|ORC3; origin recognition complex subunit 3
XLOC_001105	TCONS_00002137|m.146	gi|659073244|ref|XP_008467329.1|PREDICTED: origin recognition complex subunit 3 [Cucumis melo]	gi|75121063|sp|Q6E7H0.1|ORC3_ARATHRecName: Full=Origin of replication complex subunit 3; Short=AtORC3 [Arabidopsis thaliana]	GO:0005515, GO:0003677, GO:0006260, GO:0000808, GO:0006261, GO:0000724, GO:0000911, GO:0005664, GO:0005634	-
XLOC_001109	TCONS_00002148|m.127	gi|659073259|ref|XP_008436966.1|PREDICTED: uncharacterized protein LOC103482538 [Cucumis melo]	-	-	-
XLOC_001214	TCONS_00002412|m.160	gi|659072565|ref|XP_008466192.1|PREDICTED: germin-like protein subfamily 2 member 4 [Cucumis melo]	gi|18203246|sp|Q9M263.1|GL24_ARATHRecName: Full=Germin-like protein subfamily 2 member 4; Flags: Precursor [Arabidopsis thaliana]	GO:0048046, GO:0008150, GO:0045492, GO:0005618, GO:0010413, GO:0030145, GO:0005576, GO:0009505, GO:0045735	-
XLOC_001305	TCONS_00002694|m.216	gi|778717679|ref|XP_011657739.1|PREDICTED: uncharacterized protein LOC105435894 [Cucumis sativus]	-	-	-
XLOC_001305	TCONS_00002695|m.213	gi|778717679|ref|XP_011657739.1|PREDICTED: uncharacterized protein LOC105435894 [Cucumis sativus]	-	-	-
XLOC_001312	TCONS_00002712|m.100	gi|659125302|ref|XP_008462616.1|PREDICTED: protein YLS9-like [Cucumis melo]	gi|75313491|sp|Q9SJ52.1|YLS9_ARATHRecName: Full=Protein YLS9; AltName: Full=Protein NDR1/HIN1-LIKE 10; Short=AtNHL10; AltName: Full=Protein YELLOW-LEAF-SPECIFIC GENE 9 [Arabidopsis thaliana]	GO:0000165, GO:0002679, GO:0009507, GO:0005739, GO:0051607, GO:0051707, GO:0031348, GO:0010200, GO:0010310, GO:0050832, GO:0061025, GO:0010363, GO:0010150, GO:0043069, GO:0009862, GO:0006612, GO:0042742, GO:0003674, GO:0005623, GO:0009867	-
XLOC_001336	TCONS_00002774|m.227	gi|147790209|emb|CAN61322.1|hypothetical protein VITISV_012106 [Vitis vinifera]	-	-	-
XLOC_001336	TCONS_00002775|m.228	gi|700210588|gb|KGN65684.1|hypothetical protein Csa_1G496800 [Cucumis sativus]	-	-	-
XLOC_001358	TCONS_00002832|m.219	-	-	-	-
XLOC_001358	TCONS_00002833|m.220	-	-	-	-
XLOC_001362	TCONS_00002837|m.275	gi|700209195|gb|KGN64291.1|hypothetical protein Csa_1G045890 [Cucumis sativus]	gi|75249332|sp|Q93X17.1|SNAK2_SOLTURecName: Full=Snakin-2; Flags: Precursor [Solanum tuberosum]	GO:0005618, GO:0005576, GO:0006952	-
XLOC_001364	TCONS_00002840|m.148	gi|449469521|ref|XP_004152468.1|PREDICTED: uncharacterized protein LOC101221499 isoform X1 [Cucumis sativus] >gi|700209202|gb|KGN64298.1| hypothetical protein Csa_1G045960 [Cucumis sativus]	gi|12230013|sp|Q9ZS45.1|SPDE_SOLLCRecName: Full=Spermidine synthase; Short=SPDSY; AltName: Full=Putrescine aminopropyltransferase [Solanum lycopersicum]	GO:0008295, GO:0004766, GO:0003824, GO:0016740, GO:0006596	-
XLOC_001364	TCONS_00002841|m.147	gi|449469521|ref|XP_004152468.1|PREDICTED: uncharacterized protein LOC101221499 isoform X1 [Cucumis sativus] >gi|700209202|gb|KGN64298.1| hypothetical protein Csa_1G045960 [Cucumis sativus]	gi|12230013|sp|Q9ZS45.1|SPDE_SOLLCRecName: Full=Spermidine synthase; Short=SPDSY; AltName: Full=Putrescine aminopropyltransferase [Solanum lycopersicum]	GO:0008295, GO:0004766, GO:0003824, GO:0016740, GO:0006596	-
XLOC_001442	TCONS_00003010|m.52	gi|449458840|ref|XP_004147154.1|PREDICTED: kinesin-like protein KIF22 [Cucumis sativus] >gi|700206468|gb|KGN61587.1| hypothetical protein Csa_2G173060 [Cucumis sativus]	gi|45477041|sp|P92519.1|M810_ARATHRecName: Full=Uncharacterized mitochondrial protein AtMg00810; AltName: Full=ORF240b (mitochondrion) [Arabidopsis thaliana]	-	-
XLOC_001442	TCONS_00003011|m.49	gi|449458840|ref|XP_004147154.1|PREDICTED: kinesin-like protein KIF22 [Cucumis sativus] >gi|700206468|gb|KGN61587.1| hypothetical protein Csa_2G173060 [Cucumis sativus]	-	-	-
XLOC_001442	TCONS_00003012|m.50	gi|449458840|ref|XP_004147154.1|PREDICTED: kinesin-like protein KIF22 [Cucumis sativus] >gi|700206468|gb|KGN61587.1| hypothetical protein Csa_2G173060 [Cucumis sativus]	-	-	-
XLOC_001442	TCONS_00003013|m.51	gi|449458840|ref|XP_004147154.1|PREDICTED: kinesin-like protein KIF22 [Cucumis sativus] >gi|700206468|gb|KGN61587.1| hypothetical protein Csa_2G173060 [Cucumis sativus]	-	-	-
XLOC_001501	TCONS_00003108|m.77	gi|567915283|ref|XP_006449955.1|hypothetical protein CICLE_v10018215mg [Citrus clementina] >gi|557552566|gb|ESR63195.1| hypothetical protein CICLE_v10018215mg [Citrus clementina]	gi|332278234|sp|Q8RWU6.3|NHX6_ARATHRecName: Full=Sodium/hydrogen exchanger 6; AltName: Full=Na(+)/H(+) exchanger 6; Short=NHE-6 [Arabidopsis thaliana]	-	K14724|SLC9A8; solute carrier family 9 (sodium/hydrogen exchanger), member 8
XLOC_001501	TCONS_00003108|m.78	gi|567915283|ref|XP_006449955.1|hypothetical protein CICLE_v10018215mg [Citrus clementina] >gi|557552566|gb|ESR63195.1| hypothetical protein CICLE_v10018215mg [Citrus clementina]	gi|332278234|sp|Q8RWU6.3|NHX6_ARATHRecName: Full=Sodium/hydrogen exchanger 6; AltName: Full=Na(+)/H(+) exchanger 6; Short=NHE-6 [Arabidopsis thaliana]	-	K14724|SLC9A8; solute carrier family 9 (sodium/hydrogen exchanger), member 8
XLOC_001501	TCONS_00003109|m.83	gi|778659666|ref|XP_011654824.1|PREDICTED: sodium/hydrogen exchanger 6-like isoform X1 [Cucumis sativus]	gi|332278234|sp|Q8RWU6.3|NHX6_ARATHRecName: Full=Sodium/hydrogen exchanger 6; AltName: Full=Na(+)/H(+) exchanger 6; Short=NHE-6 [Arabidopsis thaliana]	-	K14724|SLC9A8; solute carrier family 9 (sodium/hydrogen exchanger), member 8
XLOC_001501	TCONS_00003109|m.84	gi|778659666|ref|XP_011654824.1|PREDICTED: sodium/hydrogen exchanger 6-like isoform X1 [Cucumis sativus]	gi|332278234|sp|Q8RWU6.3|NHX6_ARATHRecName: Full=Sodium/hydrogen exchanger 6; AltName: Full=Na(+)/H(+) exchanger 6; Short=NHE-6 [Arabidopsis thaliana]	-	K14724|SLC9A8; solute carrier family 9 (sodium/hydrogen exchanger), member 8
XLOC_001501	TCONS_00003110|m.85	gi|567915283|ref|XP_006449955.1|hypothetical protein CICLE_v10018215mg [Citrus clementina] >gi|557552566|gb|ESR63195.1| hypothetical protein CICLE_v10018215mg [Citrus clementina]	gi|332278234|sp|Q8RWU6.3|NHX6_ARATHRecName: Full=Sodium/hydrogen exchanger 6; AltName: Full=Na(+)/H(+) exchanger 6; Short=NHE-6 [Arabidopsis thaliana]	-	K14724|SLC9A8; solute carrier family 9 (sodium/hydrogen exchanger), member 8
XLOC_001501	TCONS_00003110|m.86	gi|567915283|ref|XP_006449955.1|hypothetical protein CICLE_v10018215mg [Citrus clementina] >gi|557552566|gb|ESR63195.1| hypothetical protein CICLE_v10018215mg [Citrus clementina]	gi|332278234|sp|Q8RWU6.3|NHX6_ARATHRecName: Full=Sodium/hydrogen exchanger 6; AltName: Full=Na(+)/H(+) exchanger 6; Short=NHE-6 [Arabidopsis thaliana]	-	K14724|SLC9A8; solute carrier family 9 (sodium/hydrogen exchanger), member 8
XLOC_001501	TCONS_00003110|m.87	gi|567915283|ref|XP_006449955.1|hypothetical protein CICLE_v10018215mg [Citrus clementina] >gi|557552566|gb|ESR63195.1| hypothetical protein CICLE_v10018215mg [Citrus clementina]	gi|332278234|sp|Q8RWU6.3|NHX6_ARATHRecName: Full=Sodium/hydrogen exchanger 6; AltName: Full=Na(+)/H(+) exchanger 6; Short=NHE-6 [Arabidopsis thaliana]	-	-
XLOC_001501	TCONS_00003111|m.65	gi|700209912|gb|KGN65008.1|hypothetical protein Csa_1G178240 [Cucumis sativus]	gi|332278234|sp|Q8RWU6.3|NHX6_ARATHRecName: Full=Sodium/hydrogen exchanger 6; AltName: Full=Na(+)/H(+) exchanger 6; Short=NHE-6 [Arabidopsis thaliana]	-	K14724|SLC9A8; solute carrier family 9 (sodium/hydrogen exchanger), member 8
XLOC_001501	TCONS_00003111|m.66	gi|700209912|gb|KGN65008.1|hypothetical protein Csa_1G178240 [Cucumis sativus]	gi|332278234|sp|Q8RWU6.3|NHX6_ARATHRecName: Full=Sodium/hydrogen exchanger 6; AltName: Full=Na(+)/H(+) exchanger 6; Short=NHE-6 [Arabidopsis thaliana]	-	-
XLOC_001501	TCONS_00003111|m.67	gi|700209912|gb|KGN65008.1|hypothetical protein Csa_1G178240 [Cucumis sativus]	gi|332278234|sp|Q8RWU6.3|NHX6_ARATHRecName: Full=Sodium/hydrogen exchanger 6; AltName: Full=Na(+)/H(+) exchanger 6; Short=NHE-6 [Arabidopsis thaliana]	-	-
XLOC_001501	TCONS_00003112|m.73	gi|700209912|gb|KGN65008.1|hypothetical protein Csa_1G178240 [Cucumis sativus]	gi|332278234|sp|Q8RWU6.3|NHX6_ARATHRecName: Full=Sodium/hydrogen exchanger 6; AltName: Full=Na(+)/H(+) exchanger 6; Short=NHE-6 [Arabidopsis thaliana]	-	K14724|SLC9A8; solute carrier family 9 (sodium/hydrogen exchanger), member 8
XLOC_001501	TCONS_00003112|m.74	gi|700209912|gb|KGN65008.1|hypothetical protein Csa_1G178240 [Cucumis sativus]	gi|332278234|sp|Q8RWU6.3|NHX6_ARATHRecName: Full=Sodium/hydrogen exchanger 6; AltName: Full=Na(+)/H(+) exchanger 6; Short=NHE-6 [Arabidopsis thaliana]	-	-
XLOC_001501	TCONS_00003112|m.75	gi|700209912|gb|KGN65008.1|hypothetical protein Csa_1G178240 [Cucumis sativus]	gi|332278234|sp|Q8RWU6.3|NHX6_ARATHRecName: Full=Sodium/hydrogen exchanger 6; AltName: Full=Na(+)/H(+) exchanger 6; Short=NHE-6 [Arabidopsis thaliana]	-	-
XLOC_001501	TCONS_00003113|m.61	gi|595884050|ref|XP_007212901.1|hypothetical protein PRUPE_ppa021856mg [Prunus persica] >gi|462408766|gb|EMJ14100.1| hypothetical protein PRUPE_ppa021856mg [Prunus persica]	gi|332278234|sp|Q8RWU6.3|NHX6_ARATHRecName: Full=Sodium/hydrogen exchanger 6; AltName: Full=Na(+)/H(+) exchanger 6; Short=NHE-6 [Arabidopsis thaliana]	-	K14724|SLC9A8; solute carrier family 9 (sodium/hydrogen exchanger), member 8
XLOC_001501	TCONS_00003113|m.62	gi|595884050|ref|XP_007212901.1|hypothetical protein PRUPE_ppa021856mg [Prunus persica] >gi|462408766|gb|EMJ14100.1| hypothetical protein PRUPE_ppa021856mg [Prunus persica]	gi|332278234|sp|Q8RWU6.3|NHX6_ARATHRecName: Full=Sodium/hydrogen exchanger 6; AltName: Full=Na(+)/H(+) exchanger 6; Short=NHE-6 [Arabidopsis thaliana]	-	K14724|SLC9A8; solute carrier family 9 (sodium/hydrogen exchanger), member 8
XLOC_001501	TCONS_00003113|m.63	gi|595884050|ref|XP_007212901.1|hypothetical protein PRUPE_ppa021856mg [Prunus persica] >gi|462408766|gb|EMJ14100.1| hypothetical protein PRUPE_ppa021856mg [Prunus persica]	gi|332278234|sp|Q8RWU6.3|NHX6_ARATHRecName: Full=Sodium/hydrogen exchanger 6; AltName: Full=Na(+)/H(+) exchanger 6; Short=NHE-6 [Arabidopsis thaliana]	-	K14724|SLC9A8; solute carrier family 9 (sodium/hydrogen exchanger), member 8
XLOC_001501	TCONS_00003114|m.88	gi|778659666|ref|XP_011654824.1|PREDICTED: sodium/hydrogen exchanger 6-like isoform X1 [Cucumis sativus]	gi|332278234|sp|Q8RWU6.3|NHX6_ARATHRecName: Full=Sodium/hydrogen exchanger 6; AltName: Full=Na(+)/H(+) exchanger 6; Short=NHE-6 [Arabidopsis thaliana]	-	K14724|SLC9A8; solute carrier family 9 (sodium/hydrogen exchanger), member 8
XLOC_001501	TCONS_00003114|m.89	gi|778659666|ref|XP_011654824.1|PREDICTED: sodium/hydrogen exchanger 6-like isoform X1 [Cucumis sativus]	gi|332278234|sp|Q8RWU6.3|NHX6_ARATHRecName: Full=Sodium/hydrogen exchanger 6; AltName: Full=Na(+)/H(+) exchanger 6; Short=NHE-6 [Arabidopsis thaliana]	-	-
XLOC_001501	TCONS_00003115|m.90	gi|778659669|ref|XP_011654826.1|PREDICTED: sodium/hydrogen exchanger 6-like isoform X2 [Cucumis sativus]	gi|332278234|sp|Q8RWU6.3|NHX6_ARATHRecName: Full=Sodium/hydrogen exchanger 6; AltName: Full=Na(+)/H(+) exchanger 6; Short=NHE-6 [Arabidopsis thaliana]	-	K14724|SLC9A8; solute carrier family 9 (sodium/hydrogen exchanger), member 8
XLOC_001501	TCONS_00003115|m.91	gi|778659669|ref|XP_011654826.1|PREDICTED: sodium/hydrogen exchanger 6-like isoform X2 [Cucumis sativus]	gi|332278234|sp|Q8RWU6.3|NHX6_ARATHRecName: Full=Sodium/hydrogen exchanger 6; AltName: Full=Na(+)/H(+) exchanger 6; Short=NHE-6 [Arabidopsis thaliana]	-	-
XLOC_001501	TCONS_00003115|m.92	gi|778659669|ref|XP_011654826.1|PREDICTED: sodium/hydrogen exchanger 6-like isoform X2 [Cucumis sativus]	gi|332278234|sp|Q8RWU6.3|NHX6_ARATHRecName: Full=Sodium/hydrogen exchanger 6; AltName: Full=Na(+)/H(+) exchanger 6; Short=NHE-6 [Arabidopsis thaliana]	-	-
XLOC_001501	TCONS_00003116|m.69	gi|778659666|ref|XP_011654824.1|PREDICTED: sodium/hydrogen exchanger 6-like isoform X1 [Cucumis sativus]	gi|332278234|sp|Q8RWU6.3|NHX6_ARATHRecName: Full=Sodium/hydrogen exchanger 6; AltName: Full=Na(+)/H(+) exchanger 6; Short=NHE-6 [Arabidopsis thaliana]	-	-
XLOC_001501	TCONS_00003116|m.70	gi|778659666|ref|XP_011654824.1|PREDICTED: sodium/hydrogen exchanger 6-like isoform X1 [Cucumis sativus]	gi|332278234|sp|Q8RWU6.3|NHX6_ARATHRecName: Full=Sodium/hydrogen exchanger 6; AltName: Full=Na(+)/H(+) exchanger 6; Short=NHE-6 [Arabidopsis thaliana]	-	-
XLOC_001501	TCONS_00003116|m.71	gi|778659666|ref|XP_011654824.1|PREDICTED: sodium/hydrogen exchanger 6-like isoform X1 [Cucumis sativus]	gi|332278234|sp|Q8RWU6.3|NHX6_ARATHRecName: Full=Sodium/hydrogen exchanger 6; AltName: Full=Na(+)/H(+) exchanger 6; Short=NHE-6 [Arabidopsis thaliana]	-	-
XLOC_001501	TCONS_00003116|m.72	gi|778659666|ref|XP_011654824.1|PREDICTED: sodium/hydrogen exchanger 6-like isoform X1 [Cucumis sativus]	gi|332278234|sp|Q8RWU6.3|NHX6_ARATHRecName: Full=Sodium/hydrogen exchanger 6; AltName: Full=Na(+)/H(+) exchanger 6; Short=NHE-6 [Arabidopsis thaliana]	-	-
XLOC_001501	TCONS_00003117|m.79	gi|225436247|ref|XP_002271865.1|PREDICTED: sodium/hydrogen exchanger 6-like [Vitis vinifera] >gi|731419930|ref|XP_010661189.1| PREDICTED: sodium/hydrogen exchanger 6-like [Vitis vinifera]	gi|332278234|sp|Q8RWU6.3|NHX6_ARATHRecName: Full=Sodium/hydrogen exchanger 6; AltName: Full=Na(+)/H(+) exchanger 6; Short=NHE-6 [Arabidopsis thaliana]	-	K14724|SLC9A8; solute carrier family 9 (sodium/hydrogen exchanger), member 8
XLOC_001501	TCONS_00003117|m.80	gi|225436247|ref|XP_002271865.1|PREDICTED: sodium/hydrogen exchanger 6-like [Vitis vinifera] >gi|731419930|ref|XP_010661189.1| PREDICTED: sodium/hydrogen exchanger 6-like [Vitis vinifera]	gi|332278234|sp|Q8RWU6.3|NHX6_ARATHRecName: Full=Sodium/hydrogen exchanger 6; AltName: Full=Na(+)/H(+) exchanger 6; Short=NHE-6 [Arabidopsis thaliana]	-	-
XLOC_001501	TCONS_00003117|m.81	gi|225436247|ref|XP_002271865.1|PREDICTED: sodium/hydrogen exchanger 6-like [Vitis vinifera] >gi|731419930|ref|XP_010661189.1| PREDICTED: sodium/hydrogen exchanger 6-like [Vitis vinifera]	gi|332278234|sp|Q8RWU6.3|NHX6_ARATHRecName: Full=Sodium/hydrogen exchanger 6; AltName: Full=Na(+)/H(+) exchanger 6; Short=NHE-6 [Arabidopsis thaliana]	-	-
XLOC_001501	TCONS_00003117|m.82	gi|225436247|ref|XP_002271865.1|PREDICTED: sodium/hydrogen exchanger 6-like [Vitis vinifera] >gi|731419930|ref|XP_010661189.1| PREDICTED: sodium/hydrogen exchanger 6-like [Vitis vinifera]	gi|332278234|sp|Q8RWU6.3|NHX6_ARATHRecName: Full=Sodium/hydrogen exchanger 6; AltName: Full=Na(+)/H(+) exchanger 6; Short=NHE-6 [Arabidopsis thaliana]	-	-
XLOC_001548	TCONS_00003214|m.184	gi|595851814|ref|XP_007210190.1|hypothetical protein PRUPE_ppa017790mg [Prunus persica] >gi|462405925|gb|EMJ11389.1| hypothetical protein PRUPE_ppa017790mg [Prunus persica]	gi|130405|sp|P04323.1|POL3_DROMERecName: Full=Retrovirus-related Pol polyprotein from transposon 17.6; Includes: RecName: Full=Protease; Includes: RecName: Full=Reverse transcriptase; Includes: RecName: Full=Endonuclease [Drosophila melanogaster]	-	-
XLOC_001612	TCONS_00003355|m.163	-	-	-	-
XLOC_001612	TCONS_00003355|m.164	-	-	-	-
XLOC_001612	TCONS_00003356|m.165	-	-	-	-
XLOC_001612	TCONS_00003356|m.166	-	-	-	-
XLOC_001632	TCONS_00003412|m.187	gi|778708510|ref|XP_011656218.1|PREDICTED: protein TPX2-like [Cucumis sativus]	-	-	-
XLOC_001632	TCONS_00003413|m.190	gi|778708510|ref|XP_011656218.1|PREDICTED: protein TPX2-like [Cucumis sativus]	-	-	-
XLOC_001632	TCONS_00003414|m.189	gi|778708510|ref|XP_011656218.1|PREDICTED: protein TPX2-like [Cucumis sativus]	-	-	-
XLOC_001632	TCONS_00003415|m.188	gi|778708510|ref|XP_011656218.1|PREDICTED: protein TPX2-like [Cucumis sativus]	-	-	-
XLOC_001639	TCONS_00003447|m.134	gi|659121224|ref|XP_008460555.1|PREDICTED: protein RSI-1-like [Cucumis melo]	gi|1351018|sp|P47926.1|RSI1_SOLLCRecName: Full=Protein RSI-1; AltName: Full=TR132; Flags: Precursor [Solanum lycopersicum]	GO:0010286, GO:0009408, GO:0009740, GO:0005618, GO:0009751, GO:0009506, GO:0005576, GO:0005578	-
XLOC_001639	TCONS_00003447|m.135	gi|659121224|ref|XP_008460555.1|PREDICTED: protein RSI-1-like [Cucumis melo]	gi|1351018|sp|P47926.1|RSI1_SOLLCRecName: Full=Protein RSI-1; AltName: Full=TR132; Flags: Precursor [Solanum lycopersicum]	GO:0010286, GO:0009408, GO:0009740, GO:0005618, GO:0009751, GO:0009506, GO:0005576, GO:0005578	-
XLOC_001655	TCONS_00003502|m.211	gi|659118379|ref|XP_008459089.1|PREDICTED: transmembrane protein 56-B-like [Cucumis melo] >gi|659118381|ref|XP_008459090.1| PREDICTED: transmembrane protein 56-B-like [Cucumis melo]	-	-	-
XLOC_001698	TCONS_00003606|m.279	gi|449448390|ref|XP_004141949.1|PREDICTED: transmembrane protein 220 [Cucumis sativus] >gi|700193255|gb|KGN48459.1| hypothetical protein Csa_6G487800 [Cucumis sativus]	-	-	-
XLOC_001795	TCONS_00003895|m.40	gi|659079977|ref|XP_008440546.1|PREDICTED: GPI ethanolamine phosphate transferase 2 isoform X2 [Cucumis melo]	gi|74707851|sp|Q5H8A4.1|PIGG_HUMANRecName: Full=GPI ethanolamine phosphate transferase 2; AltName: Full=GPI7 homolog; Short=hGPI7; AltName: Full=Phosphatidylinositol-glycan biosynthesis class G protein; Short=PIG-G [Homo sapiens]	GO:0006506, GO:0005789, GO:0051267, GO:0003824, GO:0016020, GO:0016780, GO:0016021, GO:0016254, GO:0016740, GO:0008152, GO:0044267, GO:0043687, GO:0005783, GO:0006501	-
XLOC_001795	TCONS_00003896|m.41	gi|778719029|ref|XP_011657954.1|PREDICTED: GPI ethanolamine phosphate transferase 2 isoform X7 [Cucumis sativus]	gi|74634160|sp|Q6C7Q6.1|GPI7_YARLIRecName: Full=GPI ethanolamine phosphate transferase 2; AltName: Full=Glycosylphosphatidylinositol-anchor biosynthesis protein 7 [Yarrowia lipolytica CLIB122]	GO:0006506, GO:0008152, GO:0005789, GO:0003824, GO:0016020, GO:0016021, GO:0005783, GO:0016740	-
XLOC_001812	TCONS_00003942|m.319	gi|659080093|ref|XP_008440607.1|PREDICTED: protein SCO1 homolog 2, mitochondrial [Cucumis melo]	gi|75154808|sp|Q8LAL0.1|SCO12_ARATHRecName: Full=Protein SCO1 homolog 2, mitochondrial; AltName: Full=Homolog of the copper chaperone SCO1 member 2; Short=HCC2; Flags: Precursor [Arabidopsis thaliana]	GO:0005739, GO:0016021, GO:0003674, GO:0055070, GO:0005743	K07152|SCO1_2; protein SCO1/2
XLOC_001812	TCONS_00003943|m.317	gi|659080093|ref|XP_008440607.1|PREDICTED: protein SCO1 homolog 2, mitochondrial [Cucumis melo]	gi|75154808|sp|Q8LAL0.1|SCO12_ARATHRecName: Full=Protein SCO1 homolog 2, mitochondrial; AltName: Full=Homolog of the copper chaperone SCO1 member 2; Short=HCC2; Flags: Precursor [Arabidopsis thaliana]	GO:0005739, GO:0016021, GO:0003674, GO:0055070, GO:0005743	K07152|SCO1_2; protein SCO1/2
XLOC_001812	TCONS_00003944|m.318	gi|659080093|ref|XP_008440607.1|PREDICTED: protein SCO1 homolog 2, mitochondrial [Cucumis melo]	gi|75154808|sp|Q8LAL0.1|SCO12_ARATHRecName: Full=Protein SCO1 homolog 2, mitochondrial; AltName: Full=Homolog of the copper chaperone SCO1 member 2; Short=HCC2; Flags: Precursor [Arabidopsis thaliana]	GO:0005739, GO:0016021, GO:0003674, GO:0055070, GO:0005743	K07152|SCO1_2; protein SCO1/2
XLOC_001812	TCONS_00003945|m.320	gi|659080093|ref|XP_008440607.1|PREDICTED: protein SCO1 homolog 2, mitochondrial [Cucumis melo]	gi|75154808|sp|Q8LAL0.1|SCO12_ARATHRecName: Full=Protein SCO1 homolog 2, mitochondrial; AltName: Full=Homolog of the copper chaperone SCO1 member 2; Short=HCC2; Flags: Precursor [Arabidopsis thaliana]	GO:0005739, GO:0016021, GO:0003674, GO:0055070, GO:0005743	K07152|SCO1_2; protein SCO1/2
XLOC_001821	TCONS_00003961|m.289	gi|778719338|ref|XP_011657999.1|PREDICTED: uncharacterized aarF domain-containing protein kinase At1g79600, chloroplastic isoform X2 [Cucumis sativus]	-	-	-
XLOC_001836	TCONS_00004012|m.292	-	-	-	-
XLOC_001932	TCONS_00004316|m.243	gi|449434406|ref|XP_004134987.1|PREDICTED: putative protein FAR1-RELATED SEQUENCE 10 [Cucumis sativus] >gi|700193836|gb|KGN49040.1| hypothetical protein Csa_6G511070 [Cucumis sativus]	gi|257051024|sp|Q9LKR4.2|FRS10_ARATHRecName: Full=Putative protein FAR1-RELATED SEQUENCE 10 [Arabidopsis thaliana]	-	-
XLOC_001932	TCONS_00004317|m.251	gi|449434406|ref|XP_004134987.1|PREDICTED: putative protein FAR1-RELATED SEQUENCE 10 [Cucumis sativus] >gi|700193836|gb|KGN49040.1| hypothetical protein Csa_6G511070 [Cucumis sativus]	gi|257051024|sp|Q9LKR4.2|FRS10_ARATHRecName: Full=Putative protein FAR1-RELATED SEQUENCE 10 [Arabidopsis thaliana]	-	-
XLOC_001932	TCONS_00004318|m.248	gi|449434406|ref|XP_004134987.1|PREDICTED: putative protein FAR1-RELATED SEQUENCE 10 [Cucumis sativus] >gi|700193836|gb|KGN49040.1| hypothetical protein Csa_6G511070 [Cucumis sativus]	gi|257051024|sp|Q9LKR4.2|FRS10_ARATHRecName: Full=Putative protein FAR1-RELATED SEQUENCE 10 [Arabidopsis thaliana]	-	-
XLOC_001932	TCONS_00004319|m.246	gi|449434406|ref|XP_004134987.1|PREDICTED: putative protein FAR1-RELATED SEQUENCE 10 [Cucumis sativus] >gi|700193836|gb|KGN49040.1| hypothetical protein Csa_6G511070 [Cucumis sativus]	gi|257051024|sp|Q9LKR4.2|FRS10_ARATHRecName: Full=Putative protein FAR1-RELATED SEQUENCE 10 [Arabidopsis thaliana]	-	-
XLOC_001946	TCONS_00004356|m.104	gi|659079067|ref|XP_008440056.1|PREDICTED: serine/threonine-protein kinase HT1 [Cucumis melo]	gi|97052021|sp|Q2MHE4.1|HT1_ARATHRecName: Full=Serine/threonine-protein kinase HT1; AltName: Full=High leaf temperature protein 1 [Arabidopsis thaliana]	-	-
XLOC_002026	TCONS_00004583|m.131	-	-	-	-
XLOC_002057	TCONS_00004657|m.59	gi|700194118|gb|KGN49322.1|hypothetical protein Csa_6G519730 [Cucumis sativus]	-	-	-
XLOC_002057	TCONS_00004657|m.60	gi|700194118|gb|KGN49322.1|hypothetical protein Csa_6G519730 [Cucumis sativus]	-	-	-
XLOC_002057	TCONS_00004658|m.57	gi|700194118|gb|KGN49322.1|hypothetical protein Csa_6G519730 [Cucumis sativus]	-	-	-
XLOC_002057	TCONS_00004658|m.58	gi|700194118|gb|KGN49322.1|hypothetical protein Csa_6G519730 [Cucumis sativus]	-	-	-
XLOC_002287	TCONS_00005349|m.170	gi|659073781|ref|XP_008437250.1|PREDICTED: 4-coumarate--CoA ligase-like 10 [Cucumis melo]	gi|75313630|sp|Q9SMT7.1|4CLLA_ARATHRecName: Full=Oxalate--CoA ligase; AltName: Full=4-coumarate--CoA ligase isoform 8; Short=At4CL8; AltName: Full=4-coumarate--CoA ligase-like 10; AltName: Full=Acyl-activating enzyme 3; AltName: Full=Adenosine monophosphate binding protein 3; Short=AtMPBP3; AltName: Full=Oxalyl-CoA synthetase [Arabidopsis thaliana]	GO:0048046, GO:0050203, GO:0005737, GO:0009507, GO:0046482, GO:0005739, GO:0046686, GO:0005829, GO:0033611, GO:0015706, GO:0010167, GO:0010214, GO:0050832, GO:0009570, GO:0016208, GO:0010030, GO:0009506, GO:0005524, GO:0009735	-
XLOC_002287	TCONS_00005350|m.168	gi|659073781|ref|XP_008437250.1|PREDICTED: 4-coumarate--CoA ligase-like 10 [Cucumis melo]	gi|75313630|sp|Q9SMT7.1|4CLLA_ARATHRecName: Full=Oxalate--CoA ligase; AltName: Full=4-coumarate--CoA ligase isoform 8; Short=At4CL8; AltName: Full=4-coumarate--CoA ligase-like 10; AltName: Full=Acyl-activating enzyme 3; AltName: Full=Adenosine monophosphate binding protein 3; Short=AtMPBP3; AltName: Full=Oxalyl-CoA synthetase [Arabidopsis thaliana]	GO:0048046, GO:0050203, GO:0005737, GO:0009507, GO:0046482, GO:0005739, GO:0046686, GO:0005829, GO:0033611, GO:0015706, GO:0010167, GO:0010214, GO:0050832, GO:0009570, GO:0016208, GO:0010030, GO:0009506, GO:0005524, GO:0009735	-
XLOC_002308	TCONS_00005411|m.226	gi|821595469|ref|NP_001295816.1|transcription factor bHLH118-like [Cucumis sativus] >gi|698029642|gb|AIT72026.1| bHLH transcription factor [Cucumis sativus] >gi|700194985|gb|KGN50162.1| hypothetical protein Csa_5G156220 [Cucumis sativus]	gi|75311449|sp|Q9LQ08.1|BH125_ARATHRecName: Full=Transcription factor bHLH125; AltName: Full=Basic helix-loop-helix protein 125; Short=AtbHLH125; Short=bHLH 125; AltName: Full=Transcription factor EN 2; AltName: Full=bHLH transcription factor bHLH125 [Arabidopsis thaliana]	GO:0003677, GO:0003700, GO:0006351, GO:0046983, GO:0006355, GO:0005634	-
XLOC_002308	TCONS_00005412|m.225	gi|659073660|ref|XP_008437183.1|PREDICTED: transcription factor bHLH118-like isoform X2 [Cucumis melo]	gi|75313877|sp|Q9STJ6.1|BH126_ARATHRecName: Full=Transcription factor bHLH126; AltName: Full=Basic helix-loop-helix protein 126; Short=AtbHLH126; Short=bHLH 126; AltName: Full=Transcription factor EN 3; AltName: Full=bHLH transcription factor bHLH126 [Arabidopsis thaliana]	-	-
XLOC_002329	TCONS_00005450|m.136	gi|778699919|ref|XP_004147610.2|PREDICTED: geraniol 8-hydroxylase-like [Cucumis sativus]	gi|75293995|sp|Q6YTF1.1|C76M8_ORYSJRecName: Full=Oryzalexin D synthase; AltName: Full=Cytochrome P450 76M8; AltName: Full=Ent-cassadiene C11-alpha-hydroxylase 2 [Oryza sativa Japonica Group]	GO:0005506, GO:0016491, GO:0046872, GO:0044550, GO:0016020, GO:0016021, GO:0055114, GO:0016102, GO:0051502, GO:0036202, GO:0016705, GO:0020037, GO:0004497, GO:0006952	-
XLOC_002329	TCONS_00005450|m.139	gi|778699919|ref|XP_004147610.2|PREDICTED: geraniol 8-hydroxylase-like [Cucumis sativus]	gi|75293995|sp|Q6YTF1.1|C76M8_ORYSJRecName: Full=Oryzalexin D synthase; AltName: Full=Cytochrome P450 76M8; AltName: Full=Ent-cassadiene C11-alpha-hydroxylase 2 [Oryza sativa Japonica Group]	GO:0005506, GO:0016491, GO:0046872, GO:0044550, GO:0016020, GO:0016021, GO:0055114, GO:0016102, GO:0051502, GO:0036202, GO:0016705, GO:0020037, GO:0004497, GO:0006952	-
XLOC_002329	TCONS_00005450|m.140	gi|778699919|ref|XP_004147610.2|PREDICTED: geraniol 8-hydroxylase-like [Cucumis sativus]	gi|75293995|sp|Q6YTF1.1|C76M8_ORYSJRecName: Full=Oryzalexin D synthase; AltName: Full=Cytochrome P450 76M8; AltName: Full=Ent-cassadiene C11-alpha-hydroxylase 2 [Oryza sativa Japonica Group]	GO:0005506, GO:0016491, GO:0046872, GO:0044550, GO:0016020, GO:0016021, GO:0055114, GO:0016102, GO:0051502, GO:0036202, GO:0016705, GO:0020037, GO:0004497, GO:0006952	-
XLOC_002548	TCONS_00006049|m.269	gi|659079204|ref|XP_008440131.1|PREDICTED: probable WRKY transcription factor 51 [Cucumis melo]	gi|29839597|sp|Q93WU9.1|WRK51_ARATHRecName: Full=Probable WRKY transcription factor 51; AltName: Full=WRKY DNA-binding protein 51 [Arabidopsis thaliana]	GO:0003700, GO:0006351, GO:0006355, GO:0043565, GO:0042742, GO:0009867, GO:0005634, GO:0050832	-
XLOC_002563	TCONS_00006117|m.111	-	-	-	-
XLOC_002563	TCONS_00006118|m.112	-	-	-	-
XLOC_002627	TCONS_00006324|m.306	gi|147816383|emb|CAN68489.1|hypothetical protein VITISV_037543 [Vitis vinifera]	gi|74627284|sp|Q12501.1|YO22B_YEASTRecName: Full=Transposon Ty2-OR2 Gag-Pol polyprotein; AltName: Full=TY2A-TY2B; AltName: Full=Transposon Ty2 TYA-TYB polyprotein; Contains: RecName: Full=Capsid protein; Short=CA; Contains: RecName: Full=Ty2 protease; Short=PR; Contains: RecName: Full=Integrase; Short=IN; Contains: RecName: Full=Reverse transcriptase/ribonuclease H; Short=RT; Short=RT-RH [Sacchar…	-	-
XLOC_002627	TCONS_00006325|m.298	gi|147816383|emb|CAN68489.1|hypothetical protein VITISV_037543 [Vitis vinifera]	gi|74627284|sp|Q12501.1|YO22B_YEASTRecName: Full=Transposon Ty2-OR2 Gag-Pol polyprotein; AltName: Full=TY2A-TY2B; AltName: Full=Transposon Ty2 TYA-TYB polyprotein; Contains: RecName: Full=Capsid protein; Short=CA; Contains: RecName: Full=Ty2 protease; Short=PR; Contains: RecName: Full=Integrase; Short=IN; Contains: RecName: Full=Reverse transcriptase/ribonuclease H; Short=RT; Short=RT-RH [Sacchar…	-	-
XLOC_002627	TCONS_00006325|m.299	gi|147816383|emb|CAN68489.1|hypothetical protein VITISV_037543 [Vitis vinifera]	gi|74627284|sp|Q12501.1|YO22B_YEASTRecName: Full=Transposon Ty2-OR2 Gag-Pol polyprotein; AltName: Full=TY2A-TY2B; AltName: Full=Transposon Ty2 TYA-TYB polyprotein; Contains: RecName: Full=Capsid protein; Short=CA; Contains: RecName: Full=Ty2 protease; Short=PR; Contains: RecName: Full=Integrase; Short=IN; Contains: RecName: Full=Reverse transcriptase/ribonuclease H; Short=RT; Short=RT-RH [Sacchar…	-	-
XLOC_002627	TCONS_00006326|m.296	gi|147816383|emb|CAN68489.1|hypothetical protein VITISV_037543 [Vitis vinifera]	gi|74627284|sp|Q12501.1|YO22B_YEASTRecName: Full=Transposon Ty2-OR2 Gag-Pol polyprotein; AltName: Full=TY2A-TY2B; AltName: Full=Transposon Ty2 TYA-TYB polyprotein; Contains: RecName: Full=Capsid protein; Short=CA; Contains: RecName: Full=Ty2 protease; Short=PR; Contains: RecName: Full=Integrase; Short=IN; Contains: RecName: Full=Reverse transcriptase/ribonuclease H; Short=RT; Short=RT-RH [Sacchar…	-	-
XLOC_002627	TCONS_00006327|m.304	gi|147816383|emb|CAN68489.1|hypothetical protein VITISV_037543 [Vitis vinifera]	gi|74627284|sp|Q12501.1|YO22B_YEASTRecName: Full=Transposon Ty2-OR2 Gag-Pol polyprotein; AltName: Full=TY2A-TY2B; AltName: Full=Transposon Ty2 TYA-TYB polyprotein; Contains: RecName: Full=Capsid protein; Short=CA; Contains: RecName: Full=Ty2 protease; Short=PR; Contains: RecName: Full=Integrase; Short=IN; Contains: RecName: Full=Reverse transcriptase/ribonuclease H; Short=RT; Short=RT-RH [Sacchar…	-	-
XLOC_002627	TCONS_00006328|m.301	gi|147765746|emb|CAN60188.1|hypothetical protein VITISV_002117 [Vitis vinifera]	-	-	-
XLOC_002627	TCONS_00006329|m.307	gi|147795322|emb|CAN67247.1|hypothetical protein VITISV_008682 [Vitis vinifera]	-	-	-
XLOC_002627	TCONS_00006330|m.310	gi|147765746|emb|CAN60188.1|hypothetical protein VITISV_002117 [Vitis vinifera]	-	-	-
XLOC_002627	TCONS_00006330|m.312	gi|147765746|emb|CAN60188.1|hypothetical protein VITISV_002117 [Vitis vinifera]	-	-	-
XLOC_002680	TCONS_00006440|m.99	gi|307135946|gb|ADN33807.1|ty1-copia retrotransposon protein [Cucumis melo subsp. melo]	gi|130582|sp|P10978.1|POLX_TOBACRecName: Full=Retrovirus-related Pol polyprotein from transposon TNT 1-94; Includes: RecName: Full=Protease; Includes: RecName: Full=Reverse transcriptase; Includes: RecName: Full=Endonuclease [Nicotiana tabacum]	GO:0003964, GO:0046872, GO:0004518, GO:0006508, GO:0004519, GO:0016740, GO:0016787, GO:0090305, GO:0004190, GO:0016779, GO:0008270, GO:0008233, GO:0006278, GO:0015074, GO:0003676	-
XLOC_002680	TCONS_00006441|m.96	gi|307135946|gb|ADN33807.1|ty1-copia retrotransposon protein [Cucumis melo subsp. melo]	gi|130582|sp|P10978.1|POLX_TOBACRecName: Full=Retrovirus-related Pol polyprotein from transposon TNT 1-94; Includes: RecName: Full=Protease; Includes: RecName: Full=Reverse transcriptase; Includes: RecName: Full=Endonuclease [Nicotiana tabacum]	GO:0003964, GO:0046872, GO:0004518, GO:0006508, GO:0004519, GO:0016740, GO:0016787, GO:0090305, GO:0004190, GO:0016779, GO:0008270, GO:0008233, GO:0006278, GO:0015074, GO:0003676	-
XLOC_002680	TCONS_00006442|m.95	-	-	-	-
XLOC_002680	TCONS_00006443|m.93	-	-	-	-
XLOC_002680	TCONS_00006444|m.98	-	-	-	-
XLOC_002689	TCONS_00006460|m.253	gi|923614274|ref|XP_013745228.1|PREDICTED: uncharacterized protein LOC106447810 [Brassica napus]	gi|52000878|sp|Q9FGZ9.1|UBL5_ARATHRecName: Full=Ubiquitin-like protein 5 [Arabidopsis thaliana]	GO:0000398, GO:0005737, GO:0031386, GO:0006464, GO:0005634	K13113|UBL5; ubiquitin-like protein 5
XLOC_002757	TCONS_00006591|m.260	gi|659125772|ref|XP_008462854.1|PREDICTED: uncharacterized protein LOC103501133 [Cucumis melo]	-	-	-
XLOC_002757	TCONS_00006591|m.261	gi|659125772|ref|XP_008462854.1|PREDICTED: uncharacterized protein LOC103501133 [Cucumis melo]	-	-	-
XLOC_002757	TCONS_00006592|m.257	gi|659125772|ref|XP_008462854.1|PREDICTED: uncharacterized protein LOC103501133 [Cucumis melo]	-	-	-
XLOC_002757	TCONS_00006592|m.258	gi|659125772|ref|XP_008462854.1|PREDICTED: uncharacterized protein LOC103501133 [Cucumis melo]	-	-	-
XLOC_002827	TCONS_00006712|m.223	-	-	-	-
XLOC_002834	TCONS_00006729|m.105	gi|778659839|ref|XP_011655152.1|PREDICTED: mitochondrial pyruvate carrier 4 [Cucumis sativus] >gi|778659842|ref|XP_011655157.1| PREDICTED: mitochondrial pyruvate carrier 4 [Cucumis sativus] >gi|778659844|ref|XP_011655161.1| PREDICTED: mitochondrial pyruvate carrier 4 [Cucumis sativus] >gi|778659846|ref|XP_011655168.1| PREDICTED: mitochondrial pyruvate carrier 4 [Cucumis sativus] >gi|700209982|gb|…	gi|75098820|sp|O49636.1|MPC4_ARATHRecName: Full=Mitochondrial pyruvate carrier 4 [Arabidopsis thaliana]	GO:0005739, GO:0046686, GO:0006096, GO:0006850, GO:0006623, GO:0009060, GO:0005623	-
XLOC_002997	TCONS_00007170|m.107	gi|147801964|emb|CAN68364.1|hypothetical protein VITISV_021899 [Vitis vinifera]	gi|45477041|sp|P92519.1|M810_ARATHRecName: Full=Uncharacterized mitochondrial protein AtMg00810; AltName: Full=ORF240b (mitochondrion) [Arabidopsis thaliana]	-	-
XLOC_002997	TCONS_00007170|m.108	gi|147801964|emb|CAN68364.1|hypothetical protein VITISV_021899 [Vitis vinifera]	gi|45477041|sp|P92519.1|M810_ARATHRecName: Full=Uncharacterized mitochondrial protein AtMg00810; AltName: Full=ORF240b (mitochondrion) [Arabidopsis thaliana]	-	-
XLOC_003006	TCONS_00007202|m.270	gi|659079398|ref|XP_008440236.1|PREDICTED: autophagy-related protein 101 [Cucumis melo]	-	-	-
XLOC_003006	TCONS_00007203|m.272	gi|659079398|ref|XP_008440236.1|PREDICTED: autophagy-related protein 101 [Cucumis melo]	-	-	-
XLOC_003006	TCONS_00007204|m.271	gi|659079398|ref|XP_008440236.1|PREDICTED: autophagy-related protein 101 [Cucumis melo]	-	-	-
XLOC_003140	TCONS_00007596|m.54	gi|700193580|gb|KGN48784.1|hypothetical protein Csa_6G501250 [Cucumis sativus]	-	-	-
XLOC_003151	TCONS_00007646|m.205	gi|659080246|ref|XP_008440689.1|PREDICTED: HVA22-like protein k [Cucumis melo] >gi|659080248|ref|XP_008440690.1| PREDICTED: HVA22-like protein k [Cucumis melo]	gi|57012586|sp|Q6NLY8.1|HA22K_ARATHRecName: Full=HVA22-like protein k; Short=AtHVA22k [Arabidopsis thaliana]	GO:0008150, GO:0005575, GO:0003674	K17279|REEP5_6; receptor expression-enhancing protein 5/6
XLOC_003185	TCONS_00007724|m.152	gi|659080498|ref|XP_008440823.1|PREDICTED: chaperone protein dnaJ 11, chloroplastic [Cucumis melo]	gi|66774118|sp|Q9FYB5.2|DNJ11_ARATHRecName: Full=Chaperone protein dnaJ 11, chloroplastic; Short=AtDjC11; Short=AtJ11; Flags: Precursor [Arabidopsis thaliana]	-	-
XLOC_003231	TCONS_00007885|m.192	gi|659080750|ref|XP_008440960.1|PREDICTED: DNA-directed RNA polymerases IV and V subunit 4 isoform X2 [Cucumis melo] >gi|659080752|ref|XP_008440961.1| PREDICTED: DNA-directed RNA polymerases IV and V subunit 4 isoform X2 [Cucumis melo]	gi|544604251|sp|Q6DBA5.2|NRPD4_ARATHRecName: Full=DNA-directed RNA polymerases IV and V subunit 4; AltName: Full=Protein RNA-DIRECTED DNA METHYLATION 2; AltName: Full=RNA polymerase II, Rpb4, core protein [Arabidopsis thaliana]	-	K03012|RPB4; DNA-directed RNA polymerase II subunit RPB4
XLOC_003231	TCONS_00007886|m.193	gi|659080742|ref|XP_008440955.1|PREDICTED: DNA-directed RNA polymerases IV and V subunit 4 isoform X1 [Cucumis melo] >gi|659080744|ref|XP_008440957.1| PREDICTED: DNA-directed RNA polymerases IV and V subunit 4 isoform X1 [Cucumis melo] >gi|659080746|ref|XP_008440958.1| PREDICTED: DNA-directed RNA polymerases IV and V subunit 4 isoform X1 [Cucumis melo] >gi|659080748|ref|XP_008440959.1| PREDICTED:…	gi|544604251|sp|Q6DBA5.2|NRPD4_ARATHRecName: Full=DNA-directed RNA polymerases IV and V subunit 4; AltName: Full=Protein RNA-DIRECTED DNA METHYLATION 2; AltName: Full=RNA polymerase II, Rpb4, core protein [Arabidopsis thaliana]	-	K03012|RPB4; DNA-directed RNA polymerase II subunit RPB4
XLOC_003231	TCONS_00007887|m.191	gi|659080750|ref|XP_008440960.1|PREDICTED: DNA-directed RNA polymerases IV and V subunit 4 isoform X2 [Cucumis melo] >gi|659080752|ref|XP_008440961.1| PREDICTED: DNA-directed RNA polymerases IV and V subunit 4 isoform X2 [Cucumis melo]	gi|544604251|sp|Q6DBA5.2|NRPD4_ARATHRecName: Full=DNA-directed RNA polymerases IV and V subunit 4; AltName: Full=Protein RNA-DIRECTED DNA METHYLATION 2; AltName: Full=RNA polymerase II, Rpb4, core protein [Arabidopsis thaliana]	-	K03012|RPB4; DNA-directed RNA polymerase II subunit RPB4
XLOC_003231	TCONS_00007888|m.194	gi|659080742|ref|XP_008440955.1|PREDICTED: DNA-directed RNA polymerases IV and V subunit 4 isoform X1 [Cucumis melo] >gi|659080744|ref|XP_008440957.1| PREDICTED: DNA-directed RNA polymerases IV and V subunit 4 isoform X1 [Cucumis melo] >gi|659080746|ref|XP_008440958.1| PREDICTED: DNA-directed RNA polymerases IV and V subunit 4 isoform X1 [Cucumis melo] >gi|659080748|ref|XP_008440959.1| PREDICTED:…	gi|544604251|sp|Q6DBA5.2|NRPD4_ARATHRecName: Full=DNA-directed RNA polymerases IV and V subunit 4; AltName: Full=Protein RNA-DIRECTED DNA METHYLATION 2; AltName: Full=RNA polymerase II, Rpb4, core protein [Arabidopsis thaliana]	-	K03012|RPB4; DNA-directed RNA polymerase II subunit RPB4
XLOC_003258	TCONS_00007946|m.207	gi|659078996|ref|XP_008440019.1|PREDICTED: peroxisomal membrane protein PMP22 [Cucumis melo]	gi|62900747|sp|Q9ZS51.1|PMP22_ARATHRecName: Full=Peroxisomal membrane protein PMP22; AltName: Full=22 kDa peroxisomal membrane protein [Arabidopsis thaliana]	GO:0005778, GO:0008150, GO:0005739, GO:0016021	K13347|PXMP2; peroxisomal membrane protein 2
XLOC_003258	TCONS_00007946|m.208	gi|659078996|ref|XP_008440019.1|PREDICTED: peroxisomal membrane protein PMP22 [Cucumis melo]	gi|62900747|sp|Q9ZS51.1|PMP22_ARATHRecName: Full=Peroxisomal membrane protein PMP22; AltName: Full=22 kDa peroxisomal membrane protein [Arabidopsis thaliana]	GO:0005778, GO:0008150, GO:0005739, GO:0016021	-
XLOC_003258	TCONS_00007947|m.209	gi|449433976|ref|XP_004134772.1|PREDICTED: peroxisomal membrane protein PMP22 [Cucumis sativus] >gi|700193890|gb|KGN49094.1| hypothetical protein Csa_6G513580 [Cucumis sativus]	gi|62900747|sp|Q9ZS51.1|PMP22_ARATHRecName: Full=Peroxisomal membrane protein PMP22; AltName: Full=22 kDa peroxisomal membrane protein [Arabidopsis thaliana]	GO:0005778, GO:0008150, GO:0005739, GO:0016021	K13347|PXMP2; peroxisomal membrane protein 2
XLOC_003258	TCONS_00007947|m.210	gi|449433976|ref|XP_004134772.1|PREDICTED: peroxisomal membrane protein PMP22 [Cucumis sativus] >gi|700193890|gb|KGN49094.1| hypothetical protein Csa_6G513580 [Cucumis sativus]	gi|62900747|sp|Q9ZS51.1|PMP22_ARATHRecName: Full=Peroxisomal membrane protein PMP22; AltName: Full=22 kDa peroxisomal membrane protein [Arabidopsis thaliana]	GO:0005778, GO:0008150, GO:0005739, GO:0016021	-
XLOC_003280	TCONS_00008003|m.240	gi|778720490|ref|XP_011658163.1|PREDICTED: LOW QUALITY PROTEIN: polyubiquitin-like [Cucumis sativus]	gi|302393785|sp|P69322.2|UBIQP_PEARecName: Full=Polyubiquitin; Contains: RecName: Full=Ubiquitin; Flags: Precursor [Pisum sativum]	GO:0005737, GO:0005634	K08770|UBC; ubiquitin C
XLOC_003280	TCONS_00008004|m.233	gi|778720490|ref|XP_011658163.1|PREDICTED: LOW QUALITY PROTEIN: polyubiquitin-like [Cucumis sativus]	gi|302393785|sp|P69322.2|UBIQP_PEARecName: Full=Polyubiquitin; Contains: RecName: Full=Ubiquitin; Flags: Precursor [Pisum sativum]	GO:0005737, GO:0005634	K08770|UBC; ubiquitin C
XLOC_003280	TCONS_00008005|m.235	gi|778720490|ref|XP_011658163.1|PREDICTED: LOW QUALITY PROTEIN: polyubiquitin-like [Cucumis sativus]	gi|302393785|sp|P69322.2|UBIQP_PEARecName: Full=Polyubiquitin; Contains: RecName: Full=Ubiquitin; Flags: Precursor [Pisum sativum]	GO:0005737, GO:0005634	K08770|UBC; ubiquitin C
XLOC_003280	TCONS_00008006|m.238	gi|778720490|ref|XP_011658163.1|PREDICTED: LOW QUALITY PROTEIN: polyubiquitin-like [Cucumis sativus]	gi|302393785|sp|P69322.2|UBIQP_PEARecName: Full=Polyubiquitin; Contains: RecName: Full=Ubiquitin; Flags: Precursor [Pisum sativum]	GO:0005737, GO:0005634	K08770|UBC; ubiquitin C
XLOC_003317	TCONS_00008157|m.155	-	-	-	-
XLOC_003384	TCONS_00008347|m.142	gi|659078294|ref|XP_008439650.1|PREDICTED: high mobility group B protein 14 [Cucumis melo]	gi|75219838|sp|O64702.2|HMG14_ARATHRecName: Full=High mobility group B protein 14; AltName: Full=Nucleosome/chromatin assembly factor group D 14 [Arabidopsis thaliana]	-	-
XLOC_003384	TCONS_00008348|m.143	gi|659078294|ref|XP_008439650.1|PREDICTED: high mobility group B protein 14 [Cucumis melo]	gi|75219838|sp|O64702.2|HMG14_ARATHRecName: Full=High mobility group B protein 14; AltName: Full=Nucleosome/chromatin assembly factor group D 14 [Arabidopsis thaliana]	-	-
XLOC_003401	TCONS_00008395|m.267	gi|659078198|ref|XP_008439599.1|PREDICTED: DEAD-box ATP-dependent RNA helicase 1 [Cucumis melo]	gi|334302879|sp|Q7FGZ2.3|RH1_ARATHRecName: Full=DEAD-box ATP-dependent RNA helicase 1 [Arabidopsis thaliana]	-	K14807|DDX51; ATP-dependent RNA helicase DDX51/DBP6 [EC:3.6.4.13]
XLOC_003401	TCONS_00008395|m.268	gi|659078198|ref|XP_008439599.1|PREDICTED: DEAD-box ATP-dependent RNA helicase 1 [Cucumis melo]	gi|334302879|sp|Q7FGZ2.3|RH1_ARATHRecName: Full=DEAD-box ATP-dependent RNA helicase 1 [Arabidopsis thaliana]	-	-
XLOC_003401	TCONS_00008396|m.265	gi|659078198|ref|XP_008439599.1|PREDICTED: DEAD-box ATP-dependent RNA helicase 1 [Cucumis melo]	gi|334302879|sp|Q7FGZ2.3|RH1_ARATHRecName: Full=DEAD-box ATP-dependent RNA helicase 1 [Arabidopsis thaliana]	-	K14807|DDX51; ATP-dependent RNA helicase DDX51/DBP6 [EC:3.6.4.13]
XLOC_003401	TCONS_00008396|m.266	gi|659078198|ref|XP_008439599.1|PREDICTED: DEAD-box ATP-dependent RNA helicase 1 [Cucumis melo]	gi|334302879|sp|Q7FGZ2.3|RH1_ARATHRecName: Full=DEAD-box ATP-dependent RNA helicase 1 [Arabidopsis thaliana]	-	-
XLOC_003424	TCONS_00008452|m.173	gi|659078061|ref|XP_008439528.1|PREDICTED: reticuline oxidase-like protein [Cucumis melo]	gi|118585329|sp|Q9SVG4.2|RETOL_ARATHRecName: Full=Reticuline oxidase-like protein; Flags: Precursor [Arabidopsis thaliana]	-	-
XLOC_003441	TCONS_00008500|m.109	gi|449433509|ref|XP_004134540.1|PREDICTED: glycine-rich RNA-binding protein 4, mitochondrial [Cucumis sativus] >gi|700194305|gb|KGN49509.1| hypothetical protein Csa_6G526430 [Cucumis sativus]	gi|75335048|sp|Q9LIS2.1|RBG4_ARATHRecName: Full=Glycine-rich RNA-binding protein 4, mitochondrial; Short=AtGR-RBP4; AltName: Full=AtRBG4; AltName: Full=Glycine-rich protein 4; Short=AtGRP4; AltName: Full=Mitochondrial RNA-binding protein 1b; Short=At-mRBP1b; Flags: Precursor [Arabidopsis thaliana]	GO:0000166, GO:0003723, GO:0009409, GO:0005739, GO:0009651, GO:0003690, GO:0009414, GO:0006364, GO:0006970, GO:0009664, GO:0042545, GO:0003697	-
XLOC_003441	TCONS_00008502|m.110	gi|659077977|ref|XP_008439484.1|PREDICTED: cold-inducible RNA-binding protein B [Cucumis melo]	gi|75335048|sp|Q9LIS2.1|RBG4_ARATHRecName: Full=Glycine-rich RNA-binding protein 4, mitochondrial; Short=AtGR-RBP4; AltName: Full=AtRBG4; AltName: Full=Glycine-rich protein 4; Short=AtGRP4; AltName: Full=Mitochondrial RNA-binding protein 1b; Short=At-mRBP1b; Flags: Precursor [Arabidopsis thaliana]	GO:0000166, GO:0003723, GO:0009409, GO:0005739, GO:0009651, GO:0003690, GO:0009414, GO:0006364, GO:0006970, GO:0009664, GO:0042545, GO:0003697	-
XLOC_003457	TCONS_00008570|m.116	gi|659077879|ref|XP_008439436.1|PREDICTED: protein FAR1-RELATED SEQUENCE 4 isoform X4 [Cucumis melo]	gi|341940712|sp|Q6NQJ7.2|FRS4_ARATHRecName: Full=Protein FAR1-RELATED SEQUENCE 4 [Arabidopsis thaliana]	-	-
XLOC_003457	TCONS_00008571|m.117	gi|449433469|ref|XP_004134520.1|PREDICTED: protein FAR1-RELATED SEQUENCE 4 isoform X2 [Cucumis sativus] >gi|700194331|gb|KGN49535.1| hypothetical protein Csa_6G538640 [Cucumis sativus]	gi|341940712|sp|Q6NQJ7.2|FRS4_ARATHRecName: Full=Protein FAR1-RELATED SEQUENCE 4 [Arabidopsis thaliana]	-	-
XLOC_003457	TCONS_00008571|m.118	gi|449433469|ref|XP_004134520.1|PREDICTED: protein FAR1-RELATED SEQUENCE 4 isoform X2 [Cucumis sativus] >gi|700194331|gb|KGN49535.1| hypothetical protein Csa_6G538640 [Cucumis sativus]	gi|341940712|sp|Q6NQJ7.2|FRS4_ARATHRecName: Full=Protein FAR1-RELATED SEQUENCE 4 [Arabidopsis thaliana]	-	-
XLOC_003457	TCONS_00008572|m.119	gi|449433469|ref|XP_004134520.1|PREDICTED: protein FAR1-RELATED SEQUENCE 4 isoform X2 [Cucumis sativus] >gi|700194331|gb|KGN49535.1| hypothetical protein Csa_6G538640 [Cucumis sativus]	gi|341940712|sp|Q6NQJ7.2|FRS4_ARATHRecName: Full=Protein FAR1-RELATED SEQUENCE 4 [Arabidopsis thaliana]	-	-
XLOC_003457	TCONS_00008572|m.120	gi|449433469|ref|XP_004134520.1|PREDICTED: protein FAR1-RELATED SEQUENCE 4 isoform X2 [Cucumis sativus] >gi|700194331|gb|KGN49535.1| hypothetical protein Csa_6G538640 [Cucumis sativus]	gi|341940712|sp|Q6NQJ7.2|FRS4_ARATHRecName: Full=Protein FAR1-RELATED SEQUENCE 4 [Arabidopsis thaliana]	-	-
XLOC_003481	TCONS_00008620|m.212	-	-	-	-
XLOC_003490	TCONS_00008629|m.102	-	-	-	-
XLOC_003490	TCONS_00008629|m.103	-	-	-	-
XLOC_003495	TCONS_00008634|m.314	gi|147818673|emb|CAN73924.1|hypothetical protein VITISV_041509 [Vitis vinifera]	gi|130582|sp|P10978.1|POLX_TOBACRecName: Full=Retrovirus-related Pol polyprotein from transposon TNT 1-94; Includes: RecName: Full=Protease; Includes: RecName: Full=Reverse transcriptase; Includes: RecName: Full=Endonuclease [Nicotiana tabacum]	GO:0003964, GO:0046872, GO:0004518, GO:0006508, GO:0004519, GO:0016740, GO:0016787, GO:0090305, GO:0004190, GO:0016779, GO:0008270, GO:0008233, GO:0006278, GO:0015074, GO:0003676	-
XLOC_003495	TCONS_00008634|m.315	gi|147818673|emb|CAN73924.1|hypothetical protein VITISV_041509 [Vitis vinifera]	gi|130582|sp|P10978.1|POLX_TOBACRecName: Full=Retrovirus-related Pol polyprotein from transposon TNT 1-94; Includes: RecName: Full=Protease; Includes: RecName: Full=Reverse transcriptase; Includes: RecName: Full=Endonuclease [Nicotiana tabacum]	GO:0003964, GO:0046872, GO:0004518, GO:0006508, GO:0004519, GO:0016740, GO:0016787, GO:0090305, GO:0004190, GO:0016779, GO:0008270, GO:0008233, GO:0006278, GO:0015074, GO:0003676	-
XLOC_003496	TCONS_00008635|m.242	gi|700193203|gb|KGN48407.1|hypothetical protein Csa_6G486800 [Cucumis sativus]	-	-	-
XLOC_003500	TCONS_00008639|m.144	gi|700193102|gb|KGN48306.1|Iron-sulfur binding oxidoreductase [Cucumis sativus]	-	-	-
XLOC_003502	TCONS_00008641|m.273	gi|659067215|ref|XP_008438260.1|PREDICTED: putative RING-H2 finger protein ATL61 [Cucumis melo]	gi|68565331|sp|Q9SG96.1|ATL72_ARATHRecName: Full=RING-H2 finger protein ATL72 [Arabidopsis thaliana]	GO:0045492, GO:0008270, GO:0016021, GO:0010413, GO:0005634, GO:0016567	-
XLOC_003511	TCONS_00008650|m.167	gi|778660504|ref|XP_011656345.1|PREDICTED: uncharacterized protein LOC105435721 isoform X1 [Cucumis sativus] >gi|778660507|ref|XP_011656351.1| PREDICTED: uncharacterized protein LOC105435721 isoform X2 [Cucumis sativus]	gi|38258172|sp|Q8I7P9.1|POL5_DROMERecName: Full=Retrovirus-related Pol polyprotein from transposon opus; Includes: RecName: Full=Protease; Includes: RecName: Full=Reverse transcriptase; Includes: RecName: Full=Endonuclease [Drosophila melanogaster]	-	-
XLOC_003512	TCONS_00008651|m.133	gi|778660504|ref|XP_011656345.1|PREDICTED: uncharacterized protein LOC105435721 isoform X1 [Cucumis sativus] >gi|778660507|ref|XP_011656351.1| PREDICTED: uncharacterized protein LOC105435721 isoform X2 [Cucumis sativus]	-	-	-
XLOC_003522	TCONS_00008661|m.43	gi|645245910|ref|XP_008229105.1|PREDICTED: uncharacterized protein LOC103328489 [Prunus mume]	-	-	-
XLOC_003532	TCONS_00008671|m.277	gi|700210588|gb|KGN65684.1|hypothetical protein Csa_1G496800 [Cucumis sativus]	-	-	-
XLOC_003537	TCONS_00008676|m.53	gi|147834561|emb|CAN71996.1|hypothetical protein VITISV_023485 [Vitis vinifera]	gi|45477041|sp|P92519.1|M810_ARATHRecName: Full=Uncharacterized mitochondrial protein AtMg00810; AltName: Full=ORF240b (mitochondrion) [Arabidopsis thaliana]	-	-
XLOC_003538	TCONS_00008677|m.106	-	-	-	-
XLOC_003542	TCONS_00008681|m.42	gi|778661708|ref|XP_011658594.1|PREDICTED: inositol 3-kinase isoform X2 [Cucumis sativus]	-	-	-
XLOC_003545	TCONS_00008684|m.288	gi|731356666|ref|XP_010689794.1|PREDICTED: uncharacterized protein LOC104903457 [Beta vulgaris subsp. vulgaris]	-	-	-
XLOC_003546	TCONS_00008685|m.221	gi|297742152|emb|CBI33939.3|unnamed protein product [Vitis vinifera]	-	-	-
XLOC_003551	TCONS_00008690|m.101	gi|932252332|gb|ALG63288.1|photosystem I P700 chlorophyll a apoprotein A2 (chloroplast) [Beta vulgaris subsp. vulgaris]	gi|131150|sp|P06512.1|PSAB_SPIOLRecName: Full=Photosystem I P700 chlorophyll a apoprotein A2; AltName: Full=PSI-B; AltName: Full=PsaB (chloroplast) [Spinacia oleracea]	GO:0000287, GO:0009507, GO:0046872, GO:0016491, GO:0016020, GO:0018298, GO:0016021, GO:0055114, GO:0051539, GO:0015979, GO:0016168, GO:0051536, GO:0009055, GO:0009535, GO:0009579, GO:0009522, GO:0009536	K02690|psaB; photosystem I P700 chlorophyll a apoprotein A2
XLOC_003579	TCONS_00008728|m.511	gi|147857332|emb|CAN79190.1|hypothetical protein VITISV_000232 [Vitis vinifera]	gi|60392921|sp|P11369.2|LORF2_MOUSERecName: Full=LINE-1 retrotransposable element ORF2 protein; Short=ORF2p; AltName: Full=Long interspersed element-1; Short=L1; AltName: Full=Retrovirus-related Pol polyprotein LINE-1; Includes: RecName: Full=Reverse transcriptase; Includes: RecName: Full=Endonuclease [Mus musculus]	-	-
XLOC_003579	TCONS_00008728|m.512	gi|147857332|emb|CAN79190.1|hypothetical protein VITISV_000232 [Vitis vinifera]	gi|60392921|sp|P11369.2|LORF2_MOUSERecName: Full=LINE-1 retrotransposable element ORF2 protein; Short=ORF2p; AltName: Full=Long interspersed element-1; Short=L1; AltName: Full=Retrovirus-related Pol polyprotein LINE-1; Includes: RecName: Full=Reverse transcriptase; Includes: RecName: Full=Endonuclease [Mus musculus]	-	-
XLOC_003579	TCONS_00008728|m.514	gi|147857332|emb|CAN79190.1|hypothetical protein VITISV_000232 [Vitis vinifera]	gi|60392921|sp|P11369.2|LORF2_MOUSERecName: Full=LINE-1 retrotransposable element ORF2 protein; Short=ORF2p; AltName: Full=Long interspersed element-1; Short=L1; AltName: Full=Retrovirus-related Pol polyprotein LINE-1; Includes: RecName: Full=Reverse transcriptase; Includes: RecName: Full=Endonuclease [Mus musculus]	-	-
XLOC_003592	TCONS_00008768|m.506	gi|659111575|ref|XP_008455800.1|PREDICTED: uncharacterized protein LOC103495895 [Cucumis melo]	-	-	-
XLOC_003592	TCONS_00008768|m.507	gi|659111575|ref|XP_008455800.1|PREDICTED: uncharacterized protein LOC103495895 [Cucumis melo]	-	-	-
XLOC_003600	TCONS_00008788|m.529	gi|645265633|ref|XP_008238242.1|PREDICTED: uncharacterized protein LOC103336889 [Prunus mume]	-	-	-
XLOC_003602	TCONS_00008791|m.524	-	-	-	-
XLOC_003671	TCONS_00009003|m.533	gi|659095285|ref|XP_008448501.1|PREDICTED: uncharacterized protein LOC103490660 [Cucumis melo]	gi|75262903|sp|Q9FRV0.1|CHIC_SECCERecName: Full=Basic endochitinase C; AltName: Full=Rye seed chitinase-c; Short=RSC-c; Flags: Precursor [Secale cereale]	GO:0004568, GO:0000272, GO:0031640, GO:0016787, GO:0016798, GO:0050832, GO:0008152, GO:0016998, GO:0008061, GO:0006032, GO:0005576, GO:0005975, GO:0006952	-
XLOC_003676	TCONS_00009014|m.420	gi|778674616|ref|XP_011650257.1|PREDICTED: uncharacterized protein LOC101212814 [Cucumis sativus] >gi|778674618|ref|XP_011650258.1| PREDICTED: uncharacterized protein LOC101212814 [Cucumis sativus] >gi|700200478|gb|KGN55611.1| hypothetical protein Csa_3G002320 [Cucumis sativus]	-	-	-
XLOC_003680	TCONS_00009030|m.522	gi|449456881|ref|XP_004146177.1|PREDICTED: rab proteins geranylgeranyltransferase component A 2 [Cucumis sativus] >gi|700200472|gb|KGN55605.1| hypothetical protein Csa_3G001770 [Cucumis sativus]	-	-	-
XLOC_003716	TCONS_00009190|m.323	gi|659095965|ref|XP_008448854.1|PREDICTED: phosphatidylinositol/phosphatidylcholine transfer protein SFH11 isoform X1 [Cucumis melo]	gi|544604627|sp|F4JYJ3.1|SFH11_ARATHRecName: Full=Phosphatidylinositol/phosphatidylcholine transfer protein SFH11; AltName: Full=Protein SEC FOURTEEN HOMOLOGS 11; Short=AtSFH11 [Arabidopsis thaliana]	GO:0015031, GO:0000139, GO:0006810, GO:0005215, GO:0005886	-
XLOC_003716	TCONS_00009191|m.322	gi|778675405|ref|XP_011650403.1|PREDICTED: phosphatidylinositol/phosphatidylcholine transfer protein SFH11 isoform X2 [Cucumis sativus]	gi|544604627|sp|F4JYJ3.1|SFH11_ARATHRecName: Full=Phosphatidylinositol/phosphatidylcholine transfer protein SFH11; AltName: Full=Protein SEC FOURTEEN HOMOLOGS 11; Short=AtSFH11 [Arabidopsis thaliana]	GO:0015031, GO:0000139, GO:0006810, GO:0005215, GO:0005886	-
XLOC_003737	TCONS_00009249|m.421	gi|659096053|ref|XP_008448901.1|PREDICTED: uncharacterized protein LOC103490927 [Cucumis melo] >gi|659096055|ref|XP_008448902.1| PREDICTED: uncharacterized protein LOC103490927 [Cucumis melo]	-	-	-
XLOC_003737	TCONS_00009250|m.427	gi|659096053|ref|XP_008448901.1|PREDICTED: uncharacterized protein LOC103490927 [Cucumis melo] >gi|659096055|ref|XP_008448902.1| PREDICTED: uncharacterized protein LOC103490927 [Cucumis melo]	-	-	-
XLOC_003737	TCONS_00009251|m.424	gi|659096053|ref|XP_008448901.1|PREDICTED: uncharacterized protein LOC103490927 [Cucumis melo] >gi|659096055|ref|XP_008448902.1| PREDICTED: uncharacterized protein LOC103490927 [Cucumis melo]	-	-	-
XLOC_003881	TCONS_00009574|m.335	gi|346578172|ref|YP_004841764.1|maturase K [Cucumis melo subsp. melo] >gi|344030472|gb|AEM76873.1| maturase K [Cucumis melo subsp. melo]	gi|122202894|sp|Q2QDA7.1|MATK_CUCSARecName: Full=Maturase K; AltName: Full=Intron maturase (chloroplast) [Cucumis sativus]	GO:0003723, GO:0009507, GO:0008380, GO:0008033, GO:0006397, GO:0009536	-
XLOC_003899	TCONS_00009611|m.438	gi|218200979|gb|EEC83406.1|hypothetical protein OsI_28856 [Oryza sativa Indica Group]	-	-	-
XLOC_003899	TCONS_00009613|m.436	gi|218200979|gb|EEC83406.1|hypothetical protein OsI_28856 [Oryza sativa Indica Group]	-	-	-
XLOC_003899	TCONS_00009617|m.435	gi|218200979|gb|EEC83406.1|hypothetical protein OsI_28856 [Oryza sativa Indica Group]	-	-	-
XLOC_003909	TCONS_00009659|m.415	gi|659130343|ref|XP_008465119.1|PREDICTED: uncharacterized protein LOC103502803 isoform X6 [Cucumis melo]	-	-	-
XLOC_003998	TCONS_00009879|m.474	gi|731366109|ref|XP_010694890.1|PREDICTED: uncharacterized protein LOC104907630 [Beta vulgaris subsp. vulgaris]	-	-	-
XLOC_004000	TCONS_00009885|m.371	-	-	-	-
XLOC_004000	TCONS_00009886|m.372	-	-	-	-
XLOC_004013	TCONS_00009909|m.373	gi|659108780|ref|XP_008454385.1|PREDICTED: histone deacetylase 6 [Cucumis melo]	gi|205371758|sp|Q9UBN7.2|HDAC6_HUMANRecName: Full=Histone deacetylase 6; Short=HD6 [Homo sapiens]	GO:0048156, GO:0006914, GO:0006515, GO:0005901, GO:0070201, GO:0005829, GO:0046970, GO:0070842, GO:0031078, GO:0070840, GO:0034983, GO:0070846, GO:0048471, GO:0032129, GO:0030425, GO:0071218, GO:0070845, GO:0030424, GO:0016568, GO:0032041, GO:0008013, GO:0006351, GO:0031593, GO:0008017, GO:0006476, GO:0006355, GO:0060765, GO:0006511, GO:0006996, GO:0005515, GO:0034739, GO:0031625, GO:0003779, GO:…	-
XLOC_004091	TCONS_00010095|m.330	gi|449467603|ref|XP_004151512.1|PREDICTED: structure-specific endonuclease subunit SLX1 [Cucumis sativus] >gi|700203424|gb|KGN58557.1| hypothetical protein Csa_3G683170 [Cucumis sativus]	gi|259511448|sp|B6JY16.1|SLX1_SCHJYRecName: Full=Structure-specific endonuclease subunit slx1 [Schizosaccharomyces japonicus yFS275]	GO:0004518, GO:0046872, GO:0004519, GO:0016787, GO:0033557, GO:0017108, GO:0006281, GO:0090305, GO:0000737, GO:0006310, GO:0004520, GO:0005634, GO:0006974	K15078|SLX1; structure-specific endonuclease subunit SLX1 [EC:3.6.1.-]
XLOC_004091	TCONS_00010096|m.329	gi|449467603|ref|XP_004151512.1|PREDICTED: structure-specific endonuclease subunit SLX1 [Cucumis sativus] >gi|700203424|gb|KGN58557.1| hypothetical protein Csa_3G683170 [Cucumis sativus]	-	-	-
XLOC_004091	TCONS_00010097|m.332	gi|449467603|ref|XP_004151512.1|PREDICTED: structure-specific endonuclease subunit SLX1 [Cucumis sativus] >gi|700203424|gb|KGN58557.1| hypothetical protein Csa_3G683170 [Cucumis sativus]	gi|259511448|sp|B6JY16.1|SLX1_SCHJYRecName: Full=Structure-specific endonuclease subunit slx1 [Schizosaccharomyces japonicus yFS275]	GO:0004518, GO:0046872, GO:0004519, GO:0016787, GO:0033557, GO:0017108, GO:0006281, GO:0090305, GO:0000737, GO:0006310, GO:0004520, GO:0005634, GO:0006974	K15078|SLX1; structure-specific endonuclease subunit SLX1 [EC:3.6.1.-]
XLOC_004091	TCONS_00010098|m.331	gi|659123783|ref|XP_008461838.1|PREDICTED: structure-specific endonuclease subunit slx1 [Cucumis melo] >gi|659123785|ref|XP_008461839.1| PREDICTED: structure-specific endonuclease subunit slx1 [Cucumis melo]	gi|259511448|sp|B6JY16.1|SLX1_SCHJYRecName: Full=Structure-specific endonuclease subunit slx1 [Schizosaccharomyces japonicus yFS275]	GO:0004518, GO:0046872, GO:0004519, GO:0016787, GO:0033557, GO:0017108, GO:0006281, GO:0090305, GO:0000737, GO:0006310, GO:0004520, GO:0005634, GO:0006974	-
XLOC_004104	TCONS_00010127|m.368	gi|700203458|gb|KGN58591.1|hypothetical protein Csa_3G696860 [Cucumis sativus]	gi|75204387|sp|Q9SFB0.1|FRD3_ARATHRecName: Full=MATE efflux family protein FRD3; AltName: Full=MATE citrate transporter; AltName: Full=Protein DTX43; AltName: Full=Protein FERRIC REDUCTASE DEFECTIVE 3; Short=AtFRD3; AltName: Full=Protein MANGANESE ACCUMULATOR 1 [Arabidopsis thaliana]	GO:0006826, GO:0045492, GO:0006879, GO:0016020, GO:0016021, GO:0010106, GO:0015706, GO:0010413, GO:0071369, GO:0071732, GO:0010167, GO:0015238, GO:0015137, GO:0015297, GO:0071281, GO:0006855, GO:0005623, GO:0005215, GO:0005886	-
XLOC_004120	TCONS_00010160|m.472	gi|449439747|ref|XP_004137647.1|PREDICTED: uncharacterized protein LOC101215661 [Cucumis sativus] >gi|700203509|gb|KGN58642.1| hypothetical protein Csa_3G710210 [Cucumis sativus]	-	-	-
XLOC_004120	TCONS_00010161|m.473	gi|449439747|ref|XP_004137647.1|PREDICTED: uncharacterized protein LOC101215661 [Cucumis sativus] >gi|700203509|gb|KGN58642.1| hypothetical protein Csa_3G710210 [Cucumis sativus]	-	-	-
XLOC_004124	TCONS_00010177|m.453	gi|700203516|gb|KGN58649.1|hypothetical protein Csa_3G710765 [Cucumis sativus]	-	-	-
XLOC_004129	TCONS_00010214|m.389	gi|659130401|ref|XP_008465151.1|PREDICTED: phosphatidyl-N-methylethanolamine N-methyltransferase [Cucumis melo]	gi|75200735|sp|Q9SAH5.1|PLMT_ARATHRecName: Full=Phosphatidyl-N-methylethanolamine N-methyltransferase; AltName: Full=Phospholipid N-methyltransferase; Short=AtPLMT [Arabidopsis thaliana]	GO:0009507, GO:0016021, GO:0043231, GO:0080101, GO:0008654, GO:0006656, GO:0032259, GO:0000773	K00550|OPI3; methylene-fatty-acyl-phospholipid synthase [EC:2.1.1.16]
XLOC_004129	TCONS_00010214|m.390	gi|659130401|ref|XP_008465151.1|PREDICTED: phosphatidyl-N-methylethanolamine N-methyltransferase [Cucumis melo]	gi|75200735|sp|Q9SAH5.1|PLMT_ARATHRecName: Full=Phosphatidyl-N-methylethanolamine N-methyltransferase; AltName: Full=Phospholipid N-methyltransferase; Short=AtPLMT [Arabidopsis thaliana]	GO:0009507, GO:0016021, GO:0043231, GO:0080101, GO:0008654, GO:0006656, GO:0032259, GO:0000773	-
XLOC_004149	TCONS_00010261|m.490	gi|778686028|ref|XP_011652319.1|PREDICTED: uncharacterized protein LOC101204535 [Cucumis sativus] >gi|778686031|ref|XP_011652320.1| PREDICTED: uncharacterized protein LOC101204535 [Cucumis sativus] >gi|700204621|gb|KGN59754.1| hypothetical protein Csa_3G843240 [Cucumis sativus]	-	-	-
XLOC_004172	TCONS_00010329|m.361	gi|659085692|ref|XP_008443551.1|PREDICTED: uncharacterized protein LOC103487112 isoform X1 [Cucumis melo]	-	-	-
XLOC_004172	TCONS_00010331|m.362	gi|659085692|ref|XP_008443551.1|PREDICTED: uncharacterized protein LOC103487112 isoform X1 [Cucumis melo]	-	-	-
XLOC_004199	TCONS_00010393|m.393	gi|307135903|gb|ADN33767.1|gag protease polyprotein [Cucumis melo subsp. melo]	-	-	-
XLOC_004199	TCONS_00010393|m.394	gi|307135903|gb|ADN33767.1|gag protease polyprotein [Cucumis melo subsp. melo]	-	-	-
XLOC_004199	TCONS_00010394|m.391	gi|307135903|gb|ADN33767.1|gag protease polyprotein [Cucumis melo subsp. melo]	-	-	-
XLOC_004199	TCONS_00010394|m.392	gi|307135903|gb|ADN33767.1|gag protease polyprotein [Cucumis melo subsp. melo]	-	-	-
XLOC_004332	TCONS_00010799|m.484	gi|778684886|ref|XP_011652116.1|PREDICTED: zinc finger protein WIP2-like [Cucumis sativus] >gi|700204201|gb|KGN59334.1| hypothetical protein Csa_3G810580 [Cucumis sativus]	gi|75337752|sp|Q9SVY1.1|ZWIP2_ARATHRecName: Full=Zinc finger protein WIP2; AltName: Full=Protein NO TRANSMITTING TRACT; AltName: Full=WIP-domain protein 2; Short=AtWIP2 [Arabidopsis thaliana]	GO:0003700, GO:1990058, GO:0009827, GO:0008270, GO:0006351, GO:0046872, GO:0009860, GO:0006355, GO:0005634, GO:0010500, GO:0090406, GO:0003676	-
XLOC_004332	TCONS_00010799|m.486	gi|778684886|ref|XP_011652116.1|PREDICTED: zinc finger protein WIP2-like [Cucumis sativus] >gi|700204201|gb|KGN59334.1| hypothetical protein Csa_3G810580 [Cucumis sativus]	gi|75337752|sp|Q9SVY1.1|ZWIP2_ARATHRecName: Full=Zinc finger protein WIP2; AltName: Full=Protein NO TRANSMITTING TRACT; AltName: Full=WIP-domain protein 2; Short=AtWIP2 [Arabidopsis thaliana]	GO:0003700, GO:1990058, GO:0009827, GO:0008270, GO:0006351, GO:0046872, GO:0009860, GO:0006355, GO:0005634, GO:0010500, GO:0090406, GO:0003676	-
XLOC_004431	TCONS_00011087|m.480	gi|778684115|ref|XP_011651990.1|PREDICTED: phytosulfokines 5-like [Cucumis sativus]	-	-	-
XLOC_004440	TCONS_00011101|m.446	gi|659084238|ref|XP_008442784.1|PREDICTED: F-box protein PP2-A15 isoform X2 [Cucumis melo]	gi|75263847|sp|Q9LF92.1|P2A15_ARATHRecName: Full=F-box protein PP2-A15; AltName: Full=Protein PHLOEM PROTEIN 2-LIKE A15; Short=AtPP2-A15 [Arabidopsis thaliana]	GO:0030246, GO:0005634	-
XLOC_004440	TCONS_00011101|m.447	gi|659084238|ref|XP_008442784.1|PREDICTED: F-box protein PP2-A15 isoform X2 [Cucumis melo]	gi|75263847|sp|Q9LF92.1|P2A15_ARATHRecName: Full=F-box protein PP2-A15; AltName: Full=Protein PHLOEM PROTEIN 2-LIKE A15; Short=AtPP2-A15 [Arabidopsis thaliana]	GO:0030246, GO:0005634	-
XLOC_004440	TCONS_00011102|m.448	gi|659084238|ref|XP_008442784.1|PREDICTED: F-box protein PP2-A15 isoform X2 [Cucumis melo]	gi|75263847|sp|Q9LF92.1|P2A15_ARATHRecName: Full=F-box protein PP2-A15; AltName: Full=Protein PHLOEM PROTEIN 2-LIKE A15; Short=AtPP2-A15 [Arabidopsis thaliana]	GO:0030246, GO:0005634	-
XLOC_004496	TCONS_00011292|m.476	gi|449440053|ref|XP_004137799.1|PREDICTED: uncharacterized protein LOC101211971 [Cucumis sativus] >gi|700203792|gb|KGN58925.1| hypothetical protein Csa_3G736730 [Cucumis sativus]	-	-	-
XLOC_004597	TCONS_00011590|m.396	gi|658030603|ref|XP_008350747.1|PREDICTED: uncharacterized protein LOC103414113 [Malus domestica]	gi|75268070|sp|Q9ZVI9.1|PECT1_ARATHRecName: Full=Ethanolamine-phosphate cytidylyltransferase; AltName: Full=CTP:phosphoethanolamine cytidylyltransferase; AltName: Full=Phosphorylethanolamine cytidylyltransferase 1 [Arabidopsis thaliana]	GO:0031307, GO:0004306, GO:0005739, GO:0009058, GO:0006646, GO:0005634	K00967|PCYT2; ethanolamine-phosphate cytidylyltransferase [EC:2.7.7.14]
XLOC_004609	TCONS_00011614|m.464	gi|657990185|ref|XP_008387315.1|PREDICTED: uncharacterized protein LOC103449768 [Malus domestica]	gi|60392921|sp|P11369.2|LORF2_MOUSERecName: Full=LINE-1 retrotransposable element ORF2 protein; Short=ORF2p; AltName: Full=Long interspersed element-1; Short=L1; AltName: Full=Retrovirus-related Pol polyprotein LINE-1; Includes: RecName: Full=Reverse transcriptase; Includes: RecName: Full=Endonuclease [Mus musculus]	-	-
XLOC_004609	TCONS_00011614|m.467	gi|657990185|ref|XP_008387315.1|PREDICTED: uncharacterized protein LOC103449768 [Malus domestica]	gi|60392921|sp|P11369.2|LORF2_MOUSERecName: Full=LINE-1 retrotransposable element ORF2 protein; Short=ORF2p; AltName: Full=Long interspersed element-1; Short=L1; AltName: Full=Retrovirus-related Pol polyprotein LINE-1; Includes: RecName: Full=Reverse transcriptase; Includes: RecName: Full=Endonuclease [Mus musculus]	-	-
XLOC_004625	TCONS_00011655|m.416	gi|659095636|ref|XP_008448686.1|PREDICTED: abscisic acid receptor PYR1-like [Cucumis melo]	gi|75161694|sp|Q8VZS8.1|PYL1_ARATHRecName: Full=Abscisic acid receptor PYL1; AltName: Full=ABI1-binding protein 6; AltName: Full=PYR1-like protein 1; AltName: Full=Regulatory components of ABA receptor 9 [Arabidopsis thaliana]	GO:0005515, GO:0042803, GO:0080163, GO:0009738, GO:0009684, GO:0019761, GO:0010427, GO:0004872, GO:0006569, GO:0005634	-
XLOC_004650	TCONS_00011720|m.442	gi|778688284|ref|XP_011652709.1|PREDICTED: PHD finger protein MALE MEIOCYTE DEATH 1 [Cucumis sativus] >gi|700200571|gb|KGN55704.1| hypothetical protein Csa_3G006660 [Cucumis sativus]	gi|75232134|sp|Q7X6Y7.1|MMD1_ARATHRecName: Full=PHD finger protein MALE MEIOCYTE DEATH 1 [Arabidopsis thaliana]	GO:0003677, GO:0007060, GO:0008270, GO:0005739, GO:0006351, GO:0048235, GO:0006355, GO:0005634	-
XLOC_004678	TCONS_00011779|m.400	gi|778674674|ref|XP_011650273.1|PREDICTED: bifunctional nuclease 2 [Cucumis sativus] >gi|700200496|gb|KGN55629.1| hypothetical protein Csa_3G002490 [Cucumis sativus]	-	-	-
XLOC_004754	TCONS_00012048|m.450	gi|659096079|ref|XP_008448916.1|PREDICTED: protein cornichon homolog 4 [Cucumis melo] >gi|659096081|ref|XP_008448917.1| PREDICTED: protein cornichon homolog 4 [Cucumis melo]	gi|75148636|sp|Q84W04.1|CNIH4_ARATHRecName: Full=Protein cornichon homolog 4 [Arabidopsis thaliana]	GO:0005515, GO:0016020, GO:0016021, GO:0035556	-
XLOC_004754	TCONS_00012049|m.452	gi|659096079|ref|XP_008448916.1|PREDICTED: protein cornichon homolog 4 [Cucumis melo] >gi|659096081|ref|XP_008448917.1| PREDICTED: protein cornichon homolog 4 [Cucumis melo]	gi|75148636|sp|Q84W04.1|CNIH4_ARATHRecName: Full=Protein cornichon homolog 4 [Arabidopsis thaliana]	GO:0005515, GO:0016020, GO:0016021, GO:0035556	-
XLOC_004754	TCONS_00012050|m.451	gi|659096079|ref|XP_008448916.1|PREDICTED: protein cornichon homolog 4 [Cucumis melo] >gi|659096081|ref|XP_008448917.1| PREDICTED: protein cornichon homolog 4 [Cucumis melo]	gi|75148636|sp|Q84W04.1|CNIH4_ARATHRecName: Full=Protein cornichon homolog 4 [Arabidopsis thaliana]	GO:0005515, GO:0016020, GO:0016021, GO:0035556	-
XLOC_004793	TCONS_00012166|m.383	gi|225451106|ref|XP_002266567.1|PREDICTED: probable protein S-acyltransferase 17 [Vitis vinifera] >gi|298205009|emb|CBI34316.3| unnamed protein product [Vitis vinifera]	gi|122214962|sp|Q3EBC2.1|ZDHC5_ARATHRecName: Full=Probable protein S-acyltransferase 17; AltName: Full=Probable palmitoyltransferase At3g04970; AltName: Full=Zinc finger DHHC domain-containing protein At3g04970 [Arabidopsis thaliana]	GO:0005789, GO:0008150, GO:0019706, GO:0008270, GO:0030659, GO:0016021, GO:0005576	K20003|ZDHHC4; palmitoyltransferase ZDHHC4 [EC:2.3.1.225]
XLOC_004793	TCONS_00012166|m.384	gi|225451106|ref|XP_002266567.1|PREDICTED: probable protein S-acyltransferase 17 [Vitis vinifera] >gi|298205009|emb|CBI34316.3| unnamed protein product [Vitis vinifera]	gi|122214962|sp|Q3EBC2.1|ZDHC5_ARATHRecName: Full=Probable protein S-acyltransferase 17; AltName: Full=Probable palmitoyltransferase At3g04970; AltName: Full=Zinc finger DHHC domain-containing protein At3g04970 [Arabidopsis thaliana]	GO:0005789, GO:0008150, GO:0019706, GO:0008270, GO:0030659, GO:0016021, GO:0005576	K20003|ZDHHC4; palmitoyltransferase ZDHHC4 [EC:2.3.1.225]
XLOC_004793	TCONS_00012167|m.378	gi|700200866|gb|KGN55999.1|hypothetical protein Csa_3G045130 [Cucumis sativus]	gi|122214962|sp|Q3EBC2.1|ZDHC5_ARATHRecName: Full=Probable protein S-acyltransferase 17; AltName: Full=Probable palmitoyltransferase At3g04970; AltName: Full=Zinc finger DHHC domain-containing protein At3g04970 [Arabidopsis thaliana]	GO:0005789, GO:0008150, GO:0019706, GO:0008270, GO:0030659, GO:0016021, GO:0005576	K20003|ZDHHC4; palmitoyltransferase ZDHHC4 [EC:2.3.1.225]
XLOC_004793	TCONS_00012167|m.379	gi|700200866|gb|KGN55999.1|hypothetical protein Csa_3G045130 [Cucumis sativus]	gi|122214962|sp|Q3EBC2.1|ZDHC5_ARATHRecName: Full=Probable protein S-acyltransferase 17; AltName: Full=Probable palmitoyltransferase At3g04970; AltName: Full=Zinc finger DHHC domain-containing protein At3g04970 [Arabidopsis thaliana]	GO:0005789, GO:0008150, GO:0019706, GO:0008270, GO:0030659, GO:0016021, GO:0005576	K20003|ZDHHC4; palmitoyltransferase ZDHHC4 [EC:2.3.1.225]
XLOC_004793	TCONS_00012168|m.380	gi|700200866|gb|KGN55999.1|hypothetical protein Csa_3G045130 [Cucumis sativus]	gi|122214962|sp|Q3EBC2.1|ZDHC5_ARATHRecName: Full=Probable protein S-acyltransferase 17; AltName: Full=Probable palmitoyltransferase At3g04970; AltName: Full=Zinc finger DHHC domain-containing protein At3g04970 [Arabidopsis thaliana]	GO:0005789, GO:0008150, GO:0019706, GO:0008270, GO:0030659, GO:0016021, GO:0005576	K20003|ZDHHC4; palmitoyltransferase ZDHHC4 [EC:2.3.1.225]
XLOC_004793	TCONS_00012168|m.381	gi|700200866|gb|KGN55999.1|hypothetical protein Csa_3G045130 [Cucumis sativus]	gi|122214962|sp|Q3EBC2.1|ZDHC5_ARATHRecName: Full=Probable protein S-acyltransferase 17; AltName: Full=Probable palmitoyltransferase At3g04970; AltName: Full=Zinc finger DHHC domain-containing protein At3g04970 [Arabidopsis thaliana]	GO:0005789, GO:0008150, GO:0019706, GO:0008270, GO:0030659, GO:0016021, GO:0005576	K20003|ZDHHC4; palmitoyltransferase ZDHHC4 [EC:2.3.1.225]
XLOC_004793	TCONS_00012169|m.376	gi|700200866|gb|KGN55999.1|hypothetical protein Csa_3G045130 [Cucumis sativus]	gi|122214962|sp|Q3EBC2.1|ZDHC5_ARATHRecName: Full=Probable protein S-acyltransferase 17; AltName: Full=Probable palmitoyltransferase At3g04970; AltName: Full=Zinc finger DHHC domain-containing protein At3g04970 [Arabidopsis thaliana]	GO:0005789, GO:0008150, GO:0019706, GO:0008270, GO:0030659, GO:0016021, GO:0005576	K20003|ZDHHC4; palmitoyltransferase ZDHHC4 [EC:2.3.1.225]
XLOC_004793	TCONS_00012170|m.374	gi|700200866|gb|KGN55999.1|hypothetical protein Csa_3G045130 [Cucumis sativus]	gi|122214962|sp|Q3EBC2.1|ZDHC5_ARATHRecName: Full=Probable protein S-acyltransferase 17; AltName: Full=Probable palmitoyltransferase At3g04970; AltName: Full=Zinc finger DHHC domain-containing protein At3g04970 [Arabidopsis thaliana]	GO:0005789, GO:0008150, GO:0019706, GO:0008270, GO:0030659, GO:0016021, GO:0005576	K20003|ZDHHC4; palmitoyltransferase ZDHHC4 [EC:2.3.1.225]
XLOC_004793	TCONS_00012170|m.375	gi|700200866|gb|KGN55999.1|hypothetical protein Csa_3G045130 [Cucumis sativus]	gi|122214962|sp|Q3EBC2.1|ZDHC5_ARATHRecName: Full=Probable protein S-acyltransferase 17; AltName: Full=Probable palmitoyltransferase At3g04970; AltName: Full=Zinc finger DHHC domain-containing protein At3g04970 [Arabidopsis thaliana]	GO:0005789, GO:0008150, GO:0019706, GO:0008270, GO:0030659, GO:0016021, GO:0005576	K20003|ZDHHC4; palmitoyltransferase ZDHHC4 [EC:2.3.1.225]
XLOC_004793	TCONS_00012171|m.377	gi|700200866|gb|KGN55999.1|hypothetical protein Csa_3G045130 [Cucumis sativus]	gi|122214962|sp|Q3EBC2.1|ZDHC5_ARATHRecName: Full=Probable protein S-acyltransferase 17; AltName: Full=Probable palmitoyltransferase At3g04970; AltName: Full=Zinc finger DHHC domain-containing protein At3g04970 [Arabidopsis thaliana]	GO:0005789, GO:0008150, GO:0019706, GO:0008270, GO:0030659, GO:0016021, GO:0005576	K20003|ZDHHC4; palmitoyltransferase ZDHHC4 [EC:2.3.1.225]
XLOC_004794	TCONS_00012172|m.357	gi|449461078|ref|XP_004148270.1|PREDICTED: gamma-tubulin complex component 2 [Cucumis sativus]	gi|75168954|sp|Q9C5H9.1|GACP2_ARATHRecName: Full=Gamma-tubulin complex component 2; Short=AtGCP2; Short=GCP-2; AltName: Full=Protein SPIRAL 3; AltName: Full=Spindle pole body protein Spc97 homolog; Short=AtSpc97 [Arabidopsis thaliana]	GO:0005515, GO:0005635, GO:0005737, GO:0005938, GO:0033566, GO:0048229, GO:0055028, GO:0000930, GO:0090063, GO:0005634	K16569|TUBGCP2; gamma-tubulin complex component 2
XLOC_004794	TCONS_00012172|m.358	gi|449461078|ref|XP_004148270.1|PREDICTED: gamma-tubulin complex component 2 [Cucumis sativus]	gi|75168954|sp|Q9C5H9.1|GACP2_ARATHRecName: Full=Gamma-tubulin complex component 2; Short=AtGCP2; Short=GCP-2; AltName: Full=Protein SPIRAL 3; AltName: Full=Spindle pole body protein Spc97 homolog; Short=AtSpc97 [Arabidopsis thaliana]	GO:0005515, GO:0005635, GO:0005737, GO:0005938, GO:0033566, GO:0048229, GO:0055028, GO:0000930, GO:0090063, GO:0005634	-
XLOC_004794	TCONS_00012172|m.359	gi|449461078|ref|XP_004148270.1|PREDICTED: gamma-tubulin complex component 2 [Cucumis sativus]	gi|75168954|sp|Q9C5H9.1|GACP2_ARATHRecName: Full=Gamma-tubulin complex component 2; Short=AtGCP2; Short=GCP-2; AltName: Full=Protein SPIRAL 3; AltName: Full=Spindle pole body protein Spc97 homolog; Short=AtSpc97 [Arabidopsis thaliana]	GO:0005515, GO:0005635, GO:0005737, GO:0005938, GO:0033566, GO:0048229, GO:0055028, GO:0000930, GO:0090063, GO:0005634	K16569|TUBGCP2; gamma-tubulin complex component 2
XLOC_004794	TCONS_00012173|m.345	gi|449461078|ref|XP_004148270.1|PREDICTED: gamma-tubulin complex component 2 [Cucumis sativus]	gi|75168954|sp|Q9C5H9.1|GACP2_ARATHRecName: Full=Gamma-tubulin complex component 2; Short=AtGCP2; Short=GCP-2; AltName: Full=Protein SPIRAL 3; AltName: Full=Spindle pole body protein Spc97 homolog; Short=AtSpc97 [Arabidopsis thaliana]	GO:0005515, GO:0005635, GO:0005737, GO:0005938, GO:0033566, GO:0048229, GO:0055028, GO:0000930, GO:0090063, GO:0005634	K16569|TUBGCP2; gamma-tubulin complex component 2
XLOC_004794	TCONS_00012173|m.346	gi|449461078|ref|XP_004148270.1|PREDICTED: gamma-tubulin complex component 2 [Cucumis sativus]	gi|75168954|sp|Q9C5H9.1|GACP2_ARATHRecName: Full=Gamma-tubulin complex component 2; Short=AtGCP2; Short=GCP-2; AltName: Full=Protein SPIRAL 3; AltName: Full=Spindle pole body protein Spc97 homolog; Short=AtSpc97 [Arabidopsis thaliana]	GO:0005515, GO:0005635, GO:0005737, GO:0005938, GO:0033566, GO:0048229, GO:0055028, GO:0000930, GO:0090063, GO:0005634	K16569|TUBGCP2; gamma-tubulin complex component 2
XLOC_004794	TCONS_00012174|m.341	gi|449461078|ref|XP_004148270.1|PREDICTED: gamma-tubulin complex component 2 [Cucumis sativus]	gi|75168954|sp|Q9C5H9.1|GACP2_ARATHRecName: Full=Gamma-tubulin complex component 2; Short=AtGCP2; Short=GCP-2; AltName: Full=Protein SPIRAL 3; AltName: Full=Spindle pole body protein Spc97 homolog; Short=AtSpc97 [Arabidopsis thaliana]	GO:0005515, GO:0005635, GO:0005737, GO:0005938, GO:0033566, GO:0048229, GO:0055028, GO:0000930, GO:0090063, GO:0005634	K16569|TUBGCP2; gamma-tubulin complex component 2
XLOC_004794	TCONS_00012174|m.342	gi|449461078|ref|XP_004148270.1|PREDICTED: gamma-tubulin complex component 2 [Cucumis sativus]	gi|75168954|sp|Q9C5H9.1|GACP2_ARATHRecName: Full=Gamma-tubulin complex component 2; Short=AtGCP2; Short=GCP-2; AltName: Full=Protein SPIRAL 3; AltName: Full=Spindle pole body protein Spc97 homolog; Short=AtSpc97 [Arabidopsis thaliana]	GO:0005515, GO:0005635, GO:0005737, GO:0005938, GO:0033566, GO:0048229, GO:0055028, GO:0000930, GO:0090063, GO:0005634	K16569|TUBGCP2; gamma-tubulin complex component 2
XLOC_004794	TCONS_00012174|m.343	gi|449461078|ref|XP_004148270.1|PREDICTED: gamma-tubulin complex component 2 [Cucumis sativus]	gi|75168954|sp|Q9C5H9.1|GACP2_ARATHRecName: Full=Gamma-tubulin complex component 2; Short=AtGCP2; Short=GCP-2; AltName: Full=Protein SPIRAL 3; AltName: Full=Spindle pole body protein Spc97 homolog; Short=AtSpc97 [Arabidopsis thaliana]	GO:0005515, GO:0005635, GO:0005737, GO:0005938, GO:0033566, GO:0048229, GO:0055028, GO:0000930, GO:0090063, GO:0005634	-
XLOC_004794	TCONS_00012175|m.339	gi|449461078|ref|XP_004148270.1|PREDICTED: gamma-tubulin complex component 2 [Cucumis sativus]	gi|75168954|sp|Q9C5H9.1|GACP2_ARATHRecName: Full=Gamma-tubulin complex component 2; Short=AtGCP2; Short=GCP-2; AltName: Full=Protein SPIRAL 3; AltName: Full=Spindle pole body protein Spc97 homolog; Short=AtSpc97 [Arabidopsis thaliana]	GO:0005515, GO:0005635, GO:0005737, GO:0005938, GO:0033566, GO:0048229, GO:0055028, GO:0000930, GO:0090063, GO:0005634	K16569|TUBGCP2; gamma-tubulin complex component 2
XLOC_004794	TCONS_00012176|m.347	gi|449461078|ref|XP_004148270.1|PREDICTED: gamma-tubulin complex component 2 [Cucumis sativus]	gi|75168954|sp|Q9C5H9.1|GACP2_ARATHRecName: Full=Gamma-tubulin complex component 2; Short=AtGCP2; Short=GCP-2; AltName: Full=Protein SPIRAL 3; AltName: Full=Spindle pole body protein Spc97 homolog; Short=AtSpc97 [Arabidopsis thaliana]	GO:0005515, GO:0005635, GO:0005737, GO:0005938, GO:0033566, GO:0048229, GO:0055028, GO:0000930, GO:0090063, GO:0005634	K16569|TUBGCP2; gamma-tubulin complex component 2
XLOC_004794	TCONS_00012176|m.348	gi|449461078|ref|XP_004148270.1|PREDICTED: gamma-tubulin complex component 2 [Cucumis sativus]	gi|75168954|sp|Q9C5H9.1|GACP2_ARATHRecName: Full=Gamma-tubulin complex component 2; Short=AtGCP2; Short=GCP-2; AltName: Full=Protein SPIRAL 3; AltName: Full=Spindle pole body protein Spc97 homolog; Short=AtSpc97 [Arabidopsis thaliana]	GO:0005515, GO:0005635, GO:0005737, GO:0005938, GO:0033566, GO:0048229, GO:0055028, GO:0000930, GO:0090063, GO:0005634	K16569|TUBGCP2; gamma-tubulin complex component 2
XLOC_004794	TCONS_00012176|m.349	gi|449461078|ref|XP_004148270.1|PREDICTED: gamma-tubulin complex component 2 [Cucumis sativus]	gi|75168954|sp|Q9C5H9.1|GACP2_ARATHRecName: Full=Gamma-tubulin complex component 2; Short=AtGCP2; Short=GCP-2; AltName: Full=Protein SPIRAL 3; AltName: Full=Spindle pole body protein Spc97 homolog; Short=AtSpc97 [Arabidopsis thaliana]	GO:0005515, GO:0005635, GO:0005737, GO:0005938, GO:0033566, GO:0048229, GO:0055028, GO:0000930, GO:0090063, GO:0005634	-
XLOC_004794	TCONS_00012177|m.351	gi|659096256|ref|XP_008448998.1|PREDICTED: gamma-tubulin complex component 2 [Cucumis melo]	gi|75168954|sp|Q9C5H9.1|GACP2_ARATHRecName: Full=Gamma-tubulin complex component 2; Short=AtGCP2; Short=GCP-2; AltName: Full=Protein SPIRAL 3; AltName: Full=Spindle pole body protein Spc97 homolog; Short=AtSpc97 [Arabidopsis thaliana]	GO:0005515, GO:0005635, GO:0005737, GO:0005938, GO:0033566, GO:0048229, GO:0055028, GO:0000930, GO:0090063, GO:0005634	K16569|TUBGCP2; gamma-tubulin complex component 2
XLOC_004794	TCONS_00012177|m.352	gi|659096256|ref|XP_008448998.1|PREDICTED: gamma-tubulin complex component 2 [Cucumis melo]	gi|75168954|sp|Q9C5H9.1|GACP2_ARATHRecName: Full=Gamma-tubulin complex component 2; Short=AtGCP2; Short=GCP-2; AltName: Full=Protein SPIRAL 3; AltName: Full=Spindle pole body protein Spc97 homolog; Short=AtSpc97 [Arabidopsis thaliana]	GO:0005515, GO:0005635, GO:0005737, GO:0005938, GO:0033566, GO:0048229, GO:0055028, GO:0000930, GO:0090063, GO:0005634	K16569|TUBGCP2; gamma-tubulin complex component 2
XLOC_004794	TCONS_00012178|m.354	gi|700200866|gb|KGN55999.1|hypothetical protein Csa_3G045130 [Cucumis sativus]	gi|75168954|sp|Q9C5H9.1|GACP2_ARATHRecName: Full=Gamma-tubulin complex component 2; Short=AtGCP2; Short=GCP-2; AltName: Full=Protein SPIRAL 3; AltName: Full=Spindle pole body protein Spc97 homolog; Short=AtSpc97 [Arabidopsis thaliana]	GO:0005515, GO:0005635, GO:0005737, GO:0005938, GO:0033566, GO:0048229, GO:0055028, GO:0000930, GO:0090063, GO:0005634	K16569|TUBGCP2; gamma-tubulin complex component 2
XLOC_004794	TCONS_00012178|m.355	gi|700200866|gb|KGN55999.1|hypothetical protein Csa_3G045130 [Cucumis sativus]	gi|75168954|sp|Q9C5H9.1|GACP2_ARATHRecName: Full=Gamma-tubulin complex component 2; Short=AtGCP2; Short=GCP-2; AltName: Full=Protein SPIRAL 3; AltName: Full=Spindle pole body protein Spc97 homolog; Short=AtSpc97 [Arabidopsis thaliana]	GO:0005515, GO:0005635, GO:0005737, GO:0005938, GO:0033566, GO:0048229, GO:0055028, GO:0000930, GO:0090063, GO:0005634	-
XLOC_004837	TCONS_00012274|m.365	gi|659096541|ref|XP_008449153.1|PREDICTED: GDSL esterase/lipase At5g55050 [Cucumis melo]	gi|75170788|sp|Q9FIA1.1|GDL87_ARATHRecName: Full=GDSL esterase/lipase At5g55050; AltName: Full=Extracellular lipase At5g55050; Flags: Precursor [Arabidopsis thaliana]	GO:0052689, GO:0016042, GO:0016298, GO:0015824, GO:0005576	-
XLOC_004862	TCONS_00012314|m.478	gi|937924235|dbj|BAS99152.1|Os06g0681400, partial [Oryza sativa Japonica Group]	gi|122237441|sp|Q1EC66.1|UBQ3_ARATHRecName: Full=Polyubiquitin 3; Contains: RecName: Full=Ubiquitin; Flags: Precursor [Arabidopsis thaliana]	GO:0016192, GO:0005773, GO:0006464, GO:0006623, GO:0005634, GO:0006511, GO:0005623, GO:0010224, GO:0005622	K08770|UBC; ubiquitin C
XLOC_004862	TCONS_00012315|m.479	gi|937924235|dbj|BAS99152.1|Os06g0681400, partial [Oryza sativa Japonica Group]	gi|302393785|sp|P69322.2|UBIQP_PEARecName: Full=Polyubiquitin; Contains: RecName: Full=Ubiquitin; Flags: Precursor [Pisum sativum]	GO:0005737, GO:0005634	K08770|UBC; ubiquitin C
XLOC_004940	TCONS_00012480|m.337	gi|659111138|ref|XP_008455598.1|PREDICTED: uncharacterized protein LOC103495734 isoform X1 [Cucumis melo]	-	-	-
XLOC_004940	TCONS_00012481|m.338	gi|659111138|ref|XP_008455598.1|PREDICTED: uncharacterized protein LOC103495734 isoform X1 [Cucumis melo]	-	-	-
XLOC_004940	TCONS_00012482|m.336	gi|659111138|ref|XP_008455598.1|PREDICTED: uncharacterized protein LOC103495734 isoform X1 [Cucumis melo]	-	-	-
XLOC_004946	TCONS_00012494|m.495	-	-	-	-
XLOC_004946	TCONS_00012495|m.493	-	-	-	-
XLOC_004946	TCONS_00012496|m.491	-	-	-	-
XLOC_004992	TCONS_00012602|m.449	gi|449459624|ref|XP_004147546.1|PREDICTED: uncharacterized protein LOC101204073 [Cucumis sativus] >gi|778692308|ref|XP_011653439.1| PREDICTED: uncharacterized protein LOC101204073 [Cucumis sativus] >gi|700198716|gb|KGN53874.1| hypothetical protein Csa_4G179100 [Cucumis sativus]	-	-	-
XLOC_004995	TCONS_00012626|m.477	-	-	-	-
XLOC_005051	TCONS_00012773|m.497	gi|147788141|emb|CAN67064.1|hypothetical protein VITISV_017541 [Vitis vinifera]	-	-	-
XLOC_005051	TCONS_00012773|m.499	gi|147788141|emb|CAN67064.1|hypothetical protein VITISV_017541 [Vitis vinifera]	-	-	-
XLOC_005051	TCONS_00012776|m.505	gi|147770062|emb|CAN72141.1|hypothetical protein VITISV_017108 [Vitis vinifera]	gi|130582|sp|P10978.1|POLX_TOBACRecName: Full=Retrovirus-related Pol polyprotein from transposon TNT 1-94; Includes: RecName: Full=Protease; Includes: RecName: Full=Reverse transcriptase; Includes: RecName: Full=Endonuclease [Nicotiana tabacum]	GO:0003964, GO:0046872, GO:0004518, GO:0006508, GO:0004519, GO:0016740, GO:0016787, GO:0090305, GO:0004190, GO:0016779, GO:0008270, GO:0008233, GO:0006278, GO:0015074, GO:0003676	-
XLOC_005146	TCONS_00013010|m.404	gi|778688763|ref|XP_011652834.1|PREDICTED: protein PHR1-LIKE 1-like [Cucumis sativus]	gi|75328846|sp|Q8GUN5.1|PHL1_ARATHRecName: Full=Protein PHR1-LIKE 1; AltName: Full=Myb-like transcription factor 1 [Arabidopsis thaliana]	GO:0003677, GO:0003700, GO:0006351, GO:0006355, GO:0003682, GO:0005634	-
XLOC_005146	TCONS_00013011|m.405	gi|778688763|ref|XP_011652834.1|PREDICTED: protein PHR1-LIKE 1-like [Cucumis sativus]	gi|75328846|sp|Q8GUN5.1|PHL1_ARATHRecName: Full=Protein PHR1-LIKE 1; AltName: Full=Myb-like transcription factor 1 [Arabidopsis thaliana]	GO:0003677, GO:0003700, GO:0006351, GO:0006355, GO:0003682, GO:0005634	-
XLOC_005146	TCONS_00013012|m.402	gi|778688763|ref|XP_011652834.1|PREDICTED: protein PHR1-LIKE 1-like [Cucumis sativus]	-	-	-
XLOC_005146	TCONS_00013013|m.403	gi|778688763|ref|XP_011652834.1|PREDICTED: protein PHR1-LIKE 1-like [Cucumis sativus]	gi|75328846|sp|Q8GUN5.1|PHL1_ARATHRecName: Full=Protein PHR1-LIKE 1; AltName: Full=Myb-like transcription factor 1 [Arabidopsis thaliana]	GO:0003677, GO:0003700, GO:0006351, GO:0006355, GO:0003682, GO:0005634	-
XLOC_005212	TCONS_00013163|m.324	gi|261597692|gb|ACX85638.1|putative transposase [Cucumis melo]	gi|75183039|sp|Q9M2N5.1|DSLE_ARATHRecName: Full=Zinc finger BED domain-containing protein DAYSLEEPER; AltName: Full=Transposase-like protein DAYSLEEPER [Arabidopsis thaliana]	GO:0003677, GO:0009791, GO:0046872, GO:0006351, GO:0046983, GO:0005829, GO:0006355, GO:0005634	-
XLOC_005408	TCONS_00013841|m.521	gi|778684518|ref|XP_011652042.1|PREDICTED: nuclear transcription factor Y subunit A-10-like isoform X2 [Cucumis sativus]	-	-	-
XLOC_005408	TCONS_00013842|m.519	gi|659084525|ref|XP_008442935.1|PREDICTED: nuclear transcription factor Y subunit A-10 [Cucumis melo] >gi|659084527|ref|XP_008442936.1| PREDICTED: nuclear transcription factor Y subunit A-10 [Cucumis melo]	gi|84029364|sp|Q9LNP6.2|NFYA8_ARATHRecName: Full=Nuclear transcription factor Y subunit A-8; Short=AtNF-YA-8 [Arabidopsis thaliana]	-	-
XLOC_005499	TCONS_00014080|m.487	gi|659084120|ref|XP_008442719.1|PREDICTED: uncharacterized protein LOC103486509 [Cucumis melo] >gi|778683926|ref|XP_011651967.1| PREDICTED: uncharacterized protein LOC105434961 [Cucumis sativus] >gi|700203860|gb|KGN58993.1| hypothetical protein Csa_3G741830 [Cucumis sativus]	-	-	-
XLOC_005499	TCONS_00014081|m.488	gi|659084120|ref|XP_008442719.1|PREDICTED: uncharacterized protein LOC103486509 [Cucumis melo] >gi|778683926|ref|XP_011651967.1| PREDICTED: uncharacterized protein LOC105434961 [Cucumis sativus] >gi|700203860|gb|KGN58993.1| hypothetical protein Csa_3G741830 [Cucumis sativus]	-	-	-
XLOC_005574	TCONS_00014329|m.409	gi|700203672|gb|KGN58805.1|hypothetical protein Csa_3G732620 [Cucumis sativus]	gi|75264640|sp|Q9M394.1|SCKL1_ARATHRecName: Full=Fructokinase-like 1, chloroplastic; AltName: Full=PEP-associated protein 6; AltName: Full=pfkB-type carbohydrate kinase family protein 2; Flags: Precursor [Arabidopsis thaliana]	GO:0005515, GO:0005737, GO:0009507, GO:0045893, GO:0016310, GO:0010228, GO:0016301, GO:0048481, GO:0010027, GO:0016226, GO:0009295, GO:0009793, GO:0006399, GO:0042793, GO:0006364, GO:0042644, GO:0005634, GO:0009658	-
XLOC_005634	TCONS_00014531|m.468	gi|658030603|ref|XP_008350747.1|PREDICTED: uncharacterized protein LOC103414113 [Malus domestica]	-	-	-
XLOC_005634	TCONS_00014531|m.469	gi|658030603|ref|XP_008350747.1|PREDICTED: uncharacterized protein LOC103414113 [Malus domestica]	-	-	-
XLOC_005634	TCONS_00014531|m.470	gi|658030603|ref|XP_008350747.1|PREDICTED: uncharacterized protein LOC103414113 [Malus domestica]	-	-	-
XLOC_005634	TCONS_00014531|m.471	gi|658030603|ref|XP_008350747.1|PREDICTED: uncharacterized protein LOC103414113 [Malus domestica]	-	-	-
XLOC_005637	TCONS_00014534|m.325	-	-	-	-
XLOC_005646	TCONS_00014543|m.363	gi|147791774|emb|CAN66051.1|hypothetical protein VITISV_018870 [Vitis vinifera]	gi|130591|sp|P03556.1|POL_CAMVDRecName: Full=Enzymatic polyprotein; Includes: RecName: Full=Aspartic protease; Includes: RecName: Full=Endonuclease; Includes: RecName: Full=Reverse transcriptase [Cauliflower mosaic virus (STRAIN D/H)]	GO:0004190, GO:0090305, GO:0016779, GO:0003964, GO:0008233, GO:0004518, GO:0006508, GO:0004519, GO:0006278, GO:0016740, GO:0016787	-
XLOC_005646	TCONS_00014543|m.364	gi|147791774|emb|CAN66051.1|hypothetical protein VITISV_018870 [Vitis vinifera]	gi|130591|sp|P03556.1|POL_CAMVDRecName: Full=Enzymatic polyprotein; Includes: RecName: Full=Aspartic protease; Includes: RecName: Full=Endonuclease; Includes: RecName: Full=Reverse transcriptase [Cauliflower mosaic virus (STRAIN D/H)]	GO:0004190, GO:0090305, GO:0016779, GO:0003964, GO:0008233, GO:0004518, GO:0006508, GO:0004519, GO:0006278, GO:0016740, GO:0016787	-
XLOC_005647	TCONS_00014544|m.445	gi|731417327|ref|XP_002267206.2|PREDICTED: polyubiquitin-C-like [Vitis vinifera]	gi|122237441|sp|Q1EC66.1|UBQ3_ARATHRecName: Full=Polyubiquitin 3; Contains: RecName: Full=Ubiquitin; Flags: Precursor [Arabidopsis thaliana]	GO:0016192, GO:0005773, GO:0006464, GO:0006623, GO:0005634, GO:0006511, GO:0005623, GO:0010224, GO:0005622	K08770|UBC; ubiquitin C
XLOC_005654	TCONS_00014551|m.387	-	-	-	-
XLOC_005655	TCONS_00014552|m.528	gi|659116534|ref|XP_008458118.1|PREDICTED: uncharacterized protein LOC103497647 [Cucumis melo]	-	-	-
XLOC_005656	TCONS_00014553|m.509	gi|659096517|ref|XP_008449140.1|PREDICTED: ethylene-responsive transcription factor 3 [Cucumis melo]	gi|57012880|sp|Q9SXS8.1|ERF3_TOBACRecName: Full=Ethylene-responsive transcription factor 3; AltName: Full=Ethylene-responsive element-binding factor 3 homolog; AltName: Full=Ethylene-responsive element-binding factor 5; Short=EREBP-5; AltName: Full=NtERF5 [Nicotiana tabacum]	GO:0003677, GO:0003700, GO:0006351, GO:0006355, GO:0009873, GO:0005634, GO:0006952	K09286|EREBP; EREBP-like factor
XLOC_005659	TCONS_00014556|m.321	gi|595840170|ref|XP_007207981.1|hypothetical protein PRUPE_ppa015715mg, partial [Prunus persica] >gi|462403623|gb|EMJ09180.1| hypothetical protein PRUPE_ppa015715mg, partial [Prunus persica]	gi|134034966|sp|Q99315.3|YG31B_YEASTRecName: Full=Transposon Ty3-G Gag-Pol polyprotein; AltName: Full=Gag3-Pol3; AltName: Full=Transposon Ty3-1 TYA-TYB polyprotein; Contains: RecName: Full=Capsid protein; Short=CA; AltName: Full=p24; Contains: RecName: Full=Spacer peptide p3; Contains: RecName: Full=Nucleocapsid protein p11; Short=NC; Contains: RecName: Full=Ty3 protease; Short=PR; AltName: Full=…	-	-
XLOC_005661	TCONS_00014558|m.360	gi|147863426|emb|CAN79781.1|hypothetical protein VITISV_041886 [Vitis vinifera]	-	-	-
XLOC_005663	TCONS_00014560|m.439	gi|74027092|gb|AAZ94642.1|RNA polymerase beta I subunit [Cucumis sativus]	gi|158518594|sp|Q4VZP2.3|RPOC1_CUCSARecName: Full=DNA-directed RNA polymerase subunit beta'; AltName: Full=PEP; AltName: Full=Plastid-encoded RNA polymerase subunit beta'; Short=RNA polymerase subunit beta' (chloroplast) [Cucumis sativus]	GO:0003677, GO:0016779, GO:0003899, GO:0009507, GO:0006351, GO:0016740, GO:0009536	-
XLOC_005674	TCONS_00014571|m.432	gi|590000426|ref|YP_009004055.1|photosystem I assembly protein ycf4 [Cucumis hystrix] >gi|122202890|sp|Q2QD78.1|YCF4_CUCSA RecName: Full=Photosystem I assembly protein Ycf4 (chloroplast) [Cucumis sativus] >gi|74027112|gb|AAZ94662.1| ycf4 protein [Cucumis sativus] >gi|115432815|gb|ABI97428.1| photosystem I assembly protein ycf4 [Cucumis sativus] >gi|115498314|gb|ABI98756.1| photosystem I assembly …	gi|122202890|sp|Q2QD78.1|YCF4_CUCSARecName: Full=Photosystem I assembly protein Ycf4 (chloroplast) [Cucumis sativus]	GO:0009507, GO:0016020, GO:0016021, GO:0009535, GO:0009579, GO:0009522, GO:0015979, GO:0009536	-
XLOC_005674	TCONS_00014571|m.433	gi|590000426|ref|YP_009004055.1|photosystem I assembly protein ycf4 [Cucumis hystrix] >gi|122202890|sp|Q2QD78.1|YCF4_CUCSA RecName: Full=Photosystem I assembly protein Ycf4 (chloroplast) [Cucumis sativus] >gi|74027112|gb|AAZ94662.1| ycf4 protein [Cucumis sativus] >gi|115432815|gb|ABI97428.1| photosystem I assembly protein ycf4 [Cucumis sativus] >gi|115498314|gb|ABI98756.1| photosystem I assembly …	gi|122202890|sp|Q2QD78.1|YCF4_CUCSARecName: Full=Photosystem I assembly protein Ycf4 (chloroplast) [Cucumis sativus]	GO:0009507, GO:0016020, GO:0016021, GO:0009535, GO:0009579, GO:0009522, GO:0015979, GO:0009536	-
XLOC_005681	TCONS_00014578|m.481	gi|595836320|ref|XP_007207232.1|hypothetical protein PRUPE_ppa026856mg [Prunus persica] >gi|462402874|gb|EMJ08431.1| hypothetical protein PRUPE_ppa026856mg [Prunus persica]	-	-	-
XLOC_005681	TCONS_00014578|m.482	gi|595836320|ref|XP_007207232.1|hypothetical protein PRUPE_ppa026856mg [Prunus persica] >gi|462402874|gb|EMJ08431.1| hypothetical protein PRUPE_ppa026856mg [Prunus persica]	-	-	-
XLOC_005687	TCONS_00014584|m.483	gi|700197607|gb|KGN52765.1|hypothetical protein Csa_4G000840 [Cucumis sativus]	-	-	-
XLOC_005693	TCONS_00014590|m.413	-	-	-	-
XLOC_005728	TCONS_00014628|m.673	gi|778668070|ref|XP_011649033.1|PREDICTED: GDSL esterase/lipase At1g29670-like [Cucumis sativus] >gi|700206223|gb|KGN61342.1| hypothetical protein Csa_2G093840 [Cucumis sativus]	gi|75169352|sp|Q9C7N4.1|GDL15_ARATHRecName: Full=GDSL esterase/lipase At1g29670; AltName: Full=Extracellular lipase At1g29670; Flags: Precursor [Arabidopsis thaliana]	GO:0048046, GO:0052689, GO:0009507, GO:0005618, GO:0016042, GO:0009534, GO:0042631, GO:0042335, GO:0005576, GO:0000038, GO:0016788	-
XLOC_005728	TCONS_00014629|m.672	gi|778668070|ref|XP_011649033.1|PREDICTED: GDSL esterase/lipase At1g29670-like [Cucumis sativus] >gi|700206223|gb|KGN61342.1| hypothetical protein Csa_2G093840 [Cucumis sativus]	gi|75169352|sp|Q9C7N4.1|GDL15_ARATHRecName: Full=GDSL esterase/lipase At1g29670; AltName: Full=Extracellular lipase At1g29670; Flags: Precursor [Arabidopsis thaliana]	GO:0048046, GO:0052689, GO:0009507, GO:0005618, GO:0016042, GO:0009534, GO:0042631, GO:0042335, GO:0005576, GO:0000038, GO:0016788	-
XLOC_005772	TCONS_00014748|m.637	gi|387965727|gb|AFK13856.1|Ty3/gypsy retrotransposon protein [Beta vulgaris subsp. vulgaris]	gi|558446103|sp|P0CT41.1|TF212_SCHPORecName: Full=Transposon Tf2-12 polyprotein; AltName: Full=Retrotransposable element Tf2 155 kDa protein [Schizosaccharomyces pombe 972h-] >gi|558446110|sp|P0CT36.1|TF23_SCHPO RecName: Full=Transposon Tf2-3 polyprotein; AltName: Full=Retrotransposable element Tf2 155 kDa protein [Schizosaccharomyces pombe 972h-] >gi|558446114|sp|P0CT38.1|TF25_SCHPO RecName: Ful…	-	-
XLOC_005772	TCONS_00014748|m.638	gi|387965727|gb|AFK13856.1|Ty3/gypsy retrotransposon protein [Beta vulgaris subsp. vulgaris]	gi|558446103|sp|P0CT41.1|TF212_SCHPORecName: Full=Transposon Tf2-12 polyprotein; AltName: Full=Retrotransposable element Tf2 155 kDa protein [Schizosaccharomyces pombe 972h-] >gi|558446110|sp|P0CT36.1|TF23_SCHPO RecName: Full=Transposon Tf2-3 polyprotein; AltName: Full=Retrotransposable element Tf2 155 kDa protein [Schizosaccharomyces pombe 972h-] >gi|558446114|sp|P0CT38.1|TF25_SCHPO RecName: Ful…	-	-
XLOC_005803	TCONS_00014836|m.678	gi|971583286|ref|XP_015159974.1|PREDICTED: uncharacterized protein LOC102595311 [Solanum tuberosum]	gi|130405|sp|P04323.1|POL3_DROMERecName: Full=Retrovirus-related Pol polyprotein from transposon 17.6; Includes: RecName: Full=Protease; Includes: RecName: Full=Reverse transcriptase; Includes: RecName: Full=Endonuclease [Drosophila melanogaster]	-	-
XLOC_005815	TCONS_00014871|m.754	gi|307135903|gb|ADN33767.1|gag protease polyprotein [Cucumis melo subsp. melo]	-	-	-
XLOC_005815	TCONS_00014871|m.755	gi|307135903|gb|ADN33767.1|gag protease polyprotein [Cucumis melo subsp. melo]	-	-	-
XLOC_005815	TCONS_00014871|m.756	gi|307135903|gb|ADN33767.1|gag protease polyprotein [Cucumis melo subsp. melo]	-	-	-
XLOC_005815	TCONS_00014871|m.757	gi|307135903|gb|ADN33767.1|gag protease polyprotein [Cucumis melo subsp. melo]	-	-	-
XLOC_005815	TCONS_00014872|m.785	gi|307135903|gb|ADN33767.1|gag protease polyprotein [Cucumis melo subsp. melo]	-	-	-
XLOC_005815	TCONS_00014872|m.786	gi|307135903|gb|ADN33767.1|gag protease polyprotein [Cucumis melo subsp. melo]	-	-	-
XLOC_005815	TCONS_00014872|m.787	gi|307135903|gb|ADN33767.1|gag protease polyprotein [Cucumis melo subsp. melo]	-	-	-
XLOC_005815	TCONS_00014872|m.788	gi|307135903|gb|ADN33767.1|gag protease polyprotein [Cucumis melo subsp. melo]	-	-	-
XLOC_005815	TCONS_00014873|m.750	gi|307135903|gb|ADN33767.1|gag protease polyprotein [Cucumis melo subsp. melo]	gi|134034966|sp|Q99315.3|YG31B_YEASTRecName: Full=Transposon Ty3-G Gag-Pol polyprotein; AltName: Full=Gag3-Pol3; AltName: Full=Transposon Ty3-1 TYA-TYB polyprotein; Contains: RecName: Full=Capsid protein; Short=CA; AltName: Full=p24; Contains: RecName: Full=Spacer peptide p3; Contains: RecName: Full=Nucleocapsid protein p11; Short=NC; Contains: RecName: Full=Ty3 protease; Short=PR; AltName: Full=…	-	-
XLOC_005815	TCONS_00014873|m.751	gi|307135903|gb|ADN33767.1|gag protease polyprotein [Cucumis melo subsp. melo]	gi|134034966|sp|Q99315.3|YG31B_YEASTRecName: Full=Transposon Ty3-G Gag-Pol polyprotein; AltName: Full=Gag3-Pol3; AltName: Full=Transposon Ty3-1 TYA-TYB polyprotein; Contains: RecName: Full=Capsid protein; Short=CA; AltName: Full=p24; Contains: RecName: Full=Spacer peptide p3; Contains: RecName: Full=Nucleocapsid protein p11; Short=NC; Contains: RecName: Full=Ty3 protease; Short=PR; AltName: Full=…	-	-
XLOC_005815	TCONS_00014873|m.752	gi|307135903|gb|ADN33767.1|gag protease polyprotein [Cucumis melo subsp. melo]	gi|134034966|sp|Q99315.3|YG31B_YEASTRecName: Full=Transposon Ty3-G Gag-Pol polyprotein; AltName: Full=Gag3-Pol3; AltName: Full=Transposon Ty3-1 TYA-TYB polyprotein; Contains: RecName: Full=Capsid protein; Short=CA; AltName: Full=p24; Contains: RecName: Full=Spacer peptide p3; Contains: RecName: Full=Nucleocapsid protein p11; Short=NC; Contains: RecName: Full=Ty3 protease; Short=PR; AltName: Full=…	-	-
XLOC_005815	TCONS_00014873|m.753	gi|307135903|gb|ADN33767.1|gag protease polyprotein [Cucumis melo subsp. melo]	gi|134034966|sp|Q99315.3|YG31B_YEASTRecName: Full=Transposon Ty3-G Gag-Pol polyprotein; AltName: Full=Gag3-Pol3; AltName: Full=Transposon Ty3-1 TYA-TYB polyprotein; Contains: RecName: Full=Capsid protein; Short=CA; AltName: Full=p24; Contains: RecName: Full=Spacer peptide p3; Contains: RecName: Full=Nucleocapsid protein p11; Short=NC; Contains: RecName: Full=Ty3 protease; Short=PR; AltName: Full=…	-	-
XLOC_005815	TCONS_00014874|m.772	gi|307135903|gb|ADN33767.1|gag protease polyprotein [Cucumis melo subsp. melo]	gi|134034966|sp|Q99315.3|YG31B_YEASTRecName: Full=Transposon Ty3-G Gag-Pol polyprotein; AltName: Full=Gag3-Pol3; AltName: Full=Transposon Ty3-1 TYA-TYB polyprotein; Contains: RecName: Full=Capsid protein; Short=CA; AltName: Full=p24; Contains: RecName: Full=Spacer peptide p3; Contains: RecName: Full=Nucleocapsid protein p11; Short=NC; Contains: RecName: Full=Ty3 protease; Short=PR; AltName: Full=…	-	-
XLOC_005815	TCONS_00014874|m.773	gi|307135903|gb|ADN33767.1|gag protease polyprotein [Cucumis melo subsp. melo]	gi|134034966|sp|Q99315.3|YG31B_YEASTRecName: Full=Transposon Ty3-G Gag-Pol polyprotein; AltName: Full=Gag3-Pol3; AltName: Full=Transposon Ty3-1 TYA-TYB polyprotein; Contains: RecName: Full=Capsid protein; Short=CA; AltName: Full=p24; Contains: RecName: Full=Spacer peptide p3; Contains: RecName: Full=Nucleocapsid protein p11; Short=NC; Contains: RecName: Full=Ty3 protease; Short=PR; AltName: Full=…	-	-
XLOC_005815	TCONS_00014874|m.775	gi|307135903|gb|ADN33767.1|gag protease polyprotein [Cucumis melo subsp. melo]	gi|134034966|sp|Q99315.3|YG31B_YEASTRecName: Full=Transposon Ty3-G Gag-Pol polyprotein; AltName: Full=Gag3-Pol3; AltName: Full=Transposon Ty3-1 TYA-TYB polyprotein; Contains: RecName: Full=Capsid protein; Short=CA; AltName: Full=p24; Contains: RecName: Full=Spacer peptide p3; Contains: RecName: Full=Nucleocapsid protein p11; Short=NC; Contains: RecName: Full=Ty3 protease; Short=PR; AltName: Full=…	-	-
XLOC_005815	TCONS_00014875|m.764	gi|307135903|gb|ADN33767.1|gag protease polyprotein [Cucumis melo subsp. melo]	-	-	-
XLOC_005815	TCONS_00014875|m.765	gi|307135903|gb|ADN33767.1|gag protease polyprotein [Cucumis melo subsp. melo]	-	-	-
XLOC_005815	TCONS_00014875|m.766	gi|307135903|gb|ADN33767.1|gag protease polyprotein [Cucumis melo subsp. melo]	-	-	-
XLOC_005815	TCONS_00014875|m.767	gi|307135903|gb|ADN33767.1|gag protease polyprotein [Cucumis melo subsp. melo]	-	-	-
XLOC_005815	TCONS_00014876|m.768	gi|307135903|gb|ADN33767.1|gag protease polyprotein [Cucumis melo subsp. melo]	gi|134034966|sp|Q99315.3|YG31B_YEASTRecName: Full=Transposon Ty3-G Gag-Pol polyprotein; AltName: Full=Gag3-Pol3; AltName: Full=Transposon Ty3-1 TYA-TYB polyprotein; Contains: RecName: Full=Capsid protein; Short=CA; AltName: Full=p24; Contains: RecName: Full=Spacer peptide p3; Contains: RecName: Full=Nucleocapsid protein p11; Short=NC; Contains: RecName: Full=Ty3 protease; Short=PR; AltName: Full=…	-	-
XLOC_005815	TCONS_00014876|m.769	gi|307135903|gb|ADN33767.1|gag protease polyprotein [Cucumis melo subsp. melo]	gi|134034966|sp|Q99315.3|YG31B_YEASTRecName: Full=Transposon Ty3-G Gag-Pol polyprotein; AltName: Full=Gag3-Pol3; AltName: Full=Transposon Ty3-1 TYA-TYB polyprotein; Contains: RecName: Full=Capsid protein; Short=CA; AltName: Full=p24; Contains: RecName: Full=Spacer peptide p3; Contains: RecName: Full=Nucleocapsid protein p11; Short=NC; Contains: RecName: Full=Ty3 protease; Short=PR; AltName: Full=…	-	-
XLOC_005815	TCONS_00014876|m.770	gi|307135903|gb|ADN33767.1|gag protease polyprotein [Cucumis melo subsp. melo]	gi|134034966|sp|Q99315.3|YG31B_YEASTRecName: Full=Transposon Ty3-G Gag-Pol polyprotein; AltName: Full=Gag3-Pol3; AltName: Full=Transposon Ty3-1 TYA-TYB polyprotein; Contains: RecName: Full=Capsid protein; Short=CA; AltName: Full=p24; Contains: RecName: Full=Spacer peptide p3; Contains: RecName: Full=Nucleocapsid protein p11; Short=NC; Contains: RecName: Full=Ty3 protease; Short=PR; AltName: Full=…	-	-
XLOC_005815	TCONS_00014876|m.771	gi|307135903|gb|ADN33767.1|gag protease polyprotein [Cucumis melo subsp. melo]	gi|134034966|sp|Q99315.3|YG31B_YEASTRecName: Full=Transposon Ty3-G Gag-Pol polyprotein; AltName: Full=Gag3-Pol3; AltName: Full=Transposon Ty3-1 TYA-TYB polyprotein; Contains: RecName: Full=Capsid protein; Short=CA; AltName: Full=p24; Contains: RecName: Full=Spacer peptide p3; Contains: RecName: Full=Nucleocapsid protein p11; Short=NC; Contains: RecName: Full=Ty3 protease; Short=PR; AltName: Full=…	-	-
XLOC_005815	TCONS_00014877|m.776	gi|307135903|gb|ADN33767.1|gag protease polyprotein [Cucumis melo subsp. melo]	gi|134034966|sp|Q99315.3|YG31B_YEASTRecName: Full=Transposon Ty3-G Gag-Pol polyprotein; AltName: Full=Gag3-Pol3; AltName: Full=Transposon Ty3-1 TYA-TYB polyprotein; Contains: RecName: Full=Capsid protein; Short=CA; AltName: Full=p24; Contains: RecName: Full=Spacer peptide p3; Contains: RecName: Full=Nucleocapsid protein p11; Short=NC; Contains: RecName: Full=Ty3 protease; Short=PR; AltName: Full=…	-	-
XLOC_005815	TCONS_00014877|m.777	gi|307135903|gb|ADN33767.1|gag protease polyprotein [Cucumis melo subsp. melo]	gi|134034966|sp|Q99315.3|YG31B_YEASTRecName: Full=Transposon Ty3-G Gag-Pol polyprotein; AltName: Full=Gag3-Pol3; AltName: Full=Transposon Ty3-1 TYA-TYB polyprotein; Contains: RecName: Full=Capsid protein; Short=CA; AltName: Full=p24; Contains: RecName: Full=Spacer peptide p3; Contains: RecName: Full=Nucleocapsid protein p11; Short=NC; Contains: RecName: Full=Ty3 protease; Short=PR; AltName: Full=…	-	-
XLOC_005815	TCONS_00014877|m.779	gi|307135903|gb|ADN33767.1|gag protease polyprotein [Cucumis melo subsp. melo]	gi|134034966|sp|Q99315.3|YG31B_YEASTRecName: Full=Transposon Ty3-G Gag-Pol polyprotein; AltName: Full=Gag3-Pol3; AltName: Full=Transposon Ty3-1 TYA-TYB polyprotein; Contains: RecName: Full=Capsid protein; Short=CA; AltName: Full=p24; Contains: RecName: Full=Spacer peptide p3; Contains: RecName: Full=Nucleocapsid protein p11; Short=NC; Contains: RecName: Full=Ty3 protease; Short=PR; AltName: Full=…	-	-
XLOC_005815	TCONS_00014878|m.780	gi|307135903|gb|ADN33767.1|gag protease polyprotein [Cucumis melo subsp. melo]	-	-	-
XLOC_005815	TCONS_00014878|m.781	gi|307135903|gb|ADN33767.1|gag protease polyprotein [Cucumis melo subsp. melo]	-	-	-
XLOC_005815	TCONS_00014878|m.784	gi|307135903|gb|ADN33767.1|gag protease polyprotein [Cucumis melo subsp. melo]	-	-	-
XLOC_005815	TCONS_00014879|m.759	gi|307135903|gb|ADN33767.1|gag protease polyprotein [Cucumis melo subsp. melo]	gi|134034966|sp|Q99315.3|YG31B_YEASTRecName: Full=Transposon Ty3-G Gag-Pol polyprotein; AltName: Full=Gag3-Pol3; AltName: Full=Transposon Ty3-1 TYA-TYB polyprotein; Contains: RecName: Full=Capsid protein; Short=CA; AltName: Full=p24; Contains: RecName: Full=Spacer peptide p3; Contains: RecName: Full=Nucleocapsid protein p11; Short=NC; Contains: RecName: Full=Ty3 protease; Short=PR; AltName: Full=…	-	-
XLOC_005815	TCONS_00014879|m.760	gi|307135903|gb|ADN33767.1|gag protease polyprotein [Cucumis melo subsp. melo]	gi|134034966|sp|Q99315.3|YG31B_YEASTRecName: Full=Transposon Ty3-G Gag-Pol polyprotein; AltName: Full=Gag3-Pol3; AltName: Full=Transposon Ty3-1 TYA-TYB polyprotein; Contains: RecName: Full=Capsid protein; Short=CA; AltName: Full=p24; Contains: RecName: Full=Spacer peptide p3; Contains: RecName: Full=Nucleocapsid protein p11; Short=NC; Contains: RecName: Full=Ty3 protease; Short=PR; AltName: Full=…	-	-
XLOC_005815	TCONS_00014879|m.763	gi|307135903|gb|ADN33767.1|gag protease polyprotein [Cucumis melo subsp. melo]	gi|134034966|sp|Q99315.3|YG31B_YEASTRecName: Full=Transposon Ty3-G Gag-Pol polyprotein; AltName: Full=Gag3-Pol3; AltName: Full=Transposon Ty3-1 TYA-TYB polyprotein; Contains: RecName: Full=Capsid protein; Short=CA; AltName: Full=p24; Contains: RecName: Full=Spacer peptide p3; Contains: RecName: Full=Nucleocapsid protein p11; Short=NC; Contains: RecName: Full=Ty3 protease; Short=PR; AltName: Full=…	-	-
XLOC_005817	TCONS_00014883|m.851	gi|659081219|ref|XP_008441216.1|PREDICTED: gibberellin-regulated protein 9 [Cucumis melo]	gi|75150993|sp|Q8GWK5.1|GASA9_ARATHRecName: Full=Gibberellin-regulated protein 9; AltName: Full=GAST1 protein homolog 9; Flags: Precursor [Arabidopsis thaliana]	GO:0009739, GO:0009740, GO:0005576, GO:0003674	-
XLOC_005874	TCONS_00014985|m.829	gi|659082246|ref|XP_008441740.1|PREDICTED: uncharacterized protein LOC103485812 [Cucumis melo] >gi|659082248|ref|XP_008441741.1| PREDICTED: uncharacterized protein LOC103485812 [Cucumis melo] >gi|659082250|ref|XP_008441742.1| PREDICTED: uncharacterized protein LOC103485812 [Cucumis melo] >gi|659082252|ref|XP_008441743.1| PREDICTED: uncharacterized protein LOC103485812 [Cucumis melo]	-	-	-
XLOC_005874	TCONS_00014986|m.827	gi|659082246|ref|XP_008441740.1|PREDICTED: uncharacterized protein LOC103485812 [Cucumis melo] >gi|659082248|ref|XP_008441741.1| PREDICTED: uncharacterized protein LOC103485812 [Cucumis melo] >gi|659082250|ref|XP_008441742.1| PREDICTED: uncharacterized protein LOC103485812 [Cucumis melo] >gi|659082252|ref|XP_008441743.1| PREDICTED: uncharacterized protein LOC103485812 [Cucumis melo]	-	-	-
XLOC_005876	TCONS_00014988|m.658	gi|659130450|ref|XP_008465178.1|PREDICTED: uncharacterized protein LOC103502842 [Cucumis melo]	gi|130582|sp|P10978.1|POLX_TOBACRecName: Full=Retrovirus-related Pol polyprotein from transposon TNT 1-94; Includes: RecName: Full=Protease; Includes: RecName: Full=Reverse transcriptase; Includes: RecName: Full=Endonuclease [Nicotiana tabacum]	GO:0003964, GO:0046872, GO:0004518, GO:0006508, GO:0004519, GO:0016740, GO:0016787, GO:0090305, GO:0004190, GO:0016779, GO:0008270, GO:0008233, GO:0006278, GO:0015074, GO:0003676	-
XLOC_005876	TCONS_00014990|m.647	gi|595839072|ref|XP_007207773.1|hypothetical protein PRUPE_ppa026368mg, partial [Prunus persica] >gi|462403415|gb|EMJ08972.1| hypothetical protein PRUPE_ppa026368mg, partial [Prunus persica]	gi|44888115|sp|P93295.1|M310_ARATHRecName: Full=Uncharacterized mitochondrial protein AtMg00310; AltName: Full=ORF154 (mitochondrion) [Arabidopsis thaliana]	-	-
XLOC_005876	TCONS_00014991|m.639	gi|147791601|emb|CAN61929.1|hypothetical protein VITISV_014855 [Vitis vinifera]	gi|130582|sp|P10978.1|POLX_TOBACRecName: Full=Retrovirus-related Pol polyprotein from transposon TNT 1-94; Includes: RecName: Full=Protease; Includes: RecName: Full=Reverse transcriptase; Includes: RecName: Full=Endonuclease [Nicotiana tabacum]	GO:0003964, GO:0046872, GO:0004518, GO:0006508, GO:0004519, GO:0016740, GO:0016787, GO:0090305, GO:0004190, GO:0016779, GO:0008270, GO:0008233, GO:0006278, GO:0015074, GO:0003676	-
XLOC_005876	TCONS_00014992|m.656	gi|595839072|ref|XP_007207773.1|hypothetical protein PRUPE_ppa026368mg, partial [Prunus persica] >gi|462403415|gb|EMJ08972.1| hypothetical protein PRUPE_ppa026368mg, partial [Prunus persica]	gi|13124684|sp|P04146.3|COPIA_DROMERecName: Full=Copia protein; AltName: Full=Gag-int-pol protein; Contains: RecName: Full=Copia VLP protein; Contains: RecName: Full=Copia protease [Drosophila melanogaster]	-	-
XLOC_005876	TCONS_00014992|m.657	gi|595839072|ref|XP_007207773.1|hypothetical protein PRUPE_ppa026368mg, partial [Prunus persica] >gi|462403415|gb|EMJ08972.1| hypothetical protein PRUPE_ppa026368mg, partial [Prunus persica]	gi|13124684|sp|P04146.3|COPIA_DROMERecName: Full=Copia protein; AltName: Full=Gag-int-pol protein; Contains: RecName: Full=Copia VLP protein; Contains: RecName: Full=Copia protease [Drosophila melanogaster]	-	-
XLOC_005876	TCONS_00014993|m.640	gi|595839072|ref|XP_007207773.1|hypothetical protein PRUPE_ppa026368mg, partial [Prunus persica] >gi|462403415|gb|EMJ08972.1| hypothetical protein PRUPE_ppa026368mg, partial [Prunus persica]	gi|130582|sp|P10978.1|POLX_TOBACRecName: Full=Retrovirus-related Pol polyprotein from transposon TNT 1-94; Includes: RecName: Full=Protease; Includes: RecName: Full=Reverse transcriptase; Includes: RecName: Full=Endonuclease [Nicotiana tabacum]	GO:0003964, GO:0046872, GO:0004518, GO:0006508, GO:0004519, GO:0016740, GO:0016787, GO:0090305, GO:0004190, GO:0016779, GO:0008270, GO:0008233, GO:0006278, GO:0015074, GO:0003676	-
XLOC_005876	TCONS_00014993|m.641	gi|595839072|ref|XP_007207773.1|hypothetical protein PRUPE_ppa026368mg, partial [Prunus persica] >gi|462403415|gb|EMJ08972.1| hypothetical protein PRUPE_ppa026368mg, partial [Prunus persica]	gi|130582|sp|P10978.1|POLX_TOBACRecName: Full=Retrovirus-related Pol polyprotein from transposon TNT 1-94; Includes: RecName: Full=Protease; Includes: RecName: Full=Reverse transcriptase; Includes: RecName: Full=Endonuclease [Nicotiana tabacum]	GO:0003964, GO:0046872, GO:0004518, GO:0006508, GO:0004519, GO:0016740, GO:0016787, GO:0090305, GO:0004190, GO:0016779, GO:0008270, GO:0008233, GO:0006278, GO:0015074, GO:0003676	-
XLOC_005876	TCONS_00014994|m.648	gi|659082032|ref|XP_008441629.1|PREDICTED: uncharacterized protein LOC103485710 [Cucumis melo]	-	-	-
XLOC_005876	TCONS_00014994|m.649	gi|659082032|ref|XP_008441629.1|PREDICTED: uncharacterized protein LOC103485710 [Cucumis melo]	-	-	-
XLOC_005876	TCONS_00014995|m.661	gi|659069488|ref|XP_008450155.1|PREDICTED: uncharacterized protein LOC103491828 [Cucumis melo]	-	-	-
XLOC_005876	TCONS_00014996|m.643	gi|595839072|ref|XP_007207773.1|hypothetical protein PRUPE_ppa026368mg, partial [Prunus persica] >gi|462403415|gb|EMJ08972.1| hypothetical protein PRUPE_ppa026368mg, partial [Prunus persica]	gi|44888115|sp|P93295.1|M310_ARATHRecName: Full=Uncharacterized mitochondrial protein AtMg00310; AltName: Full=ORF154 (mitochondrion) [Arabidopsis thaliana]	-	-
XLOC_005876	TCONS_00014996|m.644	gi|595839072|ref|XP_007207773.1|hypothetical protein PRUPE_ppa026368mg, partial [Prunus persica] >gi|462403415|gb|EMJ08972.1| hypothetical protein PRUPE_ppa026368mg, partial [Prunus persica]	gi|44888115|sp|P93295.1|M310_ARATHRecName: Full=Uncharacterized mitochondrial protein AtMg00310; AltName: Full=ORF154 (mitochondrion) [Arabidopsis thaliana]	-	-
XLOC_005876	TCONS_00014997|m.659	gi|595839072|ref|XP_007207773.1|hypothetical protein PRUPE_ppa026368mg, partial [Prunus persica] >gi|462403415|gb|EMJ08972.1| hypothetical protein PRUPE_ppa026368mg, partial [Prunus persica]	gi|13124684|sp|P04146.3|COPIA_DROMERecName: Full=Copia protein; AltName: Full=Gag-int-pol protein; Contains: RecName: Full=Copia VLP protein; Contains: RecName: Full=Copia protease [Drosophila melanogaster]	-	-
XLOC_005876	TCONS_00014998|m.654	gi|595799086|ref|XP_007201492.1|hypothetical protein PRUPE_ppa014760mg, partial [Prunus persica] >gi|462396892|gb|EMJ02691.1| hypothetical protein PRUPE_ppa014760mg, partial [Prunus persica]	-	-	-
XLOC_005876	TCONS_00015000|m.655	gi|595839072|ref|XP_007207773.1|hypothetical protein PRUPE_ppa026368mg, partial [Prunus persica] >gi|462403415|gb|EMJ08972.1| hypothetical protein PRUPE_ppa026368mg, partial [Prunus persica]	gi|44888115|sp|P93295.1|M310_ARATHRecName: Full=Uncharacterized mitochondrial protein AtMg00310; AltName: Full=ORF154 (mitochondrion) [Arabidopsis thaliana]	-	-
XLOC_005876	TCONS_00015001|m.645	gi|595839072|ref|XP_007207773.1|hypothetical protein PRUPE_ppa026368mg, partial [Prunus persica] >gi|462403415|gb|EMJ08972.1| hypothetical protein PRUPE_ppa026368mg, partial [Prunus persica]	gi|13124684|sp|P04146.3|COPIA_DROMERecName: Full=Copia protein; AltName: Full=Gag-int-pol protein; Contains: RecName: Full=Copia VLP protein; Contains: RecName: Full=Copia protease [Drosophila melanogaster]	-	-
XLOC_005876	TCONS_00015002|m.650	gi|147856623|emb|CAN80320.1|hypothetical protein VITISV_034560 [Vitis vinifera]	gi|130582|sp|P10978.1|POLX_TOBACRecName: Full=Retrovirus-related Pol polyprotein from transposon TNT 1-94; Includes: RecName: Full=Protease; Includes: RecName: Full=Reverse transcriptase; Includes: RecName: Full=Endonuclease [Nicotiana tabacum]	GO:0003964, GO:0046872, GO:0004518, GO:0006508, GO:0004519, GO:0016740, GO:0016787, GO:0090305, GO:0004190, GO:0016779, GO:0008270, GO:0008233, GO:0006278, GO:0015074, GO:0003676	-
XLOC_005876	TCONS_00015002|m.651	gi|147856623|emb|CAN80320.1|hypothetical protein VITISV_034560 [Vitis vinifera]	gi|130582|sp|P10978.1|POLX_TOBACRecName: Full=Retrovirus-related Pol polyprotein from transposon TNT 1-94; Includes: RecName: Full=Protease; Includes: RecName: Full=Reverse transcriptase; Includes: RecName: Full=Endonuclease [Nicotiana tabacum]	GO:0003964, GO:0046872, GO:0004518, GO:0006508, GO:0004519, GO:0016740, GO:0016787, GO:0090305, GO:0004190, GO:0016779, GO:0008270, GO:0008233, GO:0006278, GO:0015074, GO:0003676	-
XLOC_005876	TCONS_00015002|m.652	gi|147856623|emb|CAN80320.1|hypothetical protein VITISV_034560 [Vitis vinifera]	gi|130582|sp|P10978.1|POLX_TOBACRecName: Full=Retrovirus-related Pol polyprotein from transposon TNT 1-94; Includes: RecName: Full=Protease; Includes: RecName: Full=Reverse transcriptase; Includes: RecName: Full=Endonuclease [Nicotiana tabacum]	GO:0003964, GO:0046872, GO:0004518, GO:0006508, GO:0004519, GO:0016740, GO:0016787, GO:0090305, GO:0004190, GO:0016779, GO:0008270, GO:0008233, GO:0006278, GO:0015074, GO:0003676	-
XLOC_005916	TCONS_00015074|m.694	gi|778668030|ref|XP_004138978.2|PREDICTED: bidirectional sugar transporter NEC1-like [Cucumis sativus] >gi|700206207|gb|KGN61326.1| hypothetical protein Csa_2G083730 [Cucumis sativus]	gi|75172033|sp|Q9FPN0.1|NEC1_PETHYRecName: Full=Bidirectional sugar transporter NEC1; AltName: Full=NEC1 [Petunia x hybrida]	GO:0016020, GO:0016021, GO:0008643, GO:0009555, GO:0006810, GO:0051119, GO:0009901, GO:0034219, GO:0005887, GO:0005886	K15382|SLC50A; solute carrier family 50 (sugar transporter)
XLOC_005929	TCONS_00015099|m.608	gi|449470340|ref|XP_004152875.1|PREDICTED: uncharacterized protein LOC101220717 [Cucumis sativus] >gi|700206154|gb|KGN61273.1| hypothetical protein Csa_2G075320 [Cucumis sativus]	gi|167012004|sp|Q7Z6K3.2|PTAR1_HUMANRecName: Full=Protein prenyltransferase alpha subunit repeat-containing protein 1 [Homo sapiens]	GO:0004659, GO:0018342, GO:0016740, GO:0008318	K14137|PTAR1; protein prenyltransferase alpha subunit repeat containing protein 1
XLOC_005929	TCONS_00015100|m.595	gi|449470340|ref|XP_004152875.1|PREDICTED: uncharacterized protein LOC101220717 [Cucumis sativus] >gi|700206154|gb|KGN61273.1| hypothetical protein Csa_2G075320 [Cucumis sativus]	gi|123908612|sp|Q0IHB3.1|PTR1A_XENLARecName: Full=Protein prenyltransferase alpha subunit repeat-containing protein 1-A [Xenopus laevis]	GO:0004659, GO:0018342, GO:0016740, GO:0008318	K14137|PTAR1; protein prenyltransferase alpha subunit repeat containing protein 1
XLOC_005929	TCONS_00015100|m.596	gi|449470340|ref|XP_004152875.1|PREDICTED: uncharacterized protein LOC101220717 [Cucumis sativus] >gi|700206154|gb|KGN61273.1| hypothetical protein Csa_2G075320 [Cucumis sativus]	gi|123908612|sp|Q0IHB3.1|PTR1A_XENLARecName: Full=Protein prenyltransferase alpha subunit repeat-containing protein 1-A [Xenopus laevis]	GO:0004659, GO:0018342, GO:0016740, GO:0008318	K14137|PTAR1; protein prenyltransferase alpha subunit repeat containing protein 1
XLOC_005929	TCONS_00015101|m.599	gi|659082424|ref|XP_008441833.1|PREDICTED: protein prenyltransferase alpha subunit repeat-containing protein 1 [Cucumis melo]	gi|167012004|sp|Q7Z6K3.2|PTAR1_HUMANRecName: Full=Protein prenyltransferase alpha subunit repeat-containing protein 1 [Homo sapiens]	GO:0004659, GO:0018342, GO:0016740, GO:0008318	K14137|PTAR1; protein prenyltransferase alpha subunit repeat containing protein 1
XLOC_005929	TCONS_00015101|m.600	gi|659082424|ref|XP_008441833.1|PREDICTED: protein prenyltransferase alpha subunit repeat-containing protein 1 [Cucumis melo]	gi|167012004|sp|Q7Z6K3.2|PTAR1_HUMANRecName: Full=Protein prenyltransferase alpha subunit repeat-containing protein 1 [Homo sapiens]	GO:0004659, GO:0018342, GO:0016740, GO:0008318	-
XLOC_005929	TCONS_00015101|m.601	gi|659082424|ref|XP_008441833.1|PREDICTED: protein prenyltransferase alpha subunit repeat-containing protein 1 [Cucumis melo]	gi|167012004|sp|Q7Z6K3.2|PTAR1_HUMANRecName: Full=Protein prenyltransferase alpha subunit repeat-containing protein 1 [Homo sapiens]	GO:0004659, GO:0018342, GO:0016740, GO:0008318	-
XLOC_005929	TCONS_00015102|m.587	gi|449470340|ref|XP_004152875.1|PREDICTED: uncharacterized protein LOC101220717 [Cucumis sativus] >gi|700206154|gb|KGN61273.1| hypothetical protein Csa_2G075320 [Cucumis sativus]	-	-	K14137|PTAR1; protein prenyltransferase alpha subunit repeat containing protein 1
XLOC_005929	TCONS_00015102|m.588	gi|449470340|ref|XP_004152875.1|PREDICTED: uncharacterized protein LOC101220717 [Cucumis sativus] >gi|700206154|gb|KGN61273.1| hypothetical protein Csa_2G075320 [Cucumis sativus]	-	-	-
XLOC_005929	TCONS_00015103|m.609	gi|449470340|ref|XP_004152875.1|PREDICTED: uncharacterized protein LOC101220717 [Cucumis sativus] >gi|700206154|gb|KGN61273.1| hypothetical protein Csa_2G075320 [Cucumis sativus]	-	-	K14137|PTAR1; protein prenyltransferase alpha subunit repeat containing protein 1
XLOC_005929	TCONS_00015103|m.610	gi|449470340|ref|XP_004152875.1|PREDICTED: uncharacterized protein LOC101220717 [Cucumis sativus] >gi|700206154|gb|KGN61273.1| hypothetical protein Csa_2G075320 [Cucumis sativus]	-	-	K14137|PTAR1; protein prenyltransferase alpha subunit repeat containing protein 1
XLOC_005929	TCONS_00015104|m.597	gi|449470340|ref|XP_004152875.1|PREDICTED: uncharacterized protein LOC101220717 [Cucumis sativus] >gi|700206154|gb|KGN61273.1| hypothetical protein Csa_2G075320 [Cucumis sativus]	gi|167011905|sp|A3KPW7.1|PTAR1_DANRERecName: Full=Protein prenyltransferase alpha subunit repeat-containing protein 1 [Danio rerio]	GO:0004659, GO:0018342, GO:0016740, GO:0008318	K14137|PTAR1; protein prenyltransferase alpha subunit repeat containing protein 1
XLOC_005929	TCONS_00015104|m.598	gi|449470340|ref|XP_004152875.1|PREDICTED: uncharacterized protein LOC101220717 [Cucumis sativus] >gi|700206154|gb|KGN61273.1| hypothetical protein Csa_2G075320 [Cucumis sativus]	gi|167011905|sp|A3KPW7.1|PTAR1_DANRERecName: Full=Protein prenyltransferase alpha subunit repeat-containing protein 1 [Danio rerio]	GO:0004659, GO:0018342, GO:0016740, GO:0008318	-
XLOC_005929	TCONS_00015105|m.579	gi|449470340|ref|XP_004152875.1|PREDICTED: uncharacterized protein LOC101220717 [Cucumis sativus] >gi|700206154|gb|KGN61273.1| hypothetical protein Csa_2G075320 [Cucumis sativus]	gi|167012004|sp|Q7Z6K3.2|PTAR1_HUMANRecName: Full=Protein prenyltransferase alpha subunit repeat-containing protein 1 [Homo sapiens]	GO:0004659, GO:0018342, GO:0016740, GO:0008318	K14137|PTAR1; protein prenyltransferase alpha subunit repeat containing protein 1
XLOC_005929	TCONS_00015106|m.604	gi|449470340|ref|XP_004152875.1|PREDICTED: uncharacterized protein LOC101220717 [Cucumis sativus] >gi|700206154|gb|KGN61273.1| hypothetical protein Csa_2G075320 [Cucumis sativus]	-	-	K14137|PTAR1; protein prenyltransferase alpha subunit repeat containing protein 1
XLOC_005929	TCONS_00015106|m.605	gi|449470340|ref|XP_004152875.1|PREDICTED: uncharacterized protein LOC101220717 [Cucumis sativus] >gi|700206154|gb|KGN61273.1| hypothetical protein Csa_2G075320 [Cucumis sativus]	-	-	-
XLOC_005929	TCONS_00015107|m.573	gi|449470340|ref|XP_004152875.1|PREDICTED: uncharacterized protein LOC101220717 [Cucumis sativus] >gi|700206154|gb|KGN61273.1| hypothetical protein Csa_2G075320 [Cucumis sativus]	gi|167012004|sp|Q7Z6K3.2|PTAR1_HUMANRecName: Full=Protein prenyltransferase alpha subunit repeat-containing protein 1 [Homo sapiens]	GO:0004659, GO:0018342, GO:0016740, GO:0008318	K14137|PTAR1; protein prenyltransferase alpha subunit repeat containing protein 1
XLOC_005929	TCONS_00015107|m.574	gi|449470340|ref|XP_004152875.1|PREDICTED: uncharacterized protein LOC101220717 [Cucumis sativus] >gi|700206154|gb|KGN61273.1| hypothetical protein Csa_2G075320 [Cucumis sativus]	gi|167012004|sp|Q7Z6K3.2|PTAR1_HUMANRecName: Full=Protein prenyltransferase alpha subunit repeat-containing protein 1 [Homo sapiens]	GO:0004659, GO:0018342, GO:0016740, GO:0008318	-
XLOC_005929	TCONS_00015108|m.589	gi|449470340|ref|XP_004152875.1|PREDICTED: uncharacterized protein LOC101220717 [Cucumis sativus] >gi|700206154|gb|KGN61273.1| hypothetical protein Csa_2G075320 [Cucumis sativus]	gi|167011905|sp|A3KPW7.1|PTAR1_DANRERecName: Full=Protein prenyltransferase alpha subunit repeat-containing protein 1 [Danio rerio]	GO:0004659, GO:0018342, GO:0016740, GO:0008318	K14137|PTAR1; protein prenyltransferase alpha subunit repeat containing protein 1
XLOC_005929	TCONS_00015108|m.590	gi|449470340|ref|XP_004152875.1|PREDICTED: uncharacterized protein LOC101220717 [Cucumis sativus] >gi|700206154|gb|KGN61273.1| hypothetical protein Csa_2G075320 [Cucumis sativus]	gi|167011905|sp|A3KPW7.1|PTAR1_DANRERecName: Full=Protein prenyltransferase alpha subunit repeat-containing protein 1 [Danio rerio]	GO:0004659, GO:0018342, GO:0016740, GO:0008318	-
XLOC_005929	TCONS_00015109|m.564	gi|449470340|ref|XP_004152875.1|PREDICTED: uncharacterized protein LOC101220717 [Cucumis sativus] >gi|700206154|gb|KGN61273.1| hypothetical protein Csa_2G075320 [Cucumis sativus]	-	-	K14137|PTAR1; protein prenyltransferase alpha subunit repeat containing protein 1
XLOC_005929	TCONS_00015109|m.565	gi|449470340|ref|XP_004152875.1|PREDICTED: uncharacterized protein LOC101220717 [Cucumis sativus] >gi|700206154|gb|KGN61273.1| hypothetical protein Csa_2G075320 [Cucumis sativus]	-	-	-
XLOC_005929	TCONS_00015110|m.584	gi|659082424|ref|XP_008441833.1|PREDICTED: protein prenyltransferase alpha subunit repeat-containing protein 1 [Cucumis melo]	-	-	K14137|PTAR1; protein prenyltransferase alpha subunit repeat containing protein 1
XLOC_005929	TCONS_00015110|m.585	gi|659082424|ref|XP_008441833.1|PREDICTED: protein prenyltransferase alpha subunit repeat-containing protein 1 [Cucumis melo]	-	-	-
XLOC_005929	TCONS_00015111|m.562	gi|449470340|ref|XP_004152875.1|PREDICTED: uncharacterized protein LOC101220717 [Cucumis sativus] >gi|700206154|gb|KGN61273.1| hypothetical protein Csa_2G075320 [Cucumis sativus]	-	-	K14137|PTAR1; protein prenyltransferase alpha subunit repeat containing protein 1
XLOC_005929	TCONS_00015111|m.563	gi|449470340|ref|XP_004152875.1|PREDICTED: uncharacterized protein LOC101220717 [Cucumis sativus] >gi|700206154|gb|KGN61273.1| hypothetical protein Csa_2G075320 [Cucumis sativus]	-	-	-
XLOC_005929	TCONS_00015112|m.606	gi|449470340|ref|XP_004152875.1|PREDICTED: uncharacterized protein LOC101220717 [Cucumis sativus] >gi|700206154|gb|KGN61273.1| hypothetical protein Csa_2G075320 [Cucumis sativus]	-	-	K14137|PTAR1; protein prenyltransferase alpha subunit repeat containing protein 1
XLOC_005929	TCONS_00015112|m.607	gi|449470340|ref|XP_004152875.1|PREDICTED: uncharacterized protein LOC101220717 [Cucumis sativus] >gi|700206154|gb|KGN61273.1| hypothetical protein Csa_2G075320 [Cucumis sativus]	-	-	K14137|PTAR1; protein prenyltransferase alpha subunit repeat containing protein 1
XLOC_005929	TCONS_00015113|m.559	gi|449470340|ref|XP_004152875.1|PREDICTED: uncharacterized protein LOC101220717 [Cucumis sativus] >gi|700206154|gb|KGN61273.1| hypothetical protein Csa_2G075320 [Cucumis sativus]	gi|167012004|sp|Q7Z6K3.2|PTAR1_HUMANRecName: Full=Protein prenyltransferase alpha subunit repeat-containing protein 1 [Homo sapiens]	GO:0004659, GO:0018342, GO:0016740, GO:0008318	K14137|PTAR1; protein prenyltransferase alpha subunit repeat containing protein 1
XLOC_005929	TCONS_00015113|m.560	gi|449470340|ref|XP_004152875.1|PREDICTED: uncharacterized protein LOC101220717 [Cucumis sativus] >gi|700206154|gb|KGN61273.1| hypothetical protein Csa_2G075320 [Cucumis sativus]	gi|167012004|sp|Q7Z6K3.2|PTAR1_HUMANRecName: Full=Protein prenyltransferase alpha subunit repeat-containing protein 1 [Homo sapiens]	GO:0004659, GO:0018342, GO:0016740, GO:0008318	-
XLOC_005929	TCONS_00015113|m.561	gi|449470340|ref|XP_004152875.1|PREDICTED: uncharacterized protein LOC101220717 [Cucumis sativus] >gi|700206154|gb|KGN61273.1| hypothetical protein Csa_2G075320 [Cucumis sativus]	gi|167012004|sp|Q7Z6K3.2|PTAR1_HUMANRecName: Full=Protein prenyltransferase alpha subunit repeat-containing protein 1 [Homo sapiens]	GO:0004659, GO:0018342, GO:0016740, GO:0008318	-
XLOC_005929	TCONS_00015114|m.582	gi|449470340|ref|XP_004152875.1|PREDICTED: uncharacterized protein LOC101220717 [Cucumis sativus] >gi|700206154|gb|KGN61273.1| hypothetical protein Csa_2G075320 [Cucumis sativus]	-	-	K14137|PTAR1; protein prenyltransferase alpha subunit repeat containing protein 1
XLOC_005929	TCONS_00015114|m.583	gi|449470340|ref|XP_004152875.1|PREDICTED: uncharacterized protein LOC101220717 [Cucumis sativus] >gi|700206154|gb|KGN61273.1| hypothetical protein Csa_2G075320 [Cucumis sativus]	-	-	-
XLOC_005929	TCONS_00015115|m.611	gi|449470340|ref|XP_004152875.1|PREDICTED: uncharacterized protein LOC101220717 [Cucumis sativus] >gi|700206154|gb|KGN61273.1| hypothetical protein Csa_2G075320 [Cucumis sativus]	gi|123908612|sp|Q0IHB3.1|PTR1A_XENLARecName: Full=Protein prenyltransferase alpha subunit repeat-containing protein 1-A [Xenopus laevis]	GO:0004659, GO:0018342, GO:0016740, GO:0008318	K14137|PTAR1; protein prenyltransferase alpha subunit repeat containing protein 1
XLOC_005929	TCONS_00015115|m.612	gi|449470340|ref|XP_004152875.1|PREDICTED: uncharacterized protein LOC101220717 [Cucumis sativus] >gi|700206154|gb|KGN61273.1| hypothetical protein Csa_2G075320 [Cucumis sativus]	gi|123908612|sp|Q0IHB3.1|PTR1A_XENLARecName: Full=Protein prenyltransferase alpha subunit repeat-containing protein 1-A [Xenopus laevis]	GO:0004659, GO:0018342, GO:0016740, GO:0008318	K14137|PTAR1; protein prenyltransferase alpha subunit repeat containing protein 1
XLOC_005929	TCONS_00015116|m.575	gi|449470340|ref|XP_004152875.1|PREDICTED: uncharacterized protein LOC101220717 [Cucumis sativus] >gi|700206154|gb|KGN61273.1| hypothetical protein Csa_2G075320 [Cucumis sativus]	gi|167011905|sp|A3KPW7.1|PTAR1_DANRERecName: Full=Protein prenyltransferase alpha subunit repeat-containing protein 1 [Danio rerio]	GO:0004659, GO:0018342, GO:0016740, GO:0008318	K14137|PTAR1; protein prenyltransferase alpha subunit repeat containing protein 1
XLOC_005929	TCONS_00015116|m.576	gi|449470340|ref|XP_004152875.1|PREDICTED: uncharacterized protein LOC101220717 [Cucumis sativus] >gi|700206154|gb|KGN61273.1| hypothetical protein Csa_2G075320 [Cucumis sativus]	gi|167011905|sp|A3KPW7.1|PTAR1_DANRERecName: Full=Protein prenyltransferase alpha subunit repeat-containing protein 1 [Danio rerio]	GO:0004659, GO:0018342, GO:0016740, GO:0008318	-
XLOC_005929	TCONS_00015117|m.580	gi|449470340|ref|XP_004152875.1|PREDICTED: uncharacterized protein LOC101220717 [Cucumis sativus] >gi|700206154|gb|KGN61273.1| hypothetical protein Csa_2G075320 [Cucumis sativus]	-	-	K14137|PTAR1; protein prenyltransferase alpha subunit repeat containing protein 1
XLOC_005929	TCONS_00015117|m.581	gi|449470340|ref|XP_004152875.1|PREDICTED: uncharacterized protein LOC101220717 [Cucumis sativus] >gi|700206154|gb|KGN61273.1| hypothetical protein Csa_2G075320 [Cucumis sativus]	-	-	K14137|PTAR1; protein prenyltransferase alpha subunit repeat containing protein 1
XLOC_005929	TCONS_00015118|m.552	gi|449470340|ref|XP_004152875.1|PREDICTED: uncharacterized protein LOC101220717 [Cucumis sativus] >gi|700206154|gb|KGN61273.1| hypothetical protein Csa_2G075320 [Cucumis sativus]	gi|167012004|sp|Q7Z6K3.2|PTAR1_HUMANRecName: Full=Protein prenyltransferase alpha subunit repeat-containing protein 1 [Homo sapiens]	GO:0004659, GO:0018342, GO:0016740, GO:0008318	K14137|PTAR1; protein prenyltransferase alpha subunit repeat containing protein 1
XLOC_005929	TCONS_00015118|m.553	gi|449470340|ref|XP_004152875.1|PREDICTED: uncharacterized protein LOC101220717 [Cucumis sativus] >gi|700206154|gb|KGN61273.1| hypothetical protein Csa_2G075320 [Cucumis sativus]	gi|167012004|sp|Q7Z6K3.2|PTAR1_HUMANRecName: Full=Protein prenyltransferase alpha subunit repeat-containing protein 1 [Homo sapiens]	GO:0004659, GO:0018342, GO:0016740, GO:0008318	-
XLOC_005929	TCONS_00015119|m.554	gi|449470340|ref|XP_004152875.1|PREDICTED: uncharacterized protein LOC101220717 [Cucumis sativus] >gi|700206154|gb|KGN61273.1| hypothetical protein Csa_2G075320 [Cucumis sativus]	gi|123908612|sp|Q0IHB3.1|PTR1A_XENLARecName: Full=Protein prenyltransferase alpha subunit repeat-containing protein 1-A [Xenopus laevis]	GO:0004659, GO:0018342, GO:0016740, GO:0008318	K14137|PTAR1; protein prenyltransferase alpha subunit repeat containing protein 1
XLOC_005929	TCONS_00015119|m.555	gi|449470340|ref|XP_004152875.1|PREDICTED: uncharacterized protein LOC101220717 [Cucumis sativus] >gi|700206154|gb|KGN61273.1| hypothetical protein Csa_2G075320 [Cucumis sativus]	gi|123908612|sp|Q0IHB3.1|PTR1A_XENLARecName: Full=Protein prenyltransferase alpha subunit repeat-containing protein 1-A [Xenopus laevis]	GO:0004659, GO:0018342, GO:0016740, GO:0008318	-
XLOC_005929	TCONS_00015120|m.602	gi|449470340|ref|XP_004152875.1|PREDICTED: uncharacterized protein LOC101220717 [Cucumis sativus] >gi|700206154|gb|KGN61273.1| hypothetical protein Csa_2G075320 [Cucumis sativus]	gi|167011905|sp|A3KPW7.1|PTAR1_DANRERecName: Full=Protein prenyltransferase alpha subunit repeat-containing protein 1 [Danio rerio]	GO:0004659, GO:0018342, GO:0016740, GO:0008318	K14137|PTAR1; protein prenyltransferase alpha subunit repeat containing protein 1
XLOC_005929	TCONS_00015120|m.603	gi|449470340|ref|XP_004152875.1|PREDICTED: uncharacterized protein LOC101220717 [Cucumis sativus] >gi|700206154|gb|KGN61273.1| hypothetical protein Csa_2G075320 [Cucumis sativus]	gi|167011905|sp|A3KPW7.1|PTAR1_DANRERecName: Full=Protein prenyltransferase alpha subunit repeat-containing protein 1 [Danio rerio]	GO:0004659, GO:0018342, GO:0016740, GO:0008318	-
XLOC_005929	TCONS_00015121|m.570	gi|449470340|ref|XP_004152875.1|PREDICTED: uncharacterized protein LOC101220717 [Cucumis sativus] >gi|700206154|gb|KGN61273.1| hypothetical protein Csa_2G075320 [Cucumis sativus]	gi|167012004|sp|Q7Z6K3.2|PTAR1_HUMANRecName: Full=Protein prenyltransferase alpha subunit repeat-containing protein 1 [Homo sapiens]	GO:0004659, GO:0018342, GO:0016740, GO:0008318	K14137|PTAR1; protein prenyltransferase alpha subunit repeat containing protein 1
XLOC_005929	TCONS_00015121|m.571	gi|449470340|ref|XP_004152875.1|PREDICTED: uncharacterized protein LOC101220717 [Cucumis sativus] >gi|700206154|gb|KGN61273.1| hypothetical protein Csa_2G075320 [Cucumis sativus]	gi|167012004|sp|Q7Z6K3.2|PTAR1_HUMANRecName: Full=Protein prenyltransferase alpha subunit repeat-containing protein 1 [Homo sapiens]	GO:0004659, GO:0018342, GO:0016740, GO:0008318	-
XLOC_005929	TCONS_00015122|m.557	gi|449470340|ref|XP_004152875.1|PREDICTED: uncharacterized protein LOC101220717 [Cucumis sativus] >gi|700206154|gb|KGN61273.1| hypothetical protein Csa_2G075320 [Cucumis sativus]	gi|167012004|sp|Q7Z6K3.2|PTAR1_HUMANRecName: Full=Protein prenyltransferase alpha subunit repeat-containing protein 1 [Homo sapiens]	GO:0004659, GO:0018342, GO:0016740, GO:0008318	K14137|PTAR1; protein prenyltransferase alpha subunit repeat containing protein 1
XLOC_005929	TCONS_00015122|m.558	gi|449470340|ref|XP_004152875.1|PREDICTED: uncharacterized protein LOC101220717 [Cucumis sativus] >gi|700206154|gb|KGN61273.1| hypothetical protein Csa_2G075320 [Cucumis sativus]	gi|167012004|sp|Q7Z6K3.2|PTAR1_HUMANRecName: Full=Protein prenyltransferase alpha subunit repeat-containing protein 1 [Homo sapiens]	GO:0004659, GO:0018342, GO:0016740, GO:0008318	-
XLOC_005929	TCONS_00015123|m.566	gi|449470340|ref|XP_004152875.1|PREDICTED: uncharacterized protein LOC101220717 [Cucumis sativus] >gi|700206154|gb|KGN61273.1| hypothetical protein Csa_2G075320 [Cucumis sativus]	-	-	K14137|PTAR1; protein prenyltransferase alpha subunit repeat containing protein 1
XLOC_005929	TCONS_00015123|m.567	gi|449470340|ref|XP_004152875.1|PREDICTED: uncharacterized protein LOC101220717 [Cucumis sativus] >gi|700206154|gb|KGN61273.1| hypothetical protein Csa_2G075320 [Cucumis sativus]	-	-	-
XLOC_005929	TCONS_00015123|m.568	gi|449470340|ref|XP_004152875.1|PREDICTED: uncharacterized protein LOC101220717 [Cucumis sativus] >gi|700206154|gb|KGN61273.1| hypothetical protein Csa_2G075320 [Cucumis sativus]	-	-	-
XLOC_005929	TCONS_00015124|m.577	gi|449470340|ref|XP_004152875.1|PREDICTED: uncharacterized protein LOC101220717 [Cucumis sativus] >gi|700206154|gb|KGN61273.1| hypothetical protein Csa_2G075320 [Cucumis sativus]	-	-	K14137|PTAR1; protein prenyltransferase alpha subunit repeat containing protein 1
XLOC_005929	TCONS_00015124|m.578	gi|449470340|ref|XP_004152875.1|PREDICTED: uncharacterized protein LOC101220717 [Cucumis sativus] >gi|700206154|gb|KGN61273.1| hypothetical protein Csa_2G075320 [Cucumis sativus]	-	-	-
XLOC_005929	TCONS_00015125|m.593	gi|449470340|ref|XP_004152875.1|PREDICTED: uncharacterized protein LOC101220717 [Cucumis sativus] >gi|700206154|gb|KGN61273.1| hypothetical protein Csa_2G075320 [Cucumis sativus]	-	-	K14137|PTAR1; protein prenyltransferase alpha subunit repeat containing protein 1
XLOC_005929	TCONS_00015125|m.594	gi|449470340|ref|XP_004152875.1|PREDICTED: uncharacterized protein LOC101220717 [Cucumis sativus] >gi|700206154|gb|KGN61273.1| hypothetical protein Csa_2G075320 [Cucumis sativus]	-	-	-
XLOC_005929	TCONS_00015126|m.572	gi|449470340|ref|XP_004152875.1|PREDICTED: uncharacterized protein LOC101220717 [Cucumis sativus] >gi|700206154|gb|KGN61273.1| hypothetical protein Csa_2G075320 [Cucumis sativus]	gi|167012004|sp|Q7Z6K3.2|PTAR1_HUMANRecName: Full=Protein prenyltransferase alpha subunit repeat-containing protein 1 [Homo sapiens]	GO:0004659, GO:0018342, GO:0016740, GO:0008318	-
XLOC_005929	TCONS_00015127|m.591	gi|449470340|ref|XP_004152875.1|PREDICTED: uncharacterized protein LOC101220717 [Cucumis sativus] >gi|700206154|gb|KGN61273.1| hypothetical protein Csa_2G075320 [Cucumis sativus]	gi|167012004|sp|Q7Z6K3.2|PTAR1_HUMANRecName: Full=Protein prenyltransferase alpha subunit repeat-containing protein 1 [Homo sapiens]	GO:0004659, GO:0018342, GO:0016740, GO:0008318	K14137|PTAR1; protein prenyltransferase alpha subunit repeat containing protein 1
XLOC_005929	TCONS_00015128|m.569	gi|659082424|ref|XP_008441833.1|PREDICTED: protein prenyltransferase alpha subunit repeat-containing protein 1 [Cucumis melo]	gi|167011905|sp|A3KPW7.1|PTAR1_DANRERecName: Full=Protein prenyltransferase alpha subunit repeat-containing protein 1 [Danio rerio]	GO:0004659, GO:0018342, GO:0016740, GO:0008318	-
XLOC_005929	TCONS_00015129|m.556	gi|659082424|ref|XP_008441833.1|PREDICTED: protein prenyltransferase alpha subunit repeat-containing protein 1 [Cucumis melo]	-	-	-
XLOC_005929	TCONS_00015130|m.586	gi|449470340|ref|XP_004152875.1|PREDICTED: uncharacterized protein LOC101220717 [Cucumis sativus] >gi|700206154|gb|KGN61273.1| hypothetical protein Csa_2G075320 [Cucumis sativus]	gi|123908612|sp|Q0IHB3.1|PTR1A_XENLARecName: Full=Protein prenyltransferase alpha subunit repeat-containing protein 1-A [Xenopus laevis]	GO:0004659, GO:0018342, GO:0016740, GO:0008318	-
XLOC_005929	TCONS_00015131|m.592	gi|449470340|ref|XP_004152875.1|PREDICTED: uncharacterized protein LOC101220717 [Cucumis sativus] >gi|700206154|gb|KGN61273.1| hypothetical protein Csa_2G075320 [Cucumis sativus]	-	-	K14137|PTAR1; protein prenyltransferase alpha subunit repeat containing protein 1
XLOC_005954	TCONS_00015181|m.917	-	-	-	-
XLOC_005954	TCONS_00015182|m.918	-	-	-	-
XLOC_005954	TCONS_00015185|m.916	-	-	-	-
XLOC_005965	TCONS_00015199|m.893	gi|449470255|ref|XP_004152833.1|PREDICTED: uncharacterized protein LOC101210563 isoform X1 [Cucumis sativus] >gi|700206130|gb|KGN61249.1| hypothetical protein Csa_2G074110 [Cucumis sativus]	-	-	-
XLOC_005965	TCONS_00015200|m.889	gi|449470255|ref|XP_004152833.1|PREDICTED: uncharacterized protein LOC101210563 isoform X1 [Cucumis sativus] >gi|700206130|gb|KGN61249.1| hypothetical protein Csa_2G074110 [Cucumis sativus]	-	-	-
XLOC_005965	TCONS_00015201|m.896	gi|449470255|ref|XP_004152833.1|PREDICTED: uncharacterized protein LOC101210563 isoform X1 [Cucumis sativus] >gi|700206130|gb|KGN61249.1| hypothetical protein Csa_2G074110 [Cucumis sativus]	-	-	-
XLOC_005965	TCONS_00015202|m.901	gi|659126745|ref|XP_008463344.1|PREDICTED: uncharacterized protein LOC103501525 [Cucumis melo]	-	-	-
XLOC_005965	TCONS_00015203|m.897	gi|778667839|ref|XP_011648992.1|PREDICTED: uncharacterized protein LOC101210563 isoform X2 [Cucumis sativus]	-	-	-
XLOC_005965	TCONS_00015203|m.898	gi|778667839|ref|XP_011648992.1|PREDICTED: uncharacterized protein LOC101210563 isoform X2 [Cucumis sativus]	-	-	-
XLOC_005965	TCONS_00015204|m.894	gi|778667839|ref|XP_011648992.1|PREDICTED: uncharacterized protein LOC101210563 isoform X2 [Cucumis sativus]	-	-	-
XLOC_005965	TCONS_00015204|m.895	gi|778667839|ref|XP_011648992.1|PREDICTED: uncharacterized protein LOC101210563 isoform X2 [Cucumis sativus]	-	-	-
XLOC_005965	TCONS_00015205|m.899	gi|449470255|ref|XP_004152833.1|PREDICTED: uncharacterized protein LOC101210563 isoform X1 [Cucumis sativus] >gi|700206130|gb|KGN61249.1| hypothetical protein Csa_2G074110 [Cucumis sativus]	-	-	-
XLOC_005965	TCONS_00015205|m.900	gi|449470255|ref|XP_004152833.1|PREDICTED: uncharacterized protein LOC101210563 isoform X1 [Cucumis sativus] >gi|700206130|gb|KGN61249.1| hypothetical protein Csa_2G074110 [Cucumis sativus]	-	-	-
XLOC_005965	TCONS_00015206|m.892	gi|449470255|ref|XP_004152833.1|PREDICTED: uncharacterized protein LOC101210563 isoform X1 [Cucumis sativus] >gi|700206130|gb|KGN61249.1| hypothetical protein Csa_2G074110 [Cucumis sativus]	gi|81442313|sp|Q88QS2.1|GPH_PSEPKRecName: Full=Phosphoglycolate phosphatase; Short=PGP; Short=PGPase [Pseudomonas putida KT2440]	GO:0008152, GO:0046295, GO:0046872, GO:0016311, GO:0008967, GO:0005975, GO:0016787	-
XLOC_005965	TCONS_00015207|m.890	gi|449470255|ref|XP_004152833.1|PREDICTED: uncharacterized protein LOC101210563 isoform X1 [Cucumis sativus] >gi|700206130|gb|KGN61249.1| hypothetical protein Csa_2G074110 [Cucumis sativus]	-	-	-
XLOC_005965	TCONS_00015207|m.891	gi|449470255|ref|XP_004152833.1|PREDICTED: uncharacterized protein LOC101210563 isoform X1 [Cucumis sativus] >gi|700206130|gb|KGN61249.1| hypothetical protein Csa_2G074110 [Cucumis sativus]	-	-	-
XLOC_005967	TCONS_00015212|m.911	gi|449470257|ref|XP_004152834.1|PREDICTED: monothiol glutaredoxin-S7, chloroplastic [Cucumis sativus] >gi|700206127|gb|KGN61246.1| hypothetical protein Csa_2G074080 [Cucumis sativus]	gi|75149577|sp|Q851Y7.1|GRXS7_ORYSJRecName: Full=Monothiol glutaredoxin-S7, chloroplastic; Flags: Precursor [Oryza sativa Japonica Group]	GO:0006812, GO:0009507, GO:0046872, GO:0045454, GO:0019761, GO:0048653, GO:0055114, GO:0030003, GO:0051537, GO:0051536, GO:0015038, GO:0009570, GO:0055085, GO:0070838, GO:0015035, GO:0015297, GO:0009055, GO:0009941, GO:0009536	K07390|grxD; monothiol glutaredoxin
XLOC_005967	TCONS_00015212|m.912	gi|449470257|ref|XP_004152834.1|PREDICTED: monothiol glutaredoxin-S7, chloroplastic [Cucumis sativus] >gi|700206127|gb|KGN61246.1| hypothetical protein Csa_2G074080 [Cucumis sativus]	gi|75149577|sp|Q851Y7.1|GRXS7_ORYSJRecName: Full=Monothiol glutaredoxin-S7, chloroplastic; Flags: Precursor [Oryza sativa Japonica Group]	GO:0006812, GO:0009507, GO:0046872, GO:0045454, GO:0019761, GO:0048653, GO:0055114, GO:0030003, GO:0051537, GO:0051536, GO:0015038, GO:0009570, GO:0055085, GO:0070838, GO:0015035, GO:0015297, GO:0009055, GO:0009941, GO:0009536	-
XLOC_005967	TCONS_00015213|m.913	gi|449470257|ref|XP_004152834.1|PREDICTED: monothiol glutaredoxin-S7, chloroplastic [Cucumis sativus] >gi|700206127|gb|KGN61246.1| hypothetical protein Csa_2G074080 [Cucumis sativus]	gi|75149577|sp|Q851Y7.1|GRXS7_ORYSJRecName: Full=Monothiol glutaredoxin-S7, chloroplastic; Flags: Precursor [Oryza sativa Japonica Group]	GO:0006812, GO:0009507, GO:0046872, GO:0045454, GO:0019761, GO:0048653, GO:0055114, GO:0030003, GO:0051537, GO:0051536, GO:0015038, GO:0009570, GO:0055085, GO:0070838, GO:0015035, GO:0015297, GO:0009055, GO:0009941, GO:0009536	K07390|grxD; monothiol glutaredoxin
XLOC_005967	TCONS_00015213|m.914	gi|449470257|ref|XP_004152834.1|PREDICTED: monothiol glutaredoxin-S7, chloroplastic [Cucumis sativus] >gi|700206127|gb|KGN61246.1| hypothetical protein Csa_2G074080 [Cucumis sativus]	gi|75149577|sp|Q851Y7.1|GRXS7_ORYSJRecName: Full=Monothiol glutaredoxin-S7, chloroplastic; Flags: Precursor [Oryza sativa Japonica Group]	GO:0006812, GO:0009507, GO:0046872, GO:0045454, GO:0019761, GO:0048653, GO:0055114, GO:0030003, GO:0051537, GO:0051536, GO:0015038, GO:0009570, GO:0055085, GO:0070838, GO:0015035, GO:0015297, GO:0009055, GO:0009941, GO:0009536	-
XLOC_005967	TCONS_00015214|m.909	gi|449470257|ref|XP_004152834.1|PREDICTED: monothiol glutaredoxin-S7, chloroplastic [Cucumis sativus] >gi|700206127|gb|KGN61246.1| hypothetical protein Csa_2G074080 [Cucumis sativus]	gi|75149577|sp|Q851Y7.1|GRXS7_ORYSJRecName: Full=Monothiol glutaredoxin-S7, chloroplastic; Flags: Precursor [Oryza sativa Japonica Group]	GO:0006812, GO:0009507, GO:0046872, GO:0045454, GO:0019761, GO:0048653, GO:0055114, GO:0030003, GO:0051537, GO:0051536, GO:0015038, GO:0009570, GO:0055085, GO:0070838, GO:0015035, GO:0015297, GO:0009055, GO:0009941, GO:0009536	K07390|grxD; monothiol glutaredoxin
XLOC_005967	TCONS_00015214|m.910	gi|449470257|ref|XP_004152834.1|PREDICTED: monothiol glutaredoxin-S7, chloroplastic [Cucumis sativus] >gi|700206127|gb|KGN61246.1| hypothetical protein Csa_2G074080 [Cucumis sativus]	gi|75149577|sp|Q851Y7.1|GRXS7_ORYSJRecName: Full=Monothiol glutaredoxin-S7, chloroplastic; Flags: Precursor [Oryza sativa Japonica Group]	GO:0006812, GO:0009507, GO:0046872, GO:0045454, GO:0019761, GO:0048653, GO:0055114, GO:0030003, GO:0051537, GO:0051536, GO:0015038, GO:0009570, GO:0055085, GO:0070838, GO:0015035, GO:0015297, GO:0009055, GO:0009941, GO:0009536	-
XLOC_005981	TCONS_00015261|m.951	gi|659069539|ref|XP_008450536.1|PREDICTED: heat shock 70 kDa protein [Cucumis melo]	gi|123601|sp|P26413.1|HSP70_SOYBNRecName: Full=Heat shock 70 kDa protein [Glycine max]	GO:0000166, GO:0005524	-
XLOC_005985	TCONS_00015266|m.710	gi|778667698|ref|XP_011648975.1|PREDICTED: 26S proteasome regulatory subunit RPN13 isoform X2 [Cucumis sativus]	gi|75219496|sp|O48726.2|RPN13_ARATHRecName: Full=26S proteasome regulatory subunit RPN13; Short=AtRPN13; AltName: Full=26S proteasome non-ATPase regulatory subunit 13 [Arabidopsis thaliana]	-	-
XLOC_005985	TCONS_00015267|m.709	gi|778667698|ref|XP_011648975.1|PREDICTED: 26S proteasome regulatory subunit RPN13 isoform X2 [Cucumis sativus]	gi|75219496|sp|O48726.2|RPN13_ARATHRecName: Full=26S proteasome regulatory subunit RPN13; Short=AtRPN13; AltName: Full=26S proteasome non-ATPase regulatory subunit 13 [Arabidopsis thaliana]	-	-
XLOC_005985	TCONS_00015268|m.712	gi|778667698|ref|XP_011648975.1|PREDICTED: 26S proteasome regulatory subunit RPN13 isoform X2 [Cucumis sativus]	gi|75219496|sp|O48726.2|RPN13_ARATHRecName: Full=26S proteasome regulatory subunit RPN13; Short=AtRPN13; AltName: Full=26S proteasome non-ATPase regulatory subunit 13 [Arabidopsis thaliana]	-	-
XLOC_005985	TCONS_00015269|m.706	gi|778667698|ref|XP_011648975.1|PREDICTED: 26S proteasome regulatory subunit RPN13 isoform X2 [Cucumis sativus]	gi|75219496|sp|O48726.2|RPN13_ARATHRecName: Full=26S proteasome regulatory subunit RPN13; Short=AtRPN13; AltName: Full=26S proteasome non-ATPase regulatory subunit 13 [Arabidopsis thaliana]	-	-
XLOC_005985	TCONS_00015270|m.707	gi|778667698|ref|XP_011648975.1|PREDICTED: 26S proteasome regulatory subunit RPN13 isoform X2 [Cucumis sativus]	gi|75219496|sp|O48726.2|RPN13_ARATHRecName: Full=26S proteasome regulatory subunit RPN13; Short=AtRPN13; AltName: Full=26S proteasome non-ATPase regulatory subunit 13 [Arabidopsis thaliana]	-	-
XLOC_005985	TCONS_00015270|m.708	gi|778667698|ref|XP_011648975.1|PREDICTED: 26S proteasome regulatory subunit RPN13 isoform X2 [Cucumis sativus]	gi|75219496|sp|O48726.2|RPN13_ARATHRecName: Full=26S proteasome regulatory subunit RPN13; Short=AtRPN13; AltName: Full=26S proteasome non-ATPase regulatory subunit 13 [Arabidopsis thaliana]	-	-
XLOC_006009	TCONS_00015338|m.850	-	-	-	-
XLOC_006087	TCONS_00015545|m.537	gi|449435146|ref|XP_004135356.1|PREDICTED: peptide chain release factor 1-like, mitochondrial [Cucumis sativus]	gi|166223578|sp|A6Q162.1|RF1_NITSBRecName: Full=Peptide chain release factor 1; Short=RF-1 [Nitratiruptor sp. SB155-2]	GO:0005737, GO:0003747, GO:0006415, GO:0006412, GO:0016149	-
XLOC_006114	TCONS_00015625|m.867	gi|659090498|ref|XP_008446048.1|PREDICTED: putative caffeoyl-CoA O-methyltransferase At1g67980 [Cucumis melo]	gi|3023432|sp|P93711.1|CAMT_POPKIRecName: Full=Caffeoyl-CoA O-methyltransferase; AltName: Full=Trans-caffeoyl-CoA 3-O-methyltransferase; Short=CCoAMT; Short=CCoAOMT [Populus sieboldii x Populus grandidentata]	GO:0008171, GO:0042409, GO:0046872, GO:0009809, GO:0009699, GO:0008168, GO:0016740, GO:0032259	-
XLOC_006116	TCONS_00015627|m.717	gi|449435067|ref|XP_004135317.1|PREDICTED: putative caffeoyl-CoA O-methyltransferase At1g67980 [Cucumis sativus] >gi|700196500|gb|KGN51677.1| hypothetical protein Csa_5G589940 [Cucumis sativus]	gi|30580369|sp|Q9C9W3.1|CAMT1_ARATHRecName: Full=Putative caffeoyl-CoA O-methyltransferase At1g67980; AltName: Full=Trans-caffeoyl-CoA 3-O-methyltransferase; Short=CCoAMT; Short=CCoAOMT [Arabidopsis thaliana]	GO:0005737, GO:0008171, GO:0042409, GO:0046872, GO:0005829, GO:0009809, GO:0032259	-
XLOC_006122	TCONS_00015644|m.863	gi|700196512|gb|KGN51689.1|hypothetical protein Csa_5G590060 [Cucumis sativus]	gi|75155093|sp|Q8LBZ4.1|OTU_ARATHRecName: Full=OTU domain-containing protein At3g57810 [Arabidopsis thaliana]	GO:0009507, GO:0006508, GO:0008234	K18342|OTUD6; OTU domain-containing protein 6 [EC:3.4.19.12]
XLOC_006122	TCONS_00015645|m.864	gi|700196512|gb|KGN51689.1|hypothetical protein Csa_5G590060 [Cucumis sativus]	gi|75155093|sp|Q8LBZ4.1|OTU_ARATHRecName: Full=OTU domain-containing protein At3g57810 [Arabidopsis thaliana]	GO:0009507, GO:0006508, GO:0008234	K18342|OTUD6; OTU domain-containing protein 6 [EC:3.4.19.12]
XLOC_006122	TCONS_00015646|m.862	gi|700196512|gb|KGN51689.1|hypothetical protein Csa_5G590060 [Cucumis sativus]	gi|75155093|sp|Q8LBZ4.1|OTU_ARATHRecName: Full=OTU domain-containing protein At3g57810 [Arabidopsis thaliana]	GO:0009507, GO:0006508, GO:0008234	K18342|OTUD6; OTU domain-containing protein 6 [EC:3.4.19.12]
XLOC_006122	TCONS_00015652|m.860	gi|700196512|gb|KGN51689.1|hypothetical protein Csa_5G590060 [Cucumis sativus]	gi|75155093|sp|Q8LBZ4.1|OTU_ARATHRecName: Full=OTU domain-containing protein At3g57810 [Arabidopsis thaliana]	GO:0009507, GO:0006508, GO:0008234	-
XLOC_006122	TCONS_00015655|m.861	gi|700196512|gb|KGN51689.1|hypothetical protein Csa_5G590060 [Cucumis sativus]	gi|75155093|sp|Q8LBZ4.1|OTU_ARATHRecName: Full=OTU domain-containing protein At3g57810 [Arabidopsis thaliana]	GO:0009507, GO:0006508, GO:0008234	-
XLOC_006122	TCONS_00015656|m.859	gi|700196512|gb|KGN51689.1|hypothetical protein Csa_5G590060 [Cucumis sativus]	gi|75155093|sp|Q8LBZ4.1|OTU_ARATHRecName: Full=OTU domain-containing protein At3g57810 [Arabidopsis thaliana]	GO:0009507, GO:0006508, GO:0008234	-
XLOC_006162	TCONS_00015819|m.923	gi|659132273|ref|XP_008466113.1|PREDICTED: uncharacterized protein At5g65660-like [Cucumis melo]	-	-	-
XLOC_006162	TCONS_00015820|m.921	gi|659132273|ref|XP_008466113.1|PREDICTED: uncharacterized protein At5g65660-like [Cucumis melo]	-	-	-
XLOC_006162	TCONS_00015821|m.922	gi|449436926|ref|XP_004136243.1|PREDICTED: uncharacterized protein At5g65660-like isoform X1 [Cucumis sativus]	-	-	-
XLOC_006217	TCONS_00015976|m.741	gi|778676482|ref|XP_011650591.1|PREDICTED: uncharacterized protein LOC101217008 isoform X2 [Cucumis sativus]	-	-	-
XLOC_006217	TCONS_00015977|m.747	gi|778676482|ref|XP_011650591.1|PREDICTED: uncharacterized protein LOC101217008 isoform X2 [Cucumis sativus]	-	-	-
XLOC_006217	TCONS_00015978|m.734	gi|700201166|gb|KGN56299.1|hypothetical protein Csa_3G113900 [Cucumis sativus]	-	-	-
XLOC_006217	TCONS_00015978|m.735	gi|700201166|gb|KGN56299.1|hypothetical protein Csa_3G113900 [Cucumis sativus]	-	-	-
XLOC_006217	TCONS_00015979|m.742	gi|700201166|gb|KGN56299.1|hypothetical protein Csa_3G113900 [Cucumis sativus]	-	-	-
XLOC_006217	TCONS_00015980|m.748	gi|778676482|ref|XP_011650591.1|PREDICTED: uncharacterized protein LOC101217008 isoform X2 [Cucumis sativus]	-	-	-
XLOC_006217	TCONS_00015980|m.749	gi|778676482|ref|XP_011650591.1|PREDICTED: uncharacterized protein LOC101217008 isoform X2 [Cucumis sativus]	-	-	-
XLOC_006217	TCONS_00015981|m.743	gi|778676482|ref|XP_011650591.1|PREDICTED: uncharacterized protein LOC101217008 isoform X2 [Cucumis sativus]	-	-	-
XLOC_006217	TCONS_00015982|m.746	gi|700201166|gb|KGN56299.1|hypothetical protein Csa_3G113900 [Cucumis sativus]	-	-	-
XLOC_006217	TCONS_00015983|m.733	gi|778676482|ref|XP_011650591.1|PREDICTED: uncharacterized protein LOC101217008 isoform X2 [Cucumis sativus]	-	-	-
XLOC_006217	TCONS_00015984|m.739	gi|700201166|gb|KGN56299.1|hypothetical protein Csa_3G113900 [Cucumis sativus]	-	-	-
XLOC_006217	TCONS_00015984|m.740	gi|700201166|gb|KGN56299.1|hypothetical protein Csa_3G113900 [Cucumis sativus]	-	-	-
XLOC_006217	TCONS_00015985|m.744	gi|700201166|gb|KGN56299.1|hypothetical protein Csa_3G113900 [Cucumis sativus]	-	-	-
XLOC_006217	TCONS_00015985|m.745	gi|700201166|gb|KGN56299.1|hypothetical protein Csa_3G113900 [Cucumis sativus]	-	-	-
XLOC_006217	TCONS_00015986|m.737	gi|778676482|ref|XP_011650591.1|PREDICTED: uncharacterized protein LOC101217008 isoform X2 [Cucumis sativus]	-	-	-
XLOC_006217	TCONS_00015986|m.738	gi|778676482|ref|XP_011650591.1|PREDICTED: uncharacterized protein LOC101217008 isoform X2 [Cucumis sativus]	-	-	-
XLOC_006259	TCONS_00016147|m.832	gi|778695472|ref|XP_004145997.2|PREDICTED: protein FAR1-RELATED SEQUENCE 2 [Cucumis sativus] >gi|778695477|ref|XP_011654002.1| PREDICTED: protein FAR1-RELATED SEQUENCE 2 [Cucumis sativus] >gi|700199822|gb|KGN54980.1| hypothetical protein Csa_4G618450 [Cucumis sativus]	gi|122215068|sp|Q3EBQ3.1|FRS2_ARATHRecName: Full=Protein FAR1-RELATED SEQUENCE 2 [Arabidopsis thaliana]	GO:0009639, GO:0008270, GO:0005634	-
XLOC_006259	TCONS_00016148|m.848	gi|778695472|ref|XP_004145997.2|PREDICTED: protein FAR1-RELATED SEQUENCE 2 [Cucumis sativus] >gi|778695477|ref|XP_011654002.1| PREDICTED: protein FAR1-RELATED SEQUENCE 2 [Cucumis sativus] >gi|700199822|gb|KGN54980.1| hypothetical protein Csa_4G618450 [Cucumis sativus]	gi|122215068|sp|Q3EBQ3.1|FRS2_ARATHRecName: Full=Protein FAR1-RELATED SEQUENCE 2 [Arabidopsis thaliana]	GO:0009639, GO:0008270, GO:0005634	-
XLOC_006259	TCONS_00016149|m.833	gi|659129432|ref|XP_008464684.1|PREDICTED: protein FAR1-RELATED SEQUENCE 2 isoform X4 [Cucumis melo]	gi|122215068|sp|Q3EBQ3.1|FRS2_ARATHRecName: Full=Protein FAR1-RELATED SEQUENCE 2 [Arabidopsis thaliana]	GO:0009639, GO:0008270, GO:0005634	-
XLOC_006259	TCONS_00016149|m.834	gi|659129432|ref|XP_008464684.1|PREDICTED: protein FAR1-RELATED SEQUENCE 2 isoform X4 [Cucumis melo]	gi|122215068|sp|Q3EBQ3.1|FRS2_ARATHRecName: Full=Protein FAR1-RELATED SEQUENCE 2 [Arabidopsis thaliana]	GO:0009639, GO:0008270, GO:0005634	-
XLOC_006259	TCONS_00016150|m.843	gi|778695472|ref|XP_004145997.2|PREDICTED: protein FAR1-RELATED SEQUENCE 2 [Cucumis sativus] >gi|778695477|ref|XP_011654002.1| PREDICTED: protein FAR1-RELATED SEQUENCE 2 [Cucumis sativus] >gi|700199822|gb|KGN54980.1| hypothetical protein Csa_4G618450 [Cucumis sativus]	gi|122215068|sp|Q3EBQ3.1|FRS2_ARATHRecName: Full=Protein FAR1-RELATED SEQUENCE 2 [Arabidopsis thaliana]	GO:0009639, GO:0008270, GO:0005634	-
XLOC_006259	TCONS_00016151|m.842	gi|778695472|ref|XP_004145997.2|PREDICTED: protein FAR1-RELATED SEQUENCE 2 [Cucumis sativus] >gi|778695477|ref|XP_011654002.1| PREDICTED: protein FAR1-RELATED SEQUENCE 2 [Cucumis sativus] >gi|700199822|gb|KGN54980.1| hypothetical protein Csa_4G618450 [Cucumis sativus]	gi|122215068|sp|Q3EBQ3.1|FRS2_ARATHRecName: Full=Protein FAR1-RELATED SEQUENCE 2 [Arabidopsis thaliana]	GO:0009639, GO:0008270, GO:0005634	-
XLOC_006259	TCONS_00016152|m.836	gi|778695472|ref|XP_004145997.2|PREDICTED: protein FAR1-RELATED SEQUENCE 2 [Cucumis sativus] >gi|778695477|ref|XP_011654002.1| PREDICTED: protein FAR1-RELATED SEQUENCE 2 [Cucumis sativus] >gi|700199822|gb|KGN54980.1| hypothetical protein Csa_4G618450 [Cucumis sativus]	gi|122215068|sp|Q3EBQ3.1|FRS2_ARATHRecName: Full=Protein FAR1-RELATED SEQUENCE 2 [Arabidopsis thaliana]	GO:0009639, GO:0008270, GO:0005634	-
XLOC_006259	TCONS_00016153|m.846	gi|778695472|ref|XP_004145997.2|PREDICTED: protein FAR1-RELATED SEQUENCE 2 [Cucumis sativus] >gi|778695477|ref|XP_011654002.1| PREDICTED: protein FAR1-RELATED SEQUENCE 2 [Cucumis sativus] >gi|700199822|gb|KGN54980.1| hypothetical protein Csa_4G618450 [Cucumis sativus]	gi|122215068|sp|Q3EBQ3.1|FRS2_ARATHRecName: Full=Protein FAR1-RELATED SEQUENCE 2 [Arabidopsis thaliana]	GO:0009639, GO:0008270, GO:0005634	-
XLOC_006259	TCONS_00016154|m.835	gi|778695472|ref|XP_004145997.2|PREDICTED: protein FAR1-RELATED SEQUENCE 2 [Cucumis sativus] >gi|778695477|ref|XP_011654002.1| PREDICTED: protein FAR1-RELATED SEQUENCE 2 [Cucumis sativus] >gi|700199822|gb|KGN54980.1| hypothetical protein Csa_4G618450 [Cucumis sativus]	gi|122215068|sp|Q3EBQ3.1|FRS2_ARATHRecName: Full=Protein FAR1-RELATED SEQUENCE 2 [Arabidopsis thaliana]	GO:0009639, GO:0008270, GO:0005634	-
XLOC_006259	TCONS_00016155|m.830	gi|659129432|ref|XP_008464684.1|PREDICTED: protein FAR1-RELATED SEQUENCE 2 isoform X4 [Cucumis melo]	gi|122215068|sp|Q3EBQ3.1|FRS2_ARATHRecName: Full=Protein FAR1-RELATED SEQUENCE 2 [Arabidopsis thaliana]	GO:0009639, GO:0008270, GO:0005634	-
XLOC_006259	TCONS_00016156|m.849	gi|778695472|ref|XP_004145997.2|PREDICTED: protein FAR1-RELATED SEQUENCE 2 [Cucumis sativus] >gi|778695477|ref|XP_011654002.1| PREDICTED: protein FAR1-RELATED SEQUENCE 2 [Cucumis sativus] >gi|700199822|gb|KGN54980.1| hypothetical protein Csa_4G618450 [Cucumis sativus]	gi|122215068|sp|Q3EBQ3.1|FRS2_ARATHRecName: Full=Protein FAR1-RELATED SEQUENCE 2 [Arabidopsis thaliana]	GO:0009639, GO:0008270, GO:0005634	-
XLOC_006259	TCONS_00016157|m.831	gi|778695472|ref|XP_004145997.2|PREDICTED: protein FAR1-RELATED SEQUENCE 2 [Cucumis sativus] >gi|778695477|ref|XP_011654002.1| PREDICTED: protein FAR1-RELATED SEQUENCE 2 [Cucumis sativus] >gi|700199822|gb|KGN54980.1| hypothetical protein Csa_4G618450 [Cucumis sativus]	gi|122215068|sp|Q3EBQ3.1|FRS2_ARATHRecName: Full=Protein FAR1-RELATED SEQUENCE 2 [Arabidopsis thaliana]	GO:0009639, GO:0008270, GO:0005634	-
XLOC_006259	TCONS_00016158|m.837	gi|778695472|ref|XP_004145997.2|PREDICTED: protein FAR1-RELATED SEQUENCE 2 [Cucumis sativus] >gi|778695477|ref|XP_011654002.1| PREDICTED: protein FAR1-RELATED SEQUENCE 2 [Cucumis sativus] >gi|700199822|gb|KGN54980.1| hypothetical protein Csa_4G618450 [Cucumis sativus]	gi|122215068|sp|Q3EBQ3.1|FRS2_ARATHRecName: Full=Protein FAR1-RELATED SEQUENCE 2 [Arabidopsis thaliana]	GO:0009639, GO:0008270, GO:0005634	-
XLOC_006259	TCONS_00016159|m.847	gi|778695472|ref|XP_004145997.2|PREDICTED: protein FAR1-RELATED SEQUENCE 2 [Cucumis sativus] >gi|778695477|ref|XP_011654002.1| PREDICTED: protein FAR1-RELATED SEQUENCE 2 [Cucumis sativus] >gi|700199822|gb|KGN54980.1| hypothetical protein Csa_4G618450 [Cucumis sativus]	gi|122215068|sp|Q3EBQ3.1|FRS2_ARATHRecName: Full=Protein FAR1-RELATED SEQUENCE 2 [Arabidopsis thaliana]	GO:0009639, GO:0008270, GO:0005634	-
XLOC_006259	TCONS_00016160|m.838	gi|659129432|ref|XP_008464684.1|PREDICTED: protein FAR1-RELATED SEQUENCE 2 isoform X4 [Cucumis melo]	gi|122215068|sp|Q3EBQ3.1|FRS2_ARATHRecName: Full=Protein FAR1-RELATED SEQUENCE 2 [Arabidopsis thaliana]	GO:0009639, GO:0008270, GO:0005634	-
XLOC_006259	TCONS_00016160|m.839	gi|659129432|ref|XP_008464684.1|PREDICTED: protein FAR1-RELATED SEQUENCE 2 isoform X4 [Cucumis melo]	gi|122215068|sp|Q3EBQ3.1|FRS2_ARATHRecName: Full=Protein FAR1-RELATED SEQUENCE 2 [Arabidopsis thaliana]	GO:0009639, GO:0008270, GO:0005634	-
XLOC_006259	TCONS_00016161|m.840	gi|659129432|ref|XP_008464684.1|PREDICTED: protein FAR1-RELATED SEQUENCE 2 isoform X4 [Cucumis melo]	gi|122215068|sp|Q3EBQ3.1|FRS2_ARATHRecName: Full=Protein FAR1-RELATED SEQUENCE 2 [Arabidopsis thaliana]	GO:0009639, GO:0008270, GO:0005634	-
XLOC_006259	TCONS_00016161|m.841	gi|659129432|ref|XP_008464684.1|PREDICTED: protein FAR1-RELATED SEQUENCE 2 isoform X4 [Cucumis melo]	gi|122215068|sp|Q3EBQ3.1|FRS2_ARATHRecName: Full=Protein FAR1-RELATED SEQUENCE 2 [Arabidopsis thaliana]	GO:0009639, GO:0008270, GO:0005634	-
XLOC_006259	TCONS_00016162|m.844	gi|659129432|ref|XP_008464684.1|PREDICTED: protein FAR1-RELATED SEQUENCE 2 isoform X4 [Cucumis melo]	gi|122215068|sp|Q3EBQ3.1|FRS2_ARATHRecName: Full=Protein FAR1-RELATED SEQUENCE 2 [Arabidopsis thaliana]	GO:0009639, GO:0008270, GO:0005634	-
XLOC_006259	TCONS_00016162|m.845	gi|659129432|ref|XP_008464684.1|PREDICTED: protein FAR1-RELATED SEQUENCE 2 isoform X4 [Cucumis melo]	gi|122215068|sp|Q3EBQ3.1|FRS2_ARATHRecName: Full=Protein FAR1-RELATED SEQUENCE 2 [Arabidopsis thaliana]	GO:0009639, GO:0008270, GO:0005634	-
XLOC_006263	TCONS_00016168|m.722	gi|700199831|gb|KGN54989.1|hypothetical protein Csa_4G618540 [Cucumis sativus]	gi|122209732|sp|Q2V6K0.1|UFOG6_FRAANRecName: Full=UDP-glucose flavonoid 3-O-glucosyltransferase 6; AltName: Full=Flavonol 3-O-glucosyltransferase 6; Short=FaGT6 [Fragaria x ananassa]	GO:0008152, GO:0016757, GO:0016758, GO:0047893, GO:0016740	-
XLOC_006271	TCONS_00016189|m.824	gi|659127377|ref|XP_008463671.1|PREDICTED: persulfide dioxygenase ETHE1 homolog, mitochondrial [Cucumis melo]	gi|334302900|sp|Q9C8L4.3|ETHE1_ARATHRecName: Full=Persulfide dioxygenase ETHE1 homolog, mitochondrial; AltName: Full=Glyoxalase II; Short=Glx II; AltName: Full=Sulfur dioxygenase ETHE1; Flags: Precursor [Arabidopsis thaliana]	-	K17725|ETHE1; sulfur dioxygenase [EC:1.13.11.18]
XLOC_006271	TCONS_00016190|m.822	gi|659127377|ref|XP_008463671.1|PREDICTED: persulfide dioxygenase ETHE1 homolog, mitochondrial [Cucumis melo]	gi|334302900|sp|Q9C8L4.3|ETHE1_ARATHRecName: Full=Persulfide dioxygenase ETHE1 homolog, mitochondrial; AltName: Full=Glyoxalase II; Short=Glx II; AltName: Full=Sulfur dioxygenase ETHE1; Flags: Precursor [Arabidopsis thaliana]	-	K17725|ETHE1; sulfur dioxygenase [EC:1.13.11.18]
XLOC_006271	TCONS_00016191|m.823	gi|700199849|gb|KGN55007.1|hypothetical protein Csa_4G621190 [Cucumis sativus]	gi|334302900|sp|Q9C8L4.3|ETHE1_ARATHRecName: Full=Persulfide dioxygenase ETHE1 homolog, mitochondrial; AltName: Full=Glyoxalase II; Short=Glx II; AltName: Full=Sulfur dioxygenase ETHE1; Flags: Precursor [Arabidopsis thaliana]	-	K17725|ETHE1; sulfur dioxygenase [EC:1.13.11.18]
XLOC_006287	TCONS_00016231|m.702	gi|659127531|ref|XP_008463752.1|PREDICTED: ubiquitin domain-containing protein 1-like [Cucumis melo]	gi|82226005|sp|Q4V8W7.1|UBTD1_DANRERecName: Full=Ubiquitin domain-containing protein 1 [Danio rerio]	GO:0005575, GO:0003674	-
XLOC_006432	TCONS_00016605|m.697	gi|449462246|ref|XP_004148852.1|PREDICTED: uncharacterized protein LOC101213460 [Cucumis sativus] >gi|700206667|gb|KGN61786.1| hypothetical protein Csa_2G245500 [Cucumis sativus]	-	-	-
XLOC_006511	TCONS_00016790|m.626	gi|659070860|ref|XP_008456991.1|PREDICTED: transcription factor WER-like [Cucumis melo]	gi|75335466|sp|Q9LTF7.1|MYB82_ARATHRecName: Full=Transcription factor MYB82; AltName: Full=Myb-related protein 82; Short=AtMYB82 [Arabidopsis thaliana]	GO:0003677, GO:0003700, GO:0007275, GO:0045893, GO:0006351, GO:0003682, GO:0005634, GO:0010026	-
XLOC_006515	TCONS_00016809|m.825	gi|659070955|ref|XP_008457444.1|PREDICTED: thylakoid lumenal 16.5 kDa protein, chloroplastic [Cucumis melo] >gi|659070957|ref|XP_008457452.1| PREDICTED: thylakoid lumenal 16.5 kDa protein, chloroplastic [Cucumis melo]	gi|84028274|sp|O22773.3|TL16_ARATHRecName: Full=Thylakoid lumenal 16.5 kDa protein, chloroplastic; Flags: Precursor [Arabidopsis thaliana]	-	-
XLOC_006526	TCONS_00016826|m.729	gi|659071022|ref|XP_008457786.1|PREDICTED: zinc finger Ran-binding domain-containing protein 2 [Cucumis melo] >gi|659071024|ref|XP_008457794.1| PREDICTED: zinc finger Ran-binding domain-containing protein 2 [Cucumis melo]	gi|74675928|sp|O13801.1|YE04_SCHPORecName: Full=Uncharacterized RNA-binding protein C17H9.04c [Schizosaccharomyces pombe 972h-]	-	-
XLOC_006574	TCONS_00016967|m.541	gi|225444780|ref|XP_002279914.1|PREDICTED: protein ELF4-LIKE 4 [Vitis vinifera] >gi|731406359|ref|XP_010656130.1| PREDICTED: protein ELF4-LIKE 4 [Vitis vinifera] >gi|297738586|emb|CBI27831.3| unnamed protein product [Vitis vinifera]	gi|75160434|sp|Q8S8F5.1|EF4L3_ARATHRecName: Full=Protein ELF4-LIKE 3 [Arabidopsis thaliana]	GO:0048511, GO:0005575, GO:0003674	-
XLOC_006584	TCONS_00016996|m.536	gi|659129546|ref|XP_008464726.1|PREDICTED: MLP-like protein 329 [Cucumis melo]	gi|21542149|sp|Q9ZVF3.1|ML328_ARATHRecName: Full=MLP-like protein 328 [Arabidopsis thaliana]	GO:0010043, GO:0009607, GO:0080184, GO:0005507, GO:0005829, GO:0010228, GO:0005634, GO:0006952	-
XLOC_006645	TCONS_00017206|m.732	gi|595882371|ref|XP_007212580.1|hypothetical protein PRUPE_ppa015871mg, partial [Prunus persica] >gi|462408445|gb|EMJ13779.1| hypothetical protein PRUPE_ppa015871mg, partial [Prunus persica]	-	-	-
XLOC_006702	TCONS_00017341|m.663	gi|659081588|ref|XP_008441410.1|PREDICTED: uncharacterized protein LOC103485536 [Cucumis melo]	-	-	-
XLOC_006775	TCONS_00017503|m.875	gi|731371349|ref|XP_002276491.2|PREDICTED: vacuolar protein sorting-associated protein 52 A [Vitis vinifera] >gi|731371353|ref|XP_010648842.1| PREDICTED: vacuolar protein sorting-associated protein 52 A [Vitis vinifera] >gi|731371357|ref|XP_010648848.1| PREDICTED: vacuolar protein sorting-associated protein 52 A [Vitis vinifera] >gi|731371364|ref|XP_010648856.1| PREDICTED: vacuolar protein sortin…	gi|75166438|sp|Q94KD3.1|VP52A_ARATHRecName: Full=Vacuolar protein sorting-associated protein 52 A; Short=AtVPS52; AltName: Full=ARE1-like protein POK; AltName: Full=Protein POKY POLLEN TUBE; AltName: Full=Protein T-DNA TRANSMISSION DEFECT 8 [Arabidopsis thaliana]	GO:0005515, GO:0000938, GO:0009860, GO:0015031, GO:0012505, GO:0010008, GO:0000139, GO:0005794, GO:0019953, GO:0090406	-
XLOC_006775	TCONS_00017504|m.878	gi|659081190|ref|XP_008441201.1|PREDICTED: vacuolar protein sorting-associated protein 52 A [Cucumis melo]	gi|75166438|sp|Q94KD3.1|VP52A_ARATHRecName: Full=Vacuolar protein sorting-associated protein 52 A; Short=AtVPS52; AltName: Full=ARE1-like protein POK; AltName: Full=Protein POKY POLLEN TUBE; AltName: Full=Protein T-DNA TRANSMISSION DEFECT 8 [Arabidopsis thaliana]	GO:0005515, GO:0000938, GO:0009860, GO:0015031, GO:0012505, GO:0010008, GO:0000139, GO:0005794, GO:0019953, GO:0090406	-
XLOC_006775	TCONS_00017505|m.876	gi|659081190|ref|XP_008441201.1|PREDICTED: vacuolar protein sorting-associated protein 52 A [Cucumis melo]	gi|75172681|sp|Q9FVV6.1|VP52B_ARATHRecName: Full=Vacuolar protein sorting-associated protein 52 B; AltName: Full=ARE1-like protein P2 [Arabidopsis thaliana]	-	-
XLOC_006775	TCONS_00017506|m.883	gi|659081190|ref|XP_008441201.1|PREDICTED: vacuolar protein sorting-associated protein 52 A [Cucumis melo]	gi|75166438|sp|Q94KD3.1|VP52A_ARATHRecName: Full=Vacuolar protein sorting-associated protein 52 A; Short=AtVPS52; AltName: Full=ARE1-like protein POK; AltName: Full=Protein POKY POLLEN TUBE; AltName: Full=Protein T-DNA TRANSMISSION DEFECT 8 [Arabidopsis thaliana]	GO:0005515, GO:0000938, GO:0009860, GO:0015031, GO:0012505, GO:0010008, GO:0000139, GO:0005794, GO:0019953, GO:0090406	-
XLOC_006775	TCONS_00017506|m.884	gi|659081190|ref|XP_008441201.1|PREDICTED: vacuolar protein sorting-associated protein 52 A [Cucumis melo]	gi|75166438|sp|Q94KD3.1|VP52A_ARATHRecName: Full=Vacuolar protein sorting-associated protein 52 A; Short=AtVPS52; AltName: Full=ARE1-like protein POK; AltName: Full=Protein POKY POLLEN TUBE; AltName: Full=Protein T-DNA TRANSMISSION DEFECT 8 [Arabidopsis thaliana]	GO:0005515, GO:0000938, GO:0009860, GO:0015031, GO:0012505, GO:0010008, GO:0000139, GO:0005794, GO:0019953, GO:0090406	-
XLOC_006775	TCONS_00017507|m.871	gi|659081190|ref|XP_008441201.1|PREDICTED: vacuolar protein sorting-associated protein 52 A [Cucumis melo]	gi|75166438|sp|Q94KD3.1|VP52A_ARATHRecName: Full=Vacuolar protein sorting-associated protein 52 A; Short=AtVPS52; AltName: Full=ARE1-like protein POK; AltName: Full=Protein POKY POLLEN TUBE; AltName: Full=Protein T-DNA TRANSMISSION DEFECT 8 [Arabidopsis thaliana]	GO:0005515, GO:0000938, GO:0009860, GO:0015031, GO:0012505, GO:0010008, GO:0000139, GO:0005794, GO:0019953, GO:0090406	-
XLOC_006775	TCONS_00017508|m.872	gi|659081190|ref|XP_008441201.1|PREDICTED: vacuolar protein sorting-associated protein 52 A [Cucumis melo]	gi|75166438|sp|Q94KD3.1|VP52A_ARATHRecName: Full=Vacuolar protein sorting-associated protein 52 A; Short=AtVPS52; AltName: Full=ARE1-like protein POK; AltName: Full=Protein POKY POLLEN TUBE; AltName: Full=Protein T-DNA TRANSMISSION DEFECT 8 [Arabidopsis thaliana]	GO:0005515, GO:0000938, GO:0009860, GO:0015031, GO:0012505, GO:0010008, GO:0000139, GO:0005794, GO:0019953, GO:0090406	-
XLOC_006775	TCONS_00017508|m.873	gi|659081190|ref|XP_008441201.1|PREDICTED: vacuolar protein sorting-associated protein 52 A [Cucumis melo]	gi|75166438|sp|Q94KD3.1|VP52A_ARATHRecName: Full=Vacuolar protein sorting-associated protein 52 A; Short=AtVPS52; AltName: Full=ARE1-like protein POK; AltName: Full=Protein POKY POLLEN TUBE; AltName: Full=Protein T-DNA TRANSMISSION DEFECT 8 [Arabidopsis thaliana]	GO:0005515, GO:0000938, GO:0009860, GO:0015031, GO:0012505, GO:0010008, GO:0000139, GO:0005794, GO:0019953, GO:0090406	-
XLOC_006775	TCONS_00017509|m.882	gi|659081190|ref|XP_008441201.1|PREDICTED: vacuolar protein sorting-associated protein 52 A [Cucumis melo]	gi|75166438|sp|Q94KD3.1|VP52A_ARATHRecName: Full=Vacuolar protein sorting-associated protein 52 A; Short=AtVPS52; AltName: Full=ARE1-like protein POK; AltName: Full=Protein POKY POLLEN TUBE; AltName: Full=Protein T-DNA TRANSMISSION DEFECT 8 [Arabidopsis thaliana]	GO:0005515, GO:0000938, GO:0009860, GO:0015031, GO:0012505, GO:0010008, GO:0000139, GO:0005794, GO:0019953, GO:0090406	-
XLOC_006775	TCONS_00017510|m.874	gi|659081190|ref|XP_008441201.1|PREDICTED: vacuolar protein sorting-associated protein 52 A [Cucumis melo]	gi|75166438|sp|Q94KD3.1|VP52A_ARATHRecName: Full=Vacuolar protein sorting-associated protein 52 A; Short=AtVPS52; AltName: Full=ARE1-like protein POK; AltName: Full=Protein POKY POLLEN TUBE; AltName: Full=Protein T-DNA TRANSMISSION DEFECT 8 [Arabidopsis thaliana]	GO:0005515, GO:0000938, GO:0009860, GO:0015031, GO:0012505, GO:0010008, GO:0000139, GO:0005794, GO:0019953, GO:0090406	-
XLOC_006775	TCONS_00017511|m.881	gi|659081190|ref|XP_008441201.1|PREDICTED: vacuolar protein sorting-associated protein 52 A [Cucumis melo]	gi|75166438|sp|Q94KD3.1|VP52A_ARATHRecName: Full=Vacuolar protein sorting-associated protein 52 A; Short=AtVPS52; AltName: Full=ARE1-like protein POK; AltName: Full=Protein POKY POLLEN TUBE; AltName: Full=Protein T-DNA TRANSMISSION DEFECT 8 [Arabidopsis thaliana]	GO:0005515, GO:0000938, GO:0009860, GO:0015031, GO:0012505, GO:0010008, GO:0000139, GO:0005794, GO:0019953, GO:0090406	-
XLOC_006775	TCONS_00017512|m.879	gi|659081190|ref|XP_008441201.1|PREDICTED: vacuolar protein sorting-associated protein 52 A [Cucumis melo]	gi|75166438|sp|Q94KD3.1|VP52A_ARATHRecName: Full=Vacuolar protein sorting-associated protein 52 A; Short=AtVPS52; AltName: Full=ARE1-like protein POK; AltName: Full=Protein POKY POLLEN TUBE; AltName: Full=Protein T-DNA TRANSMISSION DEFECT 8 [Arabidopsis thaliana]	GO:0005515, GO:0000938, GO:0009860, GO:0015031, GO:0012505, GO:0010008, GO:0000139, GO:0005794, GO:0019953, GO:0090406	-
XLOC_006775	TCONS_00017512|m.880	gi|659081190|ref|XP_008441201.1|PREDICTED: vacuolar protein sorting-associated protein 52 A [Cucumis melo]	gi|75166438|sp|Q94KD3.1|VP52A_ARATHRecName: Full=Vacuolar protein sorting-associated protein 52 A; Short=AtVPS52; AltName: Full=ARE1-like protein POK; AltName: Full=Protein POKY POLLEN TUBE; AltName: Full=Protein T-DNA TRANSMISSION DEFECT 8 [Arabidopsis thaliana]	GO:0005515, GO:0000938, GO:0009860, GO:0015031, GO:0012505, GO:0010008, GO:0000139, GO:0005794, GO:0019953, GO:0090406	-
XLOC_006775	TCONS_00017513|m.870	gi|659081190|ref|XP_008441201.1|PREDICTED: vacuolar protein sorting-associated protein 52 A [Cucumis melo]	gi|75166438|sp|Q94KD3.1|VP52A_ARATHRecName: Full=Vacuolar protein sorting-associated protein 52 A; Short=AtVPS52; AltName: Full=ARE1-like protein POK; AltName: Full=Protein POKY POLLEN TUBE; AltName: Full=Protein T-DNA TRANSMISSION DEFECT 8 [Arabidopsis thaliana]	GO:0005515, GO:0000938, GO:0009860, GO:0015031, GO:0012505, GO:0010008, GO:0000139, GO:0005794, GO:0019953, GO:0090406	-
XLOC_006804	TCONS_00017567|m.627	gi|568834654|ref|XP_006471430.1|PREDICTED: uncharacterized protein LOC102629445 [Citrus sinensis]	gi|130582|sp|P10978.1|POLX_TOBACRecName: Full=Retrovirus-related Pol polyprotein from transposon TNT 1-94; Includes: RecName: Full=Protease; Includes: RecName: Full=Reverse transcriptase; Includes: RecName: Full=Endonuclease [Nicotiana tabacum]	GO:0003964, GO:0046872, GO:0004518, GO:0006508, GO:0004519, GO:0016740, GO:0016787, GO:0090305, GO:0004190, GO:0016779, GO:0008270, GO:0008233, GO:0006278, GO:0015074, GO:0003676	-
XLOC_006822	TCONS_00017624|m.622	gi|659082160|ref|XP_008441699.1|PREDICTED: haloacid dehalogenase-like hydrolase domain-containing protein 3 [Cucumis melo]	gi|75040230|sp|Q5E9D6.1|HDHD3_BOVINRecName: Full=Haloacid dehalogenase-like hydrolase domain-containing protein 3 [Bos taurus]	GO:0008152, GO:0005739, GO:0016787	-
XLOC_006822	TCONS_00017625|m.619	gi|659082160|ref|XP_008441699.1|PREDICTED: haloacid dehalogenase-like hydrolase domain-containing protein 3 [Cucumis melo]	-	-	-
XLOC_006822	TCONS_00017628|m.623	gi|659082160|ref|XP_008441699.1|PREDICTED: haloacid dehalogenase-like hydrolase domain-containing protein 3 [Cucumis melo]	gi|74752302|sp|Q9BSH5.1|HDHD3_HUMANRecName: Full=Haloacid dehalogenase-like hydrolase domain-containing protein 3 [Homo sapiens]	GO:0005515, GO:0008152, GO:0005739, GO:0016787	-
XLOC_006846	TCONS_00017672|m.540	gi|659082223|ref|XP_008441728.1|PREDICTED: dehydrogenase/reductase SDR family member 7 [Cucumis melo]	gi|34395856|sp|Q9Y394.1|DHRS7_HUMANRecName: Full=Dehydrogenase/reductase SDR family member 7; AltName: Full=Retinal short-chain dehydrogenase/reductase 4; Short=retSDR4; AltName: Full=Short chain dehydrogenase/reductase family 34C member 1; Flags: Precursor [Homo sapiens]	GO:0008152, GO:0016491, GO:0016020, GO:0055114	-
XLOC_006846	TCONS_00017673|m.539	gi|659082223|ref|XP_008441728.1|PREDICTED: dehydrogenase/reductase SDR family member 7 [Cucumis melo]	gi|34395856|sp|Q9Y394.1|DHRS7_HUMANRecName: Full=Dehydrogenase/reductase SDR family member 7; AltName: Full=Retinal short-chain dehydrogenase/reductase 4; Short=retSDR4; AltName: Full=Short chain dehydrogenase/reductase family 34C member 1; Flags: Precursor [Homo sapiens]	GO:0008152, GO:0016491, GO:0016020, GO:0055114	-
XLOC_006857	TCONS_00017689|m.632	gi|346578252|ref|YP_004841843.1|hypothetical chloroplast RF19 [Cucumis melo subsp. melo] >gi|344030552|gb|AEM76953.1| hypothetical chloroplast RF19 [Cucumis melo subsp. melo]	gi|158518591|sp|Q4VZL0.2|TI214_CUCSARecName: Full=Protein TIC 214; AltName: Full=Translocon at the inner envelope membrane of chloroplasts 214; Short=AtTIC214 (chloroplast) [Cucumis sativus]	GO:0009706, GO:0009507, GO:0016020, GO:0016021, GO:0015031, GO:0006810, GO:0009528, GO:0009536	-
XLOC_006857	TCONS_00017689|m.633	gi|346578252|ref|YP_004841843.1|hypothetical chloroplast RF19 [Cucumis melo subsp. melo] >gi|344030552|gb|AEM76953.1| hypothetical chloroplast RF19 [Cucumis melo subsp. melo]	gi|158518591|sp|Q4VZL0.2|TI214_CUCSARecName: Full=Protein TIC 214; AltName: Full=Translocon at the inner envelope membrane of chloroplasts 214; Short=AtTIC214 (chloroplast) [Cucumis sativus]	GO:0009706, GO:0009507, GO:0016020, GO:0016021, GO:0015031, GO:0006810, GO:0009528, GO:0009536	-
XLOC_006857	TCONS_00017690|m.629	gi|346578252|ref|YP_004841843.1|hypothetical chloroplast RF19 [Cucumis melo subsp. melo] >gi|344030552|gb|AEM76953.1| hypothetical chloroplast RF19 [Cucumis melo subsp. melo]	gi|118574750|sp|Q2L951.1|TI214_GOSHIRecName: Full=Protein TIC 214; AltName: Full=Translocon at the inner envelope membrane of chloroplasts 214; Short=AtTIC214 (chloroplast) [Gossypium hirsutum]	GO:0009706, GO:0009507, GO:0016020, GO:0016021, GO:0015031, GO:0009528, GO:0006810, GO:0009536	-
XLOC_006857	TCONS_00017690|m.630	gi|346578252|ref|YP_004841843.1|hypothetical chloroplast RF19 [Cucumis melo subsp. melo] >gi|344030552|gb|AEM76953.1| hypothetical chloroplast RF19 [Cucumis melo subsp. melo]	gi|118574750|sp|Q2L951.1|TI214_GOSHIRecName: Full=Protein TIC 214; AltName: Full=Translocon at the inner envelope membrane of chloroplasts 214; Short=AtTIC214 (chloroplast) [Gossypium hirsutum]	GO:0009706, GO:0009507, GO:0016020, GO:0016021, GO:0015031, GO:0009528, GO:0006810, GO:0009536	-
XLOC_006878	TCONS_00017752|m.929	gi|28558780|gb|AAO45751.1|gag-protease polyprotein [Cucumis melo subsp. melo]	gi|75174963|sp|Q9LNG5.1|PPP7L_ARATHRecName: Full=Serine/threonine-protein phosphatase 7 long form homolog [Arabidopsis thaliana]	GO:0004722, GO:0046872, GO:0004721, GO:0005634	-
XLOC_006878	TCONS_00017753|m.930	gi|28558780|gb|AAO45751.1|gag-protease polyprotein [Cucumis melo subsp. melo]	gi|75174963|sp|Q9LNG5.1|PPP7L_ARATHRecName: Full=Serine/threonine-protein phosphatase 7 long form homolog [Arabidopsis thaliana]	GO:0004722, GO:0046872, GO:0004721, GO:0005634	-
XLOC_006878	TCONS_00017753|m.931	gi|28558780|gb|AAO45751.1|gag-protease polyprotein [Cucumis melo subsp. melo]	gi|75174963|sp|Q9LNG5.1|PPP7L_ARATHRecName: Full=Serine/threonine-protein phosphatase 7 long form homolog [Arabidopsis thaliana]	GO:0004722, GO:0046872, GO:0004721, GO:0005634	-
XLOC_006878	TCONS_00017754|m.936	gi|28558780|gb|AAO45751.1|gag-protease polyprotein [Cucumis melo subsp. melo]	gi|75174963|sp|Q9LNG5.1|PPP7L_ARATHRecName: Full=Serine/threonine-protein phosphatase 7 long form homolog [Arabidopsis thaliana]	GO:0004722, GO:0046872, GO:0004721, GO:0005634	-
XLOC_006878	TCONS_00017754|m.937	gi|28558780|gb|AAO45751.1|gag-protease polyprotein [Cucumis melo subsp. melo]	gi|75174963|sp|Q9LNG5.1|PPP7L_ARATHRecName: Full=Serine/threonine-protein phosphatase 7 long form homolog [Arabidopsis thaliana]	GO:0004722, GO:0046872, GO:0004721, GO:0005634	-
XLOC_006878	TCONS_00017755|m.941	gi|28558780|gb|AAO45751.1|gag-protease polyprotein [Cucumis melo subsp. melo]	gi|75174963|sp|Q9LNG5.1|PPP7L_ARATHRecName: Full=Serine/threonine-protein phosphatase 7 long form homolog [Arabidopsis thaliana]	GO:0004722, GO:0046872, GO:0004721, GO:0005634	-
XLOC_006878	TCONS_00017755|m.942	gi|28558780|gb|AAO45751.1|gag-protease polyprotein [Cucumis melo subsp. melo]	gi|75174963|sp|Q9LNG5.1|PPP7L_ARATHRecName: Full=Serine/threonine-protein phosphatase 7 long form homolog [Arabidopsis thaliana]	GO:0004722, GO:0046872, GO:0004721, GO:0005634	-
XLOC_006878	TCONS_00017757|m.934	gi|28558780|gb|AAO45751.1|gag-protease polyprotein [Cucumis melo subsp. melo]	-	-	-
XLOC_006878	TCONS_00017757|m.935	gi|28558780|gb|AAO45751.1|gag-protease polyprotein [Cucumis melo subsp. melo]	-	-	-
XLOC_006878	TCONS_00017758|m.932	gi|28558780|gb|AAO45751.1|gag-protease polyprotein [Cucumis melo subsp. melo]	-	-	-
XLOC_006878	TCONS_00017758|m.933	gi|28558780|gb|AAO45751.1|gag-protease polyprotein [Cucumis melo subsp. melo]	-	-	-
XLOC_006878	TCONS_00017760|m.938	gi|307135903|gb|ADN33767.1|gag protease polyprotein [Cucumis melo subsp. melo]	gi|401036|sp|P31843.1|RRPO_OENBERecName: Full=RNA-directed DNA polymerase homolog; AltName: Full=Reverse transcriptase homolog (mitochondrion) [Oenothera berteroana]	GO:0008152, GO:0003964, GO:0016779, GO:0005739, GO:0003968, GO:0001172, GO:0006278, GO:0016740	-
XLOC_006878	TCONS_00017760|m.939	gi|307135903|gb|ADN33767.1|gag protease polyprotein [Cucumis melo subsp. melo]	gi|401036|sp|P31843.1|RRPO_OENBERecName: Full=RNA-directed DNA polymerase homolog; AltName: Full=Reverse transcriptase homolog (mitochondrion) [Oenothera berteroana]	GO:0008152, GO:0003964, GO:0016779, GO:0005739, GO:0003968, GO:0001172, GO:0006278, GO:0016740	-
XLOC_006878	TCONS_00017760|m.940	gi|307135903|gb|ADN33767.1|gag protease polyprotein [Cucumis melo subsp. melo]	gi|401036|sp|P31843.1|RRPO_OENBERecName: Full=RNA-directed DNA polymerase homolog; AltName: Full=Reverse transcriptase homolog (mitochondrion) [Oenothera berteroana]	GO:0008152, GO:0003964, GO:0016779, GO:0005739, GO:0003968, GO:0001172, GO:0006278, GO:0016740	-
XLOC_006933	TCONS_00017869|m.915	gi|307135903|gb|ADN33767.1|gag protease polyprotein [Cucumis melo subsp. melo]	-	-	-
XLOC_006936	TCONS_00017881|m.855	-	-	-	-
XLOC_006936	TCONS_00017882|m.856	-	-	-	-
XLOC_006936	TCONS_00017883|m.857	-	-	-	-
XLOC_006937	TCONS_00017889|m.542	-	-	-	-
XLOC_006948	TCONS_00017916|m.684	gi|596246924|ref|XP_007224597.1|hypothetical protein PRUPE_ppa027084mg, partial [Prunus persica] >gi|462421533|gb|EMJ25796.1| hypothetical protein PRUPE_ppa027084mg, partial [Prunus persica]	-	-	-
XLOC_006948	TCONS_00017916|m.685	gi|596246924|ref|XP_007224597.1|hypothetical protein PRUPE_ppa027084mg, partial [Prunus persica] >gi|462421533|gb|EMJ25796.1| hypothetical protein PRUPE_ppa027084mg, partial [Prunus persica]	-	-	-
XLOC_006948	TCONS_00017917|m.683	gi|596246924|ref|XP_007224597.1|hypothetical protein PRUPE_ppa027084mg, partial [Prunus persica] >gi|462421533|gb|EMJ25796.1| hypothetical protein PRUPE_ppa027084mg, partial [Prunus persica]	gi|75334057|sp|Q9FM85.1|Y5564_ARATHRecName: Full=Probable receptor-like protein kinase At5g56460 [Arabidopsis thaliana]	GO:0016301, GO:0009506, GO:0004674, GO:0005524, GO:0006468, GO:0005886	-
XLOC_006948	TCONS_00017918|m.686	gi|596246924|ref|XP_007224597.1|hypothetical protein PRUPE_ppa027084mg, partial [Prunus persica] >gi|462421533|gb|EMJ25796.1| hypothetical protein PRUPE_ppa027084mg, partial [Prunus persica]	-	-	-
XLOC_006948	TCONS_00017919|m.687	gi|596246924|ref|XP_007224597.1|hypothetical protein PRUPE_ppa027084mg, partial [Prunus persica] >gi|462421533|gb|EMJ25796.1| hypothetical protein PRUPE_ppa027084mg, partial [Prunus persica]	-	-	-
XLOC_006970	TCONS_00017975|m.616	-	-	-	-
XLOC_006997	TCONS_00018033|m.794	gi|449461195|ref|XP_004148327.1|PREDICTED: homogentisate phytyltransferase 1, chloroplastic [Cucumis sativus] >gi|700206033|gb|KGN61152.1| hypothetical protein Csa_2G059830 [Cucumis sativus]	gi|75161194|sp|Q8VWJ1.1|HPT1_ARATHRecName: Full=Homogentisate phytyltransferase 1, chloroplastic; Short=AtHPT1; AltName: Full=Tocopherol polyprenyltransferase 1; AltName: Full=Vitamin E pathway gene 2-1 protein; Short=AtVTE2-1; Flags: Precursor [Arabidopsis thaliana]	GO:0006636, GO:0004659, GO:0009507, GO:0044272, GO:0000096, GO:0016021, GO:0071555, GO:0009072, GO:0019216, GO:0010176, GO:0009266, GO:0009106, GO:0008652, GO:0006733, GO:0009108, GO:0005886, GO:0009965, GO:0031969, GO:0031408, GO:0009915, GO:0045893, GO:0019288, GO:0042362, GO:0030154, GO:0010189, GO:0031347, GO:0019748, GO:0015994, GO:0009695, GO:0009117, GO:0006766, GO:0006546, GO:0009416	K09833|HPT; homogentisate phytyltransferase / homogentisate geranylgeranyltransferase [EC:2.5.1.115 2.5.1.116]
XLOC_006997	TCONS_00018033|m.795	gi|449461195|ref|XP_004148327.1|PREDICTED: homogentisate phytyltransferase 1, chloroplastic [Cucumis sativus] >gi|700206033|gb|KGN61152.1| hypothetical protein Csa_2G059830 [Cucumis sativus]	gi|75161194|sp|Q8VWJ1.1|HPT1_ARATHRecName: Full=Homogentisate phytyltransferase 1, chloroplastic; Short=AtHPT1; AltName: Full=Tocopherol polyprenyltransferase 1; AltName: Full=Vitamin E pathway gene 2-1 protein; Short=AtVTE2-1; Flags: Precursor [Arabidopsis thaliana]	GO:0006636, GO:0004659, GO:0009507, GO:0044272, GO:0000096, GO:0016021, GO:0071555, GO:0009072, GO:0019216, GO:0010176, GO:0009266, GO:0009106, GO:0008652, GO:0006733, GO:0009108, GO:0005886, GO:0009965, GO:0031969, GO:0031408, GO:0009915, GO:0045893, GO:0019288, GO:0042362, GO:0030154, GO:0010189, GO:0031347, GO:0019748, GO:0015994, GO:0009695, GO:0009117, GO:0006766, GO:0006546, GO:0009416	-
XLOC_006997	TCONS_00018034|m.797	gi|449461195|ref|XP_004148327.1|PREDICTED: homogentisate phytyltransferase 1, chloroplastic [Cucumis sativus] >gi|700206033|gb|KGN61152.1| hypothetical protein Csa_2G059830 [Cucumis sativus]	gi|75161194|sp|Q8VWJ1.1|HPT1_ARATHRecName: Full=Homogentisate phytyltransferase 1, chloroplastic; Short=AtHPT1; AltName: Full=Tocopherol polyprenyltransferase 1; AltName: Full=Vitamin E pathway gene 2-1 protein; Short=AtVTE2-1; Flags: Precursor [Arabidopsis thaliana]	GO:0006636, GO:0004659, GO:0009507, GO:0044272, GO:0000096, GO:0016021, GO:0071555, GO:0009072, GO:0019216, GO:0010176, GO:0009266, GO:0009106, GO:0008652, GO:0006733, GO:0009108, GO:0005886, GO:0009965, GO:0031969, GO:0031408, GO:0009915, GO:0045893, GO:0019288, GO:0042362, GO:0030154, GO:0010189, GO:0031347, GO:0019748, GO:0015994, GO:0009695, GO:0009117, GO:0006766, GO:0006546, GO:0009416	K09833|HPT; homogentisate phytyltransferase / homogentisate geranylgeranyltransferase [EC:2.5.1.115 2.5.1.116]
XLOC_006997	TCONS_00018034|m.798	gi|449461195|ref|XP_004148327.1|PREDICTED: homogentisate phytyltransferase 1, chloroplastic [Cucumis sativus] >gi|700206033|gb|KGN61152.1| hypothetical protein Csa_2G059830 [Cucumis sativus]	gi|75161194|sp|Q8VWJ1.1|HPT1_ARATHRecName: Full=Homogentisate phytyltransferase 1, chloroplastic; Short=AtHPT1; AltName: Full=Tocopherol polyprenyltransferase 1; AltName: Full=Vitamin E pathway gene 2-1 protein; Short=AtVTE2-1; Flags: Precursor [Arabidopsis thaliana]	GO:0006636, GO:0004659, GO:0009507, GO:0044272, GO:0000096, GO:0016021, GO:0071555, GO:0009072, GO:0019216, GO:0010176, GO:0009266, GO:0009106, GO:0008652, GO:0006733, GO:0009108, GO:0005886, GO:0009965, GO:0031969, GO:0031408, GO:0009915, GO:0045893, GO:0019288, GO:0042362, GO:0030154, GO:0010189, GO:0031347, GO:0019748, GO:0015994, GO:0009695, GO:0009117, GO:0006766, GO:0006546, GO:0009416	-
XLOC_006997	TCONS_00018035|m.793	gi|449461195|ref|XP_004148327.1|PREDICTED: homogentisate phytyltransferase 1, chloroplastic [Cucumis sativus] >gi|700206033|gb|KGN61152.1| hypothetical protein Csa_2G059830 [Cucumis sativus]	gi|75161194|sp|Q8VWJ1.1|HPT1_ARATHRecName: Full=Homogentisate phytyltransferase 1, chloroplastic; Short=AtHPT1; AltName: Full=Tocopherol polyprenyltransferase 1; AltName: Full=Vitamin E pathway gene 2-1 protein; Short=AtVTE2-1; Flags: Precursor [Arabidopsis thaliana]	GO:0006636, GO:0004659, GO:0009507, GO:0044272, GO:0000096, GO:0016021, GO:0071555, GO:0009072, GO:0019216, GO:0010176, GO:0009266, GO:0009106, GO:0008652, GO:0006733, GO:0009108, GO:0005886, GO:0009965, GO:0031969, GO:0031408, GO:0009915, GO:0045893, GO:0019288, GO:0042362, GO:0030154, GO:0010189, GO:0031347, GO:0019748, GO:0015994, GO:0009695, GO:0009117, GO:0006766, GO:0006546, GO:0009416	K09833|HPT; homogentisate phytyltransferase / homogentisate geranylgeranyltransferase [EC:2.5.1.115 2.5.1.116]
XLOC_006997	TCONS_00018036|m.802	gi|449461195|ref|XP_004148327.1|PREDICTED: homogentisate phytyltransferase 1, chloroplastic [Cucumis sativus] >gi|700206033|gb|KGN61152.1| hypothetical protein Csa_2G059830 [Cucumis sativus]	gi|75161194|sp|Q8VWJ1.1|HPT1_ARATHRecName: Full=Homogentisate phytyltransferase 1, chloroplastic; Short=AtHPT1; AltName: Full=Tocopherol polyprenyltransferase 1; AltName: Full=Vitamin E pathway gene 2-1 protein; Short=AtVTE2-1; Flags: Precursor [Arabidopsis thaliana]	GO:0006636, GO:0004659, GO:0009507, GO:0044272, GO:0000096, GO:0016021, GO:0071555, GO:0009072, GO:0019216, GO:0010176, GO:0009266, GO:0009106, GO:0008652, GO:0006733, GO:0009108, GO:0005886, GO:0009965, GO:0031969, GO:0031408, GO:0009915, GO:0045893, GO:0019288, GO:0042362, GO:0030154, GO:0010189, GO:0031347, GO:0019748, GO:0015994, GO:0009695, GO:0009117, GO:0006766, GO:0006546, GO:0009416	K09833|HPT; homogentisate phytyltransferase / homogentisate geranylgeranyltransferase [EC:2.5.1.115 2.5.1.116]
XLOC_006997	TCONS_00018037|m.800	gi|449461195|ref|XP_004148327.1|PREDICTED: homogentisate phytyltransferase 1, chloroplastic [Cucumis sativus] >gi|700206033|gb|KGN61152.1| hypothetical protein Csa_2G059830 [Cucumis sativus]	gi|75161194|sp|Q8VWJ1.1|HPT1_ARATHRecName: Full=Homogentisate phytyltransferase 1, chloroplastic; Short=AtHPT1; AltName: Full=Tocopherol polyprenyltransferase 1; AltName: Full=Vitamin E pathway gene 2-1 protein; Short=AtVTE2-1; Flags: Precursor [Arabidopsis thaliana]	GO:0006636, GO:0004659, GO:0009507, GO:0044272, GO:0000096, GO:0016021, GO:0071555, GO:0009072, GO:0019216, GO:0010176, GO:0009266, GO:0009106, GO:0008652, GO:0006733, GO:0009108, GO:0005886, GO:0009965, GO:0031969, GO:0031408, GO:0009915, GO:0045893, GO:0019288, GO:0042362, GO:0030154, GO:0010189, GO:0031347, GO:0019748, GO:0015994, GO:0009695, GO:0009117, GO:0006766, GO:0006546, GO:0009416	K09833|HPT; homogentisate phytyltransferase / homogentisate geranylgeranyltransferase [EC:2.5.1.115 2.5.1.116]
XLOC_007076	TCONS_00018317|m.551	gi|659090502|ref|XP_008446050.1|PREDICTED: uncharacterized protein At3g27210-like [Cucumis melo]	-	-	-
XLOC_007153	TCONS_00018609|m.944	gi|659132132|ref|XP_008466035.1|PREDICTED: uncharacterized protein LOC103503587 [Cucumis melo]	-	-	-
XLOC_007156	TCONS_00018617|m.690	gi|659086766|ref|XP_008444099.1|PREDICTED: sulfate transporter 1.3-like [Cucumis melo] >gi|659086768|ref|XP_008444100.1| PREDICTED: sulfate transporter 1.3-like [Cucumis melo] >gi|659086770|ref|XP_008444102.1| PREDICTED: sulfate transporter 1.3-like [Cucumis melo]	gi|1711615|sp|P53391.1|SUT1_STYHARecName: Full=High affinity sulfate transporter 1 [Stylosanthes hamata]	GO:0015116, GO:0008272, GO:0008271, GO:0055085, GO:0016020, GO:0016021, GO:1902358, GO:0006810, GO:0005886	-
XLOC_007193	TCONS_00018748|m.908	gi|778692678|ref|XP_004150759.2|PREDICTED: uncharacterized protein LOC101207283 [Cucumis sativus] >gi|700198839|gb|KGN53997.1| hypothetical protein Csa_4G247410 [Cucumis sativus]	-	-	-
XLOC_007204	TCONS_00018799|m.699	gi|449453778|ref|XP_004144633.1|PREDICTED: cytochrome b561 domain-containing protein At4g18260 [Cucumis sativus] >gi|700199775|gb|KGN54933.1| hypothetical protein Csa_4G608090 [Cucumis sativus]	gi|75099955|sp|O80854.1|B561L_ARATHRecName: Full=Cytochrome b561 domain-containing protein At2g30890; AltName: Full=Protein b561A.tha12; Flags: Precursor [Arabidopsis thaliana]	GO:0046872, GO:0016020, GO:0016021, GO:0055114	-
XLOC_007204	TCONS_00018799|m.700	gi|449453778|ref|XP_004144633.1|PREDICTED: cytochrome b561 domain-containing protein At4g18260 [Cucumis sativus] >gi|700199775|gb|KGN54933.1| hypothetical protein Csa_4G608090 [Cucumis sativus]	gi|75099955|sp|O80854.1|B561L_ARATHRecName: Full=Cytochrome b561 domain-containing protein At2g30890; AltName: Full=Protein b561A.tha12; Flags: Precursor [Arabidopsis thaliana]	GO:0046872, GO:0016020, GO:0016021, GO:0055114	-
XLOC_007204	TCONS_00018800|m.701	gi|449453778|ref|XP_004144633.1|PREDICTED: cytochrome b561 domain-containing protein At4g18260 [Cucumis sativus] >gi|700199775|gb|KGN54933.1| hypothetical protein Csa_4G608090 [Cucumis sativus]	gi|122236186|sp|Q0WPS2.1|B561M_ARATHRecName: Full=Cytochrome b561 domain-containing protein At4g18260; AltName: Full=Protein b561A.tha13; Flags: Precursor [Arabidopsis thaliana]	-	-
XLOC_007204	TCONS_00018801|m.698	gi|449453778|ref|XP_004144633.1|PREDICTED: cytochrome b561 domain-containing protein At4g18260 [Cucumis sativus] >gi|700199775|gb|KGN54933.1| hypothetical protein Csa_4G608090 [Cucumis sativus]	gi|122236186|sp|Q0WPS2.1|B561M_ARATHRecName: Full=Cytochrome b561 domain-containing protein At4g18260; AltName: Full=Protein b561A.tha13; Flags: Precursor [Arabidopsis thaliana]	-	-
XLOC_007236	TCONS_00018930|m.948	gi|778695647|ref|XP_011654029.1|PREDICTED: zinc finger BED domain-containing protein RICESLEEPER 1-like [Cucumis sativus] >gi|778695651|ref|XP_011654030.1| PREDICTED: zinc finger BED domain-containing protein RICESLEEPER 1-like [Cucumis sativus]	gi|667467179|sp|B9FJG3.1|RSLE1_ORYSJRecName: Full=Zinc finger BED domain-containing protein RICESLEEPER 1; AltName: Full=Transposase-like protein RICESLEEPER 1 [Oryza sativa Japonica Group]	GO:0009791, GO:0003677, GO:0046872, GO:0006351, GO:0046983, GO:0006355, GO:0005634, GO:0003676	-
XLOC_007236	TCONS_00018931|m.947	gi|778695647|ref|XP_011654029.1|PREDICTED: zinc finger BED domain-containing protein RICESLEEPER 1-like [Cucumis sativus] >gi|778695651|ref|XP_011654030.1| PREDICTED: zinc finger BED domain-containing protein RICESLEEPER 1-like [Cucumis sativus]	gi|667467179|sp|B9FJG3.1|RSLE1_ORYSJRecName: Full=Zinc finger BED domain-containing protein RICESLEEPER 1; AltName: Full=Transposase-like protein RICESLEEPER 1 [Oryza sativa Japonica Group]	GO:0009791, GO:0003677, GO:0046872, GO:0006351, GO:0046983, GO:0006355, GO:0005634, GO:0003676	-
XLOC_007236	TCONS_00018932|m.949	gi|778695647|ref|XP_011654029.1|PREDICTED: zinc finger BED domain-containing protein RICESLEEPER 1-like [Cucumis sativus] >gi|778695651|ref|XP_011654030.1| PREDICTED: zinc finger BED domain-containing protein RICESLEEPER 1-like [Cucumis sativus]	gi|667467179|sp|B9FJG3.1|RSLE1_ORYSJRecName: Full=Zinc finger BED domain-containing protein RICESLEEPER 1; AltName: Full=Transposase-like protein RICESLEEPER 1 [Oryza sativa Japonica Group]	GO:0009791, GO:0003677, GO:0046872, GO:0006351, GO:0046983, GO:0006355, GO:0005634, GO:0003676	-
XLOC_007286	TCONS_00019087|m.628	gi|659105305|ref|XP_008453064.1|PREDICTED: beta-glucosidase 18-like, partial [Cucumis melo]	gi|75296414|sp|Q7XPY7.2|BGL14_ORYSJRecName: Full=Probable inactive beta-glucosidase 14; Short=Os4bglu14; Flags: Precursor [Oryza sativa Japonica Group]	GO:0004553, GO:0005975, GO:0016787	K05350|bglB; beta-glucosidase [EC:3.2.1.21]
XLOC_007288	TCONS_00019104|m.926	gi|778686431|ref|XP_011652391.1|PREDICTED: beta-glucosidase 18 isoform X2 [Cucumis sativus]	gi|75296414|sp|Q7XPY7.2|BGL14_ORYSJRecName: Full=Probable inactive beta-glucosidase 14; Short=Os4bglu14; Flags: Precursor [Oryza sativa Japonica Group]	GO:0004553, GO:0005975, GO:0016787	K05350|bglB; beta-glucosidase [EC:3.2.1.21]
XLOC_007288	TCONS_00019104|m.927	gi|778686431|ref|XP_011652391.1|PREDICTED: beta-glucosidase 18 isoform X2 [Cucumis sativus]	gi|75296414|sp|Q7XPY7.2|BGL14_ORYSJRecName: Full=Probable inactive beta-glucosidase 14; Short=Os4bglu14; Flags: Precursor [Oryza sativa Japonica Group]	GO:0004553, GO:0005975, GO:0016787	K05350|bglB; beta-glucosidase [EC:3.2.1.21]
XLOC_007338	TCONS_00019264|m.946	gi|700190642|gb|KGN45846.1|hypothetical protein Csa_6G014660 [Cucumis sativus]	gi|6015064|sp|P93447.3|EF1D_PIMBRRecName: Full=Elongation factor 1-delta; Short=EF-1-delta; AltName: Full=Elongation factor 1B-beta; AltName: Full=eEF-1B beta [Spuriopimpinella brachycarpa]	GO:0003746, GO:0006414, GO:0006412, GO:0005853	K03232|EEF1B; elongation factor 1-beta
XLOC_007338	TCONS_00019265|m.945	gi|700190642|gb|KGN45846.1|hypothetical protein Csa_6G014660 [Cucumis sativus]	gi|6015064|sp|P93447.3|EF1D_PIMBRRecName: Full=Elongation factor 1-delta; Short=EF-1-delta; AltName: Full=Elongation factor 1B-beta; AltName: Full=eEF-1B beta [Spuriopimpinella brachycarpa]	GO:0003746, GO:0006414, GO:0006412, GO:0005853	K03232|EEF1B; elongation factor 1-beta
XLOC_007374	TCONS_00019380|m.689	gi|659118966|ref|XP_008459402.1|PREDICTED: uncharacterized protein LOC103498548 [Cucumis melo] >gi|659118968|ref|XP_008459403.1| PREDICTED: uncharacterized protein LOC103498548 [Cucumis melo]	-	-	-
XLOC_007405	TCONS_00019446|m.675	gi|659122027|ref|XP_008460937.1|PREDICTED: uncharacterized protein LOC103499672 isoform X2 [Cucumis melo]	-	-	-
XLOC_007405	TCONS_00019447|m.676	gi|659122027|ref|XP_008460937.1|PREDICTED: uncharacterized protein LOC103499672 isoform X2 [Cucumis melo]	-	-	-
XLOC_007431	TCONS_00019536|m.924	-	-	-	-
XLOC_007434	TCONS_00019544|m.821	-	-	-	-
XLOC_007450	TCONS_00019575|m.919	gi|449443271|ref|XP_004139403.1|PREDICTED: putative nuclease HARBI1 [Cucumis sativus] >gi|700205611|gb|KGN60730.1| hypothetical protein Csa_2G008700 [Cucumis sativus]	gi|82181968|sp|Q6AZB8.1|HARB1_DANRERecName: Full=Putative nuclease HARBI1; AltName: Full=Harbinger transposase-derived nuclease [Danio rerio]	GO:0005737, GO:0004518, GO:0046872, GO:0042578, GO:0043765, GO:0005634, GO:0016787, GO:0044824	-
XLOC_007450	TCONS_00019576|m.920	gi|449443271|ref|XP_004139403.1|PREDICTED: putative nuclease HARBI1 [Cucumis sativus] >gi|700205611|gb|KGN60730.1| hypothetical protein Csa_2G008700 [Cucumis sativus]	gi|82181968|sp|Q6AZB8.1|HARB1_DANRERecName: Full=Putative nuclease HARBI1; AltName: Full=Harbinger transposase-derived nuclease [Danio rerio]	GO:0005737, GO:0004518, GO:0046872, GO:0042578, GO:0043765, GO:0005634, GO:0016787, GO:0044824	-
XLOC_007459	TCONS_00019604|m.815	gi|778666189|ref|XP_011648699.1|PREDICTED: zinc finger BED domain-containing protein DAYSLEEPER-like [Cucumis sativus] >gi|778666192|ref|XP_011648701.1| PREDICTED: zinc finger BED domain-containing protein DAYSLEEPER-like [Cucumis sativus] >gi|700205590|gb|KGN60709.1| hypothetical protein Csa_2G008020 [Cucumis sativus]	gi|75183039|sp|Q9M2N5.1|DSLE_ARATHRecName: Full=Zinc finger BED domain-containing protein DAYSLEEPER; AltName: Full=Transposase-like protein DAYSLEEPER [Arabidopsis thaliana]	GO:0003677, GO:0009791, GO:0046872, GO:0006351, GO:0046983, GO:0005829, GO:0006355, GO:0005634	-
XLOC_007459	TCONS_00019605|m.808	gi|778666189|ref|XP_011648699.1|PREDICTED: zinc finger BED domain-containing protein DAYSLEEPER-like [Cucumis sativus] >gi|778666192|ref|XP_011648701.1| PREDICTED: zinc finger BED domain-containing protein DAYSLEEPER-like [Cucumis sativus] >gi|700205590|gb|KGN60709.1| hypothetical protein Csa_2G008020 [Cucumis sativus]	gi|75183039|sp|Q9M2N5.1|DSLE_ARATHRecName: Full=Zinc finger BED domain-containing protein DAYSLEEPER; AltName: Full=Transposase-like protein DAYSLEEPER [Arabidopsis thaliana]	GO:0003677, GO:0009791, GO:0046872, GO:0006351, GO:0046983, GO:0005829, GO:0006355, GO:0005634	-
XLOC_007459	TCONS_00019606|m.805	gi|947090053|gb|KRH38718.1|hypothetical protein GLYMA_09G153400 [Glycine max]	gi|75183039|sp|Q9M2N5.1|DSLE_ARATHRecName: Full=Zinc finger BED domain-containing protein DAYSLEEPER; AltName: Full=Transposase-like protein DAYSLEEPER [Arabidopsis thaliana]	GO:0003677, GO:0009791, GO:0046872, GO:0006351, GO:0046983, GO:0005829, GO:0006355, GO:0005634	-
XLOC_007459	TCONS_00019606|m.806	gi|947090053|gb|KRH38718.1|hypothetical protein GLYMA_09G153400 [Glycine max]	gi|75183039|sp|Q9M2N5.1|DSLE_ARATHRecName: Full=Zinc finger BED domain-containing protein DAYSLEEPER; AltName: Full=Transposase-like protein DAYSLEEPER [Arabidopsis thaliana]	GO:0003677, GO:0009791, GO:0046872, GO:0006351, GO:0046983, GO:0005829, GO:0006355, GO:0005634	-
XLOC_007459	TCONS_00019607|m.813	gi|778666189|ref|XP_011648699.1|PREDICTED: zinc finger BED domain-containing protein DAYSLEEPER-like [Cucumis sativus] >gi|778666192|ref|XP_011648701.1| PREDICTED: zinc finger BED domain-containing protein DAYSLEEPER-like [Cucumis sativus] >gi|700205590|gb|KGN60709.1| hypothetical protein Csa_2G008020 [Cucumis sativus]	gi|75183039|sp|Q9M2N5.1|DSLE_ARATHRecName: Full=Zinc finger BED domain-containing protein DAYSLEEPER; AltName: Full=Transposase-like protein DAYSLEEPER [Arabidopsis thaliana]	GO:0003677, GO:0009791, GO:0046872, GO:0006351, GO:0046983, GO:0005829, GO:0006355, GO:0005634	-
XLOC_007459	TCONS_00019608|m.810	gi|778666189|ref|XP_011648699.1|PREDICTED: zinc finger BED domain-containing protein DAYSLEEPER-like [Cucumis sativus] >gi|778666192|ref|XP_011648701.1| PREDICTED: zinc finger BED domain-containing protein DAYSLEEPER-like [Cucumis sativus] >gi|700205590|gb|KGN60709.1| hypothetical protein Csa_2G008020 [Cucumis sativus]	gi|75183039|sp|Q9M2N5.1|DSLE_ARATHRecName: Full=Zinc finger BED domain-containing protein DAYSLEEPER; AltName: Full=Transposase-like protein DAYSLEEPER [Arabidopsis thaliana]	GO:0003677, GO:0009791, GO:0046872, GO:0006351, GO:0046983, GO:0005829, GO:0006355, GO:0005634	-
XLOC_007459	TCONS_00019608|m.811	gi|778666189|ref|XP_011648699.1|PREDICTED: zinc finger BED domain-containing protein DAYSLEEPER-like [Cucumis sativus] >gi|778666192|ref|XP_011648701.1| PREDICTED: zinc finger BED domain-containing protein DAYSLEEPER-like [Cucumis sativus] >gi|700205590|gb|KGN60709.1| hypothetical protein Csa_2G008020 [Cucumis sativus]	gi|75183039|sp|Q9M2N5.1|DSLE_ARATHRecName: Full=Zinc finger BED domain-containing protein DAYSLEEPER; AltName: Full=Transposase-like protein DAYSLEEPER [Arabidopsis thaliana]	GO:0003677, GO:0009791, GO:0046872, GO:0006351, GO:0046983, GO:0005829, GO:0006355, GO:0005634	-
XLOC_007472	TCONS_00019630|m.820	gi|449443077|ref|XP_004139307.1|PREDICTED: uncharacterized protein LOC101220352 [Cucumis sativus] >gi|700205564|gb|KGN60683.1| hypothetical protein Csa_2G006290 [Cucumis sativus]	-	-	-
XLOC_007472	TCONS_00019631|m.817	gi|449443077|ref|XP_004139307.1|PREDICTED: uncharacterized protein LOC101220352 [Cucumis sativus] >gi|700205564|gb|KGN60683.1| hypothetical protein Csa_2G006290 [Cucumis sativus]	-	-	-
XLOC_007472	TCONS_00019632|m.818	gi|449443077|ref|XP_004139307.1|PREDICTED: uncharacterized protein LOC101220352 [Cucumis sativus] >gi|700205564|gb|KGN60683.1| hypothetical protein Csa_2G006290 [Cucumis sativus]	-	-	-
XLOC_007472	TCONS_00019633|m.819	gi|449443077|ref|XP_004139307.1|PREDICTED: uncharacterized protein LOC101220352 [Cucumis sativus] >gi|700205564|gb|KGN60683.1| hypothetical protein Csa_2G006290 [Cucumis sativus]	-	-	-
XLOC_007493	TCONS_00019684|m.903	gi|659101520|ref|XP_008451648.1|PREDICTED: uncharacterized protein LOC103492881 [Cucumis melo]	gi|75174963|sp|Q9LNG5.1|PPP7L_ARATHRecName: Full=Serine/threonine-protein phosphatase 7 long form homolog [Arabidopsis thaliana]	GO:0004722, GO:0046872, GO:0004721, GO:0005634	-
XLOC_007493	TCONS_00019684|m.905	gi|659101520|ref|XP_008451648.1|PREDICTED: uncharacterized protein LOC103492881 [Cucumis melo]	gi|75174963|sp|Q9LNG5.1|PPP7L_ARATHRecName: Full=Serine/threonine-protein phosphatase 7 long form homolog [Arabidopsis thaliana]	GO:0004722, GO:0046872, GO:0004721, GO:0005634	-
XLOC_007493	TCONS_00019685|m.906	gi|659101520|ref|XP_008451648.1|PREDICTED: uncharacterized protein LOC103492881 [Cucumis melo]	gi|75174963|sp|Q9LNG5.1|PPP7L_ARATHRecName: Full=Serine/threonine-protein phosphatase 7 long form homolog [Arabidopsis thaliana]	GO:0004722, GO:0046872, GO:0004721, GO:0005634	-
XLOC_007581	TCONS_00020030|m.869	gi|659114013|ref|XP_008456866.1|PREDICTED: zinc finger protein 4-like isoform X1 [Cucumis melo]	gi|27923890|sp|Q39263.2|ZFP4_ARATHRecName: Full=Zinc finger protein 4 [Arabidopsis thaliana]	-	-
XLOC_007582	TCONS_00020031|m.681	gi|645232502|ref|XP_008222895.1|PREDICTED: putative ribonuclease H protein At1g65750 [Prunus mume]	-	-	-
XLOC_007582	TCONS_00020031|m.682	gi|645232502|ref|XP_008222895.1|PREDICTED: putative ribonuclease H protein At1g65750 [Prunus mume]	-	-	-
XLOC_007582	TCONS_00020032|m.679	gi|645232502|ref|XP_008222895.1|PREDICTED: putative ribonuclease H protein At1g65750 [Prunus mume]	-	-	-
XLOC_007582	TCONS_00020032|m.680	gi|645232502|ref|XP_008222895.1|PREDICTED: putative ribonuclease H protein At1g65750 [Prunus mume]	-	-	-
XLOC_007638	TCONS_00020206|m.719	-	-	-	-
XLOC_007640	TCONS_00020208|m.613	gi|659084501|ref|XP_008442921.1|PREDICTED: E3 ubiquitin-protein ligase PUB23-like [Cucumis melo]	gi|75148205|sp|Q84TG3.1|PUB23_ARATHRecName: Full=E3 ubiquitin-protein ligase PUB23; AltName: Full=Plant U-box protein 23; AltName: Full=U-box domain-containing protein 23 [Arabidopsis thaliana]	GO:0005737, GO:0000165, GO:0002679, GO:0005829, GO:0031348, GO:0010310, GO:0035556, GO:0016874, GO:0010200, GO:0016567, GO:0051865, GO:0050832, GO:0061025, GO:0010363, GO:0009414, GO:0043069, GO:0009862, GO:0006612, GO:0042742, GO:0009867, GO:0005623, GO:0004842, GO:0006952	-
XLOC_007645	TCONS_00020213|m.534	gi|346578223|ref|YP_004841815.1|RNA polymerase alpha subunit [Cucumis melo subsp. melo] >gi|344030523|gb|AEM76924.1| RNA polymerase alpha subunit [Cucumis melo subsp. melo]	gi|75317292|sp|Q4VZK3.1|RPOA_CUCSARecName: Full=DNA-directed RNA polymerase subunit alpha; Short=PEP; AltName: Full=Plastid-encoded RNA polymerase subunit alpha; Short=RNA polymerase subunit alpha (chloroplast) [Cucumis sativus]	GO:0003677, GO:0016779, GO:0003899, GO:0009507, GO:0006351, GO:0046983, GO:0016740, GO:0009536	K03040|rpoA; DNA-directed RNA polymerase subunit alpha [EC:2.7.7.6]
XLOC_007645	TCONS_00020213|m.535	gi|346578223|ref|YP_004841815.1|RNA polymerase alpha subunit [Cucumis melo subsp. melo] >gi|344030523|gb|AEM76924.1| RNA polymerase alpha subunit [Cucumis melo subsp. melo]	gi|75317292|sp|Q4VZK3.1|RPOA_CUCSARecName: Full=DNA-directed RNA polymerase subunit alpha; Short=PEP; AltName: Full=Plastid-encoded RNA polymerase subunit alpha; Short=RNA polymerase subunit alpha (chloroplast) [Cucumis sativus]	GO:0003677, GO:0016779, GO:0003899, GO:0009507, GO:0006351, GO:0046983, GO:0016740, GO:0009536	K02637|petD; cytochrome b6-f complex subunit 4
XLOC_007651	TCONS_00020219|m.695	gi|307135903|gb|ADN33767.1|gag protease polyprotein [Cucumis melo subsp. melo]	-	-	-
XLOC_007652	TCONS_00020220|m.549	gi|32488154|emb|CAE02906.1|OSJNBb0045P24.14 [Oryza sativa Japonica Group]	gi|558446103|sp|P0CT41.1|TF212_SCHPORecName: Full=Transposon Tf2-12 polyprotein; AltName: Full=Retrotransposable element Tf2 155 kDa protein [Schizosaccharomyces pombe 972h-] >gi|558446110|sp|P0CT36.1|TF23_SCHPO RecName: Full=Transposon Tf2-3 polyprotein; AltName: Full=Retrotransposable element Tf2 155 kDa protein [Schizosaccharomyces pombe 972h-] >gi|558446114|sp|P0CT38.1|TF25_SCHPO RecName: Ful…	-	-
XLOC_007656	TCONS_00020224|m.614	gi|147776306|emb|CAN76473.1|hypothetical protein VITISV_016007 [Vitis vinifera]	gi|130582|sp|P10978.1|POLX_TOBACRecName: Full=Retrovirus-related Pol polyprotein from transposon TNT 1-94; Includes: RecName: Full=Protease; Includes: RecName: Full=Reverse transcriptase; Includes: RecName: Full=Endonuclease [Nicotiana tabacum]	GO:0003964, GO:0046872, GO:0004518, GO:0006508, GO:0004519, GO:0016740, GO:0016787, GO:0090305, GO:0004190, GO:0016779, GO:0008270, GO:0008233, GO:0006278, GO:0015074, GO:0003676	-
XLOC_007660	TCONS_00020228|m.852	gi|659084060|ref|XP_008442686.1|PREDICTED: 29 kDa ribonucleoprotein, chloroplastic [Cucumis melo]	gi|30316379|sp|Q43349.2|CP29A_ARATHRecName: Full=29 kDa ribonucleoprotein, chloroplastic; AltName: Full=RNA-binding protein CP29A; AltName: Full=RNA-binding protein cp29; Flags: Precursor [Arabidopsis thaliana]	-	-
XLOC_007663	TCONS_00020231|m.550	gi|359372825|gb|AEV42258.1|hypothetical protein [Beta vulgaris]	gi|130583|sp|P10401.1|POLY_DROMERecName: Full=Retrovirus-related Pol polyprotein from transposon gypsy; Includes: RecName: Full=Reverse transcriptase; Includes: RecName: Full=Endonuclease [Drosophila melanogaster]	-	-
XLOC_007672	TCONS_00020240|m.667	gi|731365954|ref|XP_010694802.1|PREDICTED: uncharacterized protein LOC104907559 [Beta vulgaris subsp. vulgaris]	gi|44888115|sp|P93295.1|M310_ARATHRecName: Full=Uncharacterized mitochondrial protein AtMg00310; AltName: Full=ORF154 (mitochondrion) [Arabidopsis thaliana]	-	-
XLOC_007672	TCONS_00020240|m.668	gi|731365954|ref|XP_010694802.1|PREDICTED: uncharacterized protein LOC104907559 [Beta vulgaris subsp. vulgaris]	gi|44888115|sp|P93295.1|M310_ARATHRecName: Full=Uncharacterized mitochondrial protein AtMg00310; AltName: Full=ORF154 (mitochondrion) [Arabidopsis thaliana]	-	-
XLOC_007672	TCONS_00020240|m.669	gi|731365954|ref|XP_010694802.1|PREDICTED: uncharacterized protein LOC104907559 [Beta vulgaris subsp. vulgaris]	gi|44888115|sp|P93295.1|M310_ARATHRecName: Full=Uncharacterized mitochondrial protein AtMg00310; AltName: Full=ORF154 (mitochondrion) [Arabidopsis thaliana]	-	-
XLOC_007673	TCONS_00020241|m.545	gi|659093714|ref|XP_008447678.1|PREDICTED: uncharacterized protein LOC103490087 [Cucumis melo]	-	-	-
XLOC_007673	TCONS_00020241|m.547	gi|659093714|ref|XP_008447678.1|PREDICTED: uncharacterized protein LOC103490087 [Cucumis melo]	-	-	-
XLOC_007673	TCONS_00020241|m.548	gi|659093714|ref|XP_008447678.1|PREDICTED: uncharacterized protein LOC103490087 [Cucumis melo]	-	-	-
XLOC_007683	TCONS_00020251|m.854	-	-	-	-
XLOC_007688	TCONS_00020256|m.952	gi|778695308|ref|XP_011653970.1|PREDICTED: uncharacterized protein LOC105435277 [Cucumis sativus]	-	-	-
XLOC_007692	TCONS_00020260|m.885	gi|346578230|ref|YP_004841822.1|ribosomal protein S3 [Cucumis melo subsp. melo] >gi|344030530|gb|AEM76931.1| ribosomal protein S3 [Cucumis melo subsp. melo]	gi|75317315|sp|Q4VZN0.1|RR3_CUCSARecName: Full=30S ribosomal protein S3, chloroplastic (chloroplast) [Cucumis sativus]	GO:0003723, GO:0003735, GO:0009507, GO:0005739, GO:0030529, GO:0015935, GO:0019843, GO:0005840, GO:0006412, GO:0005622, GO:0009536	K02982|RP-S3; small subunit ribosomal protein S3
XLOC_007692	TCONS_00020260|m.886	gi|346578230|ref|YP_004841822.1|ribosomal protein S3 [Cucumis melo subsp. melo] >gi|344030530|gb|AEM76931.1| ribosomal protein S3 [Cucumis melo subsp. melo]	gi|75317315|sp|Q4VZN0.1|RR3_CUCSARecName: Full=30S ribosomal protein S3, chloroplastic (chloroplast) [Cucumis sativus]	GO:0003723, GO:0003735, GO:0009507, GO:0005739, GO:0030529, GO:0015935, GO:0019843, GO:0005840, GO:0006412, GO:0005622, GO:0009536	K02890|RP-L22; large subunit ribosomal protein L22
XLOC_007692	TCONS_00020260|m.887	gi|346578230|ref|YP_004841822.1|ribosomal protein S3 [Cucumis melo subsp. melo] >gi|344030530|gb|AEM76931.1| ribosomal protein S3 [Cucumis melo subsp. melo]	gi|75317315|sp|Q4VZN0.1|RR3_CUCSARecName: Full=30S ribosomal protein S3, chloroplastic (chloroplast) [Cucumis sativus]	GO:0003723, GO:0003735, GO:0009507, GO:0005739, GO:0030529, GO:0015935, GO:0019843, GO:0005840, GO:0006412, GO:0005622, GO:0009536	K02878|RP-L16; large subunit ribosomal protein L16
XLOC_007695	TCONS_00020263|m.617	gi|700199924|gb|KGN55082.1|hypothetical protein Csa_4G627810 [Cucumis sativus]	-	-	-
XLOC_007700	TCONS_00020268|m.615	-	-	-	-
XLOC_007702	TCONS_00020270|m.703	gi|346578252|ref|YP_004841843.1|hypothetical chloroplast RF19 [Cucumis melo subsp. melo] >gi|344030552|gb|AEM76953.1| hypothetical chloroplast RF19 [Cucumis melo subsp. melo]	gi|182702261|sp|A4GYX4.1|TI214_POPTRRecName: Full=Protein TIC 214; AltName: Full=Translocon at the inner envelope membrane of chloroplasts 214; Short=AtTIC214 (chloroplast) [Populus trichocarpa]	GO:0009706, GO:0009507, GO:0016020, GO:0016021, GO:0015031, GO:0006810, GO:0009528, GO:0009536	-
XLOC_007718	TCONS_00020286|m.696	gi|659071237|ref|XP_008458836.1|PREDICTED: probable 3-hydroxyisobutyrate dehydrogenase-like 1, mitochondrial [Cucumis melo]	gi|75266757|sp|Q9SZE1.1|3HID1_ARATHRecName: Full=Probable 3-hydroxyisobutyrate dehydrogenase-like 1, mitochondrial; Short=HIBADH-like; Flags: Precursor [Arabidopsis thaliana]	GO:0051287, GO:0003824, GO:0006098, GO:0008442, GO:0005739, GO:0004616, GO:0005829, GO:0006574	-
XLOC_007720	TCONS_00020288|m.705	gi|659098680|ref|XP_008450254.1|PREDICTED: MLP-like protein 328 [Cucumis melo]	gi|21542148|sp|Q9ZVF2.1|ML329_ARATHRecName: Full=MLP-like protein 329 [Arabidopsis thaliana]	GO:0006826, GO:0009607, GO:0005507, GO:0010106, GO:0015706, GO:0010167, GO:0009735, GO:0005634, GO:0006952	-
XLOC_007725	TCONS_00020293|m.858	gi|147864012|emb|CAN81130.1|hypothetical protein VITISV_003944 [Vitis vinifera]	gi|130582|sp|P10978.1|POLX_TOBACRecName: Full=Retrovirus-related Pol polyprotein from transposon TNT 1-94; Includes: RecName: Full=Protease; Includes: RecName: Full=Reverse transcriptase; Includes: RecName: Full=Endonuclease [Nicotiana tabacum]	GO:0003964, GO:0046872, GO:0004518, GO:0006508, GO:0004519, GO:0016740, GO:0016787, GO:0090305, GO:0004190, GO:0016779, GO:0008270, GO:0008233, GO:0006278, GO:0015074, GO:0003676	-
XLOC_007828	TCONS_00020571|m.1150	gi|778670305|ref|XP_011649433.1|PREDICTED: MLO-like protein 13 [Cucumis sativus] >gi|700207097|gb|KGN62216.1| hypothetical protein Csa_2G336140 [Cucumis sativus]	gi|33112389|sp|Q94KB2.1|MLO13_ARATHRecName: Full=MLO-like protein 13; Short=AtMlo13; Short=AtMlo20 [Arabidopsis thaliana]	GO:0009607, GO:0005516, GO:0016021, GO:0008219, GO:0005886, GO:0006952	K08472|MLO; mlo protein
XLOC_007829	TCONS_00020572|m.1083	gi|778670305|ref|XP_011649433.1|PREDICTED: MLO-like protein 13 [Cucumis sativus] >gi|700207097|gb|KGN62216.1| hypothetical protein Csa_2G336140 [Cucumis sativus]	gi|33112389|sp|Q94KB2.1|MLO13_ARATHRecName: Full=MLO-like protein 13; Short=AtMlo13; Short=AtMlo20 [Arabidopsis thaliana]	GO:0009607, GO:0005516, GO:0016021, GO:0008219, GO:0005886, GO:0006952	K08472|MLO; mlo protein
XLOC_007829	TCONS_00020573|m.1082	gi|778670305|ref|XP_011649433.1|PREDICTED: MLO-like protein 13 [Cucumis sativus] >gi|700207097|gb|KGN62216.1| hypothetical protein Csa_2G336140 [Cucumis sativus]	gi|33112389|sp|Q94KB2.1|MLO13_ARATHRecName: Full=MLO-like protein 13; Short=AtMlo13; Short=AtMlo20 [Arabidopsis thaliana]	GO:0009607, GO:0005516, GO:0016021, GO:0008219, GO:0005886, GO:0006952	K08472|MLO; mlo protein
XLOC_007854	TCONS_00020651|m.1142	gi|947107510|gb|KRH55893.1|hypothetical protein GLYMA_06G288900 [Glycine max] >gi|947107511|gb|KRH55894.1| hypothetical protein GLYMA_06G288900 [Glycine max]	-	-	-
XLOC_007854	TCONS_00020652|m.1140	-	-	-	-
XLOC_007854	TCONS_00020653|m.1137	-	-	-	-
XLOC_007854	TCONS_00020653|m.1138	-	-	-	-
XLOC_007989	TCONS_00021024|m.1076	gi|694188375|gb|AIS71928.1|BURP domain-containing protein 17 [Citrullus lanatus]	gi|238055127|sp|B9G9L9.1|BURPH_ORYSJRecName: Full=BURP domain-containing protein 17; Short=OsBURP17; Flags: Precursor [Oryza sativa Japonica Group]	GO:0016023	-
XLOC_008015	TCONS_00021069|m.1176	gi|659109845|ref|XP_008454912.1|PREDICTED: pentatricopeptide repeat-containing protein At3g02330 isoform X3 [Cucumis melo]	gi|218546764|sp|Q9FWA6.2|PP207_ARATHRecName: Full=Pentatricopeptide repeat-containing protein At3g02330 [Arabidopsis thaliana]	-	-
XLOC_008015	TCONS_00021069|m.1177	gi|659109845|ref|XP_008454912.1|PREDICTED: pentatricopeptide repeat-containing protein At3g02330 isoform X3 [Cucumis melo]	gi|218546764|sp|Q9FWA6.2|PP207_ARATHRecName: Full=Pentatricopeptide repeat-containing protein At3g02330 [Arabidopsis thaliana]	-	-
XLOC_008018	TCONS_00021079|m.1034	gi|449438430|ref|XP_004136991.1|PREDICTED: CDPK-related kinase 5 [Cucumis sativus] >gi|659109874|ref|XP_008454927.1| PREDICTED: CDPK-related kinase 5 [Cucumis melo] >gi|700188714|gb|KGN43947.1| hypothetical protein Csa_7G074310 [Cucumis sativus]	gi|1706130|sp|P53681.1|CRK_DAUCARecName: Full=CDPK-related protein kinase; AltName: Full=PK421 [Daucus carota]	GO:0000166, GO:0016772, GO:0016310, GO:0004672, GO:0016740, GO:0016301, GO:0004674, GO:0005524, GO:0006468	-
XLOC_008018	TCONS_00021080|m.1033	gi|449438430|ref|XP_004136991.1|PREDICTED: CDPK-related kinase 5 [Cucumis sativus] >gi|659109874|ref|XP_008454927.1| PREDICTED: CDPK-related kinase 5 [Cucumis melo] >gi|700188714|gb|KGN43947.1| hypothetical protein Csa_7G074310 [Cucumis sativus]	gi|1706130|sp|P53681.1|CRK_DAUCARecName: Full=CDPK-related protein kinase; AltName: Full=PK421 [Daucus carota]	GO:0000166, GO:0016772, GO:0016310, GO:0004672, GO:0016740, GO:0016301, GO:0004674, GO:0005524, GO:0006468	-
XLOC_008029	TCONS_00021113|m.974	gi|700210588|gb|KGN65684.1|hypothetical protein Csa_1G496800 [Cucumis sativus]	-	-	-
XLOC_008087	TCONS_00021214|m.1013	gi|659110101|ref|XP_008455048.1|PREDICTED: uncharacterized protein LOC103495318 [Cucumis melo]	-	-	-
XLOC_008087	TCONS_00021214|m.1014	gi|659110101|ref|XP_008455048.1|PREDICTED: uncharacterized protein LOC103495318 [Cucumis melo]	-	-	-
XLOC_008091	TCONS_00021222|m.983	gi|658030603|ref|XP_008350747.1|PREDICTED: uncharacterized protein LOC103414113 [Malus domestica]	gi|125987635|sp|P0C2F6.1|RNHX1_ARATHRecName: Full=Putative ribonuclease H protein At1g65750 [Arabidopsis thaliana]	-	-
XLOC_008091	TCONS_00021222|m.984	gi|658030603|ref|XP_008350747.1|PREDICTED: uncharacterized protein LOC103414113 [Malus domestica]	gi|125987635|sp|P0C2F6.1|RNHX1_ARATHRecName: Full=Putative ribonuclease H protein At1g65750 [Arabidopsis thaliana]	-	-
XLOC_008091	TCONS_00021222|m.985	gi|658030603|ref|XP_008350747.1|PREDICTED: uncharacterized protein LOC103414113 [Malus domestica]	gi|125987635|sp|P0C2F6.1|RNHX1_ARATHRecName: Full=Putative ribonuclease H protein At1g65750 [Arabidopsis thaliana]	-	-
XLOC_008126	TCONS_00021280|m.1107	-	-	-	-
XLOC_008189	TCONS_00021446|m.1060	gi|731338584|ref|XP_010680400.1|PREDICTED: transposon Tf2-1 polyprotein isoform X1 [Beta vulgaris subsp. vulgaris]	gi|38258172|sp|Q8I7P9.1|POL5_DROMERecName: Full=Retrovirus-related Pol polyprotein from transposon opus; Includes: RecName: Full=Protease; Includes: RecName: Full=Reverse transcriptase; Includes: RecName: Full=Endonuclease [Drosophila melanogaster]	-	-
XLOC_008189	TCONS_00021446|m.1061	gi|731338584|ref|XP_010680400.1|PREDICTED: transposon Tf2-1 polyprotein isoform X1 [Beta vulgaris subsp. vulgaris]	gi|38258172|sp|Q8I7P9.1|POL5_DROMERecName: Full=Retrovirus-related Pol polyprotein from transposon opus; Includes: RecName: Full=Protease; Includes: RecName: Full=Reverse transcriptase; Includes: RecName: Full=Endonuclease [Drosophila melanogaster]	-	-
XLOC_008189	TCONS_00021447|m.1063	gi|731338584|ref|XP_010680400.1|PREDICTED: transposon Tf2-1 polyprotein isoform X1 [Beta vulgaris subsp. vulgaris]	gi|38258172|sp|Q8I7P9.1|POL5_DROMERecName: Full=Retrovirus-related Pol polyprotein from transposon opus; Includes: RecName: Full=Protease; Includes: RecName: Full=Reverse transcriptase; Includes: RecName: Full=Endonuclease [Drosophila melanogaster]	-	-
XLOC_008189	TCONS_00021447|m.1064	gi|731338584|ref|XP_010680400.1|PREDICTED: transposon Tf2-1 polyprotein isoform X1 [Beta vulgaris subsp. vulgaris]	gi|38258172|sp|Q8I7P9.1|POL5_DROMERecName: Full=Retrovirus-related Pol polyprotein from transposon opus; Includes: RecName: Full=Protease; Includes: RecName: Full=Reverse transcriptase; Includes: RecName: Full=Endonuclease [Drosophila melanogaster]	-	-
XLOC_008300	TCONS_00021631|m.1120	gi|731382676|ref|XP_010646149.1|PREDICTED: cytokinin riboside 5'-monophosphate phosphoribohydrolase LOG5 isoform X1 [Vitis vinifera]	gi|75154955|sp|Q8LBB7.1|LOG5_ARATHRecName: Full=Cytokinin riboside 5'-monophosphate phosphoribohydrolase LOG5; AltName: Full=Protein LONELY GUY 5 [Arabidopsis thaliana]	GO:0009691, GO:0005829, GO:0005634, GO:0016799	-
XLOC_008332	TCONS_00021691|m.1069	gi|659115673|ref|XP_008457675.1|PREDICTED: peptidyl-prolyl cis-trans isomerase CYP19-4 [Cucumis melo]	gi|75278041|sp|O49605.1|CP21A_ARATHRecName: Full=Peptidyl-prolyl cis-trans isomerase CYP21-1; Short=PPIase CYP21-1; AltName: Full=Cyclophilin of 21 kDa 1; AltName: Full=Cyclophilin-21-1; Flags: Precursor [Arabidopsis thaliana]	GO:0005768, GO:0003755, GO:0005802, GO:0042277, GO:0005794, GO:0005783, GO:0000413, GO:0006457	-
XLOC_008332	TCONS_00021692|m.1070	gi|659115673|ref|XP_008457675.1|PREDICTED: peptidyl-prolyl cis-trans isomerase CYP19-4 [Cucumis melo]	gi|75278041|sp|O49605.1|CP21A_ARATHRecName: Full=Peptidyl-prolyl cis-trans isomerase CYP21-1; Short=PPIase CYP21-1; AltName: Full=Cyclophilin of 21 kDa 1; AltName: Full=Cyclophilin-21-1; Flags: Precursor [Arabidopsis thaliana]	GO:0005768, GO:0003755, GO:0005802, GO:0042277, GO:0005794, GO:0005783, GO:0000413, GO:0006457	-
XLOC_008409	TCONS_00021927|m.1022	gi|659116202|ref|XP_008457960.1|PREDICTED: putative B3 domain-containing protein Os03g0621600 [Cucumis melo]	gi|75153628|sp|Q8L3W1.1|VRN1_ARATHRecName: Full=B3 domain-containing transcription factor VRN1; AltName: Full=Protein VERNALIZATION 1 [Arabidopsis thaliana]	GO:0003677, GO:0006351, GO:0009909, GO:0006355, GO:0005654, GO:0005634, GO:0010048	-
XLOC_008409	TCONS_00021928|m.1024	gi|659116202|ref|XP_008457960.1|PREDICTED: putative B3 domain-containing protein Os03g0621600 [Cucumis melo]	gi|75153628|sp|Q8L3W1.1|VRN1_ARATHRecName: Full=B3 domain-containing transcription factor VRN1; AltName: Full=Protein VERNALIZATION 1 [Arabidopsis thaliana]	GO:0003677, GO:0006351, GO:0009909, GO:0006355, GO:0005654, GO:0005634, GO:0010048	-
XLOC_008409	TCONS_00021929|m.1023	gi|659116202|ref|XP_008457960.1|PREDICTED: putative B3 domain-containing protein Os03g0621600 [Cucumis melo]	gi|75153628|sp|Q8L3W1.1|VRN1_ARATHRecName: Full=B3 domain-containing transcription factor VRN1; AltName: Full=Protein VERNALIZATION 1 [Arabidopsis thaliana]	GO:0003677, GO:0006351, GO:0009909, GO:0006355, GO:0005654, GO:0005634, GO:0010048	-
XLOC_008494	TCONS_00022190|m.975	gi|778667196|ref|XP_004144798.2|PREDICTED: uncharacterized protein LOC101216013 [Cucumis sativus] >gi|778667199|ref|XP_011648888.1| PREDICTED: uncharacterized protein LOC101216013 [Cucumis sativus] >gi|700205919|gb|KGN61038.1| hypothetical protein Csa_2G035380 [Cucumis sativus]	-	-	-
XLOC_008502	TCONS_00022207|m.964	gi|659070062|ref|XP_008453203.1|PREDICTED: glucose-6-phosphate 1-dehydrogenase 4, chloroplastic [Cucumis melo]	gi|25452977|sp|Q93ZW0.1|G6PD4_ARATHRecName: Full=Glucose-6-phosphate 1-dehydrogenase 4, chloroplastic; Short=G6PD4; Short=G6PDH4; Flags: Precursor [Arabidopsis thaliana]	GO:0009507, GO:0006098, GO:0050661, GO:0004345, GO:0006006	-
XLOC_008516	TCONS_00022243|m.1201	gi|147816383|emb|CAN68489.1|hypothetical protein VITISV_037543 [Vitis vinifera]	gi|130582|sp|P10978.1|POLX_TOBACRecName: Full=Retrovirus-related Pol polyprotein from transposon TNT 1-94; Includes: RecName: Full=Protease; Includes: RecName: Full=Reverse transcriptase; Includes: RecName: Full=Endonuclease [Nicotiana tabacum]	GO:0003964, GO:0046872, GO:0004518, GO:0006508, GO:0004519, GO:0016740, GO:0016787, GO:0090305, GO:0004190, GO:0016779, GO:0008270, GO:0008233, GO:0006278, GO:0015074, GO:0003676	-
XLOC_008516	TCONS_00022243|m.1202	gi|147816383|emb|CAN68489.1|hypothetical protein VITISV_037543 [Vitis vinifera]	gi|130582|sp|P10978.1|POLX_TOBACRecName: Full=Retrovirus-related Pol polyprotein from transposon TNT 1-94; Includes: RecName: Full=Protease; Includes: RecName: Full=Reverse transcriptase; Includes: RecName: Full=Endonuclease [Nicotiana tabacum]	GO:0003964, GO:0046872, GO:0004518, GO:0006508, GO:0004519, GO:0016740, GO:0016787, GO:0090305, GO:0004190, GO:0016779, GO:0008270, GO:0008233, GO:0006278, GO:0015074, GO:0003676	-
XLOC_008516	TCONS_00022244|m.1203	gi|147816383|emb|CAN68489.1|hypothetical protein VITISV_037543 [Vitis vinifera]	gi|130582|sp|P10978.1|POLX_TOBACRecName: Full=Retrovirus-related Pol polyprotein from transposon TNT 1-94; Includes: RecName: Full=Protease; Includes: RecName: Full=Reverse transcriptase; Includes: RecName: Full=Endonuclease [Nicotiana tabacum]	GO:0003964, GO:0046872, GO:0004518, GO:0006508, GO:0004519, GO:0016740, GO:0016787, GO:0090305, GO:0004190, GO:0016779, GO:0008270, GO:0008233, GO:0006278, GO:0015074, GO:0003676	-
XLOC_008516	TCONS_00022244|m.1204	gi|147816383|emb|CAN68489.1|hypothetical protein VITISV_037543 [Vitis vinifera]	gi|130582|sp|P10978.1|POLX_TOBACRecName: Full=Retrovirus-related Pol polyprotein from transposon TNT 1-94; Includes: RecName: Full=Protease; Includes: RecName: Full=Reverse transcriptase; Includes: RecName: Full=Endonuclease [Nicotiana tabacum]	GO:0003964, GO:0046872, GO:0004518, GO:0006508, GO:0004519, GO:0016740, GO:0016787, GO:0090305, GO:0004190, GO:0016779, GO:0008270, GO:0008233, GO:0006278, GO:0015074, GO:0003676	-
XLOC_008516	TCONS_00022245|m.1207	gi|147818673|emb|CAN73924.1|hypothetical protein VITISV_041509 [Vitis vinifera]	gi|45477041|sp|P92519.1|M810_ARATHRecName: Full=Uncharacterized mitochondrial protein AtMg00810; AltName: Full=ORF240b (mitochondrion) [Arabidopsis thaliana]	-	-
XLOC_008516	TCONS_00022248|m.1205	gi|147816383|emb|CAN68489.1|hypothetical protein VITISV_037543 [Vitis vinifera]	gi|130582|sp|P10978.1|POLX_TOBACRecName: Full=Retrovirus-related Pol polyprotein from transposon TNT 1-94; Includes: RecName: Full=Protease; Includes: RecName: Full=Reverse transcriptase; Includes: RecName: Full=Endonuclease [Nicotiana tabacum]	GO:0003964, GO:0046872, GO:0004518, GO:0006508, GO:0004519, GO:0016740, GO:0016787, GO:0090305, GO:0004190, GO:0016779, GO:0008270, GO:0008233, GO:0006278, GO:0015074, GO:0003676	-
XLOC_008516	TCONS_00022248|m.1206	gi|147816383|emb|CAN68489.1|hypothetical protein VITISV_037543 [Vitis vinifera]	gi|130582|sp|P10978.1|POLX_TOBACRecName: Full=Retrovirus-related Pol polyprotein from transposon TNT 1-94; Includes: RecName: Full=Protease; Includes: RecName: Full=Reverse transcriptase; Includes: RecName: Full=Endonuclease [Nicotiana tabacum]	GO:0003964, GO:0046872, GO:0004518, GO:0006508, GO:0004519, GO:0016740, GO:0016787, GO:0090305, GO:0004190, GO:0016779, GO:0008270, GO:0008233, GO:0006278, GO:0015074, GO:0003676	-
XLOC_008578	TCONS_00022406|m.1050	gi|699009313|gb|AIU36098.1|vat protein [Cucumis melo]	gi|46395603|sp|O22727.1|DRL16_ARATHRecName: Full=Probable disease resistance protein At1g61190 [Arabidopsis thaliana]	GO:0043531, GO:0005575, GO:0005524, GO:0006952	-
XLOC_008578	TCONS_00022407|m.1047	gi|699009313|gb|AIU36098.1|vat protein [Cucumis melo]	gi|46395603|sp|O22727.1|DRL16_ARATHRecName: Full=Probable disease resistance protein At1g61190 [Arabidopsis thaliana]	GO:0043531, GO:0005575, GO:0005524, GO:0006952	-
XLOC_008688	TCONS_00022706|m.1074	gi|449450866|ref|XP_004143183.1|PREDICTED: serine/threonine-protein kinase TNNI3K [Cucumis sativus] >gi|778713733|ref|XP_011657108.1| PREDICTED: serine/threonine-protein kinase TNNI3K [Cucumis sativus]	gi|74855256|sp|Q54TA1.1|DRKC_DICDIRecName: Full=Probable serine/threonine-protein kinase drkC; AltName: Full=Receptor-like kinase 3; AltName: Full=Receptor-like kinase C; AltName: Full=Vesicle-associated receptor tyrosine kinase-like protein 3; Flags: Precursor [Dictyostelium discoideum]	-	-
XLOC_008690	TCONS_00022708|m.959	gi|700191829|gb|KGN47033.1|hypothetical protein Csa_6G177190 [Cucumis sativus]	gi|113511|sp|P29381.1|AGL1_ARATHRecName: Full=Agamous-like MADS-box protein AGL1; AltName: Full=Protein SHATTERPROOF 1 [Arabidopsis thaliana]	GO:0003677, GO:0005515, GO:0048441, GO:0003700, GO:0048440, GO:0046983, GO:0009909, GO:0048443, GO:0048481, GO:0006351, GO:0006355, GO:0009886, GO:0048507, GO:0005634	K09264|MADS-box transcription factor
XLOC_008699	TCONS_00022723|m.955	gi|449444274|ref|XP_004139900.1|PREDICTED: ubiquitin-NEDD8-like protein RUB1 [Cucumis sativus]	gi|302393764|sp|P0C073.2|RUB1_DESANRecName: Full=Ubiquitin-NEDD8-like protein RUB1; Contains: RecName: Full=Ubiquitin; Contains: RecName: Full=NEDD8-like protein RUB1; AltName: Full=DaRUB1; AltName: Full=Ubiquitin-related protein 1; Flags: Precursor [Deschampsia antarctica]	GO:0005737, GO:0005634	K12158|NEDD8; ubiquitin-like protein Nedd8
XLOC_008699	TCONS_00022724|m.954	gi|449444274|ref|XP_004139900.1|PREDICTED: ubiquitin-NEDD8-like protein RUB1 [Cucumis sativus]	gi|302393764|sp|P0C073.2|RUB1_DESANRecName: Full=Ubiquitin-NEDD8-like protein RUB1; Contains: RecName: Full=Ubiquitin; Contains: RecName: Full=NEDD8-like protein RUB1; AltName: Full=DaRUB1; AltName: Full=Ubiquitin-related protein 1; Flags: Precursor [Deschampsia antarctica]	GO:0005737, GO:0005634	K12158|NEDD8; ubiquitin-like protein Nedd8
XLOC_008770	TCONS_00022925|m.1072	gi|659128221|ref|XP_008464105.1|PREDICTED: uncharacterized protein LOC103502067 [Cucumis melo]	-	-	-
XLOC_008793	TCONS_00022969|m.990	gi|449460971|ref|XP_004148217.1|PREDICTED: very-long-chain (3R)-3-hydroxyacyl-CoA dehydratase 2 [Cucumis sativus] >gi|700192153|gb|KGN47357.1| hypothetical protein Csa_6G303230 [Cucumis sativus]	gi|209573759|sp|Q2KIP8.2|HACD2_BOVINRecName: Full=Very-long-chain (3R)-3-hydroxyacyl-CoA dehydratase 2; AltName: Full=3-hydroxyacyl-CoA dehydratase 2; Short=HACD2; AltName: Full=Protein-tyrosine phosphatase-like member B [Bos taurus]	GO:0005789, GO:0006629, GO:0016020, GO:0016021, GO:0030497, GO:0019899, GO:0030148, GO:0018812, GO:0016829, GO:0006631, GO:0042761, GO:0005783, GO:0006633	K10703|PHS1; very-long-chain (3R)-3-hydroxyacyl-CoA dehydratase [EC:4.2.1.134]
XLOC_008793	TCONS_00022969|m.991	gi|449460971|ref|XP_004148217.1|PREDICTED: very-long-chain (3R)-3-hydroxyacyl-CoA dehydratase 2 [Cucumis sativus] >gi|700192153|gb|KGN47357.1| hypothetical protein Csa_6G303230 [Cucumis sativus]	gi|209573759|sp|Q2KIP8.2|HACD2_BOVINRecName: Full=Very-long-chain (3R)-3-hydroxyacyl-CoA dehydratase 2; AltName: Full=3-hydroxyacyl-CoA dehydratase 2; Short=HACD2; AltName: Full=Protein-tyrosine phosphatase-like member B [Bos taurus]	GO:0005789, GO:0006629, GO:0016020, GO:0016021, GO:0030497, GO:0019899, GO:0030148, GO:0018812, GO:0016829, GO:0006631, GO:0042761, GO:0005783, GO:0006633	-
XLOC_008793	TCONS_00022970|m.992	gi|659095054|ref|XP_008448371.1|PREDICTED: very-long-chain (3R)-3-hydroxyacyl-[acyl-carrier protein] dehydratase 2 isoform X2 [Cucumis melo]	-	-	-
XLOC_008793	TCONS_00022970|m.993	gi|659095054|ref|XP_008448371.1|PREDICTED: very-long-chain (3R)-3-hydroxyacyl-[acyl-carrier protein] dehydratase 2 isoform X2 [Cucumis melo]	-	-	K10703|PHS1; very-long-chain (3R)-3-hydroxyacyl-CoA dehydratase [EC:4.2.1.134]
XLOC_008868	TCONS_00023225|m.1144	gi|659117380|ref|XP_008458572.1|PREDICTED: ABSCISIC ACID-INSENSITIVE 5-like protein 1 isoform X1 [Cucumis melo]	gi|75247700|sp|Q8RYD6.1|AI5L1_ARATHRecName: Full=ABSCISIC ACID-INSENSITIVE 5-like protein 1; AltName: Full=Dc3 promoter-binding factor 2; Short=AtDPBF2; AltName: Full=bZIP transcription factor 67; Short=AtbZIP67 [Arabidopsis thaliana]	GO:0003677, GO:0003700, GO:0030968, GO:0009738, GO:0045893, GO:0006351, GO:0009410, GO:0043565, GO:0033613, GO:0005634	K14432|ABF; ABA responsive element binding factor
XLOC_008868	TCONS_00023226|m.1143	gi|659117380|ref|XP_008458572.1|PREDICTED: ABSCISIC ACID-INSENSITIVE 5-like protein 1 isoform X1 [Cucumis melo]	gi|75247700|sp|Q8RYD6.1|AI5L1_ARATHRecName: Full=ABSCISIC ACID-INSENSITIVE 5-like protein 1; AltName: Full=Dc3 promoter-binding factor 2; Short=AtDPBF2; AltName: Full=bZIP transcription factor 67; Short=AtbZIP67 [Arabidopsis thaliana]	GO:0003677, GO:0003700, GO:0030968, GO:0009738, GO:0045893, GO:0006351, GO:0009410, GO:0043565, GO:0033613, GO:0005634	K14432|ABF; ABA responsive element binding factor
XLOC_008929	TCONS_00023472|m.1131	gi|659097643|ref|XP_008449735.1|PREDICTED: pre-mRNA-splicing factor CWC22 homolog isoform X1 [Cucumis melo]	gi|108861895|sp|Q8H0U8.2|RH42_ARATHRecName: Full=DEAD-box ATP-dependent RNA helicase 42; AltName: Full=DEAD-box RNA helicase RCF1; AltName: Full=REGULATOR OF CBF GENE EXPRESSION 1 [Arabidopsis thaliana]	-	K13100|CWC22; pre-mRNA-splicing factor CWC22
XLOC_008929	TCONS_00023472|m.1132	gi|659097643|ref|XP_008449735.1|PREDICTED: pre-mRNA-splicing factor CWC22 homolog isoform X1 [Cucumis melo]	gi|108861895|sp|Q8H0U8.2|RH42_ARATHRecName: Full=DEAD-box ATP-dependent RNA helicase 42; AltName: Full=DEAD-box RNA helicase RCF1; AltName: Full=REGULATOR OF CBF GENE EXPRESSION 1 [Arabidopsis thaliana]	-	-
XLOC_008929	TCONS_00023472|m.1134	gi|659097643|ref|XP_008449735.1|PREDICTED: pre-mRNA-splicing factor CWC22 homolog isoform X1 [Cucumis melo]	gi|108861895|sp|Q8H0U8.2|RH42_ARATHRecName: Full=DEAD-box ATP-dependent RNA helicase 42; AltName: Full=DEAD-box RNA helicase RCF1; AltName: Full=REGULATOR OF CBF GENE EXPRESSION 1 [Arabidopsis thaliana]	-	-
XLOC_008929	TCONS_00023473|m.1126	gi|659097643|ref|XP_008449735.1|PREDICTED: pre-mRNA-splicing factor CWC22 homolog isoform X1 [Cucumis melo]	gi|108861895|sp|Q8H0U8.2|RH42_ARATHRecName: Full=DEAD-box ATP-dependent RNA helicase 42; AltName: Full=DEAD-box RNA helicase RCF1; AltName: Full=REGULATOR OF CBF GENE EXPRESSION 1 [Arabidopsis thaliana]	-	K13100|CWC22; pre-mRNA-splicing factor CWC22
XLOC_008929	TCONS_00023473|m.1127	gi|659097643|ref|XP_008449735.1|PREDICTED: pre-mRNA-splicing factor CWC22 homolog isoform X1 [Cucumis melo]	gi|108861895|sp|Q8H0U8.2|RH42_ARATHRecName: Full=DEAD-box ATP-dependent RNA helicase 42; AltName: Full=DEAD-box RNA helicase RCF1; AltName: Full=REGULATOR OF CBF GENE EXPRESSION 1 [Arabidopsis thaliana]	-	-
XLOC_008929	TCONS_00023473|m.1129	gi|659097643|ref|XP_008449735.1|PREDICTED: pre-mRNA-splicing factor CWC22 homolog isoform X1 [Cucumis melo]	gi|108861895|sp|Q8H0U8.2|RH42_ARATHRecName: Full=DEAD-box ATP-dependent RNA helicase 42; AltName: Full=DEAD-box RNA helicase RCF1; AltName: Full=REGULATOR OF CBF GENE EXPRESSION 1 [Arabidopsis thaliana]	-	-
XLOC_008984	TCONS_00023648|m.1103	gi|700198860|gb|KGN54018.1|hypothetical protein Csa_4G268020 [Cucumis sativus]	-	-	-
XLOC_008984	TCONS_00023648|m.1104	gi|700198860|gb|KGN54018.1|hypothetical protein Csa_4G268020 [Cucumis sativus]	-	-	-
XLOC_008984	TCONS_00023649|m.1097	gi|700198860|gb|KGN54018.1|hypothetical protein Csa_4G268020 [Cucumis sativus]	-	-	-
XLOC_008984	TCONS_00023649|m.1099	gi|700198860|gb|KGN54018.1|hypothetical protein Csa_4G268020 [Cucumis sativus]	-	-	-
XLOC_008984	TCONS_00023650|m.1095	gi|659097953|ref|XP_008449897.1|PREDICTED: uncharacterized protein LOC103491638 [Cucumis melo]	gi|119390758|sp|Q18B61.1|NUSB_PEPD6RecName: Full=N utilization substance protein B homolog; Short=Protein NusB [Peptoclostridium difficile 630]	GO:0003723, GO:0006351, GO:0006355, GO:0006353	-
XLOC_008984	TCONS_00023651|m.1100	gi|659097953|ref|XP_008449897.1|PREDICTED: uncharacterized protein LOC103491638 [Cucumis melo]	gi|119390758|sp|Q18B61.1|NUSB_PEPD6RecName: Full=N utilization substance protein B homolog; Short=Protein NusB [Peptoclostridium difficile 630]	GO:0003723, GO:0006351, GO:0006355, GO:0006353	-
XLOC_008984	TCONS_00023651|m.1101	gi|659097953|ref|XP_008449897.1|PREDICTED: uncharacterized protein LOC103491638 [Cucumis melo]	gi|119390758|sp|Q18B61.1|NUSB_PEPD6RecName: Full=N utilization substance protein B homolog; Short=Protein NusB [Peptoclostridium difficile 630]	GO:0003723, GO:0006351, GO:0006355, GO:0006353	-
XLOC_008985	TCONS_00023652|m.1164	gi|659097963|ref|XP_008449902.1|PREDICTED: glucosidase 2 subunit beta isoform X4 [Cucumis melo]	gi|75171628|sp|Q9FM96.1|PSL4_ARATHRecName: Full=Glucosidase 2 subunit beta; AltName: Full=Glucosidase II subunit beta; AltName: Full=Protein PRIORITY IN SWEET LIFE 4; Flags: Precursor [Arabidopsis thaliana]	GO:0009086, GO:0005516, GO:0009507, GO:0000394, GO:0005783, GO:0030244, GO:0042742, GO:0005623, GO:0048193	K08288|PRKCSH; protein kinase C substrate 80K-H
XLOC_009013	TCONS_00023733|m.1091	gi|731409822|ref|XP_010657333.1|PREDICTED: putative pentatricopeptide repeat-containing protein At3g11460 [Vitis vinifera]	gi|231541|sp|P10538.3|AMYB_SOYBNRecName: Full=Beta-amylase; AltName: Full=1,4-alpha-D-glucan maltohydrolase [Glycine max]	GO:0008152, GO:0016161, GO:0000272, GO:0016787, GO:0016798, GO:0005975	-
XLOC_009013	TCONS_00023734|m.1092	gi|731409822|ref|XP_010657333.1|PREDICTED: putative pentatricopeptide repeat-containing protein At3g11460 [Vitis vinifera]	gi|75208664|sp|Q9SUH6.1|PP341_ARATHRecName: Full=Pentatricopeptide repeat-containing protein At4g30700; AltName: Full=Protein DYW9 [Arabidopsis thaliana]	GO:0009507, GO:0005739, GO:0080156, GO:0016554, GO:0000963, GO:0003674	-
XLOC_009013	TCONS_00023735|m.1089	gi|731409822|ref|XP_010657333.1|PREDICTED: putative pentatricopeptide repeat-containing protein At3g11460 [Vitis vinifera]	gi|75208664|sp|Q9SUH6.1|PP341_ARATHRecName: Full=Pentatricopeptide repeat-containing protein At4g30700; AltName: Full=Protein DYW9 [Arabidopsis thaliana]	GO:0009507, GO:0005739, GO:0080156, GO:0016554, GO:0000963, GO:0003674	-
XLOC_009013	TCONS_00023737|m.1093	gi|731409822|ref|XP_010657333.1|PREDICTED: putative pentatricopeptide repeat-containing protein At3g11460 [Vitis vinifera]	gi|75208664|sp|Q9SUH6.1|PP341_ARATHRecName: Full=Pentatricopeptide repeat-containing protein At4g30700; AltName: Full=Protein DYW9 [Arabidopsis thaliana]	GO:0009507, GO:0005739, GO:0080156, GO:0016554, GO:0000963, GO:0003674	-
XLOC_009035	TCONS_00023803|m.1160	gi|449461437|ref|XP_004148448.1|PREDICTED: uncharacterized protein LOC101211284 [Cucumis sativus] >gi|700206971|gb|KGN62090.1| hypothetical protein Csa_2G297140 [Cucumis sativus]	-	-	-
XLOC_009035	TCONS_00023804|m.1159	gi|449461437|ref|XP_004148448.1|PREDICTED: uncharacterized protein LOC101211284 [Cucumis sativus] >gi|700206971|gb|KGN62090.1| hypothetical protein Csa_2G297140 [Cucumis sativus]	-	-	-
XLOC_009067	TCONS_00023867|m.1169	gi|449459228|ref|XP_004147348.1|PREDICTED: NAC transcription factor 29-like [Cucumis sativus] >gi|700207085|gb|KGN62204.1| hypothetical protein Csa_2G334550 [Cucumis sativus]	gi|75273159|sp|Q9LDY8.1|NAC55_ARATHRecName: Full=NAC domain-containing protein 55; Short=ANAC055; AltName: Full=NAC domain-containing protein 3; Short=AtNAC3 [Arabidopsis thaliana]	GO:0003700, GO:0030968, GO:0009409, GO:0050832, GO:0042538, GO:0006351, GO:0007165, GO:0010150, GO:0006355, GO:0043069, GO:0009863, GO:0009862, GO:0006612, GO:0005623, GO:0009867, GO:0009723, GO:0003677, GO:0005515, GO:0000165, GO:0009738, GO:0046982, GO:0031348, GO:0010363, GO:0007154, GO:0007275, GO:0009695, GO:0009414, GO:0009733, GO:0009611, GO:0009753, GO:0009737, GO:0005634	-
XLOC_009069	TCONS_00023869|m.1170	gi|659121909|ref|XP_008460875.1|PREDICTED: uncharacterized protein LOC103499620 [Cucumis melo] >gi|659121911|ref|XP_008460876.1| PREDICTED: uncharacterized protein LOC103499620 [Cucumis melo] >gi|659121913|ref|XP_008460877.1| PREDICTED: uncharacterized protein LOC103499620 [Cucumis melo]	-	-	-
XLOC_009081	TCONS_00023932|m.998	gi|778730232|ref|XP_011659734.1|PREDICTED: uncharacterized protein LOC105436248 [Cucumis sativus]	-	-	-
XLOC_009081	TCONS_00023932|m.999	gi|778730232|ref|XP_011659734.1|PREDICTED: uncharacterized protein LOC105436248 [Cucumis sativus]	-	-	-
XLOC_009081	TCONS_00023933|m.1000	gi|778730232|ref|XP_011659734.1|PREDICTED: uncharacterized protein LOC105436248 [Cucumis sativus]	-	-	-
XLOC_009081	TCONS_00023933|m.1001	gi|778730232|ref|XP_011659734.1|PREDICTED: uncharacterized protein LOC105436248 [Cucumis sativus]	-	-	-
XLOC_009081	TCONS_00023934|m.1002	-	-	-	-
XLOC_009081	TCONS_00023935|m.996	gi|778730232|ref|XP_011659734.1|PREDICTED: uncharacterized protein LOC105436248 [Cucumis sativus]	-	-	-
XLOC_009081	TCONS_00023935|m.997	gi|778730232|ref|XP_011659734.1|PREDICTED: uncharacterized protein LOC105436248 [Cucumis sativus]	-	-	-
XLOC_009081	TCONS_00023936|m.994	-	-	-	-
XLOC_009081	TCONS_00023937|m.1003	gi|778730232|ref|XP_011659734.1|PREDICTED: uncharacterized protein LOC105436248 [Cucumis sativus]	-	-	-
XLOC_009081	TCONS_00023937|m.1005	gi|778730232|ref|XP_011659734.1|PREDICTED: uncharacterized protein LOC105436248 [Cucumis sativus]	-	-	-
XLOC_009133	TCONS_00024086|m.1185	gi|659124274|ref|XP_008462072.1|PREDICTED: putative protein FAR1-RELATED SEQUENCE 10 [Cucumis melo] >gi|659124276|ref|XP_008462073.1| PREDICTED: putative protein FAR1-RELATED SEQUENCE 10 [Cucumis melo] >gi|659124278|ref|XP_008462074.1| PREDICTED: putative protein FAR1-RELATED SEQUENCE 10 [Cucumis melo] >gi|659124280|ref|XP_008462076.1| PREDICTED: putative protein FAR1-RELATED SEQUENCE 10 [Cucumis…	gi|257051024|sp|Q9LKR4.2|FRS10_ARATHRecName: Full=Putative protein FAR1-RELATED SEQUENCE 10 [Arabidopsis thaliana]	-	-
XLOC_009133	TCONS_00024086|m.1186	gi|659124274|ref|XP_008462072.1|PREDICTED: putative protein FAR1-RELATED SEQUENCE 10 [Cucumis melo] >gi|659124276|ref|XP_008462073.1| PREDICTED: putative protein FAR1-RELATED SEQUENCE 10 [Cucumis melo] >gi|659124278|ref|XP_008462074.1| PREDICTED: putative protein FAR1-RELATED SEQUENCE 10 [Cucumis melo] >gi|659124280|ref|XP_008462076.1| PREDICTED: putative protein FAR1-RELATED SEQUENCE 10 [Cucumis…	gi|257051024|sp|Q9LKR4.2|FRS10_ARATHRecName: Full=Putative protein FAR1-RELATED SEQUENCE 10 [Arabidopsis thaliana]	-	-
XLOC_009133	TCONS_00024087|m.1196	gi|659124274|ref|XP_008462072.1|PREDICTED: putative protein FAR1-RELATED SEQUENCE 10 [Cucumis melo] >gi|659124276|ref|XP_008462073.1| PREDICTED: putative protein FAR1-RELATED SEQUENCE 10 [Cucumis melo] >gi|659124278|ref|XP_008462074.1| PREDICTED: putative protein FAR1-RELATED SEQUENCE 10 [Cucumis melo] >gi|659124280|ref|XP_008462076.1| PREDICTED: putative protein FAR1-RELATED SEQUENCE 10 [Cucumis…	gi|257051024|sp|Q9LKR4.2|FRS10_ARATHRecName: Full=Putative protein FAR1-RELATED SEQUENCE 10 [Arabidopsis thaliana]	-	-
XLOC_009133	TCONS_00024087|m.1197	gi|659124274|ref|XP_008462072.1|PREDICTED: putative protein FAR1-RELATED SEQUENCE 10 [Cucumis melo] >gi|659124276|ref|XP_008462073.1| PREDICTED: putative protein FAR1-RELATED SEQUENCE 10 [Cucumis melo] >gi|659124278|ref|XP_008462074.1| PREDICTED: putative protein FAR1-RELATED SEQUENCE 10 [Cucumis melo] >gi|659124280|ref|XP_008462076.1| PREDICTED: putative protein FAR1-RELATED SEQUENCE 10 [Cucumis…	gi|257051024|sp|Q9LKR4.2|FRS10_ARATHRecName: Full=Putative protein FAR1-RELATED SEQUENCE 10 [Arabidopsis thaliana]	-	-
XLOC_009133	TCONS_00024088|m.1183	gi|659124274|ref|XP_008462072.1|PREDICTED: putative protein FAR1-RELATED SEQUENCE 10 [Cucumis melo] >gi|659124276|ref|XP_008462073.1| PREDICTED: putative protein FAR1-RELATED SEQUENCE 10 [Cucumis melo] >gi|659124278|ref|XP_008462074.1| PREDICTED: putative protein FAR1-RELATED SEQUENCE 10 [Cucumis melo] >gi|659124280|ref|XP_008462076.1| PREDICTED: putative protein FAR1-RELATED SEQUENCE 10 [Cucumis…	gi|257051024|sp|Q9LKR4.2|FRS10_ARATHRecName: Full=Putative protein FAR1-RELATED SEQUENCE 10 [Arabidopsis thaliana]	-	-
XLOC_009133	TCONS_00024088|m.1184	gi|659124274|ref|XP_008462072.1|PREDICTED: putative protein FAR1-RELATED SEQUENCE 10 [Cucumis melo] >gi|659124276|ref|XP_008462073.1| PREDICTED: putative protein FAR1-RELATED SEQUENCE 10 [Cucumis melo] >gi|659124278|ref|XP_008462074.1| PREDICTED: putative protein FAR1-RELATED SEQUENCE 10 [Cucumis melo] >gi|659124280|ref|XP_008462076.1| PREDICTED: putative protein FAR1-RELATED SEQUENCE 10 [Cucumis…	gi|257051024|sp|Q9LKR4.2|FRS10_ARATHRecName: Full=Putative protein FAR1-RELATED SEQUENCE 10 [Arabidopsis thaliana]	-	-
XLOC_009133	TCONS_00024089|m.1179	gi|659124274|ref|XP_008462072.1|PREDICTED: putative protein FAR1-RELATED SEQUENCE 10 [Cucumis melo] >gi|659124276|ref|XP_008462073.1| PREDICTED: putative protein FAR1-RELATED SEQUENCE 10 [Cucumis melo] >gi|659124278|ref|XP_008462074.1| PREDICTED: putative protein FAR1-RELATED SEQUENCE 10 [Cucumis melo] >gi|659124280|ref|XP_008462076.1| PREDICTED: putative protein FAR1-RELATED SEQUENCE 10 [Cucumis…	gi|257051024|sp|Q9LKR4.2|FRS10_ARATHRecName: Full=Putative protein FAR1-RELATED SEQUENCE 10 [Arabidopsis thaliana]	-	-
XLOC_009133	TCONS_00024089|m.1180	gi|659124274|ref|XP_008462072.1|PREDICTED: putative protein FAR1-RELATED SEQUENCE 10 [Cucumis melo] >gi|659124276|ref|XP_008462073.1| PREDICTED: putative protein FAR1-RELATED SEQUENCE 10 [Cucumis melo] >gi|659124278|ref|XP_008462074.1| PREDICTED: putative protein FAR1-RELATED SEQUENCE 10 [Cucumis melo] >gi|659124280|ref|XP_008462076.1| PREDICTED: putative protein FAR1-RELATED SEQUENCE 10 [Cucumis…	gi|257051024|sp|Q9LKR4.2|FRS10_ARATHRecName: Full=Putative protein FAR1-RELATED SEQUENCE 10 [Arabidopsis thaliana]	-	-
XLOC_009133	TCONS_00024090|m.1187	gi|659124274|ref|XP_008462072.1|PREDICTED: putative protein FAR1-RELATED SEQUENCE 10 [Cucumis melo] >gi|659124276|ref|XP_008462073.1| PREDICTED: putative protein FAR1-RELATED SEQUENCE 10 [Cucumis melo] >gi|659124278|ref|XP_008462074.1| PREDICTED: putative protein FAR1-RELATED SEQUENCE 10 [Cucumis melo] >gi|659124280|ref|XP_008462076.1| PREDICTED: putative protein FAR1-RELATED SEQUENCE 10 [Cucumis…	gi|257051024|sp|Q9LKR4.2|FRS10_ARATHRecName: Full=Putative protein FAR1-RELATED SEQUENCE 10 [Arabidopsis thaliana]	-	-
XLOC_009133	TCONS_00024090|m.1188	gi|659124274|ref|XP_008462072.1|PREDICTED: putative protein FAR1-RELATED SEQUENCE 10 [Cucumis melo] >gi|659124276|ref|XP_008462073.1| PREDICTED: putative protein FAR1-RELATED SEQUENCE 10 [Cucumis melo] >gi|659124278|ref|XP_008462074.1| PREDICTED: putative protein FAR1-RELATED SEQUENCE 10 [Cucumis melo] >gi|659124280|ref|XP_008462076.1| PREDICTED: putative protein FAR1-RELATED SEQUENCE 10 [Cucumis…	gi|257051024|sp|Q9LKR4.2|FRS10_ARATHRecName: Full=Putative protein FAR1-RELATED SEQUENCE 10 [Arabidopsis thaliana]	-	-
XLOC_009133	TCONS_00024091|m.1194	gi|659124274|ref|XP_008462072.1|PREDICTED: putative protein FAR1-RELATED SEQUENCE 10 [Cucumis melo] >gi|659124276|ref|XP_008462073.1| PREDICTED: putative protein FAR1-RELATED SEQUENCE 10 [Cucumis melo] >gi|659124278|ref|XP_008462074.1| PREDICTED: putative protein FAR1-RELATED SEQUENCE 10 [Cucumis melo] >gi|659124280|ref|XP_008462076.1| PREDICTED: putative protein FAR1-RELATED SEQUENCE 10 [Cucumis…	gi|257051024|sp|Q9LKR4.2|FRS10_ARATHRecName: Full=Putative protein FAR1-RELATED SEQUENCE 10 [Arabidopsis thaliana]	-	-
XLOC_009133	TCONS_00024091|m.1195	gi|659124274|ref|XP_008462072.1|PREDICTED: putative protein FAR1-RELATED SEQUENCE 10 [Cucumis melo] >gi|659124276|ref|XP_008462073.1| PREDICTED: putative protein FAR1-RELATED SEQUENCE 10 [Cucumis melo] >gi|659124278|ref|XP_008462074.1| PREDICTED: putative protein FAR1-RELATED SEQUENCE 10 [Cucumis melo] >gi|659124280|ref|XP_008462076.1| PREDICTED: putative protein FAR1-RELATED SEQUENCE 10 [Cucumis…	gi|257051024|sp|Q9LKR4.2|FRS10_ARATHRecName: Full=Putative protein FAR1-RELATED SEQUENCE 10 [Arabidopsis thaliana]	-	-
XLOC_009133	TCONS_00024092|m.1181	gi|659124274|ref|XP_008462072.1|PREDICTED: putative protein FAR1-RELATED SEQUENCE 10 [Cucumis melo] >gi|659124276|ref|XP_008462073.1| PREDICTED: putative protein FAR1-RELATED SEQUENCE 10 [Cucumis melo] >gi|659124278|ref|XP_008462074.1| PREDICTED: putative protein FAR1-RELATED SEQUENCE 10 [Cucumis melo] >gi|659124280|ref|XP_008462076.1| PREDICTED: putative protein FAR1-RELATED SEQUENCE 10 [Cucumis…	gi|257051024|sp|Q9LKR4.2|FRS10_ARATHRecName: Full=Putative protein FAR1-RELATED SEQUENCE 10 [Arabidopsis thaliana]	-	-
XLOC_009133	TCONS_00024092|m.1182	gi|659124274|ref|XP_008462072.1|PREDICTED: putative protein FAR1-RELATED SEQUENCE 10 [Cucumis melo] >gi|659124276|ref|XP_008462073.1| PREDICTED: putative protein FAR1-RELATED SEQUENCE 10 [Cucumis melo] >gi|659124278|ref|XP_008462074.1| PREDICTED: putative protein FAR1-RELATED SEQUENCE 10 [Cucumis melo] >gi|659124280|ref|XP_008462076.1| PREDICTED: putative protein FAR1-RELATED SEQUENCE 10 [Cucumis…	gi|257051024|sp|Q9LKR4.2|FRS10_ARATHRecName: Full=Putative protein FAR1-RELATED SEQUENCE 10 [Arabidopsis thaliana]	-	-
XLOC_009133	TCONS_00024093|m.1192	gi|659124274|ref|XP_008462072.1|PREDICTED: putative protein FAR1-RELATED SEQUENCE 10 [Cucumis melo] >gi|659124276|ref|XP_008462073.1| PREDICTED: putative protein FAR1-RELATED SEQUENCE 10 [Cucumis melo] >gi|659124278|ref|XP_008462074.1| PREDICTED: putative protein FAR1-RELATED SEQUENCE 10 [Cucumis melo] >gi|659124280|ref|XP_008462076.1| PREDICTED: putative protein FAR1-RELATED SEQUENCE 10 [Cucumis…	gi|257051024|sp|Q9LKR4.2|FRS10_ARATHRecName: Full=Putative protein FAR1-RELATED SEQUENCE 10 [Arabidopsis thaliana]	-	-
XLOC_009133	TCONS_00024093|m.1193	gi|659124274|ref|XP_008462072.1|PREDICTED: putative protein FAR1-RELATED SEQUENCE 10 [Cucumis melo] >gi|659124276|ref|XP_008462073.1| PREDICTED: putative protein FAR1-RELATED SEQUENCE 10 [Cucumis melo] >gi|659124278|ref|XP_008462074.1| PREDICTED: putative protein FAR1-RELATED SEQUENCE 10 [Cucumis melo] >gi|659124280|ref|XP_008462076.1| PREDICTED: putative protein FAR1-RELATED SEQUENCE 10 [Cucumis…	gi|257051024|sp|Q9LKR4.2|FRS10_ARATHRecName: Full=Putative protein FAR1-RELATED SEQUENCE 10 [Arabidopsis thaliana]	-	-
XLOC_009133	TCONS_00024094|m.1198	gi|659124274|ref|XP_008462072.1|PREDICTED: putative protein FAR1-RELATED SEQUENCE 10 [Cucumis melo] >gi|659124276|ref|XP_008462073.1| PREDICTED: putative protein FAR1-RELATED SEQUENCE 10 [Cucumis melo] >gi|659124278|ref|XP_008462074.1| PREDICTED: putative protein FAR1-RELATED SEQUENCE 10 [Cucumis melo] >gi|659124280|ref|XP_008462076.1| PREDICTED: putative protein FAR1-RELATED SEQUENCE 10 [Cucumis…	gi|257051024|sp|Q9LKR4.2|FRS10_ARATHRecName: Full=Putative protein FAR1-RELATED SEQUENCE 10 [Arabidopsis thaliana]	-	-
XLOC_009133	TCONS_00024094|m.1199	gi|659124274|ref|XP_008462072.1|PREDICTED: putative protein FAR1-RELATED SEQUENCE 10 [Cucumis melo] >gi|659124276|ref|XP_008462073.1| PREDICTED: putative protein FAR1-RELATED SEQUENCE 10 [Cucumis melo] >gi|659124278|ref|XP_008462074.1| PREDICTED: putative protein FAR1-RELATED SEQUENCE 10 [Cucumis melo] >gi|659124280|ref|XP_008462076.1| PREDICTED: putative protein FAR1-RELATED SEQUENCE 10 [Cucumis…	gi|257051024|sp|Q9LKR4.2|FRS10_ARATHRecName: Full=Putative protein FAR1-RELATED SEQUENCE 10 [Arabidopsis thaliana]	-	-
XLOC_009133	TCONS_00024095|m.1189	gi|659124274|ref|XP_008462072.1|PREDICTED: putative protein FAR1-RELATED SEQUENCE 10 [Cucumis melo] >gi|659124276|ref|XP_008462073.1| PREDICTED: putative protein FAR1-RELATED SEQUENCE 10 [Cucumis melo] >gi|659124278|ref|XP_008462074.1| PREDICTED: putative protein FAR1-RELATED SEQUENCE 10 [Cucumis melo] >gi|659124280|ref|XP_008462076.1| PREDICTED: putative protein FAR1-RELATED SEQUENCE 10 [Cucumis…	gi|257051024|sp|Q9LKR4.2|FRS10_ARATHRecName: Full=Putative protein FAR1-RELATED SEQUENCE 10 [Arabidopsis thaliana]	-	-
XLOC_009133	TCONS_00024095|m.1190	gi|659124274|ref|XP_008462072.1|PREDICTED: putative protein FAR1-RELATED SEQUENCE 10 [Cucumis melo] >gi|659124276|ref|XP_008462073.1| PREDICTED: putative protein FAR1-RELATED SEQUENCE 10 [Cucumis melo] >gi|659124278|ref|XP_008462074.1| PREDICTED: putative protein FAR1-RELATED SEQUENCE 10 [Cucumis melo] >gi|659124280|ref|XP_008462076.1| PREDICTED: putative protein FAR1-RELATED SEQUENCE 10 [Cucumis…	gi|257051024|sp|Q9LKR4.2|FRS10_ARATHRecName: Full=Putative protein FAR1-RELATED SEQUENCE 10 [Arabidopsis thaliana]	-	-
XLOC_009133	TCONS_00024095|m.1191	gi|659124274|ref|XP_008462072.1|PREDICTED: putative protein FAR1-RELATED SEQUENCE 10 [Cucumis melo] >gi|659124276|ref|XP_008462073.1| PREDICTED: putative protein FAR1-RELATED SEQUENCE 10 [Cucumis melo] >gi|659124278|ref|XP_008462074.1| PREDICTED: putative protein FAR1-RELATED SEQUENCE 10 [Cucumis melo] >gi|659124280|ref|XP_008462076.1| PREDICTED: putative protein FAR1-RELATED SEQUENCE 10 [Cucumis…	gi|257051024|sp|Q9LKR4.2|FRS10_ARATHRecName: Full=Putative protein FAR1-RELATED SEQUENCE 10 [Arabidopsis thaliana]	-	-
XLOC_009155	TCONS_00024173|m.968	gi|449453644|ref|XP_004144566.1|PREDICTED: protein FAR1-RELATED SEQUENCE 5 [Cucumis sativus] >gi|778723362|ref|XP_011658644.1| PREDICTED: protein FAR1-RELATED SEQUENCE 5 [Cucumis sativus]	gi|75213627|sp|Q9SZL8.1|FRS5_ARATHRecName: Full=Protein FAR1-RELATED SEQUENCE 5 [Arabidopsis thaliana]	GO:0008270, GO:0009639, GO:0005634	-
XLOC_009155	TCONS_00024173|m.970	gi|449453644|ref|XP_004144566.1|PREDICTED: protein FAR1-RELATED SEQUENCE 5 [Cucumis sativus] >gi|778723362|ref|XP_011658644.1| PREDICTED: protein FAR1-RELATED SEQUENCE 5 [Cucumis sativus]	gi|75213627|sp|Q9SZL8.1|FRS5_ARATHRecName: Full=Protein FAR1-RELATED SEQUENCE 5 [Arabidopsis thaliana]	GO:0008270, GO:0009639, GO:0005634	-
XLOC_009155	TCONS_00024174|m.971	gi|449453644|ref|XP_004144566.1|PREDICTED: protein FAR1-RELATED SEQUENCE 5 [Cucumis sativus] >gi|778723362|ref|XP_011658644.1| PREDICTED: protein FAR1-RELATED SEQUENCE 5 [Cucumis sativus]	gi|75213627|sp|Q9SZL8.1|FRS5_ARATHRecName: Full=Protein FAR1-RELATED SEQUENCE 5 [Arabidopsis thaliana]	GO:0008270, GO:0009639, GO:0005634	-
XLOC_009155	TCONS_00024174|m.973	gi|449453644|ref|XP_004144566.1|PREDICTED: protein FAR1-RELATED SEQUENCE 5 [Cucumis sativus] >gi|778723362|ref|XP_011658644.1| PREDICTED: protein FAR1-RELATED SEQUENCE 5 [Cucumis sativus]	gi|75213627|sp|Q9SZL8.1|FRS5_ARATHRecName: Full=Protein FAR1-RELATED SEQUENCE 5 [Arabidopsis thaliana]	GO:0008270, GO:0009639, GO:0005634	-
XLOC_009155	TCONS_00024175|m.965	gi|449453644|ref|XP_004144566.1|PREDICTED: protein FAR1-RELATED SEQUENCE 5 [Cucumis sativus] >gi|778723362|ref|XP_011658644.1| PREDICTED: protein FAR1-RELATED SEQUENCE 5 [Cucumis sativus]	gi|75213627|sp|Q9SZL8.1|FRS5_ARATHRecName: Full=Protein FAR1-RELATED SEQUENCE 5 [Arabidopsis thaliana]	GO:0008270, GO:0009639, GO:0005634	-
XLOC_009155	TCONS_00024175|m.967	gi|449453644|ref|XP_004144566.1|PREDICTED: protein FAR1-RELATED SEQUENCE 5 [Cucumis sativus] >gi|778723362|ref|XP_011658644.1| PREDICTED: protein FAR1-RELATED SEQUENCE 5 [Cucumis sativus]	gi|75213627|sp|Q9SZL8.1|FRS5_ARATHRecName: Full=Protein FAR1-RELATED SEQUENCE 5 [Arabidopsis thaliana]	GO:0008270, GO:0009639, GO:0005634	-
XLOC_009172	TCONS_00024211|m.1037	gi|659084931|ref|XP_008443150.1|PREDICTED: pleiotropic drug resistance protein 3-like isoform X1 [Cucumis melo]	gi|75334941|sp|Q9LFH0.1|AB37G_ARATHRecName: Full=ABC transporter G family member 37; Short=ABC transporter ABCG.37; Short=AtABCG37; AltName: Full=Probable pleiotropic drug resistance protein 9 [Arabidopsis thaliana]	GO:0048364, GO:0009926, GO:0071366, GO:0000041, GO:0016021, GO:0010359, GO:0016887, GO:0042626, GO:0055085, GO:0009506, GO:0006855, GO:0005524, GO:0005215, GO:0005886	-
XLOC_009220	TCONS_00024312|m.958	gi|778722841|ref|XP_011658579.1|PREDICTED: uncharacterized protein LOC105436058 isoform X2 [Cucumis sativus]	gi|130582|sp|P10978.1|POLX_TOBACRecName: Full=Retrovirus-related Pol polyprotein from transposon TNT 1-94; Includes: RecName: Full=Protease; Includes: RecName: Full=Reverse transcriptase; Includes: RecName: Full=Endonuclease [Nicotiana tabacum]	GO:0003964, GO:0046872, GO:0004518, GO:0006508, GO:0004519, GO:0016740, GO:0016787, GO:0090305, GO:0004190, GO:0016779, GO:0008270, GO:0008233, GO:0006278, GO:0015074, GO:0003676	-
XLOC_009221	TCONS_00024317|m.1041	gi|778722813|ref|XP_011658572.1|PREDICTED: auxin-induced protein 15A-like [Cucumis sativus] >gi|700187964|gb|KGN43197.1| hypothetical protein Csa_7G008440 [Cucumis sativus]	gi|416690|sp|P33081.1|AX15A_SOYBNRecName: Full=Auxin-induced protein 15A [Glycine max]	GO:0009734	-
XLOC_009221	TCONS_00024319|m.1039	gi|778722813|ref|XP_011658572.1|PREDICTED: auxin-induced protein 15A-like [Cucumis sativus] >gi|700187964|gb|KGN43197.1| hypothetical protein Csa_7G008440 [Cucumis sativus]	gi|416690|sp|P33081.1|AX15A_SOYBNRecName: Full=Auxin-induced protein 15A [Glycine max]	GO:0009734	-
XLOC_009264	TCONS_00024427|m.1118	gi|778726203|ref|XP_004151481.2|PREDICTED: uncharacterized protein LOC101212185 [Cucumis sativus] >gi|700189106|gb|KGN44339.1| hypothetical protein Csa_7G259390 [Cucumis sativus]	-	-	-
XLOC_009320	TCONS_00024545|m.1075	gi|659109976|ref|XP_008454981.1|PREDICTED: uncharacterized protein LOC103495264 [Cucumis melo]	-	-	-
XLOC_009329	TCONS_00024585|m.1086	gi|659109996|ref|XP_008454993.1|PREDICTED: putative UDP-glucose glucosyltransferase [Cucumis melo]	-	-	-
XLOC_009353	TCONS_00024626|m.1146	-	-	-	-
XLOC_009433	TCONS_00024846|m.1155	gi|449468358|ref|XP_004151888.1|PREDICTED: probable sodium/metabolite cotransporter BASS4, chloroplastic [Cucumis sativus] >gi|700208134|gb|KGN63253.1| hypothetical protein Csa_2G418880 [Cucumis sativus]	gi|403399721|sp|F4IZC4.1|BASS4_ARATHRecName: Full=Probable sodium/metabolite cotransporter BASS4, chloroplastic; AltName: Full=Bile acid transporter 4; AltName: Full=Bile acid-sodium symporter family protein 4; Flags: Precursor [Arabidopsis thaliana]	GO:0009507, GO:0016021, GO:0009941, GO:0006810	-
XLOC_009444	TCONS_00024860|m.1053	gi|1351840|sp|P49296.1|ACEA_CUCSARecName: Full=Isocitrate lyase; Short=ICL; AltName: Full=Isocitrase; AltName: Full=Isocitratsysase >gi|1052578|emb|CAA84632.1| isocitrate lyase [Cucumis sativus]	gi|1351840|sp|P49296.1|ACEA_CUCSARecName: Full=Isocitrate lyase; Short=ICL; AltName: Full=Isocitrase; AltName: Full=Isocitratsysase [Cucumis sativus]	GO:0008152, GO:0003824, GO:0006099, GO:0016829, GO:0006097, GO:0004451, GO:0019752, GO:0005777, GO:0009514	K01637|E4.1.3.1; isocitrate lyase [EC:4.1.3.1]
XLOC_009477	TCONS_00024925|m.1043	-	-	-	-
XLOC_009513	TCONS_00024994|m.1084	gi|659123171|ref|XP_008461529.1|PREDICTED: uncharacterized protein LOC103500101 [Cucumis melo]	gi|130582|sp|P10978.1|POLX_TOBACRecName: Full=Retrovirus-related Pol polyprotein from transposon TNT 1-94; Includes: RecName: Full=Protease; Includes: RecName: Full=Reverse transcriptase; Includes: RecName: Full=Endonuclease [Nicotiana tabacum]	GO:0003964, GO:0046872, GO:0004518, GO:0006508, GO:0004519, GO:0016740, GO:0016787, GO:0090305, GO:0004190, GO:0016779, GO:0008270, GO:0008233, GO:0006278, GO:0015074, GO:0003676	-
XLOC_009564	TCONS_00025111|m.1009	gi|645276962|ref|XP_008243539.1|PREDICTED: bromodomain-containing factor 1-like isoform X2 [Prunus mume]	-	-	-
XLOC_009564	TCONS_00025112|m.1008	gi|645276962|ref|XP_008243539.1|PREDICTED: bromodomain-containing factor 1-like isoform X2 [Prunus mume]	-	-	-
XLOC_009588	TCONS_00025163|m.962	gi|225428253|ref|XP_002279474.1|PREDICTED: serine/threonine-protein kinase CDL1-like isoform X1 [Vitis vinifera]	gi|263430760|sp|C0LGQ5.1|GSO1_ARATHRecName: Full=LRR receptor-like serine/threonine-protein kinase GSO1; AltName: Full=Protein GASSHO 1; Flags: Precursor [Arabidopsis thaliana]	GO:0009793, GO:0016021, GO:0007169, GO:0008544, GO:0004674, GO:0005524, GO:0006468	-
XLOC_009588	TCONS_00025163|m.963	gi|225428253|ref|XP_002279474.1|PREDICTED: serine/threonine-protein kinase CDL1-like isoform X1 [Vitis vinifera]	gi|263430760|sp|C0LGQ5.1|GSO1_ARATHRecName: Full=LRR receptor-like serine/threonine-protein kinase GSO1; AltName: Full=Protein GASSHO 1; Flags: Precursor [Arabidopsis thaliana]	GO:0009793, GO:0016021, GO:0007169, GO:0008544, GO:0004674, GO:0005524, GO:0006468	-
XLOC_009645	TCONS_00025309|m.1167	gi|731397270|ref|XP_010652818.1|PREDICTED: cyclin-dependent kinase inhibitor 7-like isoform X1 [Vitis vinifera]	-	-	-
XLOC_009698	TCONS_00025429|m.1171	gi|778700767|ref|XP_004143609.2|PREDICTED: uncharacterized protein LOC101203086 [Cucumis sativus]	gi|15214251|sp|Q9ZNQ7.1|RCI2A_ARATHRecName: Full=Hydrophobic protein RCI2A; AltName: Full=Low temperature and salt-responsive protein LTI6A [Arabidopsis thaliana]	GO:0042538, GO:0007030, GO:0009409, GO:0009651, GO:0009266, GO:0046686, GO:0006096, GO:0016021, GO:0006972, GO:0009737, GO:0003674, GO:0006833	-
XLOC_009710	TCONS_00025448|m.956	gi|700195277|gb|KGN50454.1|hypothetical protein Csa_5G175780 [Cucumis sativus]	-	-	-
XLOC_009736	TCONS_00025523|m.1077	-	-	-	-
XLOC_009736	TCONS_00025523|m.1078	-	-	-	-
XLOC_009741	TCONS_00025539|m.1217	gi|659070064|ref|XP_008453214.1|PREDICTED: GDSL esterase/lipase At1g09390 [Cucumis melo]	gi|75099786|sp|O80522.1|GDL2_ARATHRecName: Full=GDSL esterase/lipase At1g09390; AltName: Full=Extracellular lipase At1g09390; Flags: Precursor [Arabidopsis thaliana]	GO:0009570, GO:0052689, GO:0016042, GO:0005576, GO:0016788	-
XLOC_009748	TCONS_00025555|m.1123	gi|659071556|ref|XP_008460603.1|PREDICTED: probable pectinesterase 66 [Cucumis melo]	gi|229891479|sp|O04953.2|PME52_ARATHRecName: Full=Putative pectinesterase 52; Short=PE 52; AltName: Full=Pectin methylesterase 52; Short=AtPME52; Flags: Precursor [Arabidopsis thaliana]	-	-
XLOC_009752	TCONS_00025559|m.1019	gi|778667051|ref|XP_011648862.1|PREDICTED: zinc finger BED domain-containing protein DAYSLEEPER isoform X1 [Cucumis sativus] >gi|778667054|ref|XP_011648863.1| PREDICTED: zinc finger BED domain-containing protein DAYSLEEPER isoform X1 [Cucumis sativus] >gi|778667058|ref|XP_011648864.1| PREDICTED: zinc finger BED domain-containing protein DAYSLEEPER isoform X1 [Cucumis sativus] >gi|700205879|gb|KGN…	gi|136125|sp|P08770.2|TRA1_MAIZERecName: Full=Putative AC transposase; AltName: Full=ORFA [Zea mays]	GO:0003677, GO:0046983, GO:0032196, GO:0006310, GO:0003676	-
XLOC_009752	TCONS_00025560|m.1015	gi|778667051|ref|XP_011648862.1|PREDICTED: zinc finger BED domain-containing protein DAYSLEEPER isoform X1 [Cucumis sativus] >gi|778667054|ref|XP_011648863.1| PREDICTED: zinc finger BED domain-containing protein DAYSLEEPER isoform X1 [Cucumis sativus] >gi|778667058|ref|XP_011648864.1| PREDICTED: zinc finger BED domain-containing protein DAYSLEEPER isoform X1 [Cucumis sativus] >gi|700205879|gb|KGN…	gi|136125|sp|P08770.2|TRA1_MAIZERecName: Full=Putative AC transposase; AltName: Full=ORFA [Zea mays]	GO:0003677, GO:0046983, GO:0032196, GO:0006310, GO:0003676	-
XLOC_009752	TCONS_00025561|m.1017	gi|659070132|ref|XP_008453558.1|PREDICTED: putative AC transposase isoform X5 [Cucumis melo]	gi|136125|sp|P08770.2|TRA1_MAIZERecName: Full=Putative AC transposase; AltName: Full=ORFA [Zea mays]	GO:0003677, GO:0046983, GO:0032196, GO:0006310, GO:0003676	-
XLOC_009785	TCONS_00025659|m.1085	gi|659070288|ref|XP_008454360.1|PREDICTED: uncharacterized protein LOC103494780 [Cucumis melo]	-	-	-
XLOC_009786	TCONS_00025673|m.1165	gi|659071560|ref|XP_008460621.1|PREDICTED: protein ALWAYS EARLY 2-like [Cucumis melo]	gi|296439606|sp|Q6A331.2|ALY1_ARATHRecName: Full=Protein ALWAYS EARLY 1; Short=AtALY1 [Arabidopsis thaliana]	-	-
XLOC_009805	TCONS_00025738|m.1055	gi|659070436|ref|XP_008455063.1|PREDICTED: GDSL esterase/lipase At1g54790-like isoform X2 [Cucumis melo]	gi|122215379|sp|Q3ECP6.1|GDL22_ARATHRecName: Full=GDSL esterase/lipase At1g54790; AltName: Full=Extracellular lipase At1g54790; Flags: Precursor [Arabidopsis thaliana]	GO:0052689, GO:0045492, GO:0016042, GO:0006629, GO:0009832, GO:0010413, GO:0005576, GO:0016788	-
XLOC_009831	TCONS_00025835|m.1020	gi|778666535|ref|XP_011648759.1|PREDICTED: calmodulin-like protein 8 [Cucumis sativus] >gi|700205696|gb|KGN60815.1| hypothetical protein Csa_2G011480 [Cucumis sativus]	gi|75335042|sp|Q9LIK5.1|CML11_ARATHRecName: Full=Calmodulin-like protein 11 [Arabidopsis thaliana]	GO:0008150, GO:0060151, GO:0005509, GO:0030048, GO:0051645, GO:0051646	-
XLOC_009856	TCONS_00025921|m.1151	gi|659070775|ref|XP_008456605.1|PREDICTED: uncharacterized protein LOC103496511 isoform X1 [Cucumis melo]	-	-	-
XLOC_009876	TCONS_00025956|m.1147	gi|659094835|ref|XP_008448267.1|PREDICTED: protochlorophyllide reductase [Cucumis melo]	gi|10720234|sp|O48741.1|PORC_ARATHRecName: Full=Protochlorophyllide reductase C, chloroplastic; Short=PCR C; AltName: Full=NADPH-protochlorophyllide oxidoreductase C; Short=POR C; Flags: Precursor [Arabidopsis thaliana]	GO:0043085, GO:0006636, GO:0009507, GO:0000272, GO:0019252, GO:0010218, GO:0010114, GO:0006098, GO:0034660, GO:0009941, GO:0005982, GO:0009664, GO:0009902, GO:0006655, GO:0009965, GO:0031969, GO:0000023, GO:0016491, GO:0045893, GO:0019288, GO:0019761, GO:0003959, GO:0019760, GO:0055114, GO:0019344, GO:0030154, GO:0010207, GO:0015979, GO:0016630, GO:0010027, GO:0016117, GO:0015995, GO:0009073, GO:…	-
XLOC_009930	TCONS_00026167|m.1152	gi|147809585|emb|CAN64494.1|hypothetical protein VITISV_018031 [Vitis vinifera]	-	-	-
XLOC_009988	TCONS_00026335|m.1028	gi|449450752|ref|XP_004143126.1|PREDICTED: putative protein TPRXL [Cucumis sativus]	-	-	-
XLOC_009993	TCONS_00026349|m.1114	gi|659128267|ref|XP_008464126.1|PREDICTED: protein kinase APK1A, chloroplastic-like [Cucumis melo] >gi|659128269|ref|XP_008464127.1| PREDICTED: protein kinase APK1A, chloroplastic-like [Cucumis melo]	gi|1168470|sp|Q06548.1|APK1A_ARATHRecName: Full=Protein kinase APK1A, chloroplastic; Flags: Precursor [Arabidopsis thaliana]	GO:0004713, GO:0009507, GO:0016301, GO:0004674, GO:0005524, GO:0005886, GO:0006468	-
XLOC_009993	TCONS_00026350|m.1115	gi|659128267|ref|XP_008464126.1|PREDICTED: protein kinase APK1A, chloroplastic-like [Cucumis melo] >gi|659128269|ref|XP_008464127.1| PREDICTED: protein kinase APK1A, chloroplastic-like [Cucumis melo]	gi|1168470|sp|Q06548.1|APK1A_ARATHRecName: Full=Protein kinase APK1A, chloroplastic; Flags: Precursor [Arabidopsis thaliana]	GO:0004713, GO:0009507, GO:0016301, GO:0004674, GO:0005524, GO:0005886, GO:0006468	-
XLOC_009993	TCONS_00026351|m.1117	gi|659128267|ref|XP_008464126.1|PREDICTED: protein kinase APK1A, chloroplastic-like [Cucumis melo] >gi|659128269|ref|XP_008464127.1| PREDICTED: protein kinase APK1A, chloroplastic-like [Cucumis melo]	gi|1168470|sp|Q06548.1|APK1A_ARATHRecName: Full=Protein kinase APK1A, chloroplastic; Flags: Precursor [Arabidopsis thaliana]	GO:0004713, GO:0009507, GO:0016301, GO:0004674, GO:0005524, GO:0005886, GO:0006468	-
XLOC_010208	TCONS_00026933|m.1032	gi|449454171|ref|XP_004144829.1|PREDICTED: auxin-induced protein X15-like [Cucumis sativus] >gi|700187981|gb|KGN43214.1| hypothetical protein Csa_7G009100 [Cucumis sativus]	gi|416688|sp|P33080.1|AX10A_SOYBNRecName: Full=Auxin-induced protein X10A [Glycine max]	GO:0009734	K14488|SAUR; SAUR family protein
XLOC_010211	TCONS_00026936|m.980	-	-	-	-
XLOC_010212	TCONS_00026937|m.1046	-	-	-	-
XLOC_010218	TCONS_00026943|m.1071	gi|346578181|ref|YP_004841773.1|RNA polymerase beta'' subunit [Cucumis melo subsp. melo] >gi|344030481|gb|AEM76882.1| RNA polymerase beta'' subunit [Cucumis melo subsp. melo]	gi|75317327|sp|Q4VZP3.1|RPOC2_CUCSARecName: Full=DNA-directed RNA polymerase subunit beta''; AltName: Full=PEP; AltName: Full=Plastid-encoded RNA polymerase subunit beta''; Short=RNA polymerase subunit beta'' (chloroplast) [Cucumis sativus]	GO:0003677, GO:0016779, GO:0003899, GO:0009507, GO:0006351, GO:0016740, GO:0009536	-
XLOC_010219	TCONS_00026944|m.1026	gi|659120594|ref|XP_008460264.1|PREDICTED: actin cytoskeleton-regulatory complex protein pan1-like [Cucumis melo]	-	-	-
XLOC_010224	TCONS_00026949|m.1031	-	-	-	-
XLOC_010225	TCONS_00026950|m.960	gi|147790768|emb|CAN75041.1|hypothetical protein VITISV_027174 [Vitis vinifera]	gi|130582|sp|P10978.1|POLX_TOBACRecName: Full=Retrovirus-related Pol polyprotein from transposon TNT 1-94; Includes: RecName: Full=Protease; Includes: RecName: Full=Reverse transcriptase; Includes: RecName: Full=Endonuclease [Nicotiana tabacum]	GO:0003964, GO:0046872, GO:0004518, GO:0006508, GO:0004519, GO:0016740, GO:0016787, GO:0090305, GO:0004190, GO:0016779, GO:0008270, GO:0008233, GO:0006278, GO:0015074, GO:0003676	-
XLOC_010225	TCONS_00026950|m.961	gi|147790768|emb|CAN75041.1|hypothetical protein VITISV_027174 [Vitis vinifera]	gi|130582|sp|P10978.1|POLX_TOBACRecName: Full=Retrovirus-related Pol polyprotein from transposon TNT 1-94; Includes: RecName: Full=Protease; Includes: RecName: Full=Reverse transcriptase; Includes: RecName: Full=Endonuclease [Nicotiana tabacum]	GO:0003964, GO:0046872, GO:0004518, GO:0006508, GO:0004519, GO:0016740, GO:0016787, GO:0090305, GO:0004190, GO:0016779, GO:0008270, GO:0008233, GO:0006278, GO:0015074, GO:0003676	-
XLOC_010233	TCONS_00026958|m.1175	gi|346578213|ref|YP_004841805.1|ribosomal protein S18 [Cucumis melo subsp. melo] >gi|344030513|gb|AEM76914.1| ribosomal protein S18 [Cucumis melo subsp. melo]	gi|122230337|sp|Q0ZIZ8.1|RR18_VITVIRecName: Full=30S ribosomal protein S18, chloroplastic (chloroplast) [Vitis vinifera]	GO:0003723, GO:0003735, GO:0009507, GO:0005739, GO:0030529, GO:0005840, GO:0019843, GO:0006412, GO:0005622, GO:0009536	K02963|RP-S18; small subunit ribosomal protein S18
XLOC_010238	TCONS_00026963|m.1054	gi|13449295|ref|NP_085478.1|NADH dehydrogenase subunit 5 [Arabidopsis thaliana] >gi|829332|emb|CAA42648.1| NADH dehydrogenase subunit 5 [Arabidopsis thaliana] >gi|6851006|emb|CAA69752.3| NADH dehydrogenase subunit 5 [Arabidopsis thaliana]	gi|41019485|sp|P29388.3|NU5M_ARATHRecName: Full=NADH-ubiquinone oxidoreductase chain 5; AltName: Full=NADH dehydrogenase subunit 5 (mitochondrion) [Arabidopsis thaliana]	-	-
XLOC_010242	TCONS_00026967|m.1149	-	-	-	-
XLOC_010246	TCONS_00026971|m.1208	gi|46398239|gb|AAS91797.1|MuDRA-like transposase [Cucumis melo] >gi|51477400|gb|AAU04773.1| MuDRA transposase-like [Cucumis melo]	-	-	-
XLOC_010246	TCONS_00026971|m.1209	gi|46398239|gb|AAS91797.1|MuDRA-like transposase [Cucumis melo] >gi|51477400|gb|AAU04773.1| MuDRA transposase-like [Cucumis melo]	-	-	-
XLOC_010246	TCONS_00026971|m.1210	gi|46398239|gb|AAS91797.1|MuDRA-like transposase [Cucumis melo] >gi|51477400|gb|AAU04773.1| MuDRA transposase-like [Cucumis melo]	-	-	-
XLOC_010246	TCONS_00026971|m.1211	gi|46398239|gb|AAS91797.1|MuDRA-like transposase [Cucumis melo] >gi|51477400|gb|AAU04773.1| MuDRA transposase-like [Cucumis melo]	-	-	-
XLOC_010247	TCONS_00026972|m.1173	gi|46398241|gb|AAS91799.1|Ulp1-like peptidase [Cucumis melo] >gi|51477402|gb|AAU04775.1| Ulp1 peptidase-like [Cucumis melo]	-	-	-
XLOC_010262	TCONS_00026987|m.1030	-	-	-	-
XLOC_010268	TCONS_00026993|m.1158	-	-	-	-
XLOC_010271	TCONS_00026996|m.1145	gi|590000459|ref|YP_009004088.1|NADH-plastoquinone oxidoreductase subunit 5 [Cucumis hystrix] >gi|122202882|sp|Q2QD43.1|NU5C_CUCSA RecName: Full=NAD(P)H-quinone oxidoreductase subunit 5, chloroplastic; AltName: Full=NAD(P)H dehydrogenase subunit 5; AltName: Full=NADH-plastoquinone oxidoreductase subunit 5 >gi|74027146|gb|AAZ94696.1| NADH dehydrogenase subunit 5 [Cucumis sativus] >gi|115432848|gb|…	gi|122202882|sp|Q2QD43.1|NU5C_CUCSARecName: Full=NAD(P)H-quinone oxidoreductase subunit 5, chloroplastic; AltName: Full=NAD(P)H dehydrogenase subunit 5; AltName: Full=NADH-plastoquinone oxidoreductase subunit 5 (chloroplast) [Cucumis sativus]	GO:0009507, GO:0016491, GO:0048038, GO:0016020, GO:0016021, GO:0009535, GO:0009579, GO:0055114, GO:0008137, GO:0042773, GO:0006810, GO:0009536	K05577|ndhF; NAD(P)H-quinone oxidoreductase subunit 5 [EC:1.6.5.3]
XLOC_010277	TCONS_00027002|m.981	gi|4206602|gb|AAD11732.1|ATP synthase beta subunit, partial (chloroplast) [Citrus glauca]	gi|118573535|sp|Q49KZ1.1|ATPB_EUCGGRecName: Full=ATP synthase subunit beta, chloroplastic; AltName: Full=ATP synthase F1 sector subunit beta; AltName: Full=F-ATPase subunit beta (chloroplast) [Eucalyptus globulus subsp. globulus]	GO:0000166, GO:0009507, GO:0045261, GO:0016020, GO:0046034, GO:0016787, GO:0016820, GO:0015986, GO:0015992, GO:0033178, GO:0015991, GO:0009535, GO:0009579, GO:0006810, GO:0006811, GO:0005524, GO:0046933, GO:0006754, GO:0009536	K02112|ATPF1B; F-type H+-transporting ATPase subunit beta [EC:3.6.3.14]
XLOC_010279	TCONS_00027004|m.1121	gi|595883500|ref|XP_007212800.1|hypothetical protein PRUPE_ppa020180mg [Prunus persica] >gi|462408665|gb|EMJ13999.1| hypothetical protein PRUPE_ppa020180mg [Prunus persica]	gi|141475|sp|P14381.1|YTX2_XENLARecName: Full=Transposon TX1 uncharacterized 149 kDa protein; AltName: Full=ORF 2 [Xenopus laevis]	-	-
XLOC_010283	TCONS_00027008|m.1006	gi|778669821|ref|XP_011649306.1|PREDICTED: formin-like protein 6 [Cucumis sativus] >gi|700206834|gb|KGN61953.1| hypothetical protein Csa_2G271460 [Cucumis sativus]	gi|75171125|sp|Q9FJX6.1|FH6_ARATHRecName: Full=Formin-like protein 6; Short=AtFH6; Short=AtFORMIN-6; Flags: Precursor [Arabidopsis thaliana]	GO:0005737, GO:0003779, GO:0005618, GO:0016021, GO:0009524, GO:0005819, GO:0005730, GO:0005634, GO:0005886	-
XLOC_010293	TCONS_00027018|m.1157	gi|659070080|ref|XP_008453307.1|PREDICTED: uncharacterized protein LOC103494061 [Cucumis melo]	-	-	-
XLOC_010328	TCONS_00027053|m.982	gi|985465668|ref|XP_015389417.1|PREDICTED: uncharacterized mitochondrial protein AtMg00810-like [Citrus sinensis]	-	-	-
XLOC_010360	TCONS_00027134|m.1383	gi|922467047|ref|XP_013633804.1|PREDICTED: PHD finger-like domain-containing protein 5B [Brassica oleracea var. oleracea]	gi|122223686|sp|Q0WMV8.1|PHF5B_ARATHRecName: Full=PHD finger-like domain-containing protein 5B [Arabidopsis thaliana] >gi|387935355|sp|P0DI19.1|PHF5A_ARATH RecName: Full=PHD finger-like domain-containing protein 5A [Arabidopsis thaliana]	GO:0000398, GO:0003674, GO:0005634, GO:0005689	K12834|PHF5A; PHD finger-like domain-containing protein 5A
XLOC_010426	TCONS_00027291|m.1351	gi|449462621|ref|XP_004149039.1|PREDICTED: putative nuclease HARBI1 [Cucumis sativus] >gi|700210575|gb|KGN65671.1| hypothetical protein Csa_1G481730 [Cucumis sativus]	gi|82181968|sp|Q6AZB8.1|HARB1_DANRERecName: Full=Putative nuclease HARBI1; AltName: Full=Harbinger transposase-derived nuclease [Danio rerio]	GO:0005737, GO:0004518, GO:0046872, GO:0042578, GO:0043765, GO:0005634, GO:0016787, GO:0044824	-
XLOC_010431	TCONS_00027307|m.1350	gi|565400390|ref|XP_006365713.1|PREDICTED: actin-depolymerizing factor 2 [Solanum tuberosum] >gi|970026202|ref|XP_015074407.1| PREDICTED: actin-depolymerizing factor 2 [Solanum pennellii]	gi|17367315|sp|Q9ZSK4.1|ADF3_ARATHRecName: Full=Actin-depolymerizing factor 3; Short=ADF-3; Short=AtADF3 [Arabidopsis thaliana]	GO:0006979, GO:0005515, GO:0005737, GO:0003779, GO:0009507, GO:0005739, GO:0046686, GO:0005829, GO:0015629, GO:0006094, GO:0009651, GO:0006096, GO:0030042, GO:0009506, GO:0005886, GO:0005622	K05765|CFL; cofilin
XLOC_010705	TCONS_00028063|m.1313	gi|147856623|emb|CAN80320.1|hypothetical protein VITISV_034560 [Vitis vinifera]	gi|130582|sp|P10978.1|POLX_TOBACRecName: Full=Retrovirus-related Pol polyprotein from transposon TNT 1-94; Includes: RecName: Full=Protease; Includes: RecName: Full=Reverse transcriptase; Includes: RecName: Full=Endonuclease [Nicotiana tabacum]	GO:0003964, GO:0046872, GO:0004518, GO:0006508, GO:0004519, GO:0016740, GO:0016787, GO:0090305, GO:0004190, GO:0016779, GO:0008270, GO:0008233, GO:0006278, GO:0015074, GO:0003676	-
XLOC_010705	TCONS_00028063|m.1314	gi|147856623|emb|CAN80320.1|hypothetical protein VITISV_034560 [Vitis vinifera]	gi|130582|sp|P10978.1|POLX_TOBACRecName: Full=Retrovirus-related Pol polyprotein from transposon TNT 1-94; Includes: RecName: Full=Protease; Includes: RecName: Full=Reverse transcriptase; Includes: RecName: Full=Endonuclease [Nicotiana tabacum]	GO:0003964, GO:0046872, GO:0004518, GO:0006508, GO:0004519, GO:0016740, GO:0016787, GO:0090305, GO:0004190, GO:0016779, GO:0008270, GO:0008233, GO:0006278, GO:0015074, GO:0003676	-
XLOC_010705	TCONS_00028064|m.1311	gi|659069488|ref|XP_008450155.1|PREDICTED: uncharacterized protein LOC103491828 [Cucumis melo]	gi|130582|sp|P10978.1|POLX_TOBACRecName: Full=Retrovirus-related Pol polyprotein from transposon TNT 1-94; Includes: RecName: Full=Protease; Includes: RecName: Full=Reverse transcriptase; Includes: RecName: Full=Endonuclease [Nicotiana tabacum]	GO:0003964, GO:0046872, GO:0004518, GO:0006508, GO:0004519, GO:0016740, GO:0016787, GO:0090305, GO:0004190, GO:0016779, GO:0008270, GO:0008233, GO:0006278, GO:0015074, GO:0003676	-
XLOC_010705	TCONS_00028065|m.1312	gi|659069488|ref|XP_008450155.1|PREDICTED: uncharacterized protein LOC103491828 [Cucumis melo]	gi|130582|sp|P10978.1|POLX_TOBACRecName: Full=Retrovirus-related Pol polyprotein from transposon TNT 1-94; Includes: RecName: Full=Protease; Includes: RecName: Full=Reverse transcriptase; Includes: RecName: Full=Endonuclease [Nicotiana tabacum]	GO:0003964, GO:0046872, GO:0004518, GO:0006508, GO:0004519, GO:0016740, GO:0016787, GO:0090305, GO:0004190, GO:0016779, GO:0008270, GO:0008233, GO:0006278, GO:0015074, GO:0003676	-
XLOC_010705	TCONS_00028066|m.1315	gi|147856623|emb|CAN80320.1|hypothetical protein VITISV_034560 [Vitis vinifera]	gi|130582|sp|P10978.1|POLX_TOBACRecName: Full=Retrovirus-related Pol polyprotein from transposon TNT 1-94; Includes: RecName: Full=Protease; Includes: RecName: Full=Reverse transcriptase; Includes: RecName: Full=Endonuclease [Nicotiana tabacum]	GO:0003964, GO:0046872, GO:0004518, GO:0006508, GO:0004519, GO:0016740, GO:0016787, GO:0090305, GO:0004190, GO:0016779, GO:0008270, GO:0008233, GO:0006278, GO:0015074, GO:0003676	-
XLOC_010705	TCONS_00028066|m.1316	gi|147856623|emb|CAN80320.1|hypothetical protein VITISV_034560 [Vitis vinifera]	gi|130582|sp|P10978.1|POLX_TOBACRecName: Full=Retrovirus-related Pol polyprotein from transposon TNT 1-94; Includes: RecName: Full=Protease; Includes: RecName: Full=Reverse transcriptase; Includes: RecName: Full=Endonuclease [Nicotiana tabacum]	GO:0003964, GO:0046872, GO:0004518, GO:0006508, GO:0004519, GO:0016740, GO:0016787, GO:0090305, GO:0004190, GO:0016779, GO:0008270, GO:0008233, GO:0006278, GO:0015074, GO:0003676	-
XLOC_010705	TCONS_00028067|m.1310	gi|659069488|ref|XP_008450155.1|PREDICTED: uncharacterized protein LOC103491828 [Cucumis melo]	gi|130582|sp|P10978.1|POLX_TOBACRecName: Full=Retrovirus-related Pol polyprotein from transposon TNT 1-94; Includes: RecName: Full=Protease; Includes: RecName: Full=Reverse transcriptase; Includes: RecName: Full=Endonuclease [Nicotiana tabacum]	GO:0003964, GO:0046872, GO:0004518, GO:0006508, GO:0004519, GO:0016740, GO:0016787, GO:0090305, GO:0004190, GO:0016779, GO:0008270, GO:0008233, GO:0006278, GO:0015074, GO:0003676	-
XLOC_010728	TCONS_00028109|m.1403	gi|922476614|ref|XP_013636814.1|PREDICTED: auxin response factor 8 isoform X2 [Brassica oleracea var. oleracea] >gi|923925882|ref|XP_013731922.1| PREDICTED: auxin response factor 8-like isoform X2 [Brassica napus]	gi|46576647|sp|Q9FGV1.2|ARFH_ARATHRecName: Full=Auxin response factor 8; AltName: Full=Protein FRUIT WITHOUT FERTILIZATION [Arabidopsis thaliana]	-	-
XLOC_010728	TCONS_00028110|m.1385	gi|922476614|ref|XP_013636814.1|PREDICTED: auxin response factor 8 isoform X2 [Brassica oleracea var. oleracea] >gi|923925882|ref|XP_013731922.1| PREDICTED: auxin response factor 8-like isoform X2 [Brassica napus]	gi|46576647|sp|Q9FGV1.2|ARFH_ARATHRecName: Full=Auxin response factor 8; AltName: Full=Protein FRUIT WITHOUT FERTILIZATION [Arabidopsis thaliana]	-	-
XLOC_010728	TCONS_00028111|m.1407	gi|922476614|ref|XP_013636814.1|PREDICTED: auxin response factor 8 isoform X2 [Brassica oleracea var. oleracea] >gi|923925882|ref|XP_013731922.1| PREDICTED: auxin response factor 8-like isoform X2 [Brassica napus]	gi|46576647|sp|Q9FGV1.2|ARFH_ARATHRecName: Full=Auxin response factor 8; AltName: Full=Protein FRUIT WITHOUT FERTILIZATION [Arabidopsis thaliana]	-	-
XLOC_010728	TCONS_00028112|m.1406	gi|922476614|ref|XP_013636814.1|PREDICTED: auxin response factor 8 isoform X2 [Brassica oleracea var. oleracea] >gi|923925882|ref|XP_013731922.1| PREDICTED: auxin response factor 8-like isoform X2 [Brassica napus]	gi|46576647|sp|Q9FGV1.2|ARFH_ARATHRecName: Full=Auxin response factor 8; AltName: Full=Protein FRUIT WITHOUT FERTILIZATION [Arabidopsis thaliana]	-	-
XLOC_010728	TCONS_00028113|m.1402	gi|922476614|ref|XP_013636814.1|PREDICTED: auxin response factor 8 isoform X2 [Brassica oleracea var. oleracea] >gi|923925882|ref|XP_013731922.1| PREDICTED: auxin response factor 8-like isoform X2 [Brassica napus]	gi|46576647|sp|Q9FGV1.2|ARFH_ARATHRecName: Full=Auxin response factor 8; AltName: Full=Protein FRUIT WITHOUT FERTILIZATION [Arabidopsis thaliana]	-	-
XLOC_010728	TCONS_00028114|m.1392	gi|922476614|ref|XP_013636814.1|PREDICTED: auxin response factor 8 isoform X2 [Brassica oleracea var. oleracea] >gi|923925882|ref|XP_013731922.1| PREDICTED: auxin response factor 8-like isoform X2 [Brassica napus]	gi|46576647|sp|Q9FGV1.2|ARFH_ARATHRecName: Full=Auxin response factor 8; AltName: Full=Protein FRUIT WITHOUT FERTILIZATION [Arabidopsis thaliana]	-	-
XLOC_010728	TCONS_00028115|m.1396	gi|922476614|ref|XP_013636814.1|PREDICTED: auxin response factor 8 isoform X2 [Brassica oleracea var. oleracea] >gi|923925882|ref|XP_013731922.1| PREDICTED: auxin response factor 8-like isoform X2 [Brassica napus]	gi|46576647|sp|Q9FGV1.2|ARFH_ARATHRecName: Full=Auxin response factor 8; AltName: Full=Protein FRUIT WITHOUT FERTILIZATION [Arabidopsis thaliana]	-	-
XLOC_010728	TCONS_00028116|m.1400	gi|922476614|ref|XP_013636814.1|PREDICTED: auxin response factor 8 isoform X2 [Brassica oleracea var. oleracea] >gi|923925882|ref|XP_013731922.1| PREDICTED: auxin response factor 8-like isoform X2 [Brassica napus]	gi|46576647|sp|Q9FGV1.2|ARFH_ARATHRecName: Full=Auxin response factor 8; AltName: Full=Protein FRUIT WITHOUT FERTILIZATION [Arabidopsis thaliana]	-	-
XLOC_010728	TCONS_00028118|m.1408	gi|922476614|ref|XP_013636814.1|PREDICTED: auxin response factor 8 isoform X2 [Brassica oleracea var. oleracea] >gi|923925882|ref|XP_013731922.1| PREDICTED: auxin response factor 8-like isoform X2 [Brassica napus]	gi|46576647|sp|Q9FGV1.2|ARFH_ARATHRecName: Full=Auxin response factor 8; AltName: Full=Protein FRUIT WITHOUT FERTILIZATION [Arabidopsis thaliana]	-	-
XLOC_010728	TCONS_00028119|m.1405	gi|922476614|ref|XP_013636814.1|PREDICTED: auxin response factor 8 isoform X2 [Brassica oleracea var. oleracea] >gi|923925882|ref|XP_013731922.1| PREDICTED: auxin response factor 8-like isoform X2 [Brassica napus]	gi|46576647|sp|Q9FGV1.2|ARFH_ARATHRecName: Full=Auxin response factor 8; AltName: Full=Protein FRUIT WITHOUT FERTILIZATION [Arabidopsis thaliana]	-	-
XLOC_010728	TCONS_00028120|m.1395	gi|922476614|ref|XP_013636814.1|PREDICTED: auxin response factor 8 isoform X2 [Brassica oleracea var. oleracea] >gi|923925882|ref|XP_013731922.1| PREDICTED: auxin response factor 8-like isoform X2 [Brassica napus]	gi|46576647|sp|Q9FGV1.2|ARFH_ARATHRecName: Full=Auxin response factor 8; AltName: Full=Protein FRUIT WITHOUT FERTILIZATION [Arabidopsis thaliana]	-	-
XLOC_010728	TCONS_00028121|m.1388	gi|922476614|ref|XP_013636814.1|PREDICTED: auxin response factor 8 isoform X2 [Brassica oleracea var. oleracea] >gi|923925882|ref|XP_013731922.1| PREDICTED: auxin response factor 8-like isoform X2 [Brassica napus]	gi|46576647|sp|Q9FGV1.2|ARFH_ARATHRecName: Full=Auxin response factor 8; AltName: Full=Protein FRUIT WITHOUT FERTILIZATION [Arabidopsis thaliana]	-	-
XLOC_010728	TCONS_00028124|m.1401	gi|922476614|ref|XP_013636814.1|PREDICTED: auxin response factor 8 isoform X2 [Brassica oleracea var. oleracea] >gi|923925882|ref|XP_013731922.1| PREDICTED: auxin response factor 8-like isoform X2 [Brassica napus]	gi|46576647|sp|Q9FGV1.2|ARFH_ARATHRecName: Full=Auxin response factor 8; AltName: Full=Protein FRUIT WITHOUT FERTILIZATION [Arabidopsis thaliana]	-	-
XLOC_010728	TCONS_00028125|m.1391	gi|922476614|ref|XP_013636814.1|PREDICTED: auxin response factor 8 isoform X2 [Brassica oleracea var. oleracea] >gi|923925882|ref|XP_013731922.1| PREDICTED: auxin response factor 8-like isoform X2 [Brassica napus]	gi|46576647|sp|Q9FGV1.2|ARFH_ARATHRecName: Full=Auxin response factor 8; AltName: Full=Protein FRUIT WITHOUT FERTILIZATION [Arabidopsis thaliana]	-	-
XLOC_010728	TCONS_00028126|m.1393	gi|922476614|ref|XP_013636814.1|PREDICTED: auxin response factor 8 isoform X2 [Brassica oleracea var. oleracea] >gi|923925882|ref|XP_013731922.1| PREDICTED: auxin response factor 8-like isoform X2 [Brassica napus]	gi|46576647|sp|Q9FGV1.2|ARFH_ARATHRecName: Full=Auxin response factor 8; AltName: Full=Protein FRUIT WITHOUT FERTILIZATION [Arabidopsis thaliana]	-	-
XLOC_010728	TCONS_00028127|m.1394	gi|922476614|ref|XP_013636814.1|PREDICTED: auxin response factor 8 isoform X2 [Brassica oleracea var. oleracea] >gi|923925882|ref|XP_013731922.1| PREDICTED: auxin response factor 8-like isoform X2 [Brassica napus]	gi|46576647|sp|Q9FGV1.2|ARFH_ARATHRecName: Full=Auxin response factor 8; AltName: Full=Protein FRUIT WITHOUT FERTILIZATION [Arabidopsis thaliana]	-	-
XLOC_010728	TCONS_00028128|m.1389	gi|922476614|ref|XP_013636814.1|PREDICTED: auxin response factor 8 isoform X2 [Brassica oleracea var. oleracea] >gi|923925882|ref|XP_013731922.1| PREDICTED: auxin response factor 8-like isoform X2 [Brassica napus]	gi|46576647|sp|Q9FGV1.2|ARFH_ARATHRecName: Full=Auxin response factor 8; AltName: Full=Protein FRUIT WITHOUT FERTILIZATION [Arabidopsis thaliana]	-	-
XLOC_010728	TCONS_00028129|m.1399	gi|922476614|ref|XP_013636814.1|PREDICTED: auxin response factor 8 isoform X2 [Brassica oleracea var. oleracea] >gi|923925882|ref|XP_013731922.1| PREDICTED: auxin response factor 8-like isoform X2 [Brassica napus]	gi|46576647|sp|Q9FGV1.2|ARFH_ARATHRecName: Full=Auxin response factor 8; AltName: Full=Protein FRUIT WITHOUT FERTILIZATION [Arabidopsis thaliana]	-	-
XLOC_010728	TCONS_00028130|m.1404	gi|922476614|ref|XP_013636814.1|PREDICTED: auxin response factor 8 isoform X2 [Brassica oleracea var. oleracea] >gi|923925882|ref|XP_013731922.1| PREDICTED: auxin response factor 8-like isoform X2 [Brassica napus]	gi|46576647|sp|Q9FGV1.2|ARFH_ARATHRecName: Full=Auxin response factor 8; AltName: Full=Protein FRUIT WITHOUT FERTILIZATION [Arabidopsis thaliana]	-	-
XLOC_010728	TCONS_00028131|m.1397	gi|922476614|ref|XP_013636814.1|PREDICTED: auxin response factor 8 isoform X2 [Brassica oleracea var. oleracea] >gi|923925882|ref|XP_013731922.1| PREDICTED: auxin response factor 8-like isoform X2 [Brassica napus]	gi|46576647|sp|Q9FGV1.2|ARFH_ARATHRecName: Full=Auxin response factor 8; AltName: Full=Protein FRUIT WITHOUT FERTILIZATION [Arabidopsis thaliana]	-	-
XLOC_010728	TCONS_00028132|m.1386	gi|922476614|ref|XP_013636814.1|PREDICTED: auxin response factor 8 isoform X2 [Brassica oleracea var. oleracea] >gi|923925882|ref|XP_013731922.1| PREDICTED: auxin response factor 8-like isoform X2 [Brassica napus]	gi|46576647|sp|Q9FGV1.2|ARFH_ARATHRecName: Full=Auxin response factor 8; AltName: Full=Protein FRUIT WITHOUT FERTILIZATION [Arabidopsis thaliana]	-	-
XLOC_010735	TCONS_00028145|m.1372	gi|296087210|emb|CBI33584.3|unnamed protein product [Vitis vinifera]	-	-	-
XLOC_010737	TCONS_00028147|m.1415	gi|923749172|ref|XP_013673759.1|PREDICTED: uncharacterized protein LOC106378122 [Brassica napus]	gi|44888115|sp|P93295.1|M310_ARATHRecName: Full=Uncharacterized mitochondrial protein AtMg00310; AltName: Full=ORF154 (mitochondrion) [Arabidopsis thaliana]	-	-
XLOC_010737	TCONS_00028147|m.1416	gi|923749172|ref|XP_013673759.1|PREDICTED: uncharacterized protein LOC106378122 [Brassica napus]	gi|44888115|sp|P93295.1|M310_ARATHRecName: Full=Uncharacterized mitochondrial protein AtMg00310; AltName: Full=ORF154 (mitochondrion) [Arabidopsis thaliana]	-	-
XLOC_010737	TCONS_00028147|m.1417	gi|923749172|ref|XP_013673759.1|PREDICTED: uncharacterized protein LOC106378122 [Brassica napus]	gi|44888115|sp|P93295.1|M310_ARATHRecName: Full=Uncharacterized mitochondrial protein AtMg00310; AltName: Full=ORF154 (mitochondrion) [Arabidopsis thaliana]	-	-
XLOC_010737	TCONS_00028148|m.1418	gi|923822726|ref|XP_013694835.1|PREDICTED: uncharacterized protein LOC106398878 [Brassica napus]	gi|44888115|sp|P93295.1|M310_ARATHRecName: Full=Uncharacterized mitochondrial protein AtMg00310; AltName: Full=ORF154 (mitochondrion) [Arabidopsis thaliana]	-	-
XLOC_010737	TCONS_00028148|m.1419	gi|923822726|ref|XP_013694835.1|PREDICTED: uncharacterized protein LOC106398878 [Brassica napus]	gi|44888115|sp|P93295.1|M310_ARATHRecName: Full=Uncharacterized mitochondrial protein AtMg00310; AltName: Full=ORF154 (mitochondrion) [Arabidopsis thaliana]	-	-
XLOC_010739	TCONS_00028150|m.1227	gi|307135903|gb|ADN33767.1|gag protease polyprotein [Cucumis melo subsp. melo]	-	-	-
XLOC_010739	TCONS_00028151|m.1226	gi|307135903|gb|ADN33767.1|gag protease polyprotein [Cucumis melo subsp. melo]	-	-	-
XLOC_010775	TCONS_00028249|m.1293	gi|659121068|ref|XP_008460486.1|PREDICTED: sulfate transporter 1.2-like isoform X2 [Cucumis melo]	gi|37089765|sp|Q9FEP7.1|SUT13_ARATHRecName: Full=Sulfate transporter 1.3 [Arabidopsis thaliana]	GO:0015116, GO:0008271, GO:0016021, GO:0015293	-
XLOC_010780	TCONS_00028264|m.1292	gi|449458896|ref|XP_004147182.1|PREDICTED: methionine aminopeptidase 1B, chloroplastic isoform X1 [Cucumis sativus]	gi|85700448|sp|Q9FV52.2|MAP1B_ARATHRecName: Full=Methionine aminopeptidase 1B, chloroplastic; Short=MAP 1B; Short=MetAP 1B; AltName: Full=Peptidase M 1B; Flags: Precursor [Arabidopsis thaliana]	-	K01265|map; methionyl aminopeptidase [EC:3.4.11.18]
XLOC_010780	TCONS_00028265|m.1290	gi|449458896|ref|XP_004147182.1|PREDICTED: methionine aminopeptidase 1B, chloroplastic isoform X1 [Cucumis sativus]	gi|85700448|sp|Q9FV52.2|MAP1B_ARATHRecName: Full=Methionine aminopeptidase 1B, chloroplastic; Short=MAP 1B; Short=MetAP 1B; AltName: Full=Peptidase M 1B; Flags: Precursor [Arabidopsis thaliana]	-	K01265|map; methionyl aminopeptidase [EC:3.4.11.18]
XLOC_010880	TCONS_00028455|m.1233	gi|700211534|gb|KGN66630.1|hypothetical protein Csa_1G651640 [Cucumis sativus]	-	-	-
XLOC_010903	TCONS_00028505|m.1301	gi|595851814|ref|XP_007210190.1|hypothetical protein PRUPE_ppa017790mg [Prunus persica] >gi|462405925|gb|EMJ11389.1| hypothetical protein PRUPE_ppa017790mg [Prunus persica]	gi|558446103|sp|P0CT41.1|TF212_SCHPORecName: Full=Transposon Tf2-12 polyprotein; AltName: Full=Retrotransposable element Tf2 155 kDa protein [Schizosaccharomyces pombe 972h-] >gi|558446110|sp|P0CT36.1|TF23_SCHPO RecName: Full=Transposon Tf2-3 polyprotein; AltName: Full=Retrotransposable element Tf2 155 kDa protein [Schizosaccharomyces pombe 972h-] >gi|558446114|sp|P0CT38.1|TF25_SCHPO RecName: Ful…	-	-
XLOC_010903	TCONS_00028505|m.1303	gi|595851814|ref|XP_007210190.1|hypothetical protein PRUPE_ppa017790mg [Prunus persica] >gi|462405925|gb|EMJ11389.1| hypothetical protein PRUPE_ppa017790mg [Prunus persica]	gi|558446103|sp|P0CT41.1|TF212_SCHPORecName: Full=Transposon Tf2-12 polyprotein; AltName: Full=Retrotransposable element Tf2 155 kDa protein [Schizosaccharomyces pombe 972h-] >gi|558446110|sp|P0CT36.1|TF23_SCHPO RecName: Full=Transposon Tf2-3 polyprotein; AltName: Full=Retrotransposable element Tf2 155 kDa protein [Schizosaccharomyces pombe 972h-] >gi|558446114|sp|P0CT38.1|TF25_SCHPO RecName: Ful…	-	-
XLOC_010903	TCONS_00028505|m.1304	gi|595851814|ref|XP_007210190.1|hypothetical protein PRUPE_ppa017790mg [Prunus persica] >gi|462405925|gb|EMJ11389.1| hypothetical protein PRUPE_ppa017790mg [Prunus persica]	gi|558446103|sp|P0CT41.1|TF212_SCHPORecName: Full=Transposon Tf2-12 polyprotein; AltName: Full=Retrotransposable element Tf2 155 kDa protein [Schizosaccharomyces pombe 972h-] >gi|558446110|sp|P0CT36.1|TF23_SCHPO RecName: Full=Transposon Tf2-3 polyprotein; AltName: Full=Retrotransposable element Tf2 155 kDa protein [Schizosaccharomyces pombe 972h-] >gi|558446114|sp|P0CT38.1|TF25_SCHPO RecName: Ful…	-	-
XLOC_010903	TCONS_00028505|m.1305	gi|595851814|ref|XP_007210190.1|hypothetical protein PRUPE_ppa017790mg [Prunus persica] >gi|462405925|gb|EMJ11389.1| hypothetical protein PRUPE_ppa017790mg [Prunus persica]	gi|558446103|sp|P0CT41.1|TF212_SCHPORecName: Full=Transposon Tf2-12 polyprotein; AltName: Full=Retrotransposable element Tf2 155 kDa protein [Schizosaccharomyces pombe 972h-] >gi|558446110|sp|P0CT36.1|TF23_SCHPO RecName: Full=Transposon Tf2-3 polyprotein; AltName: Full=Retrotransposable element Tf2 155 kDa protein [Schizosaccharomyces pombe 972h-] >gi|558446114|sp|P0CT38.1|TF25_SCHPO RecName: Ful…	-	-
XLOC_010903	TCONS_00028505|m.1306	gi|595851814|ref|XP_007210190.1|hypothetical protein PRUPE_ppa017790mg [Prunus persica] >gi|462405925|gb|EMJ11389.1| hypothetical protein PRUPE_ppa017790mg [Prunus persica]	gi|558446103|sp|P0CT41.1|TF212_SCHPORecName: Full=Transposon Tf2-12 polyprotein; AltName: Full=Retrotransposable element Tf2 155 kDa protein [Schizosaccharomyces pombe 972h-] >gi|558446110|sp|P0CT36.1|TF23_SCHPO RecName: Full=Transposon Tf2-3 polyprotein; AltName: Full=Retrotransposable element Tf2 155 kDa protein [Schizosaccharomyces pombe 972h-] >gi|558446114|sp|P0CT38.1|TF25_SCHPO RecName: Ful…	-	-
XLOC_010903	TCONS_00028505|m.1307	gi|595851814|ref|XP_007210190.1|hypothetical protein PRUPE_ppa017790mg [Prunus persica] >gi|462405925|gb|EMJ11389.1| hypothetical protein PRUPE_ppa017790mg [Prunus persica]	gi|558446103|sp|P0CT41.1|TF212_SCHPORecName: Full=Transposon Tf2-12 polyprotein; AltName: Full=Retrotransposable element Tf2 155 kDa protein [Schizosaccharomyces pombe 972h-] >gi|558446110|sp|P0CT36.1|TF23_SCHPO RecName: Full=Transposon Tf2-3 polyprotein; AltName: Full=Retrotransposable element Tf2 155 kDa protein [Schizosaccharomyces pombe 972h-] >gi|558446114|sp|P0CT38.1|TF25_SCHPO RecName: Ful…	-	-
XLOC_010913	TCONS_00028530|m.1249	gi|778663797|ref|XP_004139058.2|PREDICTED: uncharacterized protein LOC101219074 [Cucumis sativus]	gi|91206848|sp|Q9VR91.3|HERC2_DROMERecName: Full=Probable E3 ubiquitin-protein ligase HERC2; AltName: Full=HECT domain and RCC1-like domain-containing protein 2 [Drosophila melanogaster]	-	-
XLOC_010933	TCONS_00028582|m.1222	-	-	-	-
XLOC_010933	TCONS_00028583|m.1219	-	-	-	-
XLOC_010933	TCONS_00028584|m.1221	-	-	-	-
XLOC_010933	TCONS_00028585|m.1218	-	-	-	-
XLOC_010952	TCONS_00028621|m.1265	gi|147798869|emb|CAN61630.1|hypothetical protein VITISV_003191 [Vitis vinifera]	gi|130582|sp|P10978.1|POLX_TOBACRecName: Full=Retrovirus-related Pol polyprotein from transposon TNT 1-94; Includes: RecName: Full=Protease; Includes: RecName: Full=Reverse transcriptase; Includes: RecName: Full=Endonuclease [Nicotiana tabacum]	GO:0003964, GO:0046872, GO:0004518, GO:0006508, GO:0004519, GO:0016740, GO:0016787, GO:0090305, GO:0004190, GO:0016779, GO:0008270, GO:0008233, GO:0006278, GO:0015074, GO:0003676	-
XLOC_010952	TCONS_00028622|m.1256	gi|77555860|gb|ABA98656.1|retrotransposon protein, putative, Ty1-copia subclass [Oryza sativa Japonica Group]	gi|130582|sp|P10978.1|POLX_TOBACRecName: Full=Retrovirus-related Pol polyprotein from transposon TNT 1-94; Includes: RecName: Full=Protease; Includes: RecName: Full=Reverse transcriptase; Includes: RecName: Full=Endonuclease [Nicotiana tabacum]	GO:0003964, GO:0046872, GO:0004518, GO:0006508, GO:0004519, GO:0016740, GO:0016787, GO:0090305, GO:0004190, GO:0016779, GO:0008270, GO:0008233, GO:0006278, GO:0015074, GO:0003676	-
XLOC_010952	TCONS_00028623|m.1261	gi|77555860|gb|ABA98656.1|retrotransposon protein, putative, Ty1-copia subclass [Oryza sativa Japonica Group]	gi|130582|sp|P10978.1|POLX_TOBACRecName: Full=Retrovirus-related Pol polyprotein from transposon TNT 1-94; Includes: RecName: Full=Protease; Includes: RecName: Full=Reverse transcriptase; Includes: RecName: Full=Endonuclease [Nicotiana tabacum]	GO:0003964, GO:0046872, GO:0004518, GO:0006508, GO:0004519, GO:0016740, GO:0016787, GO:0090305, GO:0004190, GO:0016779, GO:0008270, GO:0008233, GO:0006278, GO:0015074, GO:0003676	-
XLOC_010952	TCONS_00028625|m.1253	gi|147798869|emb|CAN61630.1|hypothetical protein VITISV_003191 [Vitis vinifera]	gi|130582|sp|P10978.1|POLX_TOBACRecName: Full=Retrovirus-related Pol polyprotein from transposon TNT 1-94; Includes: RecName: Full=Protease; Includes: RecName: Full=Reverse transcriptase; Includes: RecName: Full=Endonuclease [Nicotiana tabacum]	GO:0003964, GO:0046872, GO:0004518, GO:0006508, GO:0004519, GO:0016740, GO:0016787, GO:0090305, GO:0004190, GO:0016779, GO:0008270, GO:0008233, GO:0006278, GO:0015074, GO:0003676	-
XLOC_010969	TCONS_00028666|m.1239	gi|659077269|ref|XP_008439115.1|PREDICTED: clp protease-related protein At4g12060, chloroplastic-like [Cucumis melo]	gi|75150907|sp|Q8GW78.1|CLP41_ARATHRecName: Full=Clp protease-related protein At4g12060, chloroplastic; Flags: Precursor [Arabidopsis thaliana]	GO:0009570, GO:0009507, GO:0009684, GO:0009941, GO:0009532, GO:0043424, GO:0006569, GO:0005524, GO:0019538	-
XLOC_010969	TCONS_00028670|m.1241	-	-	-	-
XLOC_010971	TCONS_00028676|m.1317	gi|700211397|gb|KGN66493.1|hypothetical protein Csa_1G614140 [Cucumis sativus]	-	-	-
XLOC_010982	TCONS_00028705|m.1412	gi|659099125|ref|XP_008450441.1|PREDICTED: E3 ubiquitin ligase BIG BROTHER-like [Cucumis melo] >gi|659099127|ref|XP_008450442.1| PREDICTED: E3 ubiquitin ligase BIG BROTHER-like [Cucumis melo]	gi|75301060|sp|Q8L649.1|BB_ARATHRecName: Full=E3 ubiquitin ligase BIG BROTHER; AltName: Full=Protein ENHANCER OF DA1-1 [Arabidopsis thaliana]	GO:0008270, GO:0048437, GO:0046621, GO:0016874, GO:0031624, GO:0016567, GO:0004842, GO:0005634, GO:0051865	K19045|BB; E3 ubiquitin-protein ligase BIG BROTHER and related proteins [EC:2.3.2.27]
XLOC_010985	TCONS_00028720|m.1269	gi|778663611|ref|XP_011660121.1|PREDICTED: uncharacterized protein LOC101212781 isoform X1 [Cucumis sativus] >gi|700211374|gb|KGN66470.1| hypothetical protein Csa_1G612930 [Cucumis sativus]	-	-	-
XLOC_010996	TCONS_00028740|m.1323	gi|700210272|gb|KGN65368.1|hypothetical protein Csa_1G385040 [Cucumis sativus]	-	-	-
XLOC_010996	TCONS_00028741|m.1324	gi|700210272|gb|KGN65368.1|hypothetical protein Csa_1G385040 [Cucumis sativus]	-	-	-
XLOC_011038	TCONS_00028885|m.1235	gi|659100273|ref|XP_008451012.1|PREDICTED: uncharacterized protein LOC103492420 [Cucumis melo]	-	-	-
XLOC_011227	TCONS_00029424|m.1229	gi|778659587|ref|XP_011654706.1|PREDICTED: uncharacterized protein LOC101211584 isoform X2 [Cucumis sativus]	-	-	-
XLOC_011329	TCONS_00029757|m.1337	gi|571540926|ref|XP_006601635.1|PREDICTED: uncharacterized protein LOC102662751 [Glycine max]	-	-	-
XLOC_011329	TCONS_00029758|m.1335	gi|571540926|ref|XP_006601635.1|PREDICTED: uncharacterized protein LOC102662751 [Glycine max]	-	-	-
XLOC_011329	TCONS_00029759|m.1338	gi|571540926|ref|XP_006601635.1|PREDICTED: uncharacterized protein LOC102662751 [Glycine max]	-	-	-
XLOC_011329	TCONS_00029760|m.1334	gi|571540926|ref|XP_006601635.1|PREDICTED: uncharacterized protein LOC102662751 [Glycine max]	-	-	-
XLOC_011329	TCONS_00029761|m.1339	gi|571540926|ref|XP_006601635.1|PREDICTED: uncharacterized protein LOC102662751 [Glycine max]	-	-	-
XLOC_011329	TCONS_00029762|m.1336	gi|571540926|ref|XP_006601635.1|PREDICTED: uncharacterized protein LOC102662751 [Glycine max]	-	-	-
XLOC_011371	TCONS_00029865|m.1242	gi|659102873|ref|XP_008452360.1|PREDICTED: uncharacterized protein LOC103493421 [Cucumis melo]	-	-	-
XLOC_011371	TCONS_00029865|m.1243	gi|659102873|ref|XP_008452360.1|PREDICTED: uncharacterized protein LOC103493421 [Cucumis melo]	-	-	-
XLOC_011380	TCONS_00029883|m.1330	gi|449469608|ref|XP_004152511.1|PREDICTED: probable ubiquitin-like-specific protease 2A [Cucumis sativus] >gi|700209281|gb|KGN64377.1| hypothetical protein Csa_1G050160 [Cucumis sativus]	gi|302595999|sp|Q0WKV8.2|ULP2A_ARATHRecName: Full=Probable ubiquitin-like-specific protease 2A [Arabidopsis thaliana]	-	-
XLOC_011380	TCONS_00029884|m.1326	gi|449469608|ref|XP_004152511.1|PREDICTED: probable ubiquitin-like-specific protease 2A [Cucumis sativus] >gi|700209281|gb|KGN64377.1| hypothetical protein Csa_1G050160 [Cucumis sativus]	gi|302595999|sp|Q0WKV8.2|ULP2A_ARATHRecName: Full=Probable ubiquitin-like-specific protease 2A [Arabidopsis thaliana]	-	-
XLOC_011380	TCONS_00029885|m.1332	gi|449469608|ref|XP_004152511.1|PREDICTED: probable ubiquitin-like-specific protease 2A [Cucumis sativus] >gi|700209281|gb|KGN64377.1| hypothetical protein Csa_1G050160 [Cucumis sativus]	gi|302595999|sp|Q0WKV8.2|ULP2A_ARATHRecName: Full=Probable ubiquitin-like-specific protease 2A [Arabidopsis thaliana]	-	-
XLOC_011380	TCONS_00029886|m.1328	gi|449469608|ref|XP_004152511.1|PREDICTED: probable ubiquitin-like-specific protease 2A [Cucumis sativus] >gi|700209281|gb|KGN64377.1| hypothetical protein Csa_1G050160 [Cucumis sativus]	gi|302595999|sp|Q0WKV8.2|ULP2A_ARATHRecName: Full=Probable ubiquitin-like-specific protease 2A [Arabidopsis thaliana]	-	-
XLOC_011409	TCONS_00029974|m.1347	gi|449473866|ref|XP_004154006.1|PREDICTED: centromere protein S isoform X2 [Cucumis sativus] >gi|449473870|ref|XP_004154007.1| PREDICTED: centromere protein S isoform X2 [Cucumis sativus] >gi|700209344|gb|KGN64440.1| hypothetical protein Csa_1G051770 [Cucumis sativus]	gi|115311676|sp|Q2TBR7.1|CENPS_BOVINRecName: Full=Centromere protein S; Short=CENP-S; AltName: Full=Apoptosis-inducing TAF9-like domain-containing protein 1 homolog; AltName: Full=FANCM-interacting histone fold protein 1 [Bos taurus]	GO:0003677, GO:0051301, GO:0046982, GO:0043240, GO:0071821, GO:0006281, GO:0007067, GO:0031297, GO:0003690, GO:0005694, GO:0007049, GO:0003682, GO:0000712, GO:0000777, GO:0000776, GO:0000775, GO:0005634, GO:0006974	K11511|APITD1; centromere protein S
XLOC_011462	TCONS_00030101|m.1274	gi|937902065|dbj|BAS77119.1|Os02g0161900, partial [Oryza sativa Japonica Group]	gi|302595948|sp|P0CG85.1|UBI1P_NICSYRecName: Full=Polyubiquitin; Contains: RecName: Full=Ubiquitin; Flags: Precursor [Nicotiana sylvestris] >gi|302596003|sp|Q8H159.2|UBQ10_ARATH RecName: Full=Polyubiquitin 10; Contains: RecName: Full=Ubiquitin; Flags: Precursor [Arabidopsis thaliana]	GO:0005737, GO:0005634	K08770|UBC; ubiquitin C
XLOC_011462	TCONS_00030102|m.1277	gi|985444138|ref|XP_015384760.1|PREDICTED: LOW QUALITY PROTEIN: polyubiquitin-A-like [Citrus sinensis]	gi|122237441|sp|Q1EC66.1|UBQ3_ARATHRecName: Full=Polyubiquitin 3; Contains: RecName: Full=Ubiquitin; Flags: Precursor [Arabidopsis thaliana]	GO:0016192, GO:0005773, GO:0006464, GO:0006623, GO:0005634, GO:0006511, GO:0005623, GO:0010224, GO:0005622	K08770|UBC; ubiquitin C
XLOC_011462	TCONS_00030103|m.1275	gi|937902065|dbj|BAS77119.1|Os02g0161900, partial [Oryza sativa Japonica Group]	gi|302393785|sp|P69322.2|UBIQP_PEARecName: Full=Polyubiquitin; Contains: RecName: Full=Ubiquitin; Flags: Precursor [Pisum sativum]	GO:0005737, GO:0005634	K08770|UBC; ubiquitin C
XLOC_011462	TCONS_00030104|m.1276	gi|937902065|dbj|BAS77119.1|Os02g0161900, partial [Oryza sativa Japonica Group]	gi|302393785|sp|P69322.2|UBIQP_PEARecName: Full=Polyubiquitin; Contains: RecName: Full=Ubiquitin; Flags: Precursor [Pisum sativum]	GO:0005737, GO:0005634	K08770|UBC; ubiquitin C
XLOC_011500	TCONS_00030220|m.1322	-	-	-	-
XLOC_011546	TCONS_00030317|m.1234	gi|659068493|ref|XP_008444703.1|PREDICTED: uncharacterized protein LOC103487959 [Cucumis melo]	-	-	-
XLOC_011565	TCONS_00030357|m.1321	gi|778660954|ref|XP_004151210.2|PREDICTED: uncharacterized protein LOC101202955 [Cucumis sativus] >gi|700210446|gb|KGN65542.1| hypothetical protein Csa_1G441330 [Cucumis sativus]	-	-	-
XLOC_011599	TCONS_00030479|m.1377	-	-	-	-
XLOC_011618	TCONS_00030547|m.1267	gi|659068102|ref|XP_008442764.1|PREDICTED: squamosa promoter-binding-like protein 3 isoform X1 [Cucumis melo]	gi|6094239|sp|Q38741.1|SBP1_ANTMARecName: Full=Squamosa promoter-binding protein 1 [Antirrhinum majus]	GO:0003677, GO:0006351, GO:0046872, GO:0006355, GO:0005634	-
XLOC_011678	TCONS_00030688|m.1296	gi|778702457|ref|XP_011655204.1|PREDICTED: uncharacterized protein LOC101212864 isoform X4 [Cucumis sativus]	-	-	-
XLOC_011730	TCONS_00030845|m.1367	gi|147795014|emb|CAN76326.1|hypothetical protein VITISV_014220 [Vitis vinifera]	gi|130582|sp|P10978.1|POLX_TOBACRecName: Full=Retrovirus-related Pol polyprotein from transposon TNT 1-94; Includes: RecName: Full=Protease; Includes: RecName: Full=Reverse transcriptase; Includes: RecName: Full=Endonuclease [Nicotiana tabacum]	GO:0003964, GO:0046872, GO:0004518, GO:0006508, GO:0004519, GO:0016740, GO:0016787, GO:0090305, GO:0004190, GO:0016779, GO:0008270, GO:0008233, GO:0006278, GO:0015074, GO:0003676	-
XLOC_011730	TCONS_00030845|m.1368	gi|147795014|emb|CAN76326.1|hypothetical protein VITISV_014220 [Vitis vinifera]	gi|130582|sp|P10978.1|POLX_TOBACRecName: Full=Retrovirus-related Pol polyprotein from transposon TNT 1-94; Includes: RecName: Full=Protease; Includes: RecName: Full=Reverse transcriptase; Includes: RecName: Full=Endonuclease [Nicotiana tabacum]	GO:0003964, GO:0046872, GO:0004518, GO:0006508, GO:0004519, GO:0016740, GO:0016787, GO:0090305, GO:0004190, GO:0016779, GO:0008270, GO:0008233, GO:0006278, GO:0015074, GO:0003676	-
XLOC_011730	TCONS_00030845|m.1369	gi|147795014|emb|CAN76326.1|hypothetical protein VITISV_014220 [Vitis vinifera]	gi|130582|sp|P10978.1|POLX_TOBACRecName: Full=Retrovirus-related Pol polyprotein from transposon TNT 1-94; Includes: RecName: Full=Protease; Includes: RecName: Full=Reverse transcriptase; Includes: RecName: Full=Endonuclease [Nicotiana tabacum]	GO:0003964, GO:0046872, GO:0004518, GO:0006508, GO:0004519, GO:0016740, GO:0016787, GO:0090305, GO:0004190, GO:0016779, GO:0008270, GO:0008233, GO:0006278, GO:0015074, GO:0003676	-
XLOC_011775	TCONS_00030943|m.1380	-	-	-	-
XLOC_011784	TCONS_00030956|m.1281	gi|659098786|ref|XP_008450295.1|PREDICTED: aluminum-activated malate transporter 2-like [Cucumis melo]	gi|313118283|sp|Q9SJE8.2|ALMT2_ARATHRecName: Full=Aluminum-activated malate transporter 2; Short=AtALMT2 [Arabidopsis thaliana]	-	-
XLOC_011784	TCONS_00030957|m.1280	gi|659098786|ref|XP_008450295.1|PREDICTED: aluminum-activated malate transporter 2-like [Cucumis melo]	gi|313118283|sp|Q9SJE8.2|ALMT2_ARATHRecName: Full=Aluminum-activated malate transporter 2; Short=AtALMT2 [Arabidopsis thaliana]	-	-
XLOC_011799	TCONS_00030995|m.1361	gi|778674458|ref|XP_011650218.1|PREDICTED: uncharacterized protein LOC105434767 [Cucumis sativus]	-	-	-
XLOC_011836	TCONS_00031105|m.1295	gi|659130201|ref|XP_008465048.1|PREDICTED: exosome complex component CSL4 [Cucumis melo]	gi|14285410|sp|Q9Y3B2.1|EXOS1_HUMANRecName: Full=Exosome complex component CSL4; AltName: Full=Exosome component 1 [Homo sapiens]	GO:0005515, GO:0000288, GO:0000178, GO:0005737, GO:0003723, GO:0000176, GO:0005829, GO:0010467, GO:0043928, GO:0006364, GO:0004532, GO:0005654, GO:0005730, GO:0005634	K07573|CSL4; exosome complex component CSL4
XLOC_011839	TCONS_00031110|m.1362	gi|700211529|gb|KGN66625.1|hypothetical protein Csa_1G650120 [Cucumis sativus]	-	-	-
XLOC_011853	TCONS_00031154|m.1371	gi|449442551|ref|XP_004139045.1|PREDICTED: glucan endo-1,3-beta-glucosidase-like [Cucumis sativus]	-	-	-
XLOC_011853	TCONS_00031157|m.1370	gi|449442551|ref|XP_004139045.1|PREDICTED: glucan endo-1,3-beta-glucosidase-like [Cucumis sativus]	-	-	-
XLOC_011858	TCONS_00031183|m.1349	gi|700211398|gb|KGN66494.1|hypothetical protein Csa_1G614640 [Cucumis sativus]	-	-	-
XLOC_011878	TCONS_00031230|m.1232	gi|342731456|gb|AEL33712.1|beta-glucosidase, partial [Citrullus lanatus]	gi|75296356|sp|Q7XKV2.2|BGL13_ORYSJRecName: Full=Beta-glucosidase 13; Short=Os4bglu13; Flags: Precursor [Oryza sativa Japonica Group]	GO:0008152, GO:0008422, GO:0004553, GO:0016787, GO:0005975, GO:0016798	K01188|E3.2.1.21; beta-glucosidase [EC:3.2.1.21]
XLOC_011878	TCONS_00031231|m.1230	gi|778663579|ref|XP_011660113.1|PREDICTED: beta-glucosidase 12-like [Cucumis sativus]	gi|75296357|sp|Q7XKV4.2|BGL12_ORYSJRecName: Full=Beta-glucosidase 12; Short=Os4bglu12; Flags: Precursor [Oryza sativa Japonica Group]	GO:0004338, GO:0008152, GO:0080083, GO:0033907, GO:0016023, GO:0047701, GO:0008422, GO:0004565, GO:0004553, GO:0016787, GO:0016798, GO:0005975	K01188|E3.2.1.21; beta-glucosidase [EC:3.2.1.21]
XLOC_011878	TCONS_00031232|m.1231	gi|778663579|ref|XP_011660113.1|PREDICTED: beta-glucosidase 12-like [Cucumis sativus]	gi|75296357|sp|Q7XKV4.2|BGL12_ORYSJRecName: Full=Beta-glucosidase 12; Short=Os4bglu12; Flags: Precursor [Oryza sativa Japonica Group]	GO:0004338, GO:0008152, GO:0080083, GO:0033907, GO:0016023, GO:0047701, GO:0008422, GO:0004565, GO:0004553, GO:0016787, GO:0016798, GO:0005975	K01188|E3.2.1.21; beta-glucosidase [EC:3.2.1.21]
XLOC_011911	TCONS_00031319|m.1224	gi|778663434|ref|XP_011660083.1|PREDICTED: protein ROOT PRIMORDIUM DEFECTIVE 1 [Cucumis sativus] >gi|700211304|gb|KGN66400.1| hypothetical protein Csa_1G600890 [Cucumis sativus]	gi|75117010|sp|Q689D6.1|RPD1_ARATHRecName: Full=Protein ROOT PRIMORDIUM DEFECTIVE 1 [Arabidopsis thaliana]	GO:0009507, GO:0008285, GO:0010102	-
XLOC_011911	TCONS_00031320|m.1225	gi|778663434|ref|XP_011660083.1|PREDICTED: protein ROOT PRIMORDIUM DEFECTIVE 1 [Cucumis sativus] >gi|700211304|gb|KGN66400.1| hypothetical protein Csa_1G600890 [Cucumis sativus]	gi|75117010|sp|Q689D6.1|RPD1_ARATHRecName: Full=Protein ROOT PRIMORDIUM DEFECTIVE 1 [Arabidopsis thaliana]	GO:0009507, GO:0008285, GO:0010102	-
XLOC_011983	TCONS_00031495|m.1284	gi|778662917|ref|XP_011659976.1|PREDICTED: putative uncharacterized protein DDB_G0277255 [Cucumis sativus]	gi|122232932|sp|Q2V9B0.1|MY1R1_SOLTURecName: Full=Transcription factor MYB1R1; AltName: Full=Myb-related protein R1; Short=StMYB1R-1 [Solanum tuberosum]	GO:0003677, GO:0005737, GO:0006351, GO:0005829, GO:0006355, GO:0003682, GO:0005634	-
XLOC_011989	TCONS_00031535|m.1384	-	-	-	-
XLOC_012028	TCONS_00031672|m.1245	gi|659099653|ref|XP_008450710.1|PREDICTED: histidine-containing phosphotransfer protein 1-like [Cucumis melo]	gi|73622113|sp|Q9ZNV9.1|AHP1_ARATHRecName: Full=Histidine-containing phosphotransfer protein 1 [Arabidopsis thaliana]	GO:0005515, GO:0009927, GO:0031537, GO:0005737, GO:0051301, GO:0048831, GO:0000041, GO:0005829, GO:0000160, GO:0010029, GO:0016049, GO:0015698, GO:0009553, GO:0080036, GO:0009736, GO:0043424, GO:0005634, GO:0005622	K14490|AHP; histidine-containing phosphotransfer peotein
XLOC_012028	TCONS_00031673|m.1244	gi|659099653|ref|XP_008450710.1|PREDICTED: histidine-containing phosphotransfer protein 1-like [Cucumis melo]	gi|73622113|sp|Q9ZNV9.1|AHP1_ARATHRecName: Full=Histidine-containing phosphotransfer protein 1 [Arabidopsis thaliana]	GO:0005515, GO:0009927, GO:0031537, GO:0005737, GO:0051301, GO:0048831, GO:0000041, GO:0005829, GO:0000160, GO:0010029, GO:0016049, GO:0015698, GO:0009553, GO:0080036, GO:0009736, GO:0043424, GO:0005634, GO:0005622	K14490|AHP; histidine-containing phosphotransfer peotein
XLOC_012036	TCONS_00031698|m.1378	gi|659079268|ref|XP_008440166.1|PREDICTED: lysM domain receptor-like kinase 4 [Cucumis melo]	gi|75318503|sp|O64825.1|LYK4_ARATHRecName: Full=LysM domain receptor-like kinase 4; Short=LysM-containing receptor-like kinase 4; Flags: Precursor [Arabidopsis thaliana]	GO:0045087, GO:0008061, GO:0009507, GO:0071323, GO:0016021, GO:0004672, GO:0016301, GO:0005524, GO:0006468, GO:0071219, GO:0005886	-
XLOC_012036	TCONS_00031698|m.1379	gi|659079268|ref|XP_008440166.1|PREDICTED: lysM domain receptor-like kinase 4 [Cucumis melo]	gi|75318503|sp|O64825.1|LYK4_ARATHRecName: Full=LysM domain receptor-like kinase 4; Short=LysM-containing receptor-like kinase 4; Flags: Precursor [Arabidopsis thaliana]	GO:0045087, GO:0008061, GO:0009507, GO:0071323, GO:0016021, GO:0004672, GO:0016301, GO:0005524, GO:0006468, GO:0071219, GO:0005886	-
XLOC_012104	TCONS_00031907|m.1363	-	-	-	-
XLOC_012109	TCONS_00031912|m.1410	gi|659067923|ref|XP_008441930.1|PREDICTED: putative ribonuclease H protein At1g65750 [Cucumis melo]	gi|125987635|sp|P0C2F6.1|RNHX1_ARATHRecName: Full=Putative ribonuclease H protein At1g65750 [Arabidopsis thaliana]	-	-
XLOC_012115	TCONS_00031918|m.1364	gi|147791774|emb|CAN66051.1|hypothetical protein VITISV_018870 [Vitis vinifera]	gi|266827|sp|Q00962.1|POL_CAMVNRecName: Full=Enzymatic polyprotein; Includes: RecName: Full=Aspartic protease; Includes: RecName: Full=Endonuclease; Includes: RecName: Full=Reverse transcriptase [Cauliflower mosaic virus (STRAIN NY8153)]	GO:0090305, GO:0004190, GO:0003964, GO:0016779, GO:0008233, GO:0004518, GO:0006508, GO:0004519, GO:0006278, GO:0016740, GO:0016787	-
XLOC_012126	TCONS_00031929|m.1268	gi|985458955|ref|XP_015387963.1|PREDICTED: uncharacterized protein LOC107177920 [Citrus sinensis]	-	-	-
XLOC_012136	TCONS_00031939|m.1373	gi|658030603|ref|XP_008350747.1|PREDICTED: uncharacterized protein LOC103414113 [Malus domestica]	gi|60392921|sp|P11369.2|LORF2_MOUSERecName: Full=LINE-1 retrotransposable element ORF2 protein; Short=ORF2p; AltName: Full=Long interspersed element-1; Short=L1; AltName: Full=Retrovirus-related Pol polyprotein LINE-1; Includes: RecName: Full=Reverse transcriptase; Includes: RecName: Full=Endonuclease [Mus musculus]	-	-
XLOC_012136	TCONS_00031939|m.1374	gi|658030603|ref|XP_008350747.1|PREDICTED: uncharacterized protein LOC103414113 [Malus domestica]	gi|60392921|sp|P11369.2|LORF2_MOUSERecName: Full=LINE-1 retrotransposable element ORF2 protein; Short=ORF2p; AltName: Full=Long interspersed element-1; Short=L1; AltName: Full=Retrovirus-related Pol polyprotein LINE-1; Includes: RecName: Full=Reverse transcriptase; Includes: RecName: Full=Endonuclease [Mus musculus]	-	-
XLOC_012136	TCONS_00031939|m.1375	gi|658030603|ref|XP_008350747.1|PREDICTED: uncharacterized protein LOC103414113 [Malus domestica]	gi|60392921|sp|P11369.2|LORF2_MOUSERecName: Full=LINE-1 retrotransposable element ORF2 protein; Short=ORF2p; AltName: Full=Long interspersed element-1; Short=L1; AltName: Full=Retrovirus-related Pol polyprotein LINE-1; Includes: RecName: Full=Reverse transcriptase; Includes: RecName: Full=Endonuclease [Mus musculus]	-	-
XLOC_012136	TCONS_00031939|m.1376	gi|658030603|ref|XP_008350747.1|PREDICTED: uncharacterized protein LOC103414113 [Malus domestica]	gi|60392921|sp|P11369.2|LORF2_MOUSERecName: Full=LINE-1 retrotransposable element ORF2 protein; Short=ORF2p; AltName: Full=Long interspersed element-1; Short=L1; AltName: Full=Retrovirus-related Pol polyprotein LINE-1; Includes: RecName: Full=Reverse transcriptase; Includes: RecName: Full=Endonuclease [Mus musculus]	-	-
XLOC_012137	TCONS_00031940|m.1282	gi|731338584|ref|XP_010680400.1|PREDICTED: transposon Tf2-1 polyprotein isoform X1 [Beta vulgaris subsp. vulgaris]	gi|28380144|sp|Q9UR07.1|TF211_SCHPORecName: Full=Transposon Tf2-11 polyprotein; AltName: Full=Retrotransposable element Tf2 155 kDa protein [Schizosaccharomyces pombe 972h-]	-	-
XLOC_012150	TCONS_00031953|m.1228	-	-	-	-
XLOC_012156	TCONS_00031959|m.1346	-	-	-	-
XLOC_012159	TCONS_00031962|m.1382	gi|700211397|gb|KGN66493.1|hypothetical protein Csa_1G614140 [Cucumis sativus]	gi|140002|sp|P05396.1|MVP_CERVRecName: Full=Movement protein; Short=Mov; AltName: Full=Cell-to-cell transport protein [Carnation etched ring virus]	GO:0046740, GO:0044156, GO:0006810, GO:0044219	-
XLOC_012161	TCONS_00031964|m.1340	gi|700211391|gb|KGN66487.1|hypothetical protein Csa_1G613590 [Cucumis sativus]	-	-	-
XLOC_012169	TCONS_00031972|m.1278	-	-	-	-
XLOC_012169	TCONS_00031972|m.1279	-	-	-	-
XLOC_012170	TCONS_00031973|m.1345	-	-	-	-
XLOC_012172	TCONS_00031975|m.1246	gi|659100005|ref|XP_008450882.1|PREDICTED: putative nuclease HARBI1 [Cucumis melo]	gi|74732341|sp|Q96MB7.1|HARB1_HUMANRecName: Full=Putative nuclease HARBI1; AltName: Full=Harbinger transposase-derived nuclease [Homo sapiens]	GO:0008152, GO:0090305, GO:0005737, GO:0005813, GO:0046872, GO:0004518, GO:0016787, GO:0005634	-
XLOC_012204	TCONS_00032030|m.1497	gi|985438230|ref|XP_015383504.1|PREDICTED: uncharacterized protein LOC107176019 [Citrus sinensis]	gi|75207378|sp|Q9SRQ7.1|NPC4_ARATHRecName: Full=Non-specific phospholipase C4 [Arabidopsis thaliana]	GO:0009395, GO:0034480, GO:0004629, GO:0005886, GO:0016788	-
XLOC_012204	TCONS_00032030|m.1498	gi|985438230|ref|XP_015383504.1|PREDICTED: uncharacterized protein LOC107176019 [Citrus sinensis]	gi|75207378|sp|Q9SRQ7.1|NPC4_ARATHRecName: Full=Non-specific phospholipase C4 [Arabidopsis thaliana]	GO:0009395, GO:0034480, GO:0004629, GO:0005886, GO:0016788	-
XLOC_012204	TCONS_00032030|m.1500	gi|985438230|ref|XP_015383504.1|PREDICTED: uncharacterized protein LOC107176019 [Citrus sinensis]	gi|75207378|sp|Q9SRQ7.1|NPC4_ARATHRecName: Full=Non-specific phospholipase C4 [Arabidopsis thaliana]	GO:0009395, GO:0034480, GO:0004629, GO:0005886, GO:0016788	-
XLOC_012222	TCONS_00032084|m.1426	gi|568828159|ref|XP_006468412.1|PREDICTED: uncharacterized protein LOC102612615 isoform X2 [Citrus sinensis]	-	-	-
XLOC_012222	TCONS_00032085|m.1427	gi|700210588|gb|KGN65684.1|hypothetical protein Csa_1G496800 [Cucumis sativus]	-	-	-
XLOC_012222	TCONS_00032085|m.1428	gi|700210588|gb|KGN65684.1|hypothetical protein Csa_1G496800 [Cucumis sativus]	-	-	-
XLOC_012222	TCONS_00032086|m.1429	gi|147853054|emb|CAN82769.1|hypothetical protein VITISV_037882 [Vitis vinifera]	-	-	-
XLOC_012222	TCONS_00032086|m.1430	gi|147853054|emb|CAN82769.1|hypothetical protein VITISV_037882 [Vitis vinifera]	-	-	-
XLOC_012222	TCONS_00032086|m.1431	gi|147853054|emb|CAN82769.1|hypothetical protein VITISV_037882 [Vitis vinifera]	-	-	-
XLOC_012276	TCONS_00032193|m.1542	-	-	-	-
XLOC_012303	TCONS_00032277|m.1505	-	-	-	-
XLOC_012303	TCONS_00032278|m.1511	-	-	-	-
XLOC_012303	TCONS_00032279|m.1508	-	-	-	-
XLOC_012303	TCONS_00032280|m.1503	-	-	-	-
XLOC_012303	TCONS_00032281|m.1520	-	-	-	-
XLOC_012303	TCONS_00032282|m.1514	-	-	-	-
XLOC_012303	TCONS_00032283|m.1524	-	-	-	-
XLOC_012303	TCONS_00032284|m.1519	-	-	-	-
XLOC_012315	TCONS_00032319|m.1485	gi|659082896|ref|XP_008442087.1|PREDICTED: uncharacterized protein LOC103486049 isoform X3 [Cucumis melo]	-	-	-
XLOC_012315	TCONS_00032320|m.1484	gi|659082896|ref|XP_008442087.1|PREDICTED: uncharacterized protein LOC103486049 isoform X3 [Cucumis melo]	gi|259585923|sp|A5WW08.1|CHFR_DANRERecName: Full=E3 ubiquitin-protein ligase CHFR; AltName: Full=Checkpoint with forkhead and RING finger domains protein [Danio rerio]	GO:0000166, GO:0051301, GO:0046872, GO:0070740, GO:0019941, GO:0018169, GO:0070736, GO:0070737, GO:0016874, GO:0070735, GO:0070738, GO:0007093, GO:0008270, GO:0070739, GO:0016605, GO:0007067, GO:0000209, GO:0043773, GO:0007049, GO:0043774, GO:0004842, GO:0005634, GO:0008766	-
XLOC_012350	TCONS_00032385|m.1559	gi|778707867|ref|XP_011656076.1|PREDICTED: serine/threonine-protein phosphatase 7 long form homolog [Cucumis sativus]	gi|75174963|sp|Q9LNG5.1|PPP7L_ARATHRecName: Full=Serine/threonine-protein phosphatase 7 long form homolog [Arabidopsis thaliana]	GO:0004722, GO:0046872, GO:0004721, GO:0005634	-
XLOC_012406	TCONS_00032505|m.1437	gi|700199331|gb|KGN54489.1|hypothetical protein Csa_4G338930 [Cucumis sativus]	-	-	-
XLOC_012406	TCONS_00032508|m.1438	gi|700199331|gb|KGN54489.1|hypothetical protein Csa_4G338930 [Cucumis sativus]	-	-	-
XLOC_012410	TCONS_00032515|m.1581	gi|659114892|ref|XP_008457278.1|PREDICTED: probable RNA polymerase II transcription factor B subunit 1-1 isoform X1 [Cucumis melo]	gi|122215373|sp|Q3ECP0.1|TFB1A_ARATHRecName: Full=Probable RNA polymerase II transcription factor B subunit 1-1; AltName: Full=General transcription and DNA repair factor IIH subunit TFB1-1; Short=AtTFB1-1; Short=TFIIH subunit TFB1-1 [Arabidopsis thaliana]	GO:0006351, GO:0000439, GO:0006289, GO:0006355, GO:0005634	-
XLOC_012416	TCONS_00032532|m.1534	gi|307135793|gb|ADN33672.1|hypothetical protein [Cucumis melo subsp. melo]	gi|586830466|sp|B9GHA6.2|GUFP_POPTRRecName: Full=Translation factor GUF1 homolog, chloroplastic; AltName: Full=Elongation factor 4 homolog; Short=EF-4; AltName: Full=GTPase GUF1 homolog; AltName: Full=Ribosomal back-translocase; Flags: Precursor [Populus trichocarpa]	GO:0005525, GO:0000166, GO:0009507, GO:0003924, GO:0019288, GO:0010218, GO:0015979, GO:0010027, GO:0016787, GO:0010114, GO:0015995, GO:0045727, GO:0006098, GO:0006184, GO:0034660, GO:0006364, GO:0009902, GO:0009637, GO:0006412, GO:0009536	-
XLOC_012460	TCONS_00032620|m.1496	gi|659074245|ref|XP_008437500.1|PREDICTED: uncharacterized protein LOC103482899 isoform X1 [Cucumis melo]	-	-	-
XLOC_012460	TCONS_00032621|m.1492	gi|659074245|ref|XP_008437500.1|PREDICTED: uncharacterized protein LOC103482899 isoform X1 [Cucumis melo]	-	-	-
XLOC_012460	TCONS_00032622|m.1494	gi|659074245|ref|XP_008437500.1|PREDICTED: uncharacterized protein LOC103482899 isoform X1 [Cucumis melo]	-	-	-
XLOC_012460	TCONS_00032623|m.1493	gi|659074245|ref|XP_008437500.1|PREDICTED: uncharacterized protein LOC103482899 isoform X1 [Cucumis melo]	-	-	-
XLOC_012511	TCONS_00032765|m.1461	-	-	-	-
XLOC_012511	TCONS_00032766|m.1462	-	-	-	-
XLOC_012600	TCONS_00032970|m.1420	gi|659069119|ref|XP_008448240.1|PREDICTED: CASP-like protein At3g53850 [Cucumis melo]	gi|75164334|sp|Q945M8.1|CSPLI_ARATHRecName: Full=CASP-like protein 5B2; Short=AtCASPL5B2 [Arabidopsis thaliana]	GO:0008150, GO:0016021, GO:0003674, GO:0005886	-
XLOC_012600	TCONS_00032971|m.1421	gi|659069119|ref|XP_008448240.1|PREDICTED: CASP-like protein At3g53850 [Cucumis melo]	gi|75164334|sp|Q945M8.1|CSPLI_ARATHRecName: Full=CASP-like protein 5B2; Short=AtCASPL5B2 [Arabidopsis thaliana]	GO:0008150, GO:0016021, GO:0003674, GO:0005886	-
XLOC_012649	TCONS_00033108|m.1528	-	-	-	-
XLOC_012673	TCONS_00033159|m.1529	gi|778717144|ref|XP_011657654.1|PREDICTED: uncharacterized protein LOC101219571 isoform X3 [Cucumis sativus]	gi|75333778|sp|Q9FFY9.1|TRP4_ARATHRecName: Full=Telomere repeat-binding protein 4; AltName: Full=H-protein promoter binding factor-1; Short=AtTBP1; AltName: Full=Telomeric DNA-binding protein 1 [Arabidopsis thaliana]	GO:0003677, GO:0031627, GO:0005515, GO:0000783, GO:0050665, GO:0000781, GO:0042162, GO:0010834, GO:0010228, GO:0042538, GO:0006351, GO:0016926, GO:0006352, GO:0010260, GO:0003691, GO:0009414, GO:0006355, GO:0003682, GO:0000723, GO:0005634, GO:0000784	-
XLOC_012673	TCONS_00033159|m.1530	gi|778717144|ref|XP_011657654.1|PREDICTED: uncharacterized protein LOC101219571 isoform X3 [Cucumis sativus]	gi|75333778|sp|Q9FFY9.1|TRP4_ARATHRecName: Full=Telomere repeat-binding protein 4; AltName: Full=H-protein promoter binding factor-1; Short=AtTBP1; AltName: Full=Telomeric DNA-binding protein 1 [Arabidopsis thaliana]	GO:0003677, GO:0031627, GO:0005515, GO:0000783, GO:0050665, GO:0000781, GO:0042162, GO:0010834, GO:0010228, GO:0042538, GO:0006351, GO:0016926, GO:0006352, GO:0010260, GO:0003691, GO:0009414, GO:0006355, GO:0003682, GO:0000723, GO:0005634, GO:0000784	-
XLOC_012673	TCONS_00033159|m.1531	gi|778717144|ref|XP_011657654.1|PREDICTED: uncharacterized protein LOC101219571 isoform X3 [Cucumis sativus]	gi|75333778|sp|Q9FFY9.1|TRP4_ARATHRecName: Full=Telomere repeat-binding protein 4; AltName: Full=H-protein promoter binding factor-1; Short=AtTBP1; AltName: Full=Telomeric DNA-binding protein 1 [Arabidopsis thaliana]	GO:0003677, GO:0031627, GO:0005515, GO:0000783, GO:0050665, GO:0000781, GO:0042162, GO:0010834, GO:0010228, GO:0042538, GO:0006351, GO:0016926, GO:0006352, GO:0010260, GO:0003691, GO:0009414, GO:0006355, GO:0003682, GO:0000723, GO:0005634, GO:0000784	-
XLOC_012673	TCONS_00033159|m.1532	gi|778717144|ref|XP_011657654.1|PREDICTED: uncharacterized protein LOC101219571 isoform X3 [Cucumis sativus]	gi|75333778|sp|Q9FFY9.1|TRP4_ARATHRecName: Full=Telomere repeat-binding protein 4; AltName: Full=H-protein promoter binding factor-1; Short=AtTBP1; AltName: Full=Telomeric DNA-binding protein 1 [Arabidopsis thaliana]	GO:0003677, GO:0031627, GO:0005515, GO:0000783, GO:0050665, GO:0000781, GO:0042162, GO:0010834, GO:0010228, GO:0042538, GO:0006351, GO:0016926, GO:0006352, GO:0010260, GO:0003691, GO:0009414, GO:0006355, GO:0003682, GO:0000723, GO:0005634, GO:0000784	-
XLOC_012680	TCONS_00033199|m.1536	gi|565343954|ref|XP_006339084.1|PREDICTED: S-adenosylmethionine synthase 3-like [Solanum tuberosum]	gi|1709004|sp|P50302.1|METK2_ACTCHRecName: Full=S-adenosylmethionine synthase 2; Short=AdoMet synthase 2; AltName: Full=Methionine adenosyltransferase 2; Short=MAT 2 [Actinidia chinensis]	GO:0000166, GO:0005737, GO:0046872, GO:0006730, GO:0016740, GO:0005524, GO:0006556, GO:0004478	-
XLOC_012768	TCONS_00033424|m.1487	gi|147798869|emb|CAN61630.1|hypothetical protein VITISV_003191 [Vitis vinifera]	gi|130582|sp|P10978.1|POLX_TOBACRecName: Full=Retrovirus-related Pol polyprotein from transposon TNT 1-94; Includes: RecName: Full=Protease; Includes: RecName: Full=Reverse transcriptase; Includes: RecName: Full=Endonuclease [Nicotiana tabacum]	GO:0003964, GO:0046872, GO:0004518, GO:0006508, GO:0004519, GO:0016740, GO:0016787, GO:0090305, GO:0004190, GO:0016779, GO:0008270, GO:0008233, GO:0006278, GO:0015074, GO:0003676	-
XLOC_012774	TCONS_00033439|m.1543	-	-	-	-
XLOC_012777	TCONS_00033442|m.1439	gi|778657232|ref|XP_011650508.1|PREDICTED: uncharacterized protein LOC101212620 [Cucumis sativus] >gi|700209018|gb|KGN64114.1| hypothetical protein Csa_1G042260 [Cucumis sativus]	-	-	-
XLOC_012799	TCONS_00033537|m.1446	gi|449439337|ref|XP_004137442.1|PREDICTED: mitochondrial import receptor subunit TOM5 homolog [Cucumis sativus] >gi|659066580|ref|XP_008451171.1| PREDICTED: mitochondrial import receptor subunit TOM5 homolog [Cucumis melo] >gi|700208963|gb|KGN64059.1| hypothetical protein Csa_1G039240 [Cucumis sativus]	gi|46577135|sp|Q9SD80.3|TOM5_ARATHRecName: Full=Mitochondrial import receptor subunit TOM5 homolog; AltName: Full=Translocase of outer membrane 5 kDa subunit homolog [Arabidopsis thaliana]	-	-
XLOC_012809	TCONS_00033578|m.1478	gi|659066748|ref|XP_008459337.1|PREDICTED: uncharacterized protein LOC103498471 [Cucumis melo]	-	-	-
XLOC_012911	TCONS_00033846|m.1502	gi|659083144|ref|XP_008442206.1|PREDICTED: phosphatidylinositol-glycan biosynthesis class X protein isoform X1 [Cucumis melo]	-	-	K07541|PIGX; phosphatidylinositol glycan, class X
XLOC_012971	TCONS_00033997|m.1553	gi|700199663|gb|KGN54821.1|Proteinase inhibitor I25, cystatin [Cucumis sativus]	-	-	-
XLOC_012971	TCONS_00033999|m.1554	gi|700199663|gb|KGN54821.1|Proteinase inhibitor I25, cystatin [Cucumis sativus]	-	-	-
XLOC_012977	TCONS_00034009|m.1540	-	-	-	-
XLOC_013013	TCONS_00034091|m.1425	-	-	-	-
XLOC_013050	TCONS_00034151|m.1567	gi|659069348|ref|XP_008449359.1|PREDICTED: LOW QUALITY PROTEIN: TOM1-like protein 1 [Cucumis melo]	gi|71152119|sp|O14964.1|HGS_HUMANRecName: Full=Hepatocyte growth factor-regulated tyrosine kinase substrate; AltName: Full=Hrs; AltName: Full=Protein pp110 [Homo sapiens]	GO:0005768, GO:0070062, GO:0005769, GO:0046872, GO:0005829, GO:0016020, GO:0042176, GO:0032585, GO:0007165, GO:0030141, GO:0042059, GO:0008333, GO:0006810, GO:0005515, GO:0005737, GO:0031901, GO:0016197, GO:0010628, GO:0043231, GO:0072657, GO:0010324, GO:0061024, GO:0007173, GO:0019904, GO:1903543, GO:0008285, GO:0015031, GO:0046426, GO:0006886, GO:0006622	-
XLOC_013050	TCONS_00034152|m.1569	gi|568834654|ref|XP_006471430.1|PREDICTED: uncharacterized protein LOC102629445 [Citrus sinensis]	gi|71152119|sp|O14964.1|HGS_HUMANRecName: Full=Hepatocyte growth factor-regulated tyrosine kinase substrate; AltName: Full=Hrs; AltName: Full=Protein pp110 [Homo sapiens]	GO:0005768, GO:0070062, GO:0005769, GO:0046872, GO:0005829, GO:0016020, GO:0042176, GO:0032585, GO:0007165, GO:0030141, GO:0042059, GO:0008333, GO:0006810, GO:0005515, GO:0005737, GO:0031901, GO:0016197, GO:0010628, GO:0043231, GO:0072657, GO:0010324, GO:0061024, GO:0007173, GO:0019904, GO:1903543, GO:0008285, GO:0015031, GO:0046426, GO:0006886, GO:0006622	-
XLOC_013050	TCONS_00034152|m.1570	gi|568834654|ref|XP_006471430.1|PREDICTED: uncharacterized protein LOC102629445 [Citrus sinensis]	gi|71152119|sp|O14964.1|HGS_HUMANRecName: Full=Hepatocyte growth factor-regulated tyrosine kinase substrate; AltName: Full=Hrs; AltName: Full=Protein pp110 [Homo sapiens]	GO:0005768, GO:0070062, GO:0005769, GO:0046872, GO:0005829, GO:0016020, GO:0042176, GO:0032585, GO:0007165, GO:0030141, GO:0042059, GO:0008333, GO:0006810, GO:0005515, GO:0005737, GO:0031901, GO:0016197, GO:0010628, GO:0043231, GO:0072657, GO:0010324, GO:0061024, GO:0007173, GO:0019904, GO:1903543, GO:0008285, GO:0015031, GO:0046426, GO:0006886, GO:0006622	-
XLOC_013050	TCONS_00034153|m.1575	gi|568834654|ref|XP_006471430.1|PREDICTED: uncharacterized protein LOC102629445 [Citrus sinensis]	gi|71152119|sp|O14964.1|HGS_HUMANRecName: Full=Hepatocyte growth factor-regulated tyrosine kinase substrate; AltName: Full=Hrs; AltName: Full=Protein pp110 [Homo sapiens]	GO:0005768, GO:0070062, GO:0005769, GO:0046872, GO:0005829, GO:0016020, GO:0042176, GO:0032585, GO:0007165, GO:0030141, GO:0042059, GO:0008333, GO:0006810, GO:0005515, GO:0005737, GO:0031901, GO:0016197, GO:0010628, GO:0043231, GO:0072657, GO:0010324, GO:0061024, GO:0007173, GO:0019904, GO:1903543, GO:0008285, GO:0015031, GO:0046426, GO:0006886, GO:0006622	-
XLOC_013050	TCONS_00034153|m.1576	gi|568834654|ref|XP_006471430.1|PREDICTED: uncharacterized protein LOC102629445 [Citrus sinensis]	gi|71152119|sp|O14964.1|HGS_HUMANRecName: Full=Hepatocyte growth factor-regulated tyrosine kinase substrate; AltName: Full=Hrs; AltName: Full=Protein pp110 [Homo sapiens]	GO:0005768, GO:0070062, GO:0005769, GO:0046872, GO:0005829, GO:0016020, GO:0042176, GO:0032585, GO:0007165, GO:0030141, GO:0042059, GO:0008333, GO:0006810, GO:0005515, GO:0005737, GO:0031901, GO:0016197, GO:0010628, GO:0043231, GO:0072657, GO:0010324, GO:0061024, GO:0007173, GO:0019904, GO:1903543, GO:0008285, GO:0015031, GO:0046426, GO:0006886, GO:0006622	-
XLOC_013050	TCONS_00034154|m.1571	gi|659069348|ref|XP_008449359.1|PREDICTED: LOW QUALITY PROTEIN: TOM1-like protein 1 [Cucumis melo]	gi|71152119|sp|O14964.1|HGS_HUMANRecName: Full=Hepatocyte growth factor-regulated tyrosine kinase substrate; AltName: Full=Hrs; AltName: Full=Protein pp110 [Homo sapiens]	GO:0005768, GO:0070062, GO:0005769, GO:0046872, GO:0005829, GO:0016020, GO:0042176, GO:0032585, GO:0007165, GO:0030141, GO:0042059, GO:0008333, GO:0006810, GO:0005515, GO:0005737, GO:0031901, GO:0016197, GO:0010628, GO:0043231, GO:0072657, GO:0010324, GO:0061024, GO:0007173, GO:0019904, GO:1903543, GO:0008285, GO:0015031, GO:0046426, GO:0006886, GO:0006622	-
XLOC_013050	TCONS_00034155|m.1568	gi|659069348|ref|XP_008449359.1|PREDICTED: LOW QUALITY PROTEIN: TOM1-like protein 1 [Cucumis melo]	gi|71152119|sp|O14964.1|HGS_HUMANRecName: Full=Hepatocyte growth factor-regulated tyrosine kinase substrate; AltName: Full=Hrs; AltName: Full=Protein pp110 [Homo sapiens]	GO:0005768, GO:0070062, GO:0005769, GO:0046872, GO:0005829, GO:0016020, GO:0042176, GO:0032585, GO:0007165, GO:0030141, GO:0042059, GO:0008333, GO:0006810, GO:0005515, GO:0005737, GO:0031901, GO:0016197, GO:0010628, GO:0043231, GO:0072657, GO:0010324, GO:0061024, GO:0007173, GO:0019904, GO:1903543, GO:0008285, GO:0015031, GO:0046426, GO:0006886, GO:0006622	-
XLOC_013050	TCONS_00034156|m.1573	gi|568834654|ref|XP_006471430.1|PREDICTED: uncharacterized protein LOC102629445 [Citrus sinensis]	gi|71152119|sp|O14964.1|HGS_HUMANRecName: Full=Hepatocyte growth factor-regulated tyrosine kinase substrate; AltName: Full=Hrs; AltName: Full=Protein pp110 [Homo sapiens]	GO:0005768, GO:0070062, GO:0005769, GO:0046872, GO:0005829, GO:0016020, GO:0042176, GO:0032585, GO:0007165, GO:0030141, GO:0042059, GO:0008333, GO:0006810, GO:0005515, GO:0005737, GO:0031901, GO:0016197, GO:0010628, GO:0043231, GO:0072657, GO:0010324, GO:0061024, GO:0007173, GO:0019904, GO:1903543, GO:0008285, GO:0015031, GO:0046426, GO:0006886, GO:0006622	-
XLOC_013050	TCONS_00034156|m.1574	gi|568834654|ref|XP_006471430.1|PREDICTED: uncharacterized protein LOC102629445 [Citrus sinensis]	gi|71152119|sp|O14964.1|HGS_HUMANRecName: Full=Hepatocyte growth factor-regulated tyrosine kinase substrate; AltName: Full=Hrs; AltName: Full=Protein pp110 [Homo sapiens]	GO:0005768, GO:0070062, GO:0005769, GO:0046872, GO:0005829, GO:0016020, GO:0042176, GO:0032585, GO:0007165, GO:0030141, GO:0042059, GO:0008333, GO:0006810, GO:0005515, GO:0005737, GO:0031901, GO:0016197, GO:0010628, GO:0043231, GO:0072657, GO:0010324, GO:0061024, GO:0007173, GO:0019904, GO:1903543, GO:0008285, GO:0015031, GO:0046426, GO:0006886, GO:0006622	-
XLOC_013050	TCONS_00034157|m.1572	gi|659069348|ref|XP_008449359.1|PREDICTED: LOW QUALITY PROTEIN: TOM1-like protein 1 [Cucumis melo]	gi|71152119|sp|O14964.1|HGS_HUMANRecName: Full=Hepatocyte growth factor-regulated tyrosine kinase substrate; AltName: Full=Hrs; AltName: Full=Protein pp110 [Homo sapiens]	GO:0005768, GO:0070062, GO:0005769, GO:0046872, GO:0005829, GO:0016020, GO:0042176, GO:0032585, GO:0007165, GO:0030141, GO:0042059, GO:0008333, GO:0006810, GO:0005515, GO:0005737, GO:0031901, GO:0016197, GO:0010628, GO:0043231, GO:0072657, GO:0010324, GO:0061024, GO:0007173, GO:0019904, GO:1903543, GO:0008285, GO:0015031, GO:0046426, GO:0006886, GO:0006622	-
XLOC_013052	TCONS_00034159|m.1564	gi|449453195|ref|XP_004144344.1|PREDICTED: probable thiol methyltransferase 2 [Cucumis sativus] >gi|700199580|gb|KGN54738.1| hypothetical protein Csa_4G439050 [Cucumis sativus]	gi|75323116|sp|Q6AWU6.1|HOL3_ARATHRecName: Full=Probable thiol methyltransferase 2; AltName: Full=Protein HARMLESS TO OZONE LAYER 3; Short=AtHOL3 [Arabidopsis thaliana]	GO:0005737, GO:0009507, GO:0018708, GO:0005829, GO:0009941, GO:0008168, GO:0032259	-
XLOC_013052	TCONS_00034160|m.1561	gi|449453195|ref|XP_004144344.1|PREDICTED: probable thiol methyltransferase 2 [Cucumis sativus] >gi|700199580|gb|KGN54738.1| hypothetical protein Csa_4G439050 [Cucumis sativus]	gi|75323116|sp|Q6AWU6.1|HOL3_ARATHRecName: Full=Probable thiol methyltransferase 2; AltName: Full=Protein HARMLESS TO OZONE LAYER 3; Short=AtHOL3 [Arabidopsis thaliana]	GO:0005737, GO:0009507, GO:0018708, GO:0005829, GO:0009941, GO:0008168, GO:0032259	-
XLOC_013052	TCONS_00034161|m.1562	gi|449453195|ref|XP_004144344.1|PREDICTED: probable thiol methyltransferase 2 [Cucumis sativus] >gi|700199580|gb|KGN54738.1| hypothetical protein Csa_4G439050 [Cucumis sativus]	gi|75323116|sp|Q6AWU6.1|HOL3_ARATHRecName: Full=Probable thiol methyltransferase 2; AltName: Full=Protein HARMLESS TO OZONE LAYER 3; Short=AtHOL3 [Arabidopsis thaliana]	GO:0005737, GO:0009507, GO:0018708, GO:0005829, GO:0009941, GO:0008168, GO:0032259	-
XLOC_013052	TCONS_00034161|m.1563	gi|449453195|ref|XP_004144344.1|PREDICTED: probable thiol methyltransferase 2 [Cucumis sativus] >gi|700199580|gb|KGN54738.1| hypothetical protein Csa_4G439050 [Cucumis sativus]	gi|75323116|sp|Q6AWU6.1|HOL3_ARATHRecName: Full=Probable thiol methyltransferase 2; AltName: Full=Protein HARMLESS TO OZONE LAYER 3; Short=AtHOL3 [Arabidopsis thaliana]	GO:0005737, GO:0009507, GO:0018708, GO:0005829, GO:0009941, GO:0008168, GO:0032259	-
XLOC_013052	TCONS_00034162|m.1560	gi|449453195|ref|XP_004144344.1|PREDICTED: probable thiol methyltransferase 2 [Cucumis sativus] >gi|700199580|gb|KGN54738.1| hypothetical protein Csa_4G439050 [Cucumis sativus]	gi|75323116|sp|Q6AWU6.1|HOL3_ARATHRecName: Full=Probable thiol methyltransferase 2; AltName: Full=Protein HARMLESS TO OZONE LAYER 3; Short=AtHOL3 [Arabidopsis thaliana]	GO:0005737, GO:0009507, GO:0018708, GO:0005829, GO:0009941, GO:0008168, GO:0032259	-
XLOC_013053	TCONS_00034163|m.1456	gi|778694790|ref|XP_011653865.1|PREDICTED: uncharacterized protein LOC101222649 isoform X2 [Cucumis sativus]	gi|3041672|sp|P52026.2|DPO1_GEOSERecName: Full=DNA polymerase I; Short=POL I [Geobacillus stearothermophilus]	GO:0003677, GO:0003887, GO:0008408, GO:0004527, GO:0003824, GO:0004518, GO:0016740, GO:0071897, GO:0016787, GO:0006281, GO:0090305, GO:0006260, GO:0016779, GO:0006261, GO:0006139, GO:0006974, GO:0003676	-
XLOC_013365	TCONS_00035011|m.1454	gi|659066872|ref|XP_008465255.1|PREDICTED: uncharacterized protein LOC103502878 [Cucumis melo] >gi|659066874|ref|XP_008465309.1| PREDICTED: uncharacterized protein LOC103502878 [Cucumis melo] >gi|659066876|ref|XP_008465381.1| PREDICTED: uncharacterized protein LOC103502878 [Cucumis melo] >gi|659066878|ref|XP_008465457.1| PREDICTED: uncharacterized protein LOC103502878 [Cucumis melo] >gi|659066880…	gi|205831681|sp|B0BN95.1|HARB1_RATRecName: Full=Putative nuclease HARBI1; AltName: Full=Harbinger transposase-derived nuclease [Rattus norvegicus]	GO:0090305, GO:0005737, GO:0005813, GO:0004518, GO:0046872, GO:0005634	-
XLOC_013365	TCONS_00035012|m.1453	gi|659066872|ref|XP_008465255.1|PREDICTED: uncharacterized protein LOC103502878 [Cucumis melo] >gi|659066874|ref|XP_008465309.1| PREDICTED: uncharacterized protein LOC103502878 [Cucumis melo] >gi|659066876|ref|XP_008465381.1| PREDICTED: uncharacterized protein LOC103502878 [Cucumis melo] >gi|659066878|ref|XP_008465457.1| PREDICTED: uncharacterized protein LOC103502878 [Cucumis melo] >gi|659066880…	gi|205831681|sp|B0BN95.1|HARB1_RATRecName: Full=Putative nuclease HARBI1; AltName: Full=Harbinger transposase-derived nuclease [Rattus norvegicus]	GO:0090305, GO:0005737, GO:0005813, GO:0004518, GO:0046872, GO:0005634	-
XLOC_013365	TCONS_00035013|m.1455	gi|659066872|ref|XP_008465255.1|PREDICTED: uncharacterized protein LOC103502878 [Cucumis melo] >gi|659066874|ref|XP_008465309.1| PREDICTED: uncharacterized protein LOC103502878 [Cucumis melo] >gi|659066876|ref|XP_008465381.1| PREDICTED: uncharacterized protein LOC103502878 [Cucumis melo] >gi|659066878|ref|XP_008465457.1| PREDICTED: uncharacterized protein LOC103502878 [Cucumis melo] >gi|659066880…	gi|205831681|sp|B0BN95.1|HARB1_RATRecName: Full=Putative nuclease HARBI1; AltName: Full=Harbinger transposase-derived nuclease [Rattus norvegicus]	GO:0090305, GO:0005737, GO:0005813, GO:0004518, GO:0046872, GO:0005634	-
XLOC_013379	TCONS_00035060|m.1445	gi|700209040|gb|KGN64136.1|hypothetical protein Csa_1G042480 [Cucumis sativus]	-	-	-
XLOC_013381	TCONS_00035064|m.1490	gi|147798869|emb|CAN61630.1|hypothetical protein VITISV_003191 [Vitis vinifera]	gi|130582|sp|P10978.1|POLX_TOBACRecName: Full=Retrovirus-related Pol polyprotein from transposon TNT 1-94; Includes: RecName: Full=Protease; Includes: RecName: Full=Reverse transcriptase; Includes: RecName: Full=Endonuclease [Nicotiana tabacum]	GO:0003964, GO:0046872, GO:0004518, GO:0006508, GO:0004519, GO:0016740, GO:0016787, GO:0090305, GO:0004190, GO:0016779, GO:0008270, GO:0008233, GO:0006278, GO:0015074, GO:0003676	-
XLOC_013381	TCONS_00035064|m.1491	gi|147798869|emb|CAN61630.1|hypothetical protein VITISV_003191 [Vitis vinifera]	gi|130582|sp|P10978.1|POLX_TOBACRecName: Full=Retrovirus-related Pol polyprotein from transposon TNT 1-94; Includes: RecName: Full=Protease; Includes: RecName: Full=Reverse transcriptase; Includes: RecName: Full=Endonuclease [Nicotiana tabacum]	GO:0003964, GO:0046872, GO:0004518, GO:0006508, GO:0004519, GO:0016740, GO:0016787, GO:0090305, GO:0004190, GO:0016779, GO:0008270, GO:0008233, GO:0006278, GO:0015074, GO:0003676	-
XLOC_013469	TCONS_00035299|m.1544	gi|147792850|emb|CAN68802.1|hypothetical protein VITISV_008809 [Vitis vinifera]	gi|125987635|sp|P0C2F6.1|RNHX1_ARATHRecName: Full=Putative ribonuclease H protein At1g65750 [Arabidopsis thaliana]	-	-
XLOC_013469	TCONS_00035299|m.1545	gi|147792850|emb|CAN68802.1|hypothetical protein VITISV_008809 [Vitis vinifera]	gi|125987635|sp|P0C2F6.1|RNHX1_ARATHRecName: Full=Putative ribonuclease H protein At1g65750 [Arabidopsis thaliana]	-	-
XLOC_013469	TCONS_00035299|m.1546	gi|147792850|emb|CAN68802.1|hypothetical protein VITISV_008809 [Vitis vinifera]	gi|125987635|sp|P0C2F6.1|RNHX1_ARATHRecName: Full=Putative ribonuclease H protein At1g65750 [Arabidopsis thaliana]	-	-
XLOC_013469	TCONS_00035299|m.1547	gi|147792850|emb|CAN68802.1|hypothetical protein VITISV_008809 [Vitis vinifera]	gi|125987635|sp|P0C2F6.1|RNHX1_ARATHRecName: Full=Putative ribonuclease H protein At1g65750 [Arabidopsis thaliana]	-	-
XLOC_013469	TCONS_00035299|m.1549	gi|147792850|emb|CAN68802.1|hypothetical protein VITISV_008809 [Vitis vinifera]	gi|125987635|sp|P0C2F6.1|RNHX1_ARATHRecName: Full=Putative ribonuclease H protein At1g65750 [Arabidopsis thaliana]	-	-
XLOC_013469	TCONS_00035299|m.1550	gi|147792850|emb|CAN68802.1|hypothetical protein VITISV_008809 [Vitis vinifera]	gi|125987635|sp|P0C2F6.1|RNHX1_ARATHRecName: Full=Putative ribonuclease H protein At1g65750 [Arabidopsis thaliana]	-	-
XLOC_013469	TCONS_00035299|m.1552	gi|147792850|emb|CAN68802.1|hypothetical protein VITISV_008809 [Vitis vinifera]	gi|125987635|sp|P0C2F6.1|RNHX1_ARATHRecName: Full=Putative ribonuclease H protein At1g65750 [Arabidopsis thaliana]	-	-
XLOC_013471	TCONS_00035301|m.1466	gi|659066224|ref|XP_008440493.1|PREDICTED: chaperone protein dnaJ 1, mitochondrial isoform X2 [Cucumis melo]	gi|226735609|sp|B1XQF6.1|DNAJ_SYNP2RecName: Full=Chaperone protein DnaJ [Synechococcus sp. PCC 7002]	GO:0031072, GO:0006260, GO:0005737, GO:0008270, GO:0009408, GO:0046872, GO:0051082, GO:0005524, GO:0006457	K03686|dnaJ; molecular chaperone DnaJ
XLOC_013471	TCONS_00035301|m.1467	gi|659066224|ref|XP_008440493.1|PREDICTED: chaperone protein dnaJ 1, mitochondrial isoform X2 [Cucumis melo]	gi|226735609|sp|B1XQF6.1|DNAJ_SYNP2RecName: Full=Chaperone protein DnaJ [Synechococcus sp. PCC 7002]	GO:0031072, GO:0006260, GO:0005737, GO:0008270, GO:0009408, GO:0046872, GO:0051082, GO:0005524, GO:0006457	-
XLOC_013471	TCONS_00035301|m.1468	gi|659066224|ref|XP_008440493.1|PREDICTED: chaperone protein dnaJ 1, mitochondrial isoform X2 [Cucumis melo]	gi|226735609|sp|B1XQF6.1|DNAJ_SYNP2RecName: Full=Chaperone protein DnaJ [Synechococcus sp. PCC 7002]	GO:0031072, GO:0006260, GO:0005737, GO:0008270, GO:0009408, GO:0046872, GO:0051082, GO:0005524, GO:0006457	-
XLOC_013471	TCONS_00035301|m.1469	gi|659066224|ref|XP_008440493.1|PREDICTED: chaperone protein dnaJ 1, mitochondrial isoform X2 [Cucumis melo]	gi|226735609|sp|B1XQF6.1|DNAJ_SYNP2RecName: Full=Chaperone protein DnaJ [Synechococcus sp. PCC 7002]	GO:0031072, GO:0006260, GO:0005737, GO:0008270, GO:0009408, GO:0046872, GO:0051082, GO:0005524, GO:0006457	-
XLOC_013471	TCONS_00035302|m.1470	gi|659066222|ref|XP_008439676.1|PREDICTED: chaperone protein dnaJ 1, mitochondrial isoform X1 [Cucumis melo]	gi|226735609|sp|B1XQF6.1|DNAJ_SYNP2RecName: Full=Chaperone protein DnaJ [Synechococcus sp. PCC 7002]	GO:0031072, GO:0006260, GO:0005737, GO:0008270, GO:0009408, GO:0046872, GO:0051082, GO:0005524, GO:0006457	K03686|dnaJ; molecular chaperone DnaJ
XLOC_013471	TCONS_00035302|m.1471	gi|659066222|ref|XP_008439676.1|PREDICTED: chaperone protein dnaJ 1, mitochondrial isoform X1 [Cucumis melo]	gi|226735609|sp|B1XQF6.1|DNAJ_SYNP2RecName: Full=Chaperone protein DnaJ [Synechococcus sp. PCC 7002]	GO:0031072, GO:0006260, GO:0005737, GO:0008270, GO:0009408, GO:0046872, GO:0051082, GO:0005524, GO:0006457	-
XLOC_013471	TCONS_00035302|m.1472	gi|659066222|ref|XP_008439676.1|PREDICTED: chaperone protein dnaJ 1, mitochondrial isoform X1 [Cucumis melo]	gi|226735609|sp|B1XQF6.1|DNAJ_SYNP2RecName: Full=Chaperone protein DnaJ [Synechococcus sp. PCC 7002]	GO:0031072, GO:0006260, GO:0005737, GO:0008270, GO:0009408, GO:0046872, GO:0051082, GO:0005524, GO:0006457	-
XLOC_013471	TCONS_00035302|m.1473	gi|659066222|ref|XP_008439676.1|PREDICTED: chaperone protein dnaJ 1, mitochondrial isoform X1 [Cucumis melo]	gi|226735609|sp|B1XQF6.1|DNAJ_SYNP2RecName: Full=Chaperone protein DnaJ [Synechococcus sp. PCC 7002]	GO:0031072, GO:0006260, GO:0005737, GO:0008270, GO:0009408, GO:0046872, GO:0051082, GO:0005524, GO:0006457	-
XLOC_013471	TCONS_00035303|m.1476	gi|659066224|ref|XP_008440493.1|PREDICTED: chaperone protein dnaJ 1, mitochondrial isoform X2 [Cucumis melo]	gi|226735557|sp|B7KEJ8.1|DNAJ_CYAP7RecName: Full=Chaperone protein DnaJ [Cyanothece sp. PCC 7424]	GO:0031072, GO:0006260, GO:0005737, GO:0009408, GO:0008270, GO:0046872, GO:0051082, GO:0005524, GO:0006457	-
XLOC_013471	TCONS_00035303|m.1477	gi|659066226|ref|XP_008441271.1|PREDICTED: chaperone protein dnaJ 1, mitochondrial isoform X3 [Cucumis melo]	gi|226735609|sp|B1XQF6.1|DNAJ_SYNP2RecName: Full=Chaperone protein DnaJ [Synechococcus sp. PCC 7002]	GO:0031072, GO:0006260, GO:0005737, GO:0008270, GO:0009408, GO:0046872, GO:0051082, GO:0005524, GO:0006457	-
XLOC_013471	TCONS_00035304|m.1464	gi|659066222|ref|XP_008439676.1|PREDICTED: chaperone protein dnaJ 1, mitochondrial isoform X1 [Cucumis melo]	gi|62899995|sp|Q7VEJ6.1|DNAJ_PROMARecName: Full=Chaperone protein DnaJ [Prochlorococcus marinus subsp. marinus str. CCMP1375]	GO:0031072, GO:0006260, GO:0005737, GO:0008270, GO:0009408, GO:0046872, GO:0051082, GO:0005524, GO:0006457	K03686|dnaJ; molecular chaperone DnaJ
XLOC_013471	TCONS_00035304|m.1465	gi|659066222|ref|XP_008439676.1|PREDICTED: chaperone protein dnaJ 1, mitochondrial isoform X1 [Cucumis melo]	gi|62899995|sp|Q7VEJ6.1|DNAJ_PROMARecName: Full=Chaperone protein DnaJ [Prochlorococcus marinus subsp. marinus str. CCMP1375]	GO:0031072, GO:0006260, GO:0005737, GO:0008270, GO:0009408, GO:0046872, GO:0051082, GO:0005524, GO:0006457	-
XLOC_013471	TCONS_00035305|m.1475	gi|659066224|ref|XP_008440493.1|PREDICTED: chaperone protein dnaJ 1, mitochondrial isoform X2 [Cucumis melo]	gi|254777952|sp|B1WVR2.1|DNAJ_CYAA5RecName: Full=Chaperone protein DnaJ [Cyanothece sp. ATCC 51142]	GO:0031072, GO:0006260, GO:0005737, GO:0008270, GO:0009408, GO:0046872, GO:0051082, GO:0005524, GO:0006457	K03686|dnaJ; molecular chaperone DnaJ
XLOC_013471	TCONS_00035306|m.1474	gi|659066226|ref|XP_008441271.1|PREDICTED: chaperone protein dnaJ 1, mitochondrial isoform X3 [Cucumis melo]	gi|226735609|sp|B1XQF6.1|DNAJ_SYNP2RecName: Full=Chaperone protein DnaJ [Synechococcus sp. PCC 7002]	GO:0031072, GO:0006260, GO:0005737, GO:0008270, GO:0009408, GO:0046872, GO:0051082, GO:0005524, GO:0006457	-
XLOC_013471	TCONS_00035307|m.1463	gi|659066224|ref|XP_008440493.1|PREDICTED: chaperone protein dnaJ 1, mitochondrial isoform X2 [Cucumis melo]	-	-	-
XLOC_013480	TCONS_00035316|m.1435	gi|659127634|ref|XP_008463805.1|PREDICTED: LOW QUALITY PROTEIN: uncharacterized protein LOC103501860 [Cucumis melo]	gi|134034966|sp|Q99315.3|YG31B_YEASTRecName: Full=Transposon Ty3-G Gag-Pol polyprotein; AltName: Full=Gag3-Pol3; AltName: Full=Transposon Ty3-1 TYA-TYB polyprotein; Contains: RecName: Full=Capsid protein; Short=CA; AltName: Full=p24; Contains: RecName: Full=Spacer peptide p3; Contains: RecName: Full=Nucleocapsid protein p11; Short=NC; Contains: RecName: Full=Ty3 protease; Short=PR; AltName: Full=…	-	-
XLOC_013481	TCONS_00035317|m.1555	-	-	-	-
XLOC_013481	TCONS_00035317|m.1556	-	-	-	-
XLOC_013482	TCONS_00035318|m.1558	gi|700198662|gb|KGN53820.1|Acetate kinase [Cucumis sativus]	-	-	-
XLOC_013483	TCONS_00035319|m.1557	-	-	-	-
XLOC_013485	TCONS_00035321|m.1479	-	-	-	-
XLOC_013485	TCONS_00035321|m.1480	-	-	-	-
XLOC_013493	TCONS_00035329|m.1577	-	-	-	-
XLOC_013495	TCONS_00035331|m.1422	-	-	-	-
XLOC_013523	TCONS_00035359|m.1533	-	-	-	-
XLOC_013541	TCONS_00035377|m.1580	gi|659134102|ref|XP_008467029.1|PREDICTED: uncharacterized protein LOC103504456, partial [Cucumis melo]	gi|130398|sp|P20825.1|POL2_DROMERecName: Full=Retrovirus-related Pol polyprotein from transposon 297; Includes: RecName: Full=Protease; Includes: RecName: Full=Reverse transcriptase; Includes: RecName: Full=Endonuclease [Drosophila melanogaster]	-	-
XLOC_013542	TCONS_00035378|m.1539	gi|147807720|emb|CAN66553.1|hypothetical protein VITISV_018166 [Vitis vinifera]	gi|130582|sp|P10978.1|POLX_TOBACRecName: Full=Retrovirus-related Pol polyprotein from transposon TNT 1-94; Includes: RecName: Full=Protease; Includes: RecName: Full=Reverse transcriptase; Includes: RecName: Full=Endonuclease [Nicotiana tabacum]	GO:0003964, GO:0046872, GO:0004518, GO:0006508, GO:0004519, GO:0016740, GO:0016787, GO:0090305, GO:0004190, GO:0016779, GO:0008270, GO:0008233, GO:0006278, GO:0015074, GO:0003676	-
XLOC_013543	TCONS_00035379|m.1433	gi|659092406|ref|XP_008447047.1|PREDICTED: polyol transporter 5-like [Cucumis melo]	gi|118573108|sp|Q8VZ80.2|PLT5_ARATHRecName: Full=Polyol transporter 5; AltName: Full=Protein POLYOL TRANSPORTER 5; Short=AtPLT5; AltName: Full=Sugar-proton symporter PLT5 [Arabidopsis thaliana]	-	-
XLOC_013544	TCONS_00035380|m.1457	gi|700199520|gb|KGN54678.1|hypothetical protein Csa_4G420190 [Cucumis sativus]	-	-	-
XLOC_013550	TCONS_00035386|m.1423	-	-	-	-
XLOC_013562	TCONS_00035398|m.1566	-	-	-	-
XLOC_013580	TCONS_00035497|m.1719	gi|659074759|ref|XP_008437781.1|PREDICTED: LOW QUALITY PROTEIN: uncharacterized protein LOC103483113 [Cucumis melo]	gi|59800139|sp|Q8NDF8.2|PAPD5_HUMANRecName: Full=Non-canonical poly(A) RNA polymerase PAPD5; AltName: Full=PAP-associated domain-containing protein 5; AltName: Full=Terminal uridylyltransferase 3; Short=TUTase 3; AltName: Full=Topoisomerase-related function protein 4-2; Short=TRF4-2 [Homo sapiens]	GO:0003677, GO:0003887, GO:0071044, GO:0005737, GO:0051301, GO:0046872, GO:0016740, GO:0071897, GO:0016779, GO:0007067, GO:0007049, GO:0006364, GO:0006397, GO:0005575, GO:0044822, GO:0004652, GO:0005730, GO:0005634	-
XLOC_013580	TCONS_00035497|m.1720	gi|659074759|ref|XP_008437781.1|PREDICTED: LOW QUALITY PROTEIN: uncharacterized protein LOC103483113 [Cucumis melo]	gi|59800139|sp|Q8NDF8.2|PAPD5_HUMANRecName: Full=Non-canonical poly(A) RNA polymerase PAPD5; AltName: Full=PAP-associated domain-containing protein 5; AltName: Full=Terminal uridylyltransferase 3; Short=TUTase 3; AltName: Full=Topoisomerase-related function protein 4-2; Short=TRF4-2 [Homo sapiens]	GO:0003677, GO:0003887, GO:0071044, GO:0005737, GO:0051301, GO:0046872, GO:0016740, GO:0071897, GO:0016779, GO:0007067, GO:0007049, GO:0006364, GO:0006397, GO:0005575, GO:0044822, GO:0004652, GO:0005730, GO:0005634	-
XLOC_013580	TCONS_00035497|m.1721	gi|659074759|ref|XP_008437781.1|PREDICTED: LOW QUALITY PROTEIN: uncharacterized protein LOC103483113 [Cucumis melo]	gi|59800139|sp|Q8NDF8.2|PAPD5_HUMANRecName: Full=Non-canonical poly(A) RNA polymerase PAPD5; AltName: Full=PAP-associated domain-containing protein 5; AltName: Full=Terminal uridylyltransferase 3; Short=TUTase 3; AltName: Full=Topoisomerase-related function protein 4-2; Short=TRF4-2 [Homo sapiens]	GO:0003677, GO:0003887, GO:0071044, GO:0005737, GO:0051301, GO:0046872, GO:0016740, GO:0071897, GO:0016779, GO:0007067, GO:0007049, GO:0006364, GO:0006397, GO:0005575, GO:0044822, GO:0004652, GO:0005730, GO:0005634	-
XLOC_013580	TCONS_00035498|m.1716	gi|659074759|ref|XP_008437781.1|PREDICTED: LOW QUALITY PROTEIN: uncharacterized protein LOC103483113 [Cucumis melo]	gi|59800139|sp|Q8NDF8.2|PAPD5_HUMANRecName: Full=Non-canonical poly(A) RNA polymerase PAPD5; AltName: Full=PAP-associated domain-containing protein 5; AltName: Full=Terminal uridylyltransferase 3; Short=TUTase 3; AltName: Full=Topoisomerase-related function protein 4-2; Short=TRF4-2 [Homo sapiens]	GO:0003677, GO:0003887, GO:0071044, GO:0005737, GO:0051301, GO:0046872, GO:0016740, GO:0071897, GO:0016779, GO:0007067, GO:0007049, GO:0006364, GO:0006397, GO:0005575, GO:0044822, GO:0004652, GO:0005730, GO:0005634	-
XLOC_013580	TCONS_00035498|m.1717	gi|659074759|ref|XP_008437781.1|PREDICTED: LOW QUALITY PROTEIN: uncharacterized protein LOC103483113 [Cucumis melo]	gi|59800139|sp|Q8NDF8.2|PAPD5_HUMANRecName: Full=Non-canonical poly(A) RNA polymerase PAPD5; AltName: Full=PAP-associated domain-containing protein 5; AltName: Full=Terminal uridylyltransferase 3; Short=TUTase 3; AltName: Full=Topoisomerase-related function protein 4-2; Short=TRF4-2 [Homo sapiens]	GO:0003677, GO:0003887, GO:0071044, GO:0005737, GO:0051301, GO:0046872, GO:0016740, GO:0071897, GO:0016779, GO:0007067, GO:0007049, GO:0006364, GO:0006397, GO:0005575, GO:0044822, GO:0004652, GO:0005730, GO:0005634	-
XLOC_013580	TCONS_00035498|m.1718	gi|659074759|ref|XP_008437781.1|PREDICTED: LOW QUALITY PROTEIN: uncharacterized protein LOC103483113 [Cucumis melo]	gi|59800139|sp|Q8NDF8.2|PAPD5_HUMANRecName: Full=Non-canonical poly(A) RNA polymerase PAPD5; AltName: Full=PAP-associated domain-containing protein 5; AltName: Full=Terminal uridylyltransferase 3; Short=TUTase 3; AltName: Full=Topoisomerase-related function protein 4-2; Short=TRF4-2 [Homo sapiens]	GO:0003677, GO:0003887, GO:0071044, GO:0005737, GO:0051301, GO:0046872, GO:0016740, GO:0071897, GO:0016779, GO:0007067, GO:0007049, GO:0006364, GO:0006397, GO:0005575, GO:0044822, GO:0004652, GO:0005730, GO:0005634	-
XLOC_013580	TCONS_00035499|m.1722	gi|659074759|ref|XP_008437781.1|PREDICTED: LOW QUALITY PROTEIN: uncharacterized protein LOC103483113 [Cucumis melo]	gi|59800139|sp|Q8NDF8.2|PAPD5_HUMANRecName: Full=Non-canonical poly(A) RNA polymerase PAPD5; AltName: Full=PAP-associated domain-containing protein 5; AltName: Full=Terminal uridylyltransferase 3; Short=TUTase 3; AltName: Full=Topoisomerase-related function protein 4-2; Short=TRF4-2 [Homo sapiens]	GO:0003677, GO:0003887, GO:0071044, GO:0005737, GO:0051301, GO:0046872, GO:0016740, GO:0071897, GO:0016779, GO:0007067, GO:0007049, GO:0006364, GO:0006397, GO:0005575, GO:0044822, GO:0004652, GO:0005730, GO:0005634	-
XLOC_013580	TCONS_00035499|m.1723	gi|659074759|ref|XP_008437781.1|PREDICTED: LOW QUALITY PROTEIN: uncharacterized protein LOC103483113 [Cucumis melo]	gi|59800139|sp|Q8NDF8.2|PAPD5_HUMANRecName: Full=Non-canonical poly(A) RNA polymerase PAPD5; AltName: Full=PAP-associated domain-containing protein 5; AltName: Full=Terminal uridylyltransferase 3; Short=TUTase 3; AltName: Full=Topoisomerase-related function protein 4-2; Short=TRF4-2 [Homo sapiens]	GO:0003677, GO:0003887, GO:0071044, GO:0005737, GO:0051301, GO:0046872, GO:0016740, GO:0071897, GO:0016779, GO:0007067, GO:0007049, GO:0006364, GO:0006397, GO:0005575, GO:0044822, GO:0004652, GO:0005730, GO:0005634	-
XLOC_013580	TCONS_00035499|m.1724	gi|659074759|ref|XP_008437781.1|PREDICTED: LOW QUALITY PROTEIN: uncharacterized protein LOC103483113 [Cucumis melo]	gi|59800139|sp|Q8NDF8.2|PAPD5_HUMANRecName: Full=Non-canonical poly(A) RNA polymerase PAPD5; AltName: Full=PAP-associated domain-containing protein 5; AltName: Full=Terminal uridylyltransferase 3; Short=TUTase 3; AltName: Full=Topoisomerase-related function protein 4-2; Short=TRF4-2 [Homo sapiens]	GO:0003677, GO:0003887, GO:0071044, GO:0005737, GO:0051301, GO:0046872, GO:0016740, GO:0071897, GO:0016779, GO:0007067, GO:0007049, GO:0006364, GO:0006397, GO:0005575, GO:0044822, GO:0004652, GO:0005730, GO:0005634	-
XLOC_013580	TCONS_00035500|m.1713	gi|659074759|ref|XP_008437781.1|PREDICTED: LOW QUALITY PROTEIN: uncharacterized protein LOC103483113 [Cucumis melo]	gi|59800139|sp|Q8NDF8.2|PAPD5_HUMANRecName: Full=Non-canonical poly(A) RNA polymerase PAPD5; AltName: Full=PAP-associated domain-containing protein 5; AltName: Full=Terminal uridylyltransferase 3; Short=TUTase 3; AltName: Full=Topoisomerase-related function protein 4-2; Short=TRF4-2 [Homo sapiens]	GO:0003677, GO:0003887, GO:0071044, GO:0005737, GO:0051301, GO:0046872, GO:0016740, GO:0071897, GO:0016779, GO:0007067, GO:0007049, GO:0006364, GO:0006397, GO:0005575, GO:0044822, GO:0004652, GO:0005730, GO:0005634	-
XLOC_013580	TCONS_00035501|m.1714	gi|659074759|ref|XP_008437781.1|PREDICTED: LOW QUALITY PROTEIN: uncharacterized protein LOC103483113 [Cucumis melo]	gi|59800139|sp|Q8NDF8.2|PAPD5_HUMANRecName: Full=Non-canonical poly(A) RNA polymerase PAPD5; AltName: Full=PAP-associated domain-containing protein 5; AltName: Full=Terminal uridylyltransferase 3; Short=TUTase 3; AltName: Full=Topoisomerase-related function protein 4-2; Short=TRF4-2 [Homo sapiens]	GO:0003677, GO:0003887, GO:0071044, GO:0005737, GO:0051301, GO:0046872, GO:0016740, GO:0071897, GO:0016779, GO:0007067, GO:0007049, GO:0006364, GO:0006397, GO:0005575, GO:0044822, GO:0004652, GO:0005730, GO:0005634	-
XLOC_013580	TCONS_00035501|m.1715	gi|659074759|ref|XP_008437781.1|PREDICTED: LOW QUALITY PROTEIN: uncharacterized protein LOC103483113 [Cucumis melo]	gi|59800139|sp|Q8NDF8.2|PAPD5_HUMANRecName: Full=Non-canonical poly(A) RNA polymerase PAPD5; AltName: Full=PAP-associated domain-containing protein 5; AltName: Full=Terminal uridylyltransferase 3; Short=TUTase 3; AltName: Full=Topoisomerase-related function protein 4-2; Short=TRF4-2 [Homo sapiens]	GO:0003677, GO:0003887, GO:0071044, GO:0005737, GO:0051301, GO:0046872, GO:0016740, GO:0071897, GO:0016779, GO:0007067, GO:0007049, GO:0006364, GO:0006397, GO:0005575, GO:0044822, GO:0004652, GO:0005730, GO:0005634	-
XLOC_013580	TCONS_00035502|m.1711	gi|659074759|ref|XP_008437781.1|PREDICTED: LOW QUALITY PROTEIN: uncharacterized protein LOC103483113 [Cucumis melo]	gi|59800139|sp|Q8NDF8.2|PAPD5_HUMANRecName: Full=Non-canonical poly(A) RNA polymerase PAPD5; AltName: Full=PAP-associated domain-containing protein 5; AltName: Full=Terminal uridylyltransferase 3; Short=TUTase 3; AltName: Full=Topoisomerase-related function protein 4-2; Short=TRF4-2 [Homo sapiens]	GO:0003677, GO:0003887, GO:0071044, GO:0005737, GO:0051301, GO:0046872, GO:0016740, GO:0071897, GO:0016779, GO:0007067, GO:0007049, GO:0006364, GO:0006397, GO:0005575, GO:0044822, GO:0004652, GO:0005730, GO:0005634	-
XLOC_013580	TCONS_00035502|m.1712	gi|659074759|ref|XP_008437781.1|PREDICTED: LOW QUALITY PROTEIN: uncharacterized protein LOC103483113 [Cucumis melo]	gi|59800139|sp|Q8NDF8.2|PAPD5_HUMANRecName: Full=Non-canonical poly(A) RNA polymerase PAPD5; AltName: Full=PAP-associated domain-containing protein 5; AltName: Full=Terminal uridylyltransferase 3; Short=TUTase 3; AltName: Full=Topoisomerase-related function protein 4-2; Short=TRF4-2 [Homo sapiens]	GO:0003677, GO:0003887, GO:0071044, GO:0005737, GO:0051301, GO:0046872, GO:0016740, GO:0071897, GO:0016779, GO:0007067, GO:0007049, GO:0006364, GO:0006397, GO:0005575, GO:0044822, GO:0004652, GO:0005730, GO:0005634	-
XLOC_013580	TCONS_00035503|m.1725	gi|659074759|ref|XP_008437781.1|PREDICTED: LOW QUALITY PROTEIN: uncharacterized protein LOC103483113 [Cucumis melo]	gi|59800139|sp|Q8NDF8.2|PAPD5_HUMANRecName: Full=Non-canonical poly(A) RNA polymerase PAPD5; AltName: Full=PAP-associated domain-containing protein 5; AltName: Full=Terminal uridylyltransferase 3; Short=TUTase 3; AltName: Full=Topoisomerase-related function protein 4-2; Short=TRF4-2 [Homo sapiens]	GO:0003677, GO:0003887, GO:0071044, GO:0005737, GO:0051301, GO:0046872, GO:0016740, GO:0071897, GO:0016779, GO:0007067, GO:0007049, GO:0006364, GO:0006397, GO:0005575, GO:0044822, GO:0004652, GO:0005730, GO:0005634	-
XLOC_013580	TCONS_00035503|m.1726	gi|659074759|ref|XP_008437781.1|PREDICTED: LOW QUALITY PROTEIN: uncharacterized protein LOC103483113 [Cucumis melo]	gi|59800139|sp|Q8NDF8.2|PAPD5_HUMANRecName: Full=Non-canonical poly(A) RNA polymerase PAPD5; AltName: Full=PAP-associated domain-containing protein 5; AltName: Full=Terminal uridylyltransferase 3; Short=TUTase 3; AltName: Full=Topoisomerase-related function protein 4-2; Short=TRF4-2 [Homo sapiens]	GO:0003677, GO:0003887, GO:0071044, GO:0005737, GO:0051301, GO:0046872, GO:0016740, GO:0071897, GO:0016779, GO:0007067, GO:0007049, GO:0006364, GO:0006397, GO:0005575, GO:0044822, GO:0004652, GO:0005730, GO:0005634	-
XLOC_013580	TCONS_00035503|m.1727	gi|659074759|ref|XP_008437781.1|PREDICTED: LOW QUALITY PROTEIN: uncharacterized protein LOC103483113 [Cucumis melo]	gi|59800139|sp|Q8NDF8.2|PAPD5_HUMANRecName: Full=Non-canonical poly(A) RNA polymerase PAPD5; AltName: Full=PAP-associated domain-containing protein 5; AltName: Full=Terminal uridylyltransferase 3; Short=TUTase 3; AltName: Full=Topoisomerase-related function protein 4-2; Short=TRF4-2 [Homo sapiens]	GO:0003677, GO:0003887, GO:0071044, GO:0005737, GO:0051301, GO:0046872, GO:0016740, GO:0071897, GO:0016779, GO:0007067, GO:0007049, GO:0006364, GO:0006397, GO:0005575, GO:0044822, GO:0004652, GO:0005730, GO:0005634	-
XLOC_013584	TCONS_00035508|m.1892	gi|700201229|gb|KGN56362.1|hypothetical protein Csa_3G117970 [Cucumis sativus]	-	-	-
XLOC_013659	TCONS_00035766|m.1916	gi|659075279|ref|XP_008438060.1|PREDICTED: uncharacterized protein At3g61260 [Cucumis melo]	gi|75099946|sp|O80837.1|REMO_ARATHRecName: Full=Remorin; AltName: Full=DNA-binding protein [Arabidopsis thaliana]	GO:0003677, GO:0005515, GO:0008150, GO:0005886	-
XLOC_013692	TCONS_00035882|m.1819	gi|659075462|ref|XP_008438156.1|PREDICTED: ATP-dependent DNA helicase 2 subunit KU80 [Cucumis melo]	gi|75172082|sp|Q9FQ09.1|KU80_ARATHRecName: Full=ATP-dependent DNA helicase 2 subunit KU80; AltName: Full=ATP-dependent DNA helicase 2 subunit 2; AltName: Full=ATP-dependent DNA helicase II 80 kDa subunit [Arabidopsis thaliana]	GO:0005515, GO:0051567, GO:0005737, GO:0009408, GO:0042162, GO:0016572, GO:0006281, GO:0003690, GO:0043564, GO:0015074, GO:0000723, GO:0006342, GO:0006310, GO:0003684, GO:0004003, GO:0005524, GO:0005634, GO:0006302, GO:0006303	K10885|XRCC5; ATP-dependent DNA helicase 2 subunit 2
XLOC_013692	TCONS_00035883|m.1815	gi|659075462|ref|XP_008438156.1|PREDICTED: ATP-dependent DNA helicase 2 subunit KU80 [Cucumis melo]	gi|75172082|sp|Q9FQ09.1|KU80_ARATHRecName: Full=ATP-dependent DNA helicase 2 subunit KU80; AltName: Full=ATP-dependent DNA helicase 2 subunit 2; AltName: Full=ATP-dependent DNA helicase II 80 kDa subunit [Arabidopsis thaliana]	GO:0005515, GO:0051567, GO:0005737, GO:0009408, GO:0042162, GO:0016572, GO:0006281, GO:0003690, GO:0043564, GO:0015074, GO:0000723, GO:0006342, GO:0006310, GO:0003684, GO:0004003, GO:0005524, GO:0005634, GO:0006302, GO:0006303	K10885|XRCC5; ATP-dependent DNA helicase 2 subunit 2
XLOC_013692	TCONS_00035883|m.1816	gi|659075462|ref|XP_008438156.1|PREDICTED: ATP-dependent DNA helicase 2 subunit KU80 [Cucumis melo]	gi|75172082|sp|Q9FQ09.1|KU80_ARATHRecName: Full=ATP-dependent DNA helicase 2 subunit KU80; AltName: Full=ATP-dependent DNA helicase 2 subunit 2; AltName: Full=ATP-dependent DNA helicase II 80 kDa subunit [Arabidopsis thaliana]	GO:0005515, GO:0051567, GO:0005737, GO:0009408, GO:0042162, GO:0016572, GO:0006281, GO:0003690, GO:0043564, GO:0015074, GO:0000723, GO:0006342, GO:0006310, GO:0003684, GO:0004003, GO:0005524, GO:0005634, GO:0006302, GO:0006303	K10885|XRCC5; ATP-dependent DNA helicase 2 subunit 2
XLOC_013692	TCONS_00035884|m.1817	gi|659075462|ref|XP_008438156.1|PREDICTED: ATP-dependent DNA helicase 2 subunit KU80 [Cucumis melo]	gi|75172082|sp|Q9FQ09.1|KU80_ARATHRecName: Full=ATP-dependent DNA helicase 2 subunit KU80; AltName: Full=ATP-dependent DNA helicase 2 subunit 2; AltName: Full=ATP-dependent DNA helicase II 80 kDa subunit [Arabidopsis thaliana]	GO:0005515, GO:0051567, GO:0005737, GO:0009408, GO:0042162, GO:0016572, GO:0006281, GO:0003690, GO:0043564, GO:0015074, GO:0000723, GO:0006342, GO:0006310, GO:0003684, GO:0004003, GO:0005524, GO:0005634, GO:0006302, GO:0006303	K10885|XRCC5; ATP-dependent DNA helicase 2 subunit 2
XLOC_013692	TCONS_00035884|m.1818	gi|659075462|ref|XP_008438156.1|PREDICTED: ATP-dependent DNA helicase 2 subunit KU80 [Cucumis melo]	gi|75172082|sp|Q9FQ09.1|KU80_ARATHRecName: Full=ATP-dependent DNA helicase 2 subunit KU80; AltName: Full=ATP-dependent DNA helicase 2 subunit 2; AltName: Full=ATP-dependent DNA helicase II 80 kDa subunit [Arabidopsis thaliana]	GO:0005515, GO:0051567, GO:0005737, GO:0009408, GO:0042162, GO:0016572, GO:0006281, GO:0003690, GO:0043564, GO:0015074, GO:0000723, GO:0006342, GO:0006310, GO:0003684, GO:0004003, GO:0005524, GO:0005634, GO:0006302, GO:0006303	K10885|XRCC5; ATP-dependent DNA helicase 2 subunit 2
XLOC_013704	TCONS_00035922|m.1920	gi|449432301|ref|XP_004133938.1|PREDICTED: uncharacterized protein LOC101219769 [Cucumis sativus] >gi|700201501|gb|KGN56634.1| hypothetical protein Csa_3G126970 [Cucumis sativus]	-	-	-
XLOC_013704	TCONS_00035922|m.1921	gi|449432301|ref|XP_004133938.1|PREDICTED: uncharacterized protein LOC101219769 [Cucumis sativus] >gi|700201501|gb|KGN56634.1| hypothetical protein Csa_3G126970 [Cucumis sativus]	-	-	-
XLOC_013704	TCONS_00035923|m.1923	gi|659075569|ref|XP_008438213.1|PREDICTED: uncharacterized protein LOC103483386 [Cucumis melo]	-	-	-
XLOC_013704	TCONS_00035924|m.1918	gi|449432301|ref|XP_004133938.1|PREDICTED: uncharacterized protein LOC101219769 [Cucumis sativus] >gi|700201501|gb|KGN56634.1| hypothetical protein Csa_3G126970 [Cucumis sativus]	-	-	-
XLOC_013706	TCONS_00035934|m.1746	gi|778677557|ref|XP_011650812.1|PREDICTED: light-mediated development protein DET1 isoform X1 [Cucumis sativus]	gi|55976635|sp|Q9ZNU6.1|DET1_SOLLCRecName: Full=Light-mediated development protein DET1; AltName: Full=Deetiolated1 homolog; AltName: Full=High pigmentation protein 2; AltName: Full=Protein dark green; AltName: Full=tDET1 [Solanum lycopersicum]	GO:0005515, GO:0006281, GO:0010100, GO:0003824, GO:0009585, GO:0010017, GO:0048608, GO:0005634	K10571|DET1; de-etiolated-1
XLOC_013716	TCONS_00035968|m.1586	gi|778677646|ref|XP_011650830.1|PREDICTED: 39S ribosomal protein L18, mitochondrial [Cucumis sativus] >gi|700201534|gb|KGN56667.1| hypothetical protein Csa_3G127780 [Cucumis sativus]	gi|73621549|sp|Q5P316.1|RL18_AROAERecName: Full=50S ribosomal protein L18 [Aromatoleum aromaticum EbN1]	GO:0003723, GO:0003735, GO:0030529, GO:0019843, GO:0005840, GO:0006412, GO:0005622	K02881|RP-L18; large subunit ribosomal protein L18
XLOC_013878	TCONS_00036430|m.1729	gi|449432805|ref|XP_004134189.1|PREDICTED: CASP-like protein 1E1 [Cucumis sativus] >gi|700201939|gb|KGN57072.1| hypothetical protein Csa_3G151500 [Cucumis sativus]	gi|586830451|sp|B9HMP6.2|CSPL7_POPTRRecName: Full=CASP-like protein 1E1; Short=PtCASPL1E1 [Populus trichocarpa]	GO:0016020, GO:0016021, GO:0005886	-
XLOC_013899	TCONS_00036480|m.1709	gi|596132268|ref|XP_007222184.1|hypothetical protein PRUPE_ppa009639mg [Prunus persica] >gi|462419120|gb|EMJ23383.1| hypothetical protein PRUPE_ppa009639mg [Prunus persica]	gi|115502853|sp|Q2PS27.1|TCTP_CUCMARecName: Full=Translationally-controlled tumor protein homolog; Short=TCTP; AltName: Full=CmTCTP [Cucurbita maxima]	GO:0005737	-
XLOC_014066	TCONS_00037055|m.1927	gi|659112034|ref|XP_008456033.1|PREDICTED: uncharacterized protein LOC103496084 [Cucumis melo]	-	-	-
XLOC_014066	TCONS_00037055|m.1928	gi|659112034|ref|XP_008456033.1|PREDICTED: uncharacterized protein LOC103496084 [Cucumis melo]	-	-	-
XLOC_014066	TCONS_00037056|m.1932	gi|659112034|ref|XP_008456033.1|PREDICTED: uncharacterized protein LOC103496084 [Cucumis melo]	gi|109896298|sp|Q49KT6.1|YCF2_EUCGGRecName: Full=Protein Ycf2 (chloroplast) [Eucalyptus globulus subsp. globulus]	GO:0000166, GO:0009570, GO:0009507, GO:0005524, GO:0009536	-
XLOC_014066	TCONS_00037057|m.1930	gi|659112034|ref|XP_008456033.1|PREDICTED: uncharacterized protein LOC103496084 [Cucumis melo]	gi|109896298|sp|Q49KT6.1|YCF2_EUCGGRecName: Full=Protein Ycf2 (chloroplast) [Eucalyptus globulus subsp. globulus]	GO:0000166, GO:0009570, GO:0009507, GO:0005524, GO:0009536	-
XLOC_014066	TCONS_00037058|m.1924	gi|659112034|ref|XP_008456033.1|PREDICTED: uncharacterized protein LOC103496084 [Cucumis melo]	-	-	-
XLOC_014066	TCONS_00037059|m.1933	gi|659112034|ref|XP_008456033.1|PREDICTED: uncharacterized protein LOC103496084 [Cucumis melo]	gi|109896298|sp|Q49KT6.1|YCF2_EUCGGRecName: Full=Protein Ycf2 (chloroplast) [Eucalyptus globulus subsp. globulus]	GO:0000166, GO:0009570, GO:0009507, GO:0005524, GO:0009536	-
XLOC_014066	TCONS_00037060|m.1925	gi|659112034|ref|XP_008456033.1|PREDICTED: uncharacterized protein LOC103496084 [Cucumis melo]	gi|109896298|sp|Q49KT6.1|YCF2_EUCGGRecName: Full=Protein Ycf2 (chloroplast) [Eucalyptus globulus subsp. globulus]	GO:0000166, GO:0009570, GO:0009507, GO:0005524, GO:0009536	-
XLOC_014066	TCONS_00037061|m.1931	gi|659112034|ref|XP_008456033.1|PREDICTED: uncharacterized protein LOC103496084 [Cucumis melo]	gi|109896298|sp|Q49KT6.1|YCF2_EUCGGRecName: Full=Protein Ycf2 (chloroplast) [Eucalyptus globulus subsp. globulus]	GO:0000166, GO:0009570, GO:0009507, GO:0005524, GO:0009536	-
XLOC_014066	TCONS_00037065|m.1926	gi|659082954|ref|XP_008442113.1|PREDICTED: anaphase-promoting complex subunit 6 isoform X1 [Cucumis melo] >gi|659082956|ref|XP_008442115.1| PREDICTED: anaphase-promoting complex subunit 6 isoform X1 [Cucumis melo]	gi|302595634|sp|B3DNN5.1|CDC16_ARATHRecName: Full=Anaphase-promoting complex subunit 6; AltName: Full=Cell division cycle protein 16 homolog; Short=CDC16 homolog; AltName: Full=Cyclosome subunit 6; AltName: Full=Protein NOMEGA [Arabidopsis thaliana]	GO:0051302, GO:0051225, GO:0051567, GO:0009909, GO:0051726, GO:0071555, GO:0034968, GO:0016444, GO:0016567, GO:0016568, GO:0006270, GO:0006275, GO:0007067, GO:0009165, GO:0006355, GO:0010090, GO:0000911, GO:0043687, GO:0007129, GO:0009965, GO:0000278, GO:0005515, GO:0045010, GO:0006306, GO:0051510, GO:0048765, GO:0045893, GO:0000280, GO:0031047, GO:0031048, GO:0010564, GO:0032875, GO:0010389, GO:…	-
XLOC_014066	TCONS_00037066|m.1929	gi|659082954|ref|XP_008442113.1|PREDICTED: anaphase-promoting complex subunit 6 isoform X1 [Cucumis melo] >gi|659082956|ref|XP_008442115.1| PREDICTED: anaphase-promoting complex subunit 6 isoform X1 [Cucumis melo]	gi|302595634|sp|B3DNN5.1|CDC16_ARATHRecName: Full=Anaphase-promoting complex subunit 6; AltName: Full=Cell division cycle protein 16 homolog; Short=CDC16 homolog; AltName: Full=Cyclosome subunit 6; AltName: Full=Protein NOMEGA [Arabidopsis thaliana]	GO:0051302, GO:0051225, GO:0051567, GO:0009909, GO:0051726, GO:0071555, GO:0034968, GO:0016444, GO:0016567, GO:0016568, GO:0006270, GO:0006275, GO:0007067, GO:0009165, GO:0006355, GO:0010090, GO:0000911, GO:0043687, GO:0007129, GO:0009965, GO:0000278, GO:0005515, GO:0045010, GO:0006306, GO:0051510, GO:0048765, GO:0045893, GO:0000280, GO:0031047, GO:0031048, GO:0010564, GO:0032875, GO:0010389, GO:…	-
XLOC_014074	TCONS_00037120|m.1791	gi|778680266|ref|XP_011651280.1|PREDICTED: ATP-dependent DNA helicase Q-like 4A isoform X1 [Cucumis sativus] >gi|778680270|ref|XP_011651281.1| PREDICTED: ATP-dependent DNA helicase Q-like 4A isoform X2 [Cucumis sativus]	gi|75329797|sp|Q8L840.1|RQL4A_ARATHRecName: Full=ATP-dependent DNA helicase Q-like 4A; AltName: Full=RecQ-like protein 4A; Short=AtRecQ4A; Short=AtRecQl4A; AltName: Full=SGS1-like protein; Short=AtSGS1 [Arabidopsis thaliana]	GO:0043140, GO:0051276, GO:0046872, GO:0071215, GO:0010228, GO:0070417, GO:0006281, GO:0006260, GO:0000724, GO:0008026, GO:0000723, GO:0006310, GO:0009506, GO:0043138, GO:0005524, GO:0005634, GO:0003676, GO:0006974	K10901|BLM; bloom syndrome protein [EC:3.6.4.12]
XLOC_014074	TCONS_00037120|m.1792	gi|778680266|ref|XP_011651280.1|PREDICTED: ATP-dependent DNA helicase Q-like 4A isoform X1 [Cucumis sativus] >gi|778680270|ref|XP_011651281.1| PREDICTED: ATP-dependent DNA helicase Q-like 4A isoform X2 [Cucumis sativus]	gi|75329797|sp|Q8L840.1|RQL4A_ARATHRecName: Full=ATP-dependent DNA helicase Q-like 4A; AltName: Full=RecQ-like protein 4A; Short=AtRecQ4A; Short=AtRecQl4A; AltName: Full=SGS1-like protein; Short=AtSGS1 [Arabidopsis thaliana]	GO:0043140, GO:0051276, GO:0046872, GO:0071215, GO:0010228, GO:0070417, GO:0006281, GO:0006260, GO:0000724, GO:0008026, GO:0000723, GO:0006310, GO:0009506, GO:0043138, GO:0005524, GO:0005634, GO:0003676, GO:0006974	K10901|BLM; bloom syndrome protein [EC:3.6.4.12]
XLOC_014074	TCONS_00037121|m.1793	gi|778680266|ref|XP_011651280.1|PREDICTED: ATP-dependent DNA helicase Q-like 4A isoform X1 [Cucumis sativus] >gi|778680270|ref|XP_011651281.1| PREDICTED: ATP-dependent DNA helicase Q-like 4A isoform X2 [Cucumis sativus]	gi|75329797|sp|Q8L840.1|RQL4A_ARATHRecName: Full=ATP-dependent DNA helicase Q-like 4A; AltName: Full=RecQ-like protein 4A; Short=AtRecQ4A; Short=AtRecQl4A; AltName: Full=SGS1-like protein; Short=AtSGS1 [Arabidopsis thaliana]	GO:0043140, GO:0051276, GO:0046872, GO:0071215, GO:0010228, GO:0070417, GO:0006281, GO:0006260, GO:0000724, GO:0008026, GO:0000723, GO:0006310, GO:0009506, GO:0043138, GO:0005524, GO:0005634, GO:0003676, GO:0006974	K10901|BLM; bloom syndrome protein [EC:3.6.4.12]
XLOC_014074	TCONS_00037122|m.1790	gi|778680266|ref|XP_011651280.1|PREDICTED: ATP-dependent DNA helicase Q-like 4A isoform X1 [Cucumis sativus] >gi|778680270|ref|XP_011651281.1| PREDICTED: ATP-dependent DNA helicase Q-like 4A isoform X2 [Cucumis sativus]	gi|75329797|sp|Q8L840.1|RQL4A_ARATHRecName: Full=ATP-dependent DNA helicase Q-like 4A; AltName: Full=RecQ-like protein 4A; Short=AtRecQ4A; Short=AtRecQl4A; AltName: Full=SGS1-like protein; Short=AtSGS1 [Arabidopsis thaliana]	GO:0043140, GO:0051276, GO:0046872, GO:0071215, GO:0010228, GO:0070417, GO:0006281, GO:0006260, GO:0000724, GO:0008026, GO:0000723, GO:0006310, GO:0009506, GO:0043138, GO:0005524, GO:0005634, GO:0003676, GO:0006974	-
XLOC_014088	TCONS_00037149|m.2003	gi|778680209|ref|XP_011651270.1|PREDICTED: pentatricopeptide repeat-containing protein At3g24000, mitochondrial isoform X1 [Cucumis sativus] >gi|778680212|ref|XP_011651271.1| PREDICTED: pentatricopeptide repeat-containing protein At3g24000, mitochondrial isoform X1 [Cucumis sativus]	gi|75170796|sp|Q9FIB2.1|PP373_ARATHRecName: Full=Putative pentatricopeptide repeat-containing protein At5g09950 [Arabidopsis thaliana]	GO:0005739, GO:0009451, GO:0003674	-
XLOC_014088	TCONS_00037150|m.2004	gi|659112163|ref|XP_008456095.1|PREDICTED: pentatricopeptide repeat-containing protein At3g24000, mitochondrial isoform X2 [Cucumis melo]	gi|75170796|sp|Q9FIB2.1|PP373_ARATHRecName: Full=Putative pentatricopeptide repeat-containing protein At5g09950 [Arabidopsis thaliana]	GO:0005739, GO:0009451, GO:0003674	-
XLOC_014088	TCONS_00037151|m.1994	gi|659112163|ref|XP_008456095.1|PREDICTED: pentatricopeptide repeat-containing protein At3g24000, mitochondrial isoform X2 [Cucumis melo]	gi|75170796|sp|Q9FIB2.1|PP373_ARATHRecName: Full=Putative pentatricopeptide repeat-containing protein At5g09950 [Arabidopsis thaliana]	GO:0005739, GO:0009451, GO:0003674	-
XLOC_014088	TCONS_00037152|m.1997	gi|778680209|ref|XP_011651270.1|PREDICTED: pentatricopeptide repeat-containing protein At3g24000, mitochondrial isoform X1 [Cucumis sativus] >gi|778680212|ref|XP_011651271.1| PREDICTED: pentatricopeptide repeat-containing protein At3g24000, mitochondrial isoform X1 [Cucumis sativus]	gi|75170796|sp|Q9FIB2.1|PP373_ARATHRecName: Full=Putative pentatricopeptide repeat-containing protein At5g09950 [Arabidopsis thaliana]	GO:0005739, GO:0009451, GO:0003674	-
XLOC_014088	TCONS_00037153|m.2001	gi|778680209|ref|XP_011651270.1|PREDICTED: pentatricopeptide repeat-containing protein At3g24000, mitochondrial isoform X1 [Cucumis sativus] >gi|778680212|ref|XP_011651271.1| PREDICTED: pentatricopeptide repeat-containing protein At3g24000, mitochondrial isoform X1 [Cucumis sativus]	gi|75170796|sp|Q9FIB2.1|PP373_ARATHRecName: Full=Putative pentatricopeptide repeat-containing protein At5g09950 [Arabidopsis thaliana]	GO:0005739, GO:0009451, GO:0003674	-
XLOC_014088	TCONS_00037153|m.2002	gi|778680209|ref|XP_011651270.1|PREDICTED: pentatricopeptide repeat-containing protein At3g24000, mitochondrial isoform X1 [Cucumis sativus] >gi|778680212|ref|XP_011651271.1| PREDICTED: pentatricopeptide repeat-containing protein At3g24000, mitochondrial isoform X1 [Cucumis sativus]	gi|75170796|sp|Q9FIB2.1|PP373_ARATHRecName: Full=Putative pentatricopeptide repeat-containing protein At5g09950 [Arabidopsis thaliana]	GO:0005739, GO:0009451, GO:0003674	-
XLOC_014088	TCONS_00037154|m.1999	gi|778680209|ref|XP_011651270.1|PREDICTED: pentatricopeptide repeat-containing protein At3g24000, mitochondrial isoform X1 [Cucumis sativus] >gi|778680212|ref|XP_011651271.1| PREDICTED: pentatricopeptide repeat-containing protein At3g24000, mitochondrial isoform X1 [Cucumis sativus]	gi|75170796|sp|Q9FIB2.1|PP373_ARATHRecName: Full=Putative pentatricopeptide repeat-containing protein At5g09950 [Arabidopsis thaliana]	GO:0005739, GO:0009451, GO:0003674	-
XLOC_014088	TCONS_00037154|m.2000	gi|778680209|ref|XP_011651270.1|PREDICTED: pentatricopeptide repeat-containing protein At3g24000, mitochondrial isoform X1 [Cucumis sativus] >gi|778680212|ref|XP_011651271.1| PREDICTED: pentatricopeptide repeat-containing protein At3g24000, mitochondrial isoform X1 [Cucumis sativus]	gi|75170796|sp|Q9FIB2.1|PP373_ARATHRecName: Full=Putative pentatricopeptide repeat-containing protein At5g09950 [Arabidopsis thaliana]	GO:0005739, GO:0009451, GO:0003674	-
XLOC_014088	TCONS_00037155|m.1996	gi|659112163|ref|XP_008456095.1|PREDICTED: pentatricopeptide repeat-containing protein At3g24000, mitochondrial isoform X2 [Cucumis melo]	gi|75170796|sp|Q9FIB2.1|PP373_ARATHRecName: Full=Putative pentatricopeptide repeat-containing protein At5g09950 [Arabidopsis thaliana]	GO:0005739, GO:0009451, GO:0003674	-
XLOC_014088	TCONS_00037156|m.1993	gi|659112163|ref|XP_008456095.1|PREDICTED: pentatricopeptide repeat-containing protein At3g24000, mitochondrial isoform X2 [Cucumis melo]	gi|75170796|sp|Q9FIB2.1|PP373_ARATHRecName: Full=Putative pentatricopeptide repeat-containing protein At5g09950 [Arabidopsis thaliana]	GO:0005739, GO:0009451, GO:0003674	-
XLOC_014088	TCONS_00037158|m.1998	gi|778680209|ref|XP_011651270.1|PREDICTED: pentatricopeptide repeat-containing protein At3g24000, mitochondrial isoform X1 [Cucumis sativus] >gi|778680212|ref|XP_011651271.1| PREDICTED: pentatricopeptide repeat-containing protein At3g24000, mitochondrial isoform X1 [Cucumis sativus]	gi|75170796|sp|Q9FIB2.1|PP373_ARATHRecName: Full=Putative pentatricopeptide repeat-containing protein At5g09950 [Arabidopsis thaliana]	GO:0005739, GO:0009451, GO:0003674	-
XLOC_014110	TCONS_00037208|m.1771	gi|778688571|ref|XP_011652780.1|PREDICTED: uncharacterized protein LOC101203312 [Cucumis sativus] >gi|700202383|gb|KGN57516.1| hypothetical protein Csa_3G202740 [Cucumis sativus]	gi|82181968|sp|Q6AZB8.1|HARB1_DANRERecName: Full=Putative nuclease HARBI1; AltName: Full=Harbinger transposase-derived nuclease [Danio rerio]	GO:0005737, GO:0004518, GO:0046872, GO:0042578, GO:0043765, GO:0005634, GO:0016787, GO:0044824	-
XLOC_014110	TCONS_00037209|m.1772	gi|778688571|ref|XP_011652780.1|PREDICTED: uncharacterized protein LOC101203312 [Cucumis sativus] >gi|700202383|gb|KGN57516.1| hypothetical protein Csa_3G202740 [Cucumis sativus]	-	-	-
XLOC_014110	TCONS_00037209|m.1773	gi|778688571|ref|XP_011652780.1|PREDICTED: uncharacterized protein LOC101203312 [Cucumis sativus] >gi|700202383|gb|KGN57516.1| hypothetical protein Csa_3G202740 [Cucumis sativus]	-	-	-
XLOC_014156	TCONS_00037331|m.1798	gi|658048925|ref|XP_008360144.1|PREDICTED: putative ribonuclease H protein At1g65750 [Malus domestica]	gi|75330785|sp|Q8RY22.1|DEGP7_ARATHRecName: Full=Protease Do-like 7 [Arabidopsis thaliana]	GO:0009507, GO:0008233, GO:0006508, GO:0005829, GO:0010205, GO:0008236, GO:0004252, GO:0006486, GO:0005634	-
XLOC_014185	TCONS_00037399|m.1980	gi|955375047|ref|XP_014624195.1|PREDICTED: uncharacterized mitochondrial protein AtMg00810-like [Glycine max]	gi|130582|sp|P10978.1|POLX_TOBACRecName: Full=Retrovirus-related Pol polyprotein from transposon TNT 1-94; Includes: RecName: Full=Protease; Includes: RecName: Full=Reverse transcriptase; Includes: RecName: Full=Endonuclease [Nicotiana tabacum]	GO:0003964, GO:0046872, GO:0004518, GO:0006508, GO:0004519, GO:0016740, GO:0016787, GO:0090305, GO:0004190, GO:0016779, GO:0008270, GO:0008233, GO:0006278, GO:0015074, GO:0003676	-
XLOC_014185	TCONS_00037400|m.1981	gi|147781338|emb|CAN62906.1|hypothetical protein VITISV_043610 [Vitis vinifera]	gi|130582|sp|P10978.1|POLX_TOBACRecName: Full=Retrovirus-related Pol polyprotein from transposon TNT 1-94; Includes: RecName: Full=Protease; Includes: RecName: Full=Reverse transcriptase; Includes: RecName: Full=Endonuclease [Nicotiana tabacum]	GO:0003964, GO:0046872, GO:0004518, GO:0006508, GO:0004519, GO:0016740, GO:0016787, GO:0090305, GO:0004190, GO:0016779, GO:0008270, GO:0008233, GO:0006278, GO:0015074, GO:0003676	-
XLOC_014185	TCONS_00037403|m.1979	gi|147781338|emb|CAN62906.1|hypothetical protein VITISV_043610 [Vitis vinifera]	gi|130582|sp|P10978.1|POLX_TOBACRecName: Full=Retrovirus-related Pol polyprotein from transposon TNT 1-94; Includes: RecName: Full=Protease; Includes: RecName: Full=Reverse transcriptase; Includes: RecName: Full=Endonuclease [Nicotiana tabacum]	GO:0003964, GO:0046872, GO:0004518, GO:0006508, GO:0004519, GO:0016740, GO:0016787, GO:0090305, GO:0004190, GO:0016779, GO:0008270, GO:0008233, GO:0006278, GO:0015074, GO:0003676	-
XLOC_014228	TCONS_00037499|m.1986	gi|778688690|ref|XP_004145682.2|PREDICTED: uncharacterized protein LOC101219823 [Cucumis sativus]	-	-	-
XLOC_014228	TCONS_00037500|m.1987	gi|659098262|ref|XP_008450051.1|PREDICTED: uncharacterized protein LOC103491759 isoform X1 [Cucumis melo]	-	-	-
XLOC_014229	TCONS_00037501|m.1874	gi|659098254|ref|XP_008450047.1|PREDICTED: uncharacterized protein LOC103491757 [Cucumis melo] >gi|659098256|ref|XP_008450048.1| PREDICTED: uncharacterized protein LOC103491757 [Cucumis melo]	-	-	-
XLOC_014229	TCONS_00037501|m.1875	gi|659098254|ref|XP_008450047.1|PREDICTED: uncharacterized protein LOC103491757 [Cucumis melo] >gi|659098256|ref|XP_008450048.1| PREDICTED: uncharacterized protein LOC103491757 [Cucumis melo]	-	-	-
XLOC_014229	TCONS_00037502|m.1876	gi|659098254|ref|XP_008450047.1|PREDICTED: uncharacterized protein LOC103491757 [Cucumis melo] >gi|659098256|ref|XP_008450048.1| PREDICTED: uncharacterized protein LOC103491757 [Cucumis melo]	-	-	-
XLOC_014237	TCONS_00037517|m.1622	gi|731403772|ref|XP_010655188.1|PREDICTED: uncharacterized protein LOC104880403 [Vitis vinifera]	-	-	-
XLOC_014237	TCONS_00037518|m.1614	gi|731403772|ref|XP_010655188.1|PREDICTED: uncharacterized protein LOC104880403 [Vitis vinifera]	gi|33112301|sp|Q8VZY6.1|FIE2_MAIZERecName: Full=Polycomb group protein FIE2; AltName: Full=Protein FERTILIZATION-INDEPENDENT ENDOSPERM 2 [Zea mays]	GO:0006351, GO:0006355, GO:0005634	-
XLOC_014237	TCONS_00037519|m.1618	gi|731403772|ref|XP_010655188.1|PREDICTED: uncharacterized protein LOC104880403 [Vitis vinifera]	-	-	-
XLOC_014237	TCONS_00037520|m.1621	gi|731403772|ref|XP_010655188.1|PREDICTED: uncharacterized protein LOC104880403 [Vitis vinifera]	gi|33112301|sp|Q8VZY6.1|FIE2_MAIZERecName: Full=Polycomb group protein FIE2; AltName: Full=Protein FERTILIZATION-INDEPENDENT ENDOSPERM 2 [Zea mays]	GO:0006351, GO:0006355, GO:0005634	-
XLOC_014237	TCONS_00037521|m.1617	gi|731403772|ref|XP_010655188.1|PREDICTED: uncharacterized protein LOC104880403 [Vitis vinifera]	gi|33112301|sp|Q8VZY6.1|FIE2_MAIZERecName: Full=Polycomb group protein FIE2; AltName: Full=Protein FERTILIZATION-INDEPENDENT ENDOSPERM 2 [Zea mays]	GO:0006351, GO:0006355, GO:0005634	-
XLOC_014237	TCONS_00037522|m.1616	gi|731403772|ref|XP_010655188.1|PREDICTED: uncharacterized protein LOC104880403 [Vitis vinifera]	-	-	-
XLOC_014237	TCONS_00037526|m.1624	gi|731403772|ref|XP_010655188.1|PREDICTED: uncharacterized protein LOC104880403 [Vitis vinifera]	gi|33112301|sp|Q8VZY6.1|FIE2_MAIZERecName: Full=Polycomb group protein FIE2; AltName: Full=Protein FERTILIZATION-INDEPENDENT ENDOSPERM 2 [Zea mays]	GO:0006351, GO:0006355, GO:0005634	-
XLOC_014237	TCONS_00037527|m.1611	gi|731403772|ref|XP_010655188.1|PREDICTED: uncharacterized protein LOC104880403 [Vitis vinifera]	-	-	-
XLOC_014237	TCONS_00037528|m.1623	gi|731403772|ref|XP_010655188.1|PREDICTED: uncharacterized protein LOC104880403 [Vitis vinifera]	-	-	-
XLOC_014237	TCONS_00037529|m.1619	gi|731403772|ref|XP_010655188.1|PREDICTED: uncharacterized protein LOC104880403 [Vitis vinifera]	-	-	-
XLOC_014237	TCONS_00037532|m.1612	gi|731403772|ref|XP_010655188.1|PREDICTED: uncharacterized protein LOC104880403 [Vitis vinifera]	gi|33112301|sp|Q8VZY6.1|FIE2_MAIZERecName: Full=Polycomb group protein FIE2; AltName: Full=Protein FERTILIZATION-INDEPENDENT ENDOSPERM 2 [Zea mays]	GO:0006351, GO:0006355, GO:0005634	-
XLOC_014256	TCONS_00037628|m.1589	gi|645279099|ref|XP_008244545.1|PREDICTED: uncharacterized protein LOC103342683 [Prunus mume]	-	-	-
XLOC_014313	TCONS_00037728|m.2005	gi|20502803|gb|AAM22635.1|AF434192_2Gag and Pol [Zea mays]	gi|130582|sp|P10978.1|POLX_TOBACRecName: Full=Retrovirus-related Pol polyprotein from transposon TNT 1-94; Includes: RecName: Full=Protease; Includes: RecName: Full=Reverse transcriptase; Includes: RecName: Full=Endonuclease [Nicotiana tabacum]	GO:0003964, GO:0046872, GO:0004518, GO:0006508, GO:0004519, GO:0016740, GO:0016787, GO:0090305, GO:0004190, GO:0016779, GO:0008270, GO:0008233, GO:0006278, GO:0015074, GO:0003676	-
XLOC_014349	TCONS_00037803|m.1891	gi|659113933|ref|XP_008456826.1|PREDICTED: uncharacterized protein LOC103496664 [Cucumis melo]	-	-	-
XLOC_014423	TCONS_00037975|m.1982	gi|659105363|ref|XP_008453078.1|PREDICTED: uncharacterized protein LOC103493902 [Cucumis melo]	-	-	-
XLOC_014423	TCONS_00037976|m.1983	gi|659105363|ref|XP_008453078.1|PREDICTED: uncharacterized protein LOC103493902 [Cucumis melo]	-	-	-
XLOC_014456	TCONS_00038094|m.1912	gi|596285109|ref|XP_007225404.1|hypothetical protein PRUPE_ppa000636mg [Prunus persica] >gi|462422340|gb|EMJ26603.1| hypothetical protein PRUPE_ppa000636mg [Prunus persica]	gi|3915023|sp|O22060.1|SPSA1_CITUNRecName: Full=Probable sucrose-phosphate synthase 1; AltName: Full=UDP-glucose-fructose-phosphate glucosyltransferase 1 [Citrus unshiu]	GO:0016757, GO:0009058, GO:0046524, GO:0016740, GO:0005986, GO:0005985	-
XLOC_014458	TCONS_00038096|m.1896	gi|778686918|ref|XP_011652473.1|PREDICTED: protein FAR1-RELATED SEQUENCE 6-like isoform X3 [Cucumis sativus]	gi|75207551|sp|Q9SSQ4.1|FRS6_ARATHRecName: Full=Protein FAR1-RELATED SEQUENCE 6 [Arabidopsis thaliana]	GO:0008270, GO:0009639, GO:0005634	K17604|ZSWIM3; zinc finger SWIM domain-containing protein 3
XLOC_014458	TCONS_00038097|m.1901	gi|778686903|ref|XP_011652467.1|PREDICTED: protein FAR1-RELATED SEQUENCE 6-like isoform X1 [Cucumis sativus] >gi|778686905|ref|XP_011652469.1| PREDICTED: protein FAR1-RELATED SEQUENCE 6-like isoform X1 [Cucumis sativus] >gi|778686908|ref|XP_011652470.1| PREDICTED: protein FAR1-RELATED SEQUENCE 6-like isoform X1 [Cucumis sativus]	gi|75207551|sp|Q9SSQ4.1|FRS6_ARATHRecName: Full=Protein FAR1-RELATED SEQUENCE 6 [Arabidopsis thaliana]	GO:0008270, GO:0009639, GO:0005634	K17604|ZSWIM3; zinc finger SWIM domain-containing protein 3
XLOC_014458	TCONS_00038098|m.1899	gi|778686903|ref|XP_011652467.1|PREDICTED: protein FAR1-RELATED SEQUENCE 6-like isoform X1 [Cucumis sativus] >gi|778686905|ref|XP_011652469.1| PREDICTED: protein FAR1-RELATED SEQUENCE 6-like isoform X1 [Cucumis sativus] >gi|778686908|ref|XP_011652470.1| PREDICTED: protein FAR1-RELATED SEQUENCE 6-like isoform X1 [Cucumis sativus]	gi|75207551|sp|Q9SSQ4.1|FRS6_ARATHRecName: Full=Protein FAR1-RELATED SEQUENCE 6 [Arabidopsis thaliana]	GO:0008270, GO:0009639, GO:0005634	K17604|ZSWIM3; zinc finger SWIM domain-containing protein 3
XLOC_014483	TCONS_00038189|m.1883	gi|700205008|gb|KGN60141.1|hypothetical protein Csa_3G881050 [Cucumis sativus]	-	-	-
XLOC_014483	TCONS_00038190|m.1884	gi|659132722|ref|XP_008466349.1|PREDICTED: uncharacterized protein LOC103503784 [Cucumis melo]	gi|44887678|sp|Q8GXE6.2|AKT6_ARATHRecName: Full=Potassium channel AKT6; AltName: Full=Potassium channel SPIK; AltName: Full=Shaker pollen inward rectifier K(+) channel [Arabidopsis thaliana]	-	-
XLOC_014496	TCONS_00038219|m.1839	gi|659132662|ref|XP_008466317.1|PREDICTED: G-type lectin S-receptor-like serine/threonine-protein kinase SD2-5 [Cucumis melo]	gi|75338636|sp|Q9XID3.1|Y1343_ARATHRecName: Full=G-type lectin S-receptor-like serine/threonine-protein kinase At1g34300; Flags: Precursor [Arabidopsis thaliana]	GO:0048544, GO:0016021, GO:0006487, GO:0016301, GO:0030246, GO:0005524, GO:0005886, GO:0006468	-
XLOC_014496	TCONS_00038219|m.1840	gi|659132662|ref|XP_008466317.1|PREDICTED: G-type lectin S-receptor-like serine/threonine-protein kinase SD2-5 [Cucumis melo]	gi|75338636|sp|Q9XID3.1|Y1343_ARATHRecName: Full=G-type lectin S-receptor-like serine/threonine-protein kinase At1g34300; Flags: Precursor [Arabidopsis thaliana]	GO:0048544, GO:0016021, GO:0006487, GO:0016301, GO:0030246, GO:0005524, GO:0005886, GO:0006468	-
XLOC_014496	TCONS_00038220|m.1830	gi|659132662|ref|XP_008466317.1|PREDICTED: G-type lectin S-receptor-like serine/threonine-protein kinase SD2-5 [Cucumis melo]	gi|75338636|sp|Q9XID3.1|Y1343_ARATHRecName: Full=G-type lectin S-receptor-like serine/threonine-protein kinase At1g34300; Flags: Precursor [Arabidopsis thaliana]	GO:0048544, GO:0016021, GO:0006487, GO:0016301, GO:0030246, GO:0005524, GO:0005886, GO:0006468	-
XLOC_014496	TCONS_00038220|m.1831	gi|659132662|ref|XP_008466317.1|PREDICTED: G-type lectin S-receptor-like serine/threonine-protein kinase SD2-5 [Cucumis melo]	gi|75338636|sp|Q9XID3.1|Y1343_ARATHRecName: Full=G-type lectin S-receptor-like serine/threonine-protein kinase At1g34300; Flags: Precursor [Arabidopsis thaliana]	GO:0048544, GO:0016021, GO:0006487, GO:0016301, GO:0030246, GO:0005524, GO:0005886, GO:0006468	-
XLOC_014496	TCONS_00038220|m.1832	gi|659132662|ref|XP_008466317.1|PREDICTED: G-type lectin S-receptor-like serine/threonine-protein kinase SD2-5 [Cucumis melo]	gi|75338636|sp|Q9XID3.1|Y1343_ARATHRecName: Full=G-type lectin S-receptor-like serine/threonine-protein kinase At1g34300; Flags: Precursor [Arabidopsis thaliana]	GO:0048544, GO:0016021, GO:0006487, GO:0016301, GO:0030246, GO:0005524, GO:0005886, GO:0006468	-
XLOC_014496	TCONS_00038221|m.1837	gi|700205028|gb|KGN60161.1|hypothetical protein Csa_3G881740 [Cucumis sativus]	gi|75171544|sp|Q9FLV4.1|Y5248_ARATHRecName: Full=G-type lectin S-receptor-like serine/threonine-protein kinase At5g24080; Flags: Precursor [Arabidopsis thaliana]	-	-
XLOC_014496	TCONS_00038221|m.1838	gi|700205028|gb|KGN60161.1|hypothetical protein Csa_3G881740 [Cucumis sativus]	gi|75171544|sp|Q9FLV4.1|Y5248_ARATHRecName: Full=G-type lectin S-receptor-like serine/threonine-protein kinase At5g24080; Flags: Precursor [Arabidopsis thaliana]	-	-
XLOC_014496	TCONS_00038222|m.1833	gi|659132662|ref|XP_008466317.1|PREDICTED: G-type lectin S-receptor-like serine/threonine-protein kinase SD2-5 [Cucumis melo]	gi|75333658|sp|Q9CAL2.1|CRK3_ARATHRecName: Full=Cysteine-rich receptor-like protein kinase 3; Short=Cysteine-rich RLK3; Flags: Precursor [Arabidopsis thaliana]	GO:0005515, GO:0004723, GO:0005737, GO:0005516, GO:0016020, GO:0005509, GO:0016021, GO:0016301, GO:0031347, GO:0010150, GO:0046777, GO:0009627, GO:0005576, GO:0004674, GO:0005634, GO:0005524, GO:0006468, GO:0005886	-
XLOC_014496	TCONS_00038223|m.1826	gi|659132662|ref|XP_008466317.1|PREDICTED: G-type lectin S-receptor-like serine/threonine-protein kinase SD2-5 [Cucumis melo]	gi|75333658|sp|Q9CAL2.1|CRK3_ARATHRecName: Full=Cysteine-rich receptor-like protein kinase 3; Short=Cysteine-rich RLK3; Flags: Precursor [Arabidopsis thaliana]	GO:0005515, GO:0004723, GO:0005737, GO:0005516, GO:0016020, GO:0005509, GO:0016021, GO:0016301, GO:0031347, GO:0010150, GO:0046777, GO:0009627, GO:0005576, GO:0004674, GO:0005634, GO:0005524, GO:0006468, GO:0005886	-
XLOC_014496	TCONS_00038224|m.1824	gi|700205028|gb|KGN60161.1|hypothetical protein Csa_3G881740 [Cucumis sativus]	gi|75171544|sp|Q9FLV4.1|Y5248_ARATHRecName: Full=G-type lectin S-receptor-like serine/threonine-protein kinase At5g24080; Flags: Precursor [Arabidopsis thaliana]	-	-
XLOC_014496	TCONS_00038224|m.1825	gi|700205028|gb|KGN60161.1|hypothetical protein Csa_3G881740 [Cucumis sativus]	gi|75171544|sp|Q9FLV4.1|Y5248_ARATHRecName: Full=G-type lectin S-receptor-like serine/threonine-protein kinase At5g24080; Flags: Precursor [Arabidopsis thaliana]	-	-
XLOC_014496	TCONS_00038226|m.1828	gi|659132662|ref|XP_008466317.1|PREDICTED: G-type lectin S-receptor-like serine/threonine-protein kinase SD2-5 [Cucumis melo]	gi|75333658|sp|Q9CAL2.1|CRK3_ARATHRecName: Full=Cysteine-rich receptor-like protein kinase 3; Short=Cysteine-rich RLK3; Flags: Precursor [Arabidopsis thaliana]	GO:0005515, GO:0004723, GO:0005737, GO:0005516, GO:0016020, GO:0005509, GO:0016021, GO:0016301, GO:0031347, GO:0010150, GO:0046777, GO:0009627, GO:0005576, GO:0004674, GO:0005634, GO:0005524, GO:0006468, GO:0005886	-
XLOC_014496	TCONS_00038227|m.1834	gi|659132662|ref|XP_008466317.1|PREDICTED: G-type lectin S-receptor-like serine/threonine-protein kinase SD2-5 [Cucumis melo]	gi|75171544|sp|Q9FLV4.1|Y5248_ARATHRecName: Full=G-type lectin S-receptor-like serine/threonine-protein kinase At5g24080; Flags: Precursor [Arabidopsis thaliana]	-	-
[truncated: 874 more rows]
