# Supplementary material for: Comparative transcriptome analysis of two contrasting watermelon genotypes during fruit development and ripening
Source: BMC Genomics. 2017 Jan 3;18:3. doi: 10.1186/s12864-016-3442-3 (PMC5209866; doi:10.1186/s12864-016-3442-3)
Supplement: Additional file 3: — Excel file containing the DEGs in COS at five developmental stages. (XLSX 562 kb) [file 12864_2016_3442_MOESM3_ESM.xlsx]

## Sheet: DEGs of COS
Additional file 3. Excel file containing the DEGs in COS at five developmental stages
gene_Accession		18DAP/10DAP		26DAP/18DAP		34DAP/26DAP		42DAP/34DAP		Annotation
	Gene_id	log2Ration	Up/Down Regulation	log2Ration	Up/Down Regulation	log2Ration	Up/Down Regulation	log2Ration	Up/Down Regulation	Blast Nr	GO	KEGG
Cla000163	XLOC_000021	0.373417	Up	-1.18833	Down	0.694835	Up	-0.178575	Down	XP_002315517 predicted protein [Populus trichocarpa]	GO:0005768;GO:0006457;GO:0003674;GO:0005576;GO:0006464;GO:0005783;GO:0005794;GO:0016853
Cla000461	XLOC_000025	0.737688	Up	-2.2728	Down	0.783637	Up	-0.750151	Down	XP_002331171 predicted protein [Populus trichocarpa]	GO:0016779;GO:0005654;GO:0043234;GO:0005730;GO:0006605;GO:0007005;GO:0051604;GO:0003677;GO:0034641;GO:0009058	K03013	RPB5; DNA-directed RNA polymerases I, II, and III subunit RPABC1
Cla001207	XLOC_000039	1.26696	Up	0.283636	Up	-0.16939	Down	-0.974342	Down	XP_002283140 PREDICTED: hypothetical protein [Vitis vinifera]	GO:0003674	K14677	ACY1; aminoacylase [EC:3.5.1.14]
Cla000464	XLOC_000046	2.81224	Up	-0.857106	Down	-1.24985	Down	0.218109	Up	XP_002522815 serine/threonine-specific protein kinase, putative [Ricinus communis]	GO:0002376;GO:0006950;GO:0008219;GO:0006464;GO:0003674;GO:0016301;GO:0061024;GO:0043167;GO:0006605;GO:0007165;GO:0005886;GO:0006520
Cla000466	XLOC_000048	-0.98606	Down	-1.566	Down	-4.09777	Down	0.226355	Up	XP_002282842 PREDICTED: hypothetical protein [Vitis vinifera]
Cla000347	XLOC_000057	-0.879787	Down	3.33472	Up	-0.0494732	Down	-0.490897	Down	No hits found
Cla000121	XLOC_000070	0.0993406	Up	-2.65732	Down	4.70261	Up	0.549413	Up	CAN75020 hypothetical protein [Vitis vinifera]	GO:0034641;GO:0009058
Cla000694	XLOC_000097	-1.34449	Down	-2.40385	Down	0.871178	Up	-	-	XP_002890093 hypothetical protein ARALYDRAFT_471711 [Arabidopsis lyrata subsp. lyrata]
Cla000443	XLOC_000110	-	-	-4.86363	Down	-3.53594	Down	3.56513	Up	XP_002268564 PREDICTED: hypothetical protein [Vitis vinifera]	GO:0005575;GO:0008150;GO:0006810;GO:0005773;GO:0042592;GO:0006950
XLOC_000136	XLOC_000136	2.6002	Up	0.327208	Up	-0.281389	Down	-0.102886	Down	Not found in the database
Cla000152	XLOC_000152	-0.582938	Down	0.573083	Up	2.37756	Up	-0.055877	Down	XP_002523852 conserved hypothetical protein [Ricinus communis]	GO:0043234;GO:0009579;GO:0034641;GO:0005975;GO:0009056;GO:0044281;GO:0051186;GO:0003674;GO:0006464;GO:0042592;GO:0006091;GO:0006461;GO:0015979;GO:0006810;GO:0005575;GO:0006790;GO:0009058;GO:0006520;GO:0008150;GO:0009536;GO:0042254;GO:0005739	K14332	psaO; photosystem I subunit PsaO
Cla000235	XLOC_000172	1.6444	Up	0.940282	Up	-0.821297	Down	0.648719	Up	XP_002522435 membrane associated ring finger 1,8, putative [Ricinus communis]
Cla000519	XLOC_000182	5.33337	Up	-2.40583	Down	-0.271209	Down	-0.370226	Down	XP_002307010 predicted protein [Populus trichocarpa]
Cla000838	XLOC_000221	-0.024694	Down	1.46428	Up	-0.0623576	Down	0.173547	Up	XP_002526947 conserved hypothetical protein [Ricinus communis]
Cla000676	XLOC_000225	-1.26557	Down	-1.45716	Down	-0.154204	Down	-1.26107	Down	XP_002513770 cold shock protein, putative [Ricinus communis]	GO:0005829;GO:0003723;GO:0043167;GO:0006950;GO:0034641;GO:0009058;GO:0003677;GO:0005634;GO:0000003;GO:0009790
Cla000181	XLOC_000248	2.19548	Up	-0.731679	Down	1.26239	Up	-0.195719	Down	XP_002305556 predicted protein [Populus trichocarpa]	GO:0043167;GO:0003674;GO:0006913;GO:0034641;GO:0009058;GO:0001071;GO:0048856;GO:0008150;GO:0005635;GO:0043234;GO:0005622
Cla000228	XLOC_000256	1.49476	Up	2.90944	Up	2.04994	Up	2.64328	Up	XP_002323081 cytochrome P450 [Populus trichocarpa]	GO:0003674;GO:0016491;GO:0043226;GO:0005622;GO:0005575
Cla000753	XLOC_000270	-2.52175	Down	2.57634	Up	-0.118906	Down	-0.533419	Down	XP_002520262 2-oxoisovalerate dehydrogenase, putative [Ricinus communis]	GO:0043167;GO:0016491;GO:0008150;GO:0006950;GO:0006520;GO:0009056;GO:0043234;GO:0005739	K00166	BCKDHA; 2-oxoisovalerate dehydrogenase E1 component alpha subunit [EC:1.2.4.4]
Cla000810	XLOC_000282	0.954129	Up	0.16776	Up	-0.565538	Down	-2.95579	Down	CBI28568 unnamed protein product [Vitis vinifera]	GO:0000003;GO:0048856;GO:0003674;GO:0040007;GO:0007165;GO:0002376;GO:0006950;GO:0043473;GO:0021700;GO:0030154;GO:0005576;GO:0007010;GO:0008150;GO:0006464;GO:0016301;GO:0009058;GO:0005975;GO:0005575;GO:0000902;GO:0044403;GO:0005886;GO:0043167;GO:0071554;GO:0006520
Cla000812	XLOC_000283	-2.14789	Down	0.945143	Up	-0.709934	Down	0.147362	Up	XP_002263313 PREDICTED: hypothetical protein [Vitis vinifera]	GO:0048856;GO:0009056;GO:0044281;GO:0006629;GO:0003677;GO:0001071;GO:0008150;GO:0005634;GO:0043234;GO:0005622
Cla000818	XLOC_000285	-0.964082	Down	-3.94989	Down	-	-	-	-	CAN78442 hypothetical protein [Vitis vinifera]
Cla000905	XLOC_000320	0.23192	Up	-1.3001	Down	0.644389	Up	0.366991	Up	XP_002298245 predicted protein [Populus trichocarpa]	GO:0043167;GO:0016491;GO:0005634;GO:0008150
Cla000910	XLOC_000322	1.36614	Up	0.590909	Up	0.181223	Up	-0.593047	Down	XP_002515939 conserved hypothetical protein [Ricinus communis]	GO:0006091;GO:0015979;GO:0008150;GO:0034641;GO:0009058;GO:0009536
Cla000304	XLOC_000355	-2.25688	Down	-0.425394	Down	-0.642761	Down	2.22918	Up	ABV53464 pseudo-response regulator 5 [Castanea sativa]		K12130	PRR5; pseudo-response regulator 5
Cla000305	XLOC_000356	0.139506	Up	-2.004	Down	1.52352	Up	-0.689627	Down	XP_002271067 PREDICTED: hypothetical protein [Vitis vinifera]
Cla000309	XLOC_000358	-0.616361	Down	-2.05316	Down	0.646757	Up	1.26439	Up	XP_002303727 predicted protein [Populus trichocarpa]		K07765	MBTPS2; S2P endopeptidase [EC:3.4.24.85]
Cla000655	XLOC_000362	0.182474	Up	-1.74403	Down	0.498253	Up	0.0692179	Up	XP_002512609 cytochrome P450, putative [Ricinus communis]	GO:0048856;GO:0009058;GO:0006629;GO:0044281;GO:0008150;GO:0016491;GO:0005975;GO:0003674;GO:0034641;GO:0051186;GO:0043167;GO:0030154;GO:0009536	K15747	LUT5; beta-ring hydroxylase [EC:1.14.-.-]
Cla000258	XLOC_000397	1.97791	Up	-0.0808854	Down	-0.535478	Down	0.484889	Up	XP_002284346 PREDICTED: hypothetical protein [Vitis vinifera]	GO:0003674;GO:0034641;GO:0009058;GO:0044281;GO:0016491;GO:0008150;GO:0005975	K00012	UGDH; UDPglucose 6-dehydrogenase [EC:1.1.1.22]
Cla001199	XLOC_000406	-3.04469	Down	-1.74273	Down	1.83122	Up	-0.717284	Down	XP_002328148 predicted protein [Populus trichocarpa]
Cla001204	XLOC_000407	-2.798	Down	1.11237	Up	3.18207	Up	1.16014	Up	O64966 RecName: Full=3-hydroxy-3-methylglutaryl-coenzyme A reductase 1; Short=HMG-CoA reductase 1	GO:0034641;GO:0044281;GO:0051186;GO:0005575;GO:0008150;GO:0005739;GO:0016491;GO:0003674;GO:0005783;GO:0009536;GO:0009058;GO:0006629	K00021	HMGCR; hydroxymethylglutaryl-CoA reductase (NADPH) [EC:1.1.1.34]
Cla000480	XLOC_000412	-5.75343	Down	-1.26787	Down	-1.17488	Down	2.30726	Up	XP_002278651 PREDICTED: hypothetical protein [Vitis vinifera]	GO:0006950;GO:0002376;GO:0008219;GO:0007165	K00485	FMO; dimethylaniline monooxygenase (N-oxide forming) [EC:1.14.13.8]
Cla000134	XLOC_000415	-0.42682	Down	-1.52572	Down	-0.841315	Down	-0.0640198	Down	XP_002282642 PREDICTED: hypothetical protein [Vitis vinifera]
Cla000346	XLOC_000428	-0.205958	Down	3.49436	Up	-1.22775	Down	-0.0546449	Down	XP_002311258 predicted protein [Populus trichocarpa]	GO:0005829;GO:0016746;GO:0003674;GO:0009056;GO:0006629;GO:0061024;GO:0043226;GO:0016192;GO:0005576;GO:0005783;GO:0009058
Cla000378	XLOC_000535	0.907293	Up	-	-	-	-	-	-	XP_002275319 PREDICTED: hypothetical protein [Vitis vinifera]	GO:0071554;GO:0005975;GO:0034641;GO:0009058;GO:0003677;GO:0001071;GO:0008150;GO:0005634;GO:0043234;GO:0005622
Cla000330	XLOC_000543	-0.977292	Down	1.52811	Up	-1.04275	Down	0.472856	Up	CAN74792 hypothetical protein [Vitis vinifera]	GO:0005634;GO:0016301;GO:0006520;GO:0008150
Cla000159	XLOC_000545	2.22135	Up	-1.68928	Down	-3.17296	Down	0.642434	Up	CBI19060 unnamed protein product [Vitis vinifera]
Cla000518	XLOC_000561	2.27047	Up	0.534349	Up	-0.283437	Down	-1.4447	Down	XP_002307829 predicted protein [Populus trichocarpa]
XLOC_000599	XLOC_000599	2.82815	Up	2.96508	Up	0.0912385	Up	0.0326638	Up	Not found in the database
XLOC_000605	XLOC_000605	-0.612259	Down	2.37973	Up	1.42468	Up	-1.70969	Down	Not found in the database
Cla000287	XLOC_000613	4.06988	Up	-6.29904	Down	2.53038	Up	1.86351	Up	ADF57184 chalcone synthase [Siraitia grosvenorii]	GO:0016746;GO:0009058	K00660	CHS; chalcone synthase [EC:2.3.1.74]
Cla000052	XLOC_000615	-0.0254593	Down	-1.34301	Down	1.16222	Up	0.0373264	Up	XP_002519191 pentatricopeptide repeat-containing protein, putative [Ricinus communis]	GO:0006950;GO:0005739;GO:0034641;GO:0006091;GO:0044281;GO:0008150
Cla000291	XLOC_000617	-1.70319	Down	-	-	-	-	-0.99718	Down	No hits found
Cla000796	XLOC_000659	2.33412	Up	-1.59954	Down	-0.982681	Down	-1.97504	Down	XP_002311777 predicted protein [Populus trichocarpa]
Cla000802	XLOC_000664	-2.29789	Down	0.335029	Up	0.458733	Up	0.0596578	Up	XP_002311773 predicted protein [Populus trichocarpa]
Cla000805	XLOC_000666	0.389829	Up	1.44069	Up	0.0348204	Up	-0.347411	Down	XP_002314611 predicted protein [Populus trichocarpa]	GO:0008150	K19042	BOI; E3 ubiquitin-protein ligase BOI and related proteins [EC:2.3.2.27]
Cla000815	XLOC_000668	0.772771	Up	-1.16488	Down	-0.343103	Down	1.15361	Up	XP_002265910 PREDICTED: hypothetical protein [Vitis vinifera]	GO:0006457;GO:0006950;GO:0043167;GO:0005576;GO:0006464;GO:0016301;GO:0008150;GO:0048856;GO:0007568;GO:0006810;GO:0005575;GO:0005886;GO:0003674;GO:0006520
Cla000915	XLOC_000670	-2.23683	Down	0.774926	Up	0.920386	Up	-0.531969	Down	XP_002531012 ccaat-binding transcription factor subunit A, putative [Ricinus communis]	GO:0034641;GO:0009058;GO:0001071;GO:0003677;GO:0005634;GO:0003674;GO:0043234;GO:0005622
Cla000575	XLOC_000695	1.03915	Up	-0.477457	Down	0.240957	Up	-0.351657	Down	XP_002298172 predicted protein [Populus trichocarpa]	GO:0005886;GO:0016301;GO:0043167;GO:0005634
Cla000885	XLOC_000699	-	-	-5.68556	Down	-	-	-	-	BAB83088 beta-amyrin synthase [Betula platyphylla]	GO:0016853;GO:0009058;GO:0006629	K15813	LUP4; beta-amyrin synthase [EC:5.4.99.39]
Cla000891	XLOC_000704	-0.836033	Down	-	-	-	-	-	-	XP_002515981 GATA transcription factor, putative [Ricinus communis]	GO:0003674;GO:0008150;GO:0001071;GO:0005634;GO:0034641;GO:0009058;GO:0043234;GO:0005622
Cla000912	XLOC_000712	1.75512	Up	-1.48143	Down	-0.544737	Down	-0.0224235	Down	XP_002515908 BRASSINOSTEROID INSENSITIVE 1-associated receptor kinase 1 precursor, putative [Ricinus communis]	GO:0008150;GO:0006950
Cla000633	XLOC_000722	-0.179425	Down	1.71989	Up	-0.0641324	Down	-0.244962	Down	XP_002278663 PREDICTED: hypothetical protein [Vitis vinifera]	GO:0043167;GO:0044281;GO:0006629;GO:0005777;GO:0016491;GO:0009056;GO:0006790;GO:0051186	K00232	E1.3.3.6; acyl-CoA oxidase [EC:1.3.3.6]
Cla000824	XLOC_000742	-0.468051	Down	-4.52341	Down	1.29184	Up	-0.824531	Down	XP_002512875 conserved hypothetical protein [Ricinus communis]
Cla000311	XLOC_000752	-0.128992	Down	1.60738	Up	0.0572642	Up	-0.589861	Down	XP_002267996 PREDICTED: hypothetical protein [Vitis vinifera]
Cla000312	XLOC_000753	-0.64407	Down	1.58548	Up	-0.10202	Down	-0.563401	Down	XP_002270020 PREDICTED: hypothetical protein [Vitis vinifera]	GO:0006810;GO:0005634	K03626	EGD2; nascent polypeptide-associated complex subunit alpha
XLOC_000771	XLOC_000771	2.93045	Up	3.19542	Up	1.70226	Up	-6.19789	Down	Not found in the database
XLOC_000777	XLOC_000777	-0.354877	Down	1.27091	Up	-0.887115	Down	0.435604	Up	Not found in the database
XLOC_000779	XLOC_000779	1.70213	Up	-2.22647	Down	-0.010074	Down	-0.336523	Down	Not found in the database	GO:0008150;GO:0022857;GO:0006810;GO:0055085;GO:0005886;GO:0009536;GO:0006950
XLOC_000780	XLOC_000780	-2.25726	Down	1.43789	Up	-0.307488	Down	0.2385	Up	Not found in the database	GO:0016874;GO:0005777;GO:0044281;GO:0006629;GO:0009536
XLOC_000781	XLOC_000781	-	-	-	-	-	-	-	-	Not found in the database	GO:0005737;GO:0016829;GO:0006629;GO:0009058;GO:0043167
XLOC_000801	XLOC_000801	0.427908	Up	1.16284	Up	-0.170742	Down	0.517169	Up	Not found in the database	GO:0005840;GO:0003735;GO:0006412;GO:0005739;GO:0042254
XLOC_000809	XLOC_000809	3.61875	Up	2.99606	Up	-0.405201	Down	1.62276	Up	Not found in the database
XLOC_000824	XLOC_000824	-0.314514	Down	-2.25004	Down	-0.938392	Down	1.01503	Up	Not found in the database	GO:0005840;GO:0043167;GO:0003735;GO:0005634;GO:0006412;GO:0042254
XLOC_000826	XLOC_000826	-	-	-	-	-0.298697	Down	-1.06856	Down	Not found in the database
XLOC_000834	XLOC_000834	-	-	-2.07717	Down	-1.08553	Down	1.59052	Up	Not found in the database
Cla004866	XLOC_000840	0.593537	Up	-2.50139	Down	0.620767	Up	0.537416	Up	XP_002515635 calcium-dependent protein kinase, putative [Ricinus communis]	GO:0006464;GO:0016301;GO:0043167;GO:0005575;GO:0009058;GO:0007165;GO:0006950;GO:0005886;GO:0016791;GO:0006810;GO:0006520;GO:0043234;GO:0005623
Cla004868	XLOC_000841	0.364917	Up	-0.890348	Down	-1.49801	Down	0.252376	Up	XP_002282071 PREDICTED: similar to ubiquitin fusion protein [Vitis vinifera]	GO:0005840;GO:0003735;GO:0005634;GO:0006412;GO:0042254	K02927	RP-L40e; large subunit ribosomal protein L40e
Cla004871	XLOC_000843	1.57694	Up	-0.0430164	Down	-0.883628	Down	-0.607589	Down	XP_002321375 predicted protein [Populus trichocarpa]	GO:0005975;GO:0034641;GO:0009056;GO:0044281;GO:0051186;GO:0009536;GO:0003674	K01057	PGLS; 6-phosphogluconolactonase [EC:3.1.1.31]
Cla004882	XLOC_000850	-0.330123	Down	-1.30655	Down	-0.828671	Down	0.233507	Up	XP_002534336 WD-repeat protein, putative [Ricinus communis]	GO:0005737
Cla004884	XLOC_000851	3.27024	Up	-4.84965	Down	-1.75356	Down	2.28338	Up	CBI23036 unnamed protein product [Vitis vinifera]	GO:0016798
Cla004898	XLOC_000860	-0.803699	Down	-2.12155	Down	1.98128	Up	-1.05164	Down	ACU18897 unknown [Glycine max]
Cla004907	XLOC_000866	0.0501758	Up	1.89406	Up	-0.658293	Down	-0.628965	Down	CBI22534 unnamed protein product [Vitis vinifera]
Cla004920	XLOC_000873	-7.54978	Down	0.256094	Up	0.866736	Up	5.16771	Up	AAL01886 chitinase 3-like protein precursor [Trichosanthes kirilowii]	GO:0016798;GO:0005615;GO:0009056;GO:0005975;GO:0071554	K01183	E3.2.1.14; chitinase [EC:3.2.1.14]
Cla004928	XLOC_000877	1.13152	Up	-1.18191	Down	-0.106982	Down	0.000680959	Up	XP_002276929 PREDICTED: hypothetical protein [Vitis vinifera]		K07052	uncharacterized protein
Cla004941	XLOC_000884	-0.317745	Down	1.36478	Up	-0.126356	Down	-0.098755	Down	ABO32774 MYB transcription factor MYB35 [Medicago truncatula]	GO:0007165;GO:0008150;GO:0006950;GO:0000003;GO:0048856;GO:0034641;GO:0009058;GO:0003677;GO:0001071;GO:0005634;GO:0043234;GO:0005622
Cla004945	XLOC_000886	-2.55841	Down	-2.78996	Down	-1.41655	Down	1.43528	Up	XP_002513660 conserved hypothetical protein [Ricinus communis]
Cla004952	XLOC_000891	0.421082	Up	3.2379	Up	0.124387	Up	-1.19126	Down	XP_002321926 predicted protein [Populus trichocarpa]
Cla004954	XLOC_000892	-2.00324	Down	1.12223	Up	-0.423462	Down	-0.913475	Down	XP_002513680 short-chain dehydrogenase, putative [Ricinus communis]	GO:0016491;GO:0005886;GO:0009536;GO:0003674;GO:0008150;GO:0006810
Cla004962	XLOC_000897	1.71853	Up	-3.67291	Down	-3.26993	Down	6.34534	Up	XP_002518973 Nodulin-26, putative [Ricinus communis]	GO:0006810;GO:0042592;GO:0005886;GO:0022857;GO:0009536;GO:0006950;GO:0008150;GO:0055085	K09874	NIP; aquaporin NIP
Cla004972	XLOC_000901	1.13102	Up	2.65994	Up	-0.56791	Down	-1.83436	Down	CBI34634 unnamed protein product [Vitis vinifera]	GO:0008150;GO:0006790;GO:0034641;GO:0009056;GO:0044281;GO:0019748;GO:0006810;GO:0009058;GO:0043167;GO:0002376;GO:0006950;GO:0008219;GO:0005829;GO:0007165;GO:0006091;GO:0015979;GO:0016491;GO:0006605;GO:0061024;GO:0006520;GO:0022857;GO:0016746;GO:0071554;GO:0016887;GO:0006629;GO:0009536	K00083	E1.1.1.195; cinnamyl-alcohol dehydrogenase [EC:1.1.1.195]
Cla004988	XLOC_000912	1.89236	Up	-1.49037	Down	0.788568	Up	0.0789886	Up	XP_002518932 conserved hypothetical protein [Ricinus communis]
Cla004990	XLOC_000914	-0.565548	Down	-2.16509	Down	-0.924711	Down	-0.612477	Down	XP_002518930 Glucan endo-1,3-beta-glucosidase precursor, putative [Ricinus communis]	GO:0005618;GO:0006950;GO:0071554;GO:0005886;GO:0005575;GO:0016798;GO:0005576;GO:0008150;GO:0005783;GO:0005975
Cla011342	XLOC_000921	-0.328058	Down	1.29554	Up	-0.144331	Down	-0.240763	Down	XP_002262601 PREDICTED: hypothetical protein [Vitis vinifera]
Cla011357	XLOC_000931	1.61622	Up	0.512938	Up	-0.288096	Down	-0.779842	Down	ADH03013 auxin response factor 9 [Solanum lycopersicum]	GO:0034641;GO:0009058;GO:0003674	K14486	ARF; auxin response factor
Cla011376	XLOC_000937	-2.27831	Down	-0.597496	Down	-0.87362	Down	-1.89952	Down	XP_002509949 Polygalacturonase precursor, putative [Ricinus communis]	GO:0003674
Cla011412	XLOC_000951	1.38428	Up	-2.19228	Down	-0.0447132	Down	-0.141328	Down	EEC82923 hypothetical protein OsI_27876 [Oryza sativa Indica Group]	GO:0042592;GO:0051276;GO:0006950;GO:0006259;GO:0034655;GO:0008150;GO:0007155;GO:0007010;GO:0006461;GO:0000003;GO:0034641;GO:0051301;GO:0007049;GO:0043167;GO:0022607;GO:0000902;GO:0030154;GO:0005694;GO:0003677;GO:0021700;GO:0048856;GO:0007059;GO:0005634;GO:0016853;GO:0016887;GO:0071554	K10878	SPO11; meiotic recombination protein SPO11
Cla011413	XLOC_000952	1.42783	Up	-0.475657	Down	-0.192441	Down	0.277604	Up	No hits found		K11792	DDA1; DET1- and DDB1-associated protein 1
Cla011423	XLOC_000959	-0.0698288	Down	-1.91975	Down	-1.19025	Down	1.01243	Up	BAE71200 hypothetical protein [Trifolium pratense]
Cla011427	XLOC_000961	-2.41323	Down	-2.01379	Down	-1.33748	Down	0.138088	Up	XP_002509838 zinc finger protein, putative [Ricinus communis]	GO:0009058;GO:0043167;GO:0008150;GO:0003674
Cla011436	XLOC_000968	1.20991	Up	-4.77443	Down	-0.654978	Down	-	-	CAN80040 hypothetical protein [Vitis vinifera]	GO:0043167;GO:0003674;GO:0044281;GO:0006629;GO:0005575;GO:0016491;GO:0008150	K15398	CYP86A4S; fatty acid omega-hydroxylase [EC:1.14.-.-]
Cla011440	XLOC_000969	-0.484548	Down	1.55649	Up	-0.143718	Down	-0.448602	Down	XP_002298030 predicted protein [Populus trichocarpa]
Cla011442	XLOC_000971	-0.162419	Down	-1.38219	Down	0.755336	Up	0.496576	Up	XP_002304500 predicted protein [Populus trichocarpa]	GO:0008150;GO:0016874;GO:0009058;GO:0034641;GO:0044281	K01951	guaA; GMP synthase (glutamine-hydrolysing) [EC:6.3.5.2]
Cla011450	XLOC_000976	-0.826168	Down	-6.357	Down	-0.632435	Down	-0.82899	Down	XP_002304492 tubulin, beta chain [Populus trichocarpa]	GO:0005737;GO:0005198;GO:0043167;GO:0034655;GO:0044281;GO:0008150;GO:0006461;GO:0003924;GO:0005856;GO:0043234	K07375	TUBB; tubulin beta
Cla011469	XLOC_000986	-0.729482	Down	-3.42015	Down	0.681665	Up	0.15986	Up	XP_002448229 hypothetical protein SORBIDRAFT_06g023630 [Sorghum bicolor]	GO:0005773;GO:0043167;GO:0005575;GO:0005886;GO:0007267
Cla011487	XLOC_000995	5.81379	Up	-2.58084	Down	-1.5097	Down	-0.0728246	Down	XP_002280043 PREDICTED: hypothetical protein [Vitis vinifera]	GO:0034641;GO:0009058
Cla011488	XLOC_000996	-	-	-2.65049	Down	-0.762625	Down	-1.98526	Down	ABH08746 CBF/DREB-like transcription factor 1 [Citrus trifoliata]	GO:0008150;GO:0034641;GO:0009058
Cla011491	XLOC_000999	2.25238	Up	0.316291	Up	0.215312	Up	-0.515758	Down	XP_002892696 hypothetical protein ARALYDRAFT_888583 [Arabidopsis lyrata subsp. lyrata]	GO:0005794;GO:0022857;GO:0055085;GO:0005886	K15277	SLC35B3; solute carrier family 35 (adenosine 3'-phospho 5'-phosphosulfate transporter), member B3
Cla011495	XLOC_001002	1.94873	Up	-5.43507	Down	-1.72342	Down	-	-	XP_002298074 predicted protein [Populus trichocarpa]	GO:0048856;GO:0043167;GO:0007267;GO:0005576;GO:0044281;GO:0006629;GO:0016829
Cla011529	XLOC_001016	3.15813	Up	-1.00015	Down	-0.47122	Down	-1.18215	Down	XP_002304443 predicted protein [Populus trichocarpa]	GO:0008150;GO:0043167;GO:0005829
XLOC_001018	XLOC_001018	-1.00614	Down	-2.78887	Down	0.0487105	Up	0.212416	Up	Not found in the database
Cla011542	XLOC_001023	2.51029	Up	0.345015	Up	0.836339	Up	-0.164742	Down	XP_002509596 Amine oxidase [copper-containing] precursor, putative [Ricinus communis]	GO:0043167;GO:0007165;GO:0009058;GO:0034641;GO:0005576;GO:0016491	K00276	AOC3; primary-amine oxidase [EC:1.4.3.21]
Cla011551	XLOC_001026	0.313057	Up	-2.66552	Down	0.154048	Up	-1.7852	Down	XP_002264799 PREDICTED: hypothetical protein [Vitis vinifera]
Cla011553	XLOC_001028	1.24047	Up	2.03519	Up	0.940102	Up	-2.05294	Down	XP_002509577 Vacuolar-processing enzyme precursor [Ricinus communis]	GO:0008233;GO:0008150	K01369	LGMN; legumain [EC:3.4.22.34]
Cla011554	XLOC_001029	0.38998	Up	-6.66649	Down	-	-	-	-	CBI31879 unnamed protein product [Vitis vinifera]
Cla011563	XLOC_001032	1.59432	Up	1.5565	Up	0.483029	Up	-1.69495	Down	XP_002329868 predicted protein [Populus trichocarpa]
Cla011592	XLOC_001047	-0.207296	Down	-2.80511	Down	0.20428	Up	0.218005	Up	XP_002282063 PREDICTED: hypothetical protein [Vitis vinifera]	GO:0009536;GO:0034641
Cla002358	XLOC_001057	1.2678	Up	-2.01868	Down	-0.951405	Down	-0.465586	Down	XP_002263176 PREDICTED: hypothetical protein [Vitis vinifera]	GO:0005829;GO:0043167;GO:0016301;GO:0009058;GO:0005975;GO:0009536;GO:0008150;GO:0006790;GO:0006520;GO:0034641;GO:0009056;GO:0044281;GO:0051186	K00847	E2.7.1.4; fructokinase [EC:2.7.1.4]
Cla002335	XLOC_001068	-0.469228	Down	-3.31076	Down	-1.18233	Down	0.596248	Up	XP_002510835 ATPP2-A13, putative [Ricinus communis]	GO:0008150;GO:0006950;GO:0003674
Cla002330	XLOC_001071	8.21524	Up	-2.25779	Down	-2.48405	Down	-2.55258	Down	ABP98987 CBF/DREB1 transcription factor 1 [Betula pendula]	GO:0008150;GO:0034641;GO:0009058
Cla002325	XLOC_001073	-1.1726	Down	-	-	-	-	-	-	XP_002524401 basic 7S globulin 2 precursor small subunit, putative [Ricinus communis]
Cla002322	XLOC_001074	-	-	6.32109	Up	-1.39712	Down	-3.02952	Down	No hits found
Cla002321	XLOC_001075	4.88134	Up	3.57467	Up	0.397787	Up	-2.25565	Down	No hits found
Cla002319	XLOC_001076	0.772442	Up	2.91536	Up	-0.64932	Down	-0.875608	Down	XP_002314891 predicted protein [Populus trichocarpa]
Cla003571	XLOC_001083	-1.97047	Down	-	-	-	-	-	-	XP_002267632 PREDICTED: hypothetical protein [Vitis vinifera]	GO:0008150
Cla003579	XLOC_001088	-0.588736	Down	-2.10453	Down	1.4084	Up	0.258437	Up	XP_002520012 ATP binding protein, putative [Ricinus communis]	GO:0008150;GO:0034641;GO:0009058;GO:0051276;GO:0008283;GO:0006259;GO:0051301;GO:0007049;GO:0006464;GO:0007165;GO:0005737;GO:0007010;GO:0006461;GO:0048856;GO:0016301;GO:0043167;GO:0000902;GO:0022607;GO:0048646;GO:0000003;GO:0008134;GO:0005634;GO:0006520;GO:0043234;GO:0005622	K06228	FU; fused [EC:2.7.11.1]
XLOC_001095	XLOC_001095	2.7251	Up	-4.48599	Down	-0.632456	Down	1.00875	Up	Not found in the database
Cla003597	XLOC_001099	0.814062	Up	-2.23274	Down	-0.459738	Down	0.681774	Up	XP_002263766 PREDICTED: hypothetical protein [Vitis vinifera]	GO:0008150;GO:0005575;GO:0005623
XLOC_001108	XLOC_001108	-1.49327	Down	-2.01742	Down	-2.27221	Down	1.42453	Up	Not found in the database
Cla003644	XLOC_001126	0.105949	Up	3.25884	Up	-0.19871	Down	-1.61996	Down	XP_002532892 conserved hypothetical protein [Ricinus communis]
Cla003887	XLOC_001141	1.08825	Up	0.0899691	Up	-0.602371	Down	0.145757	Up	CBI26982 unnamed protein product [Vitis vinifera]	GO:0005739;GO:0003674;GO:0055085;GO:0006810;GO:0005575;GO:0022857	K15115	SLC25A32; solute carrier family 25 (mitochondrial folate transporter), member 32
XLOC_001147	XLOC_001147	-0.00148911	Down	-1.58172	Down	-1.16548	Down	0.598877	Up	Not found in the database
XLOC_001149	XLOC_001149	1.4086	Up	5.13188	Up	0.622101	Up	-0.0666398	Down	Not found in the database
Cla003902	XLOC_001150	1.23041	Up	0.7028	Up	0.112414	Up	-0.754055	Down	XP_002282753 PREDICTED: hypothetical protein [Vitis vinifera]	GO:0005975;GO:0009056;GO:0006950;GO:0005739;GO:0034641;GO:0044281;GO:0051186;GO:0009536;GO:0009579;GO:0016829;GO:0008150;GO:0006091;GO:0009058	K01623	ALDO; fructose-bisphosphate aldolase, class I [EC:4.1.2.13]
Cla003918	XLOC_001156	2.50437	Up	2.55004	Up	0.369607	Up	-0.953983	Down	ACU20687 unknown [Glycine max]
Cla003919	XLOC_001157	-1.5888	Down	0.187015	Up	-0.0127401	Down	-0.671454	Down	XP_002314817 predicted protein [Populus trichocarpa]
Cla003920	XLOC_001159	-1.69751	Down	2.25323	Up	-0.275084	Down	0.019246	Up	XP_002282058 PREDICTED: hypothetical protein [Vitis vinifera]	GO:0006950;GO:0008150;GO:0016853;GO:0005829;GO:0009058;GO:0005975;GO:0000003;GO:0048856;GO:0044281;GO:0008219;GO:0034641;GO:0009056;GO:0051186	K01807	rpiA; ribose 5-phosphate isomerase A [EC:5.3.1.6]
Cla003927	XLOC_001162	-1.3151	Down	1.62491	Up	0.379336	Up	-0.694222	Down	XP_002284457 PREDICTED: hypothetical protein [Vitis vinifera]	GO:0005794;GO:0005768
Cla003931	XLOC_001165	-0.276221	Down	1.21406	Up	-0.518171	Down	-0.0325787	Down	XP_002284632 PREDICTED: hypothetical protein isoform 1 [Vitis vinifera]
Cla003941	XLOC_001172	-2.47172	Down	-	-	-	-	-	-	XP_002311518 predicted protein [Populus trichocarpa]	GO:0016798;GO:0005975;GO:0009056;GO:0071554;GO:0040007;GO:0005576;GO:0009536
Cla003956	XLOC_001179	-1.11686	Down	1.11122	Up	-0.559403	Down	-0.0773318	Down	XP_002525995 ankyrin repeat-containing protein, putative [Ricinus communis]	GO:0005575;GO:0008150;GO:0006950;GO:0005634;GO:0003674;GO:0005886
Cla003959	XLOC_001180	2.07801	Up	-0.431585	Down	-0.100068	Down	0.393909	Up	XP_002315854 predicted protein [Populus trichocarpa]	GO:0005773;GO:0006950;GO:0008150;GO:0007165;GO:0009058;GO:0044281;GO:0002376;GO:0008219;GO:0043167;GO:0006605;GO:0061024;GO:0005737;GO:0051301;GO:0005856;GO:0043234;GO:0016192;GO:0005575;GO:0003924;GO:0005886;GO:0007049;GO:0005739
Cla005803	XLOC_001183	-0.334204	Down	-2.43023	Down	-0.739417	Down	0.137239	Up	No hits found
Cla005805	XLOC_001184	-0.445531	Down	-2.01712	Down	-0.757558	Down	0.22468	Up	XP_002527535 clathrin assembly protein, putative [Ricinus communis]	GO:0005623;GO:0005575
Cla005822	XLOC_001192	-1.3861	Down	-3.90838	Down	1.52074	Up	0.283281	Up	XP_002325957 predicted protein [Populus trichocarpa]	GO:0043226;GO:0005622;GO:0006810;GO:0006950;GO:0002376;GO:0008150;GO:0005737;GO:0007165;GO:0016192;GO:0009058;GO:0044281
Cla005833	XLOC_001197	-1.14555	Down	0.280544	Up	-0.102946	Down	0.0985339	Up	XP_002285274 PREDICTED: hypothetical protein [Vitis vinifera]	GO:0005575;GO:0006810;GO:0006605;GO:0055085;GO:0016192;GO:0005773;GO:0003674;GO:0022857;GO:0005794;GO:0005886	K14638	SLC15A3_4; solute carrier family 15 (peptide/histidine transporter), member 3/4
Cla005847	XLOC_001202	-2.12648	Down	-3.73754	Down	-2.51628	Down	0.0561741	Up	XP_002273118 PREDICTED: hypothetical protein [Vitis vinifera]	GO:0006464;GO:0008150;GO:0006810
Cla005859	XLOC_001210	-0.79178	Down	-1.67392	Down	1.30973	Up	-0.946266	Down	XP_002875984 hypothetical protein ARALYDRAFT_323549 [Arabidopsis lyrata subsp. lyrata]	GO:0005829;GO:0016874;GO:0005575;GO:0043167;GO:0006399;GO:0006520;GO:0006412	K01881	PARS; prolyl-tRNA synthetase [EC:6.1.1.15]
Cla005879	XLOC_001222	0.321662	Up	-3.19487	Down	1.10994	Up	1.02636	Up	No hits found	GO:0006810;GO:0006950;GO:0034641;GO:0009058;GO:0003677;GO:0003674;GO:0001071;GO:0008150;GO:0005634;GO:0043234;GO:0005622
Cla005901	XLOC_001235	-0.725985	Down	-3.79073	Down	0.524563	Up	-0.598519	Down	XP_002513117 conserved hypothetical protein [Ricinus communis]
Cla005910	XLOC_001238	-0.876854	Down	-1.78122	Down	-1.75365	Down	-0.122555	Down	XP_002297758 predicted protein [Populus trichocarpa]	GO:0005829;GO:0008150;GO:0006950;GO:0009058;GO:0006629;GO:0044281;GO:0019748;GO:0016491;GO:0006520;GO:0007165	K09841	ABA2; xanthoxin dehydrogenase [EC:1.1.1.288]
Cla005919	XLOC_001244	3.83993	Up	-0.326733	Down	-0.866963	Down	-0.0313216	Down	XP_002332423 predicted protein [Populus trichocarpa]	GO:0005975;GO:0003674;GO:0016491;GO:0009056;GO:0005829;GO:0043234;GO:0005737;GO:0008150;GO:0006629	K00006	GPD1; glycerol-3-phosphate dehydrogenase (NAD+) [EC:1.1.1.8]
XLOC_001258	XLOC_001258	0.949357	Up	1.34862	Up	-0.755669	Down	-0.00916719	Down	Not found in the database
Cla008502	XLOC_001260	-0.52551	Down	1.73385	Up	2.18446	Up	-0.498644	Down	XP_002306351 stress enhanced protein 2 [Populus trichocarpa]	GO:0006950;GO:0003674;GO:0071554;GO:0043473;GO:0048856;GO:0006091;GO:0015979;GO:0008150;GO:0003677;GO:0005623;GO:0001071;GO:0000003;GO:0009536;GO:0009579;GO:0005634;GO:0000902;GO:0030154;GO:0040007;GO:0043234;GO:0005622
Cla008499	XLOC_001261	-1.21133	Down	0.132038	Up	0.650831	Up	-0.310434	Down	XP_002279804 PREDICTED: hypothetical protein [Vitis vinifera]	GO:0000003;GO:0048856;GO:0034641;GO:0009058;GO:0006810;GO:0016746;GO:0003674;GO:0006464;GO:0005654;GO:0043234;GO:0008150;GO:0051276;GO:0003677;GO:0016887;GO:0005886;GO:0043167
Cla008484	XLOC_001267	0.327917	Up	-1.97245	Down	1.41285	Up	-0.289949	Down	XP_002275767 PREDICTED: hypothetical protein [Vitis vinifera]	GO:0009536;GO:0008150
Cla008480	XLOC_001268	-3.702	Down	-1.97994	Down	-1.17416	Down	2.42019	Up	ABC26914 WRKY40 [Glycine max]	GO:0009058;GO:0034641;GO:0003677;GO:0001071;GO:0005634;GO:0043234;GO:0005622
Cla008461	XLOC_001277	-1.20472	Down	-4.61131	Down	-	-	-	-	XP_002533622 Auxin-induced protein 5NG4, putative [Ricinus communis]
Cla008460	XLOC_001278	3.33322	Up	-2.16035	Down	-0.150251	Down	-0.194411	Down	XP_002272117 PREDICTED: hypothetical protein [Vitis vinifera]
Cla008449	XLOC_001282	-0.0967811	Down	-1.61766	Down	1.63505	Up	0.0459932	Up	XP_002309890 predicted protein [Populus trichocarpa]	GO:0005623
Cla008444	XLOC_001287	0.252947	Up	-3.11478	Down	-0.656753	Down	-0.050968	Down	XP_002275240 PREDICTED: hypothetical protein [Vitis vinifera]	GO:0016757;GO:0071554;GO:0009058;GO:0005975;GO:0005575;GO:0005739;GO:0005794;GO:0043167;GO:0005768;GO:0005634
Cla008422	XLOC_001300	-3.80859	Down	-	-	-	-	-	-	No hits found
Cla008420	XLOC_001301	-8.74922	Down	-	-	-	-	-	-	No hits found
Cla008414	XLOC_001304	0.454592	Up	1.06298	Up	-0.273743	Down	-0.670616	Down	XP_002306262 predicted protein [Populus trichocarpa]	GO:0003674;GO:0008150;GO:0005886;GO:0006950;GO:0005634;GO:0006464	K16280	RGLG; E3 ubiquitin-protein ligase RGLG [EC:2.3.2.27]
Cla008398	XLOC_001311	-0.316023	Down	1.206	Up	0.102013	Up	-0.605662	Down	XP_002322794 predicted protein [Populus trichocarpa]	GO:0043226;GO:0005622;GO:0006950;GO:0008150;GO:0002376;GO:0007165;GO:0005737
Cla008388	XLOC_001316	0.0549857	Up	-2.81396	Down	0.48229	Up	0.654078	Up	XP_002267777 PREDICTED: hypothetical protein [Vitis vinifera]
Cla008362	XLOC_001329	1.53163	Up	-2.18214	Down	-0.57234	Down	0.567704	Up	XP_002525670 ATP-binding cassette transporter, putative [Ricinus communis]	GO:0005575;GO:0006810;GO:0005886;GO:0006950;GO:0016887;GO:0022857;GO:0008150;GO:0043167;GO:0003674
Cla008356	XLOC_001333	4.37188	Up	-1.64203	Down	-0.378356	Down	0.671153	Up	BAD93612 hypothetical protein [Cucumis melo]
XLOC_001336	XLOC_001336	1.64049	Up	-4.63164	Down	0.696718	Up	1.02644	Up	Not found in the database
Cla008344	XLOC_001341	-0.954054	Down	-0.83765	Down	0.580099	Up	0.342323	Up	CBI15263 unnamed protein product [Vitis vinifera]	GO:0034641;GO:0008150;GO:0003723;GO:0003674;GO:0005654;GO:0005737;GO:0009058	K17602	YLPM1; YLP motif-containing protein 1
Cla008342	XLOC_001342	-0.164617	Down	-1.90015	Down	0.391252	Up	-0.906755	Down	XP_002511523 conserved hypothetical protein [Ricinus communis]
Cla008339	XLOC_001344	-1.5217	Down	0.741473	Up	-0.473025	Down	0.102625	Up	XP_002271692 PREDICTED: hypothetical protein [Vitis vinifera]	GO:0034641;GO:0009058;GO:0006950;GO:0048856;GO:0003677;GO:0008150;GO:0000003;GO:0003674	K09338	HD-ZIP; homeobox-leucine zipper protein
Cla008324	XLOC_001350	2.20011	Up	0.610348	Up	0.35417	Up	-0.813034	Down	XP_002521826 axonemal dynein light chain, putative [Ricinus communis]	GO:0000003;GO:0030154;GO:0048856;GO:0003674;GO:0006810;GO:0007165;GO:0008219;GO:0061024;GO:0007005;GO:0009056;GO:0007010;GO:0007049;GO:0005829;GO:0005929;GO:0005815;GO:0005737;GO:0048646;GO:0002376;GO:0005856;GO:0043234;GO:0005886;GO:0008092;GO:0022607;GO:0005634
Cla000975	XLOC_001373	-1.78405	Down	-	-	-	-	-	-	XP_002318052 f-box family protein [Populus trichocarpa]	GO:0034641;GO:0009058;GO:0043167;GO:0003677;GO:0005634
Cla000979	XLOC_001374	0.562725	Up	3.52586	Up	-0.0326985	Down	-0.840037	Down	XP_002282501 PREDICTED: hypothetical protein [Vitis vinifera]	GO:0048856;GO:0005886;GO:0022857;GO:0005773;GO:0042592;GO:0006950;GO:0071554;GO:0005975;GO:0006810;GO:0005575;GO:0055085;GO:0008150;GO:0005768
Cla000982	XLOC_001376	-2.61141	Down	-1.1571	Down	-1.11708	Down	0.724277	Up	ACU18361 unknown [Glycine max]
Cla001049	XLOC_001389	-1.35139	Down	-	-	-	-	-	-	XP_002273852 PREDICTED: hypothetical protein [Vitis vinifera]
Cla001856	XLOC_001398	-0.921066	Down	-2.05121	Down	0.526408	Up	2.68291	Up	XP_002523737 Cyclin-dependent kinases regulatory subunit, putative [Ricinus communis]	GO:0007049;GO:0048856;GO:0006464;GO:0009058;GO:0006629;GO:0051301;GO:0016301;GO:0003674;GO:0006259;GO:0005737;GO:0030234;GO:0005634;GO:0006520	K02219	CKS1; cyclin-dependent kinase regulatory subunit CKS1
Cla001867	XLOC_001402	-0.140377	Down	1.77602	Up	-0.0939872	Down	-0.196536	Down	XP_002285165 PREDICTED: hypothetical protein [Vitis vinifera]
Cla003422	XLOC_001411	1.77704	Up	-0.69427	Down	0.66082	Up	0.297983	Up	XP_002863802 ubiquitin family protein [Arabidopsis lyrata subsp. lyrata]	GO:0003674;GO:0006397;GO:0006464;GO:0005737;GO:0005634	K13113	UBL5; ubiquitin-like protein 5
Cla003448	XLOC_001426	0.578004	Up	-2.79898	Down	-2.24029	Down	-1.26563	Down	XP_002511354 receptor protein kinase, putative [Ricinus communis]	GO:0048856;GO:0055085;GO:0006810;GO:0000003;GO:0008150;GO:0016301;GO:0007165;GO:0005886
Cla003455	XLOC_001430	-1.55923	Down	-3.49717	Down	1.06341	Up	0.495395	Up	XP_002318079 predicted protein [Populus trichocarpa]
Cla003550	XLOC_001450	0.612966	Up	-2.89392	Down	0.748941	Up	1.28749	Up	ACU23258 unknown [Glycine max]
Cla011058	XLOC_001476	3.43273	Up	-0.644001	Down	-0.706397	Down	0.387691	Up	CAN63961 hypothetical protein [Vitis vinifera]	GO:0006950;GO:0034641;GO:0009058;GO:0003674;GO:0007165;GO:0000003;GO:0009790;GO:0048856;GO:0006629;GO:0008150;GO:0006464;GO:0001071;GO:0005886;GO:0005634;GO:0043234;GO:0005622
XLOC_001505	XLOC_001505	3.6173	Up	-4.46371	Down	-	-	-	-	Not found in the database
Cla010975	XLOC_001518	-0.179773	Down	-2.44637	Down	1.35749	Up	-0.478218	Down	XP_002269600 PREDICTED: hypothetical protein [Vitis vinifera]	GO:0048856;GO:0009058;GO:0008150;GO:0009536
Cla009002	XLOC_001544	-0.137597	Down	-3.35591	Down	0.556958	Up	0.589585	Up	XP_002520560 Rho GDP-dissociation inhibitor, putative [Ricinus communis]	GO:0030154;GO:0048856;GO:0007010;GO:0000902;GO:0040007;GO:0003674;GO:0030234;GO:0005737	K12462	ARHGDI; Rho GDP-dissociation inhibitor
Cla009007	XLOC_001548	-0.234483	Down	2.46587	Up	-0.686434	Down	-1.40364	Down	XP_002528414 Cucumber peeling cupredoxin, putative [Ricinus communis]
XLOC_001552	XLOC_001552	-1.65233	Down	7.85002	Up	-0.765866	Down	-2.0443	Down	Not found in the database
Cla009011	XLOC_001553	-3.84147	Down	-0.0306626	Down	-1.40643	Down	0.729216	Up	XP_002277785 PREDICTED: hypothetical protein [Vitis vinifera]		K14445	SLC13A2_3_5; solute carrier family 13 (sodium-dependent dicarboxylate transporter), member 2/3/5
Cla009049	XLOC_001568	0.205484	Up	-1.25416	Down	-1.04333	Down	-0.100466	Down	XP_002879572 integral membrane family protein [Arabidopsis lyrata subsp. lyrata]	GO:0005575;GO:0005886
Cla009055	XLOC_001569	-3.72484	Down	0.425553	Up	0.262823	Up	-0.176345	Down	CBI37800 unnamed protein product [Vitis vinifera]	GO:0006950;GO:0002376;GO:0008219;GO:0007165	K00485	FMO; dimethylaniline monooxygenase (N-oxide forming) [EC:1.14.13.8]
Cla002003	XLOC_001580	0.064288	Up	-2.85577	Down	1.37071	Up	-0.2428	Down	No hits found	GO:0002376;GO:0006950;GO:0008219;GO:0008150;GO:0009058;GO:0003674;GO:0006605;GO:0061024;GO:0006810;GO:0005634
Cla002010	XLOC_001584	-5.72952	Down	-	-	-	-	-	-	AAA92465 phloem protein 2 [Cucurbita argyrosperma]	GO:0008150;GO:0003674
XLOC_001593	XLOC_001593	0.533811	Up	4.37156	Up	-0.436707	Down	-1.26824	Down	Not found in the database
Cla009094	XLOC_001605	0.0393266	Up	1.00334	Up	0.078472	Up	0.354972	Up	BAB01310 unnamed protein product [Arabidopsis thaliana]	GO:0043167;GO:0008150	K11982	RNF115_126; E3 ubiquitin-protein ligase RNF115/126 [EC:2.3.2.27]
Cla009096	XLOC_001607	-1.1522	Down	-2.04465	Down	-0.899987	Down	0.0687286	Up	XP_002268058 PREDICTED: hypothetical protein [Vitis vinifera]	GO:0006950;GO:0034641;GO:0009058;GO:0003674;GO:0007165;GO:0006464;GO:0002376;GO:0008219;GO:0008150;GO:0006605;GO:0061024;GO:0048856;GO:0030154;GO:0001071;GO:0005634;GO:0043234;GO:0005622
Cla009109	XLOC_001613	-2.4979	Down	1.43396	Up	-0.069901	Down	0.168653	Up	XP_002521743 AMP dependent ligase, putative [Ricinus communis]	GO:0016874;GO:0005777;GO:0044281;GO:0006629;GO:0009536
Cla009110	XLOC_001614	1.48218	Up	-1.44142	Down	-0.36559	Down	-0.463951	Down	XP_002448762 hypothetical protein SORBIDRAFT_06g032750 [Sorghum bicolor]	GO:0016874;GO:0005777;GO:0044281;GO:0006629;GO:0009536
Cla009122	XLOC_001619	2.28752	Up	1.65702	Up	0.201751	Up	-0.573374	Down	ADC34069 phytoene synthase [Cucumis melo]	GO:0009058;GO:0006629;GO:0016765;GO:0009536	K02291	crtB; phytoene synthase [EC:2.5.1.32]
XLOC_001620	XLOC_001620	0.0241812	Up	-1.1266	Down	-0.082182	Down	0.484354	Up	Not found in the database
Cla009124	XLOC_001621	0.481779	Up	-2.20129	Down	1.94075	Up	-1.31512	Down	XP_002270861 PREDICTED: hypothetical protein [Vitis vinifera]	GO:0006950;GO:0009058;GO:0005975;GO:0005618;GO:0016757;GO:0006629;GO:0008150;GO:0005576;GO:0009536;GO:0005575	K00695	E2.4.1.13; sucrose synthase [EC:2.4.1.13]
Cla009135	XLOC_001627	-0.783044	Down	1.49435	Up	0.0397132	Up	0.0529934	Up	CAD24779 isocitrate dehydrogenase [Cucumis sativus]	GO:0003674;GO:0016491;GO:0043167;GO:0009536;GO:0044281;GO:0005975;GO:0006790;GO:0034641;GO:0006520;GO:0006091	K00031	IDH1; isocitrate dehydrogenase [EC:1.1.1.42]
Cla009137	XLOC_001630	-0.967997	Down	-2.44055	Down	-0.0342983	Down	0.89695	Up	XP_002305927 predicted protein [Populus trichocarpa]	GO:0006520;GO:0043167;GO:0016829;GO:0003674;GO:0006790	K01580	E4.1.1.15; glutamate decarboxylase [EC:4.1.1.15]
Cla009157	XLOC_001637	0.305946	Up	1.08496	Up	-0.0150797	Down	-0.337465	Down	ACU13317 unknown [Glycine max]	GO:0005764;GO:0007067;GO:0007165;GO:0005623;GO:0043226;GO:0005576;GO:0007059;GO:0005768;GO:0051301;GO:0043167;GO:0008092;GO:0003924;GO:0008150;GO:0005856;GO:0043234	K07955	ARL8; ADP-ribosylation factor-like protein 8
Cla009188	XLOC_001655	-0.523766	Down	1.19039	Up	0.284554	Up	-0.182376	Down	XP_002263050 PREDICTED: hypothetical protein [Vitis vinifera]
Cla004590	XLOC_001674	0.327577	Up	-1.95636	Down	0.204918	Up	-0.146883	Down	ACU20940 unknown [Glycine max]	GO:0005694;GO:0005654;GO:0006950;GO:0009056;GO:0044281;GO:0006629;GO:0006810;GO:0006605;GO:0055085;GO:0005634;GO:0043234;GO:0021700;GO:0030154;GO:0048856;GO:0040007;GO:0034641;GO:0009058;GO:0008150;GO:0005975;GO:0006091;GO:0001071;GO:0003677;GO:0003674;GO:0051276;GO:0022607;GO:0006259;GO:0005622
Cla004591	XLOC_001675	1.11555	Up	4.61809	Up	-0.242599	Down	-0.1578	Down	XP_002518424 subtilase, putative [Ricinus communis]
Cla004599	XLOC_001678	1.56631	Up	-0.725502	Down	-0.249522	Down	-0.524795	Down	CBI32991 unnamed protein product [Vitis vinifera]	GO:0005829;GO:0005575;GO:0006464;GO:0016301;GO:0048856;GO:0040007;GO:0007165;GO:0043167;GO:0000003;GO:0005576;GO:0008150;GO:0005634;GO:0005886;GO:0006520
Cla004614	XLOC_001684	-2.2187	Down	-3.93011	Down	-	-	-	-	NP_181059 unknown protein [Arabidopsis thaliana]
Cla004616	XLOC_001685	-0.161695	Down	-1.61234	Down	0.817719	Up	-0.239701	Down	XP_002322376 predicted protein [Populus trichocarpa]	GO:0005739
Cla000996	XLOC_001695	0.367597	Up	-1.42106	Down	0.604687	Up	-1.45101	Down	CBI21767 unnamed protein product [Vitis vinifera]	GO:0008150;GO:0006950;GO:0003674;GO:0008219;GO:0005622;GO:0006464	K19042	BOI; E3 ubiquitin-protein ligase BOI and related proteins [EC:2.3.2.27]
Cla001812	XLOC_001706	-4.55545	Down	-0.799649	Down	-	-	-	-	XP_002522358 zinc finger protein, putative [Ricinus communis]	GO:0034641;GO:0009058;GO:0043167;GO:0001071;GO:0003677;GO:0005634;GO:0043234;GO:0005622
Cla001824	XLOC_001713	1.47797	Up	-0.584125	Down	-0.614608	Down	0.109526	Up	XP_002263088 PREDICTED: hypothetical protein [Vitis vinifera]	GO:0048856;GO:0003674;GO:0007155;GO:0000003;GO:0009790;GO:0007010;GO:0006461;GO:0005737;GO:0000902;GO:0030154;GO:0021700;GO:0016301;GO:0004871;GO:0006950;GO:0071554;GO:0007165;GO:0006520;GO:0008150
Cla001825	XLOC_001715	-2.09412	Down	-1.00598	Down	-0.373587	Down	0.789847	Up	XP_002306459 predicted protein [Populus trichocarpa]	GO:0008150;GO:0005576;GO:0016491;GO:0003674;GO:0006950	K00430	E1.11.1.7; peroxidase [EC:1.11.1.7]
Cla000701	XLOC_001718	-0.989715	Down	1.43499	Up	0.190832	Up	0.430048	Up	ACO52508 transcription factor APETALA2 [Vitis vinifera]	GO:0007165;GO:0000003;GO:0048856;GO:0006950;GO:0034641;GO:0009058;GO:0003677;GO:0030154;GO:0001071;GO:0048646;GO:0005634;GO:0043234;GO:0005622	K09284	AP2; AP2-like factor, euAP2 lineage
Cla000703	XLOC_001719	-1.12489	Down	-3.74016	Down	1.39975	Up	-0.458506	Down	CBI21410 unnamed protein product [Vitis vinifera]	GO:0000003;GO:0048856;GO:0008150;GO:0006950;GO:0034641;GO:0009058;GO:0003677;GO:0003674;GO:0001071;GO:0005634;GO:0043234;GO:0005622
Cla000708	XLOC_001722	-	-	-	-	-	-	-	-	ABK94755 unknown [Populus trichocarpa]
Cla000712	XLOC_001725	2.15679	Up	0.443784	Up	-0.515017	Down	0.720299	Up	XP_002523579 conserved hypothetical protein [Ricinus communis]
Cla000713	XLOC_001726	3.71954	Up	-0.0714586	Down	-1.12798	Down	0.32097	Up	CBI21429 unnamed protein product [Vitis vinifera]	GO:0003677;GO:0034641;GO:0009058	K09419	HSFF; heat shock transcription factor, other eukaryote
Cla013966	XLOC_001731	0.463082	Up	-4.83942	Down	-1.35287	Down	0.845705	Up	ACU18196 unknown [Glycine max]	GO:0005794;GO:0071554;GO:0009058;GO:0005975;GO:0005575
Cla013969	XLOC_001733	-0.482822	Down	-0.413268	Down	-1.75942	Down	0.597006	Up	XP_002283263 PREDICTED: similar to cysteine protease Cp2 isoform 1 [Vitis vinifera]	GO:0005829;GO:0006950;GO:0009056;GO:0008233;GO:0005575;GO:0008150;GO:0034641;GO:0051186;GO:0003674;GO:0006810;GO:0009536;GO:0005773;GO:0005975;GO:0006091;GO:0005576
Cla013990	XLOC_001740	7.51204	Up	-3.64798	Down	-0.652397	Down	0.221987	Up	XP_002524947 Indole-3-acetic acid-amido synthetase GH3.3, putative [Ricinus communis]	GO:0016874;GO:0008150;GO:0042592;GO:0005737	K14487	GH3; auxin responsive GH3 gene family
Cla013991	XLOC_001741	1.77113	Up	-1.1058	Down	-0.734375	Down	-0.826447	Down	XP_002524947 Indole-3-acetic acid-amido synthetase GH3.3, putative [Ricinus communis]	GO:0016874;GO:0008150;GO:0042592;GO:0005737	K14487	GH3; auxin responsive GH3 gene family
Cla013992	XLOC_001742	3.24359	Up	-1.07907	Down	-0.0852575	Down	0.304274	Up	XP_002524955 ubiquitin-protein ligase, putative [Ricinus communis]	GO:0005623;GO:0007165;GO:0008150;GO:0008219;GO:0009058;GO:0061024;GO:0006950;GO:0006810;GO:0006464;GO:0002376
Cla013997	XLOC_001744	4.91636	Up	-0.744004	Down	0.525497	Up	-0.798075	Down	XP_002279273 PREDICTED: hypothetical protein [Vitis vinifera]
Cla014007	XLOC_001749	1.2638	Up	0.525556	Up	0.013927	Up	-0.280686	Down	ACU21174 unknown [Glycine max]	GO:0008150;GO:0006950;GO:0016491;GO:0043167;GO:0021700;GO:0030154;GO:0048856;GO:0005783;GO:0006520;GO:0006464;GO:0005576;GO:0005794	K00472	E1.14.11.2; prolyl 4-hydroxylase [EC:1.14.11.2]
Cla014016	XLOC_001752	-0.516067	Down	-1.76942	Down	-1.30735	Down	1.23876	Up	XP_002284310 PREDICTED: hypothetical protein isoform 2 [Vitis vinifera]	GO:0003674	K01455	E3.5.1.49; formamidase [EC:3.5.1.49]
Cla014031	XLOC_001759	3.42306	Up	-0.874451	Down	-0.696485	Down	-0.231052	Down	XP_002284429 PREDICTED: similar to ACA1 (autoinhibited Ca2+ -ATPase 1); calmodulin binding isoform 1 [Vitis vinifera]	GO:0043167;GO:0009058;GO:0044281;GO:0006810;GO:0002376;GO:0006950;GO:0008219;GO:0008150;GO:0006605;GO:0061024;GO:0005783;GO:0016829;GO:0009536;GO:0016192;GO:0005575;GO:0016887;GO:0022857;GO:0055085;GO:0005886;GO:0003674;GO:0007165	K01537	E3.6.3.8; Ca2+-transporting ATPase [EC:3.6.3.8]
Cla014038	XLOC_001763	-1.33774	Down	1.2824	Up	-0.0063298	Down	-0.0497936	Down	XP_002264538 PREDICTED: hypothetical protein [Vitis vinifera]	GO:0005575;GO:0008150;GO:0003674;GO:0007165	K07297	ADIPOR; adiponectin receptor
Cla014044	XLOC_001767	-0.0465591	Down	1.03141	Up	-0.285343	Down	-0.273954	Down	XP_002267363 PREDICTED: hypothetical protein isoform 1 [Vitis vinifera]
Cla014048	XLOC_001769	0.902804	Up	0.398528	Up	-2.75086	Down	0.316484	Up	XP_002264281 PREDICTED: hypothetical protein [Vitis vinifera]
Cla014051	XLOC_001770	-0.0709136	Down	-3.0868	Down	-0.595954	Down	0.839803	Up	XP_002320013 AP2 domain-containing transcription factor [Populus trichocarpa]	GO:0007165;GO:0048856;GO:0034641;GO:0009058;GO:0003677;GO:0001071;GO:0006629;GO:0044281;GO:0005634;GO:0043234;GO:0005622	K09285	OVM; AP2-like factor, ANT lineage
Cla014052	XLOC_001771	2.09077	Up	1.47976	Up	-0.864043	Down	-1.51881	Down	XP_002530612 serine-threonine protein kinase, plant-type, putative [Ricinus communis]	GO:0003674;GO:0008150;GO:0048856;GO:0007165;GO:0009536;GO:0005886
Cla014083	XLOC_001783	0.675789	Up	2.63897	Up	-1.62166	Down	-0.153303	Down	XP_002528894 conserved hypothetical protein [Ricinus communis]	GO:0005634;GO:0005886
Cla014089	XLOC_001787	-0.0742449	Down	1.34626	Up	0.295606	Up	-0.885661	Down	XP_002527227 conserved hypothetical protein [Ricinus communis]
Cla014107	XLOC_001795	0.138522	Up	1.23013	Up	0.638827	Up	-0.407499	Down	XP_002263837 PREDICTED: hypothetical protein, partial [Vitis vinifera]	GO:0006464;GO:0009058;GO:0006629;GO:0005575;GO:0005783;GO:0003674	K05310	GPI7; ethanolaminephosphotransferase [EC:2.7.-.-]
Cla014113	XLOC_001797	2.90052	Up	-3.16323	Down	-1.40372	Down	-1.00836	Down	XP_002285693 PREDICTED: hypothetical protein [Vitis vinifera]	GO:0005575;GO:0006810;GO:0009058;GO:0005739;GO:0006950;GO:0022857;GO:0008150;GO:0055085	K15104	SLC25A11; solute carrier family 25 (mitochondrial oxoglutarate transporter), member 11
Cla014115	XLOC_001798	-2.09745	Down	-	-	-	-	-	-	XP_002530701 cyclin d, putative [Ricinus communis]		K18810	CYCD1_2_4; cyclin D1/2/4, plant
Cla014122	XLOC_001801	0.197268	Up	-4.56919	Down	0.553486	Up	4.02957	Up	XP_002262941 PREDICTED: hypothetical protein [Vitis vinifera]	GO:0008150;GO:0022857;GO:0005575	K03327	TC.MATE; multidrug resistance protein, MATE family
Cla014148	XLOC_001810	3.76019	Up	-2.95393	Down	-1.63681	Down	1.03912	Up	XP_002270383 PREDICTED: hypothetical protein [Vitis vinifera]	GO:0005794;GO:0008150;GO:0005768;GO:0007165;GO:0000902;GO:0040007;GO:0071554;GO:0009058;GO:0005975;GO:0016757
Cla014165	XLOC_001815	-1.32202	Down	-0.454375	Down	2.71773	Up	-0.752313	Down	XP_002528980 fk506-binding protein, putative [Ricinus communis]	GO:0009536;GO:0009579;GO:0003674;GO:0005576;GO:0006464;GO:0006457;GO:0016853	K01802	E5.2.1.8; peptidylprolyl isomerase [EC:5.2.1.8]
Cla014172	XLOC_001816	-0.208703	Down	1.14931	Up	1.17232	Up	-0.603002	Down	XP_002309999 predicted protein [Populus trichocarpa]	GO:0043167;GO:0006950;GO:0007165;GO:0003674;GO:0006464
Cla014189	XLOC_001824	3.75607	Up	3.11888	Up	0.515814	Up	0.552288	Up	XP_002310203 predicted protein [Populus trichocarpa]	GO:0006810;GO:0055085;GO:0008150;GO:0016757;GO:0006950;GO:0009056;GO:0019748;GO:0009058	K12356	UGT72E; coniferyl-alcohol glucosyltransferase [EC:2.4.1.111]
Cla014194	XLOC_001826	-	-	-	-	-0.332675	Down	-	-	XP_002268484 PREDICTED: hypothetical protein [Vitis vinifera]	GO:0016301;GO:0008150;GO:0005829
Cla014195	XLOC_001827	-1.80291	Down	-0.215062	Down	-0.426959	Down	0.603106	Up	XP_002272761 PREDICTED: hypothetical protein [Vitis vinifera]		K09060	GBF; plant G-box-binding factor
Cla014205	XLOC_001835	-0.714707	Down	2.76111	Up	-0.24785	Down	0.294815	Up	XP_002521601 Chitin-inducible gibberellin-responsive protein, putative [Ricinus communis]	GO:0034641;GO:0009058;GO:0001071;GO:0005634;GO:0043234;GO:0005622
Cla014220	XLOC_001841	-	-	-	-	-	-	-	-	No hits found
Cla014222	XLOC_001843	1.09237	Up	0.679064	Up	-0.189585	Down	-0.387542	Down	XP_002521557 inorganic pyrophosphatase, putative [Ricinus communis]	GO:0008150;GO:0003674;GO:0005575;GO:0005829;GO:0043167;GO:0034641;GO:0006091;GO:0044281	K01507	ppa; inorganic pyrophosphatase [EC:3.6.1.1]
Cla014223	XLOC_001844	-0.471669	Down	-1.95451	Down	-0.736242	Down	-0.260425	Down	XP_002266275 PREDICTED: hypothetical protein [Vitis vinifera]	GO:0005829;GO:0005634;GO:0005886
Cla014237	XLOC_001852	3.60241	Up	-2.93555	Down	-0.191177	Down	-2.51278	Down	XP_002521536 ATP binding protein, putative [Ricinus communis]	GO:0008150;GO:0006950;GO:0008219;GO:0002376;GO:0005739;GO:0043167;GO:0016887;GO:0007165;GO:0005886;GO:0009058;GO:0044281
Cla014239	XLOC_001854	3.52532	Up	-1.22994	Down	0.564332	Up	-0.714659	Down	XP_002310264 predicted protein [Populus trichocarpa]	GO:0016887;GO:0043167;GO:0005783	K08900	BCS1; mitochondrial chaperone BCS1
Cla014243	XLOC_001857	3.57776	Up	-2.16172	Down	-1.74741	Down	-0.0443079	Down	XP_002310264 predicted protein [Populus trichocarpa]	GO:0016887;GO:0043167;GO:0005783	K08900	BCS1; mitochondrial chaperone BCS1
Cla014249	XLOC_001862	-3.98093	Down	0.306101	Up	-1.95252	Down	-	-	XP_002310274 predicted protein [Populus trichocarpa]	GO:0043167;GO:0006950;GO:0009056;GO:0003674;GO:0016491;GO:0009058;GO:0019748;GO:0005576;GO:0008150	K00430	E1.11.1.7; peroxidase [EC:1.11.1.7]
Cla014252	XLOC_001865	1.54536	Up	3.488	Up	0.862631	Up	-0.91972	Down	BAA37167 cytochrome P450 [Arabidopsis thaliana]	GO:0009058;GO:0044281;GO:0006629;GO:0000003;GO:0048856;GO:0003674;GO:0005575;GO:0016491;GO:0009536	K12637	CYP90C1; 3-epi-6-deoxocathasterone 23-monooxygenase [EC:1.14.13.112]
Cla014254	XLOC_001866	1.11495	Up	-2.75298	Down	1.12826	Up	-1.98664	Down	AAW47739 beta-galactosidase [Prunus persica]	GO:0034641;GO:0009056;GO:0005618;GO:0048856;GO:0040007;GO:0016798;GO:0019748;GO:0016023;GO:0009058;GO:0006520;GO:0071554;GO:0005773;GO:0003674;GO:0005576;GO:0005975;GO:0006629;GO:0043234
Cla014259	XLOC_001869	0.216061	Up	-3.18309	Down	0.0248355	Up	0.196642	Up	XP_002533655 ATP binding protein, putative [Ricinus communis]	GO:0005794;GO:0005783;GO:0008168;GO:0005768;GO:0005773;GO:0008150;GO:0005575
Cla014276	XLOC_001878	-0.387637	Down	-2.18901	Down	1.27356	Up	0.359534	Up	XP_002517032 pentatricopeptide repeat-containing protein, putative [Ricinus communis]	GO:0005739;GO:0009536
Cla014285	XLOC_001883	2.22887	Up	-1.70508	Down	-1.16146	Down	-0.69155	Down	XP_002304327 calcium dependent protein kinase 16 [Populus trichocarpa]	GO:0006464;GO:0043167;GO:0008150;GO:0009536;GO:0016301;GO:0005886;GO:0006520	K13412	CPK; calcium-dependent protein kinase [EC:2.7.11.1]
Cla014292	XLOC_001887	1.81554	Up	-4.03099	Down	1.32064	Up	-1.13528	Down	XP_002265805 PREDICTED: hypothetical protein [Vitis vinifera]	GO:0006950
Cla014295	XLOC_001888	1.86168	Up	0.337123	Up	-1.15413	Down	0.515941	Up	ACU19371 unknown [Glycine max]	GO:0006950;GO:0002376;GO:0007165;GO:0003674;GO:0048856;GO:0007568;GO:0009536;GO:0008150;GO:0071554
Cla014297	XLOC_001890	1.29968	Up	0.878319	Up	1.25142	Up	-1.71269	Down	XP_002265360 PREDICTED: hypothetical protein [Vitis vinifera]	GO:0005773;GO:0043167;GO:0016798;GO:0005975	K01191	E3.2.1.24; alpha-mannosidase [EC:3.2.1.24]
Cla014307	XLOC_001897	0.97242	Up	0.404955	Up	-1.48248	Down	3.09522	Up	XP_002531154 conserved hypothetical protein [Ricinus communis]	GO:0009058;GO:0006629;GO:0008150;GO:0005886;GO:0006810;GO:0007010;GO:0006790;GO:0006520;GO:0007165;GO:0006950;GO:0042592
Cla014312	XLOC_001899	0.541085	Up	-1.73704	Down	0.259087	Up	-0.0697152	Down	XP_002531136 conserved hypothetical protein [Ricinus communis]	GO:0008168;GO:0042254;GO:0034641;GO:0006399;GO:0006464
Cla014325	XLOC_001904	0.237596	Up	-1.29523	Down	0.628259	Up	0.147197	Up	XP_002530644 aberrant large forked product, putative [Ricinus communis]	GO:0000003;GO:0009790;GO:0061024;GO:0003674;GO:0005634
Cla014358	XLOC_001918	1.8029	Up	-0.445843	Down	-0.558402	Down	0.0284456	Up	XP_002532472 calmodulin binding protein, putative [Ricinus communis]	GO:0006950;GO:0003674;GO:0008219;GO:0005739;GO:0005886	K08472	MLO; mlo protein
Cla014385	XLOC_001927	4.86617	Up	-1.27506	Down	0.489975	Up	2.18359	Up	XP_002282035 PREDICTED: hypothetical protein [Vitis vinifera]	GO:0016491;GO:0003674
Cla014386	XLOC_001928	1.25459	Up	-0.282239	Down	-0.206296	Down	-0.395659	Down	CAN70796 hypothetical protein [Vitis vinifera]	GO:0003674;GO:0006950;GO:0005634;GO:0005829;GO:0034641;GO:0044281
Cla014396	XLOC_001934	2.39652	Up	-1.20172	Down	-1.14844	Down	0.329994	Up	XP_002272401 PREDICTED: hypothetical protein [Vitis vinifera]	GO:0004871;GO:0009536;GO:0034641;GO:0009058;GO:0006520;GO:0006950;GO:0008150;GO:0009056;GO:0016757;GO:0044281;GO:0002376;GO:0007165
Cla014406	XLOC_001940	-0.349267	Down	-	-	-	-	-	-	CAF02296 Rho GDP dissociation inhibitor 2 [Medicago truncatula]	GO:0007165;GO:0003674;GO:0030234;GO:0008150;GO:0005737;GO:0007010;GO:0043226;GO:0005576;GO:0000902;GO:0040007;GO:0030154;GO:0048856	K12462	ARHGDI; Rho GDP-dissociation inhibitor
Cla014410	XLOC_001944	-0.150623	Down	-1.90486	Down	1.89763	Up	0.289305	Up	ABN05810 Protein of unknown function DUF506, plant [Medicago truncatula]
Cla014413	XLOC_001947	-1.41969	Down	-0.672957	Down	-0.388247	Down	0.659926	Up	XP_002518406 conserved hypothetical protein [Ricinus communis]	GO:0005886
Cla014416	XLOC_001948	1.20056	Up	0.142385	Up	0.210891	Up	-0.445492	Down	Q9ZWQ8 RecName: Full=Plastid-lipid-associated protein, chloroplastic; AltName: Full=CitPAP; Flags: Precursor	GO:0009536
Cla014420	XLOC_001951	1.4377	Up	-0.128368	Down	-0.226104	Down	0.332018	Up	XP_002331561 predicted protein [Populus trichocarpa]	GO:0008150;GO:0006810
Cla014472	XLOC_001971	0.494657	Up	-1.52298	Down	-2.11231	Down	-0.00746862	Down	No hits found
Cla001335	XLOC_001987	-0.575253	Down	-3.91041	Down	-1.73358	Down	1.68439	Up	XP_002272626 PREDICTED: hypothetical protein [Vitis vinifera]
XLOC_002008	XLOC_002008	2.0888	Up	2.77457	Up	1.24192	Up	-1.27172	Down	Not found in the database
Cla009603	XLOC_002013	1.89193	Up	0.480671	Up	-0.76367	Down	-0.0781726	Down	XP_002317224 predicted protein [Populus trichocarpa]	GO:0003674;GO:0008150;GO:0044281;GO:0006629;GO:0016791;GO:0043226;GO:0042592;GO:0043167;GO:0006950;GO:0009056;GO:0005737;GO:0003013
Cla009608	XLOC_002017	1.3427	Up	1.67721	Up	-1.74669	Down	0.43341	Up	XP_002519040 conserved hypothetical protein [Ricinus communis]
Cla009610	XLOC_002018	-1.4321	Down	0.484265	Up	-0.327164	Down	0.16165	Up	CAN81290 hypothetical protein [Vitis vinifera]
Cla009623	XLOC_002022	-2.6127	Down	-4.42328	Down	-	-	-	-	XP_002509463 structural constituent of cell wall, putative [Ricinus communis]	GO:0005575;GO:0005886;GO:0008150
Cla009642	XLOC_002027	0.436873	Up	1.3065	Up	0.284131	Up	0.46837	Up	XP_002278979 PREDICTED: hypothetical protein [Vitis vinifera]		K09510	DNAJB4; DnaJ homolog subfamily B member 4
Cla009646	XLOC_002028	1.6154	Up	-	-	-	-	2.30582	Up	NP_174166 HSL1 (HAESA-Like 1); ATP binding / kinase/ protein serine/threonine kinase [Arabidopsis thaliana]	GO:0021700;GO:0030154;GO:0048856;GO:0040007;GO:0001071;GO:0016301;GO:0000003;GO:0009790;GO:0009058;GO:0005975;GO:0043473;GO:0009056;GO:0006464;GO:0051301;GO:0007165;GO:0006810;GO:0008150;GO:0006950;GO:0002376;GO:0005886;GO:0007059;GO:0051276;GO:0007049;GO:0003674;GO:0043167;GO:0034641;GO:0000902;GO:0007010;GO:0005634;GO:0071554;GO:0043234;GO:0005622;GO:0006520
Cla009676	XLOC_002041	1.40197	Up	0.398121	Up	0.758158	Up	-0.283481	Down	XP_002893540 predicted protein [Arabidopsis lyrata subsp. lyrata]	GO:0003674;GO:0005773
Cla009678	XLOC_002042	0.423566	Up	1.19955	Up	-0.0790213	Down	-0.561782	Down	XP_002267261 PREDICTED: hypothetical protein [Vitis vinifera]	GO:0002376;GO:0006950;GO:0008219;GO:0003674;GO:0005623;GO:0009058;GO:0006605;GO:0061024;GO:0005576;GO:0009056;GO:0006629
Cla009683	XLOC_002045	-1.59635	Down	-2.70875	Down	-2.57895	Down	-0.902421	Down	XP_002266934 PREDICTED: hypothetical protein [Vitis vinifera]	GO:0034641;GO:0009058;GO:0006464;GO:0006091;GO:0006461;GO:0015979;GO:0008150;GO:0009536;GO:0005634;GO:0042254;GO:0061024
Cla009695	XLOC_002051	-0.858866	Down	-3.90285	Down	-1.64772	Down	1.81709	Up	XP_002272922 PREDICTED: hypothetical protein [Vitis vinifera]
Cla009728	XLOC_002070	-2.87656	Down	-3.60775	Down	-	-	-	-	ABQ53634 unknown [Cucumis melo]
Cla009760	XLOC_002090	2.24649	Up	-1.12311	Down	0.890933	Up	-0.570133	Down	No hits found
Cla009761	XLOC_002091	-1.12001	Down	-2.8764	Down	0.699932	Up	0.94573	Up	XP_002519709 conserved hypothetical protein [Ricinus communis]
Cla009775	XLOC_002096	0.00199321	Up	-1.54887	Down	0.0668023	Up	-0.644286	Down	NP_973600 katanin, putative [Arabidopsis thaliana]	GO:0008150;GO:0008092;GO:0005856;GO:0043234;GO:0007010;GO:0043167;GO:0016887;GO:0005737;GO:0005634	K07767	KATNA1; katanin p60 ATPase-containing subunit A1 [EC:3.6.4.3]
Cla009779	XLOC_002097	0.555989	Up	3.44961	Up	0.225566	Up	-0.279386	Down	ADG03462 9-cis-epoxycarotenoid dioxygenase [Gossypium hirsutum]	GO:0008150;GO:0006950;GO:0043167;GO:0009536;GO:0009579;GO:0044281;GO:0009058;GO:0006629;GO:0016491	K09840	NCED; 9-cis-epoxycarotenoid dioxygenase [EC:1.13.11.51]
Cla009781	XLOC_002099	6.38658	Up	-4.23102	Down	-	-	-	-	CBI18787 unnamed protein product [Vitis vinifera]	GO:0009058;GO:0008150;GO:0007165;GO:0006950;GO:0044281;GO:0003674
Cla009789	XLOC_002105	1.10618	Up	1.5074	Up	-0.587812	Down	0.302697	Up	CBI30934 unnamed protein product [Vitis vinifera]	GO:0005783;GO:0007165;GO:0005794;GO:0006950;GO:0016491;GO:0016853;GO:0005634;GO:0008150	K10950	ERO1L; ERO1-like protein alpha [EC:1.8.4.-]
Cla009805	XLOC_002114	-3.5829	Down	-1.908	Down	1.46755	Up	2.5385	Up	XP_002866728 hypothetical protein ARALYDRAFT_496913 [Arabidopsis lyrata subsp. lyrata]	GO:0008150;GO:0048856;GO:0034641;GO:0009058;GO:0000003;GO:0003674;GO:0005654
Cla009812	XLOC_002121	0.0930542	Up	-2.50809	Down	-0.726534	Down	-0.366202	Down	CBI30968 unnamed protein product [Vitis vinifera]	GO:0008150;GO:0006259;GO:0003674;GO:0009058;GO:0006950;GO:0005634;GO:0043234;GO:0051276;GO:0006464	K10683	BARD1; BRCA1-associated RING domain protein 1
Cla009818	XLOC_002125	-1.13761	Down	-1.82433	Down	1.3506	Up	-0.486255	Down	XP_002526610 mgatp-energized glutathione s-conjugate pump, putative [Ricinus communis]
Cla009828	XLOC_002129	-0.0291001	Down	1.62725	Up	-0.104773	Down	-0.258122	Down	XP_002263067 PREDICTED: hypothetical protein [Vitis vinifera]	GO:0030234;GO:0007165;GO:0034655;GO:0044281;GO:0040007;GO:0043167;GO:0006605;GO:0007034;GO:0008289;GO:0000902;GO:0061024;GO:0006810;GO:0048856;GO:0016192;GO:0005773;GO:0005794;GO:0005634;GO:0005886	K12486	SMAP; stromal membrane-associated protein
Cla009830	XLOC_002130	0.757902	Up	-2.51022	Down	0.898388	Up	0.730453	Up	CAN63633 hypothetical protein [Vitis vinifera]	GO:0005777;GO:0005739;GO:0016874;GO:0043167;GO:0009536;GO:0005575;GO:0044281;GO:0009058;GO:0051186	K14760	AAE14; acyl-activating enzyme 14 [EC:6.2.1.26]
Cla009842	XLOC_002135	-1.05112	Down	0.301596	Up	-0.552653	Down	-0.253701	Down	XP_002523169 sphingolipid fatty acid alpha hydroxylase [Ricinus communis]	GO:0044281;GO:0006629;GO:0008150;GO:0016491;GO:0005739;GO:0016192;GO:0061024;GO:0008219;GO:0003674;GO:0005575;GO:0009058;GO:0019748;GO:0005783	K19706	FAH; dihydroceramide fatty acyl 2-hydroxylase [EC:1.14.18.7]
Cla009857	XLOC_002140	-1.82192	Down	-0.750996	Down	-0.0181918	Down	0.270851	Up	XP_002529901 UDP-glucose 4-epimerase, putative [Ricinus communis]	GO:0016853;GO:0009058;GO:0005975;GO:0003674;GO:0005575;GO:0006950;GO:0034641;GO:0044281;GO:0005794;GO:0071554;GO:0007165;GO:0008150	K12448	UXE; UDP-arabinose 4-epimerase [EC:5.1.3.5]
Cla009863	XLOC_002143	-0.26774	Down	-4.21655	Down	0.618778	Up	-	-	XP_002318301 predicted protein [Populus trichocarpa]	GO:0005886;GO:0003674;GO:0006629;GO:0008150;GO:0009056
Cla009891	XLOC_002157	0.74032	Up	2.17088	Up	0.492305	Up	0.557151	Up	ACU18911 unknown [Glycine max]	GO:0005739
Cla009897	XLOC_002160	1.77338	Up	-2.12962	Down	2.21766	Up	0.519348	Up	XP_002317063 predicted protein [Populus trichocarpa]		K01514	PRUNE; exopolyphosphatase [EC:3.6.1.11]
Cla009907	XLOC_002163	-0.172147	Down	-3.28074	Down	0.500731	Up	0.728777	Up	XP_002530118 ubiquitin-protein ligase, putative [Ricinus communis]	GO:0048856;GO:0003674;GO:0006464;GO:0030154;GO:0048646;GO:0005886
Cla009908	XLOC_002164	-1.13221	Down	-6.09416	Down	-3.14671	Down	1.71797	Up	XP_002533995 conserved hypothetical protein [Ricinus communis]
Cla004873	XLOC_002169	0.0333568	Up	0.362175	Up	-1.13709	Down	0.430816	Up	ACU13851 unknown [Glycine max]	GO:0005783;GO:0043167;GO:0003674;GO:0005575;GO:0008150
Cla004896	XLOC_002175	-0.537991	Down	-1.0536	Down	-4.28979	Down	3.0112	Up	XP_002317777 predicted protein [Populus trichocarpa]	GO:0002376;GO:0006950;GO:0008219;GO:0009056;GO:0008150;GO:0003674;GO:0009058;GO:0005618;GO:0006605;GO:0061024;GO:0006810;GO:0005634;GO:0005975
Cla004912	XLOC_002185	-0.340122	Down	-2.70047	Down	-	-	-	-	XP_002874676 hypothetical protein ARALYDRAFT_489952 [Arabidopsis lyrata subsp. lyrata]	GO:0048856;GO:0006950;GO:0006913;GO:0044281;GO:0034641;GO:0009058;GO:0000003;GO:0009790;GO:0051301;GO:0008150;GO:0007049;GO:0007165;GO:0006464;GO:0003674;GO:0003677;GO:0001071;GO:0006605;GO:0005634;GO:0043234;GO:0005622
Cla004921	XLOC_002190	-	-	-	-	-0.642963	Down	4.26838	Up	ABA26457 acidic class III chitinase [Citrullus lanatus]	GO:0016798;GO:0005615;GO:0009056;GO:0005975;GO:0071554	K01183	E3.2.1.14; chitinase [EC:3.2.1.14]
XLOC_002192	XLOC_002192	-0.379827	Down	-4.15133	Down	1.48199	Up	0.839284	Up	Not found in the database
Cla004930	XLOC_002195	5.86751	Up	-1.81839	Down	-0.958054	Down	1.72298	Up	XP_002513622 Tellurite resistance protein tehA, putative [Ricinus communis]	GO:0009058;GO:0006520;GO:0019748;GO:0005886;GO:0034641;GO:0009056;GO:0006810;GO:0055085;GO:0008150;GO:0005575;GO:0042592;GO:0003674
Cla004956	XLOC_002206	0.49818	Up	-	-	-	-	-1.63086	Down	XP_002520003 cell division cycle, putative [Ricinus communis]	GO:0007067;GO:0019899;GO:0004871;GO:0005634;GO:0043234;GO:0051301;GO:0005622;GO:0005886;GO:0006464;GO:0007165;GO:0005737	K03363	CDC20; cell division cycle 20, cofactor of APC complex
Cla004967	XLOC_002211	0.0632553	Up	-1.22915	Down	-0.287332	Down	-0.368868	Down	XP_002518966 ATP binding protein, putative [Ricinus communis]	GO:0005783;GO:0008168;GO:0005768;GO:0048646;GO:0005773;GO:0008150;GO:0005575;GO:0005794
Cla004970	XLOC_002213	0.654476	Up	3.00658	Up	0.265089	Up	-1.01962	Down	XP_002277530 PREDICTED: hypothetical protein [Vitis vinifera]	GO:0044281;GO:0009058;GO:0006629;GO:0003674;GO:0006464;GO:0048856;GO:0000003
Cla004975	XLOC_002214	-1.86183	Down	-4.6554	Down	-	-	-	-	XP_002318264 predicted protein [Populus trichocarpa]	GO:0003674;GO:0008150	K01206	FUCA; alpha-L-fucosidase [EC:3.2.1.51]
Cla004987	XLOC_002217	3.11786	Up	-1.68409	Down	1.61044	Up	-2.18443	Down	No hits found
Cla011333	XLOC_002225	0.403365	Up	-3.26416	Down	1.04334	Up	-0.593603	Down	XP_002869737 hypothetical protein ARALYDRAFT_492451 [Arabidopsis lyrata subsp. lyrata]	GO:0005737;GO:0008150;GO:0006810;GO:0005886;GO:0003674;GO:0022857;GO:0055085;GO:0000003;GO:0048856
Cla011338	XLOC_002227	0.217424	Up	-1.51973	Down	0.343723	Up	0.717902	Up	XP_002303684 oligopeptide transporter OPT family [Populus trichocarpa]	GO:0005737;GO:0006810;GO:0005886;GO:0003674;GO:0055085;GO:0005575
Cla011356	XLOC_002234	3.87668	Up	0.341589	Up	-1.79271	Down	-0.0395007	Down	XP_002304564 predicted protein [Populus trichocarpa]
Cla011368	XLOC_002241	1.72995	Up	-2.19771	Down	-1.28671	Down	1.95526	Up	XP_002262981 PREDICTED: hypothetical protein [Vitis vinifera]	GO:0005886;GO:0009536
Cla011371	XLOC_002243	0.19751	Up	0.994784	Up	-0.0963288	Down	-1.42302	Down	XP_002303675 predicted protein [Populus trichocarpa]	GO:0005886;GO:0005975;GO:0009056;GO:0016798	K01194	TREH; alpha,alpha-trehalase [EC:3.2.1.28]
Cla011374	XLOC_002245	0.334162	Up	-2.28092	Down	-1.0228	Down	0.252353	Up	XP_002299478 predicted protein [Populus trichocarpa]	GO:0016798;GO:0071554;GO:0005975;GO:0009056;GO:0003674;GO:0005576
Cla011382	XLOC_002249	-0.58233	Down	-1.63384	Down	1.93354	Up	0.239167	Up	XP_002299485 proline transporter [Populus trichocarpa]	GO:0022857;GO:0055085;GO:0005886;GO:0006810;GO:0005575
Cla011396	XLOC_002258	-0.343508	Down	1.78394	Up	-0.490871	Down	0.0660781	Up	XP_002509881 conserved hypothetical protein [Ricinus communis]	GO:0005783;GO:0005773;GO:0005794;GO:0005886;GO:0008150;GO:0006950;GO:0005634
Cla011409	XLOC_002267	2.38065	Up	-0.871099	Down	-1.45877	Down	0.761776	Up	CBI34401 unnamed protein product [Vitis vinifera]	GO:0006950;GO:0016491;GO:0005886;GO:0003674;GO:0008150;GO:0007165;GO:0009058;GO:0044281;GO:0002376;GO:0008219;GO:0042592;GO:0006464;GO:0006605;GO:0061024;GO:0043167;GO:0000003;GO:0048856	K13447	RBOH; respiratory burst oxidase [EC:1.6.3.- 1.11.1.-]
Cla011415	XLOC_002270	5.98317	Up	-2.56567	Down	-0.0637191	Down	-0.0922376	Down	XP_002509857 metal ion binding protein, putative [Ricinus communis]
Cla011424	XLOC_002273	1.49917	Up	-2.88253	Down	-0.37902	Down	0.551441	Up	XP_002299516 predicted protein [Populus trichocarpa]
Cla011437	XLOC_002277	-1.69682	Down	1.55279	Up	-0.0832723	Down	0.106078	Up	XP_002889360 hypothetical protein ARALYDRAFT_470115 [Arabidopsis lyrata subsp. lyrata]	GO:0009058;GO:0044281;GO:0006629;GO:0042592;GO:0022857;GO:0006950;GO:0005575;GO:0006790;GO:0051186;GO:0005886;GO:0006810;GO:0003674;GO:0055085;GO:0009536;GO:0005773	K09872	PIP; aquaporin PIP
Cla011438	XLOC_002278	-1.33144	Down	-1.16659	Down	0.120952	Up	-0.212082	Down	XP_002303595 predicted protein [Populus trichocarpa]	GO:0005794;GO:0016023;GO:0005886;GO:0008233;GO:0005575;GO:0008150;GO:0005768
Cla011446	XLOC_002281	-0.65603	Down	-2.13964	Down	0.181057	Up	1.1154	Up	XP_002303590 predicted protein [Populus trichocarpa]
Cla011464	XLOC_002289	-1.3668	Down	-1.46197	Down	-0.633087	Down	0.926541	Up	AAK50079 At1g63420/F2K11_19 [Arabidopsis thaliana]	GO:0007165
Cla011467	XLOC_002290	-0.691456	Down	-2.00435	Down	-0.107974	Down	-0.271344	Down	XP_002303574 predicted protein [Populus trichocarpa]
Cla011481	XLOC_002296	3.53585	Up	-0.22423	Down	0.231504	Up	-0.726027	Down	CAN75939 hypothetical protein [Vitis vinifera]	GO:0008233;GO:0005794;GO:0005575;GO:0008150;GO:0005634
Cla011497	XLOC_002302	0.976147	Up	1.04726	Up	0.353913	Up	-0.106047	Down	XP_002303557 predicted protein [Populus trichocarpa]	GO:0005829;GO:0016853;GO:0008150;GO:0016491;GO:0009058;GO:0005975;GO:0071554;GO:0005575;GO:0016829;GO:0044281;GO:0034641;GO:0003674;GO:0009536;GO:0005886;GO:0005576;GO:0019748	K12451	UER1; 3,5-epimerase/4-reductase [EC:5.1.3.- 1.1.1.-]
XLOC_002308	XLOC_002308	-	-	-	-	-	-	-	-	Not found in the database
Cla011514	XLOC_002312	-	-	-	-	-	-	-	-	XP_002299579 cytochrome P450 [Populus trichocarpa]	GO:0043167;GO:0009058;GO:0006629;GO:0016491;GO:0005783;GO:0005575
Cla011532	XLOC_002322	-0.16241	Down	-4.39759	Down	1.74574	Up	1.24446	Up	CBI23551 unnamed protein product [Vitis vinifera]	GO:0005739
Cla011534	XLOC_002324	3.08846	Up	-1.9521	Down	-0.17579	Down	0.387575	Up	XP_002303537 predicted protein [Populus trichocarpa]
Cla011536	XLOC_002325	1.78963	Up	4.54481	Up	-2.11531	Down	-1.29194	Down	XP_002266562 PREDICTED: hypothetical protein [Vitis vinifera]	GO:0003674
XLOC_002329	XLOC_002329	-0.522385	Down	-4.02403	Down	-0.0218563	Down	2.197	Up	Not found in the database	GO:0008150;GO:0016491;GO:0009058;GO:0006629;GO:0019748;GO:0043226;GO:0005575
Cla011547	XLOC_002333	4.4315	Up	-0.940982	Down	0.906597	Up	-0.697986	Down	XP_002329896 predicted protein [Populus trichocarpa]	GO:0009058;GO:0006629;GO:0016491
Cla011578	XLOC_002347	-0.949057	Down	1.29754	Up	-0.340806	Down	-0.197232	Down	CAD33929 microtubule associated protein [Cicer arietinum]	GO:0005829;GO:0008092;GO:0005773;GO:0005856;GO:0043234;GO:0009056;GO:0016023;GO:0005575;GO:0005737;GO:0006950;GO:0022607;GO:0061024;GO:0006810;GO:0005634	K08341	GABARAP; GABA(A) receptor-associated protein
Cla002362	XLOC_002359	5.73158	Up	-1.32173	Down	-3.99674	Down	0.385964	Up	CAC83626 gibberellin 20-oxidase [Cucurbita maxima]	GO:0008150;GO:0016491;GO:0000003;GO:0048856;GO:0009058;GO:0006629;GO:0044281;GO:0000902;GO:0040007;GO:0005737
Cla002332	XLOC_002375	0.340264	Up	1.56089	Up	-0.358575	Down	-0.0628581	Down	XP_002279763 PREDICTED: hypothetical protein [Vitis vinifera]	GO:0034641;GO:0009058;GO:0000003;GO:0048856;GO:0030154;GO:0005634;GO:0009790
Cla002328	XLOC_002377	-2.32935	Down	-2.3284	Down	-0.524934	Down	-0.900261	Down	AAM77272 acid invertase [Lagenaria siceraria]	GO:0005773;GO:0016798;GO:0005975;GO:0005783;GO:0043234	K01193	E3.2.1.26; beta-fructofuranosidase [EC:3.2.1.26]
Cla002326	XLOC_002378	-1.19542	Down	-4.59429	Down	-	-	-	-	No hits found	GO:0008233;GO:0006950;GO:0008150
Cla002313	XLOC_002384	1.30746	Up	-2.90629	Down	0.0576314	Up	-0.626197	Down	XP_002311425 predicted protein [Populus trichocarpa]	GO:0044281;GO:0034655;GO:0005829;GO:0003674;GO:0043167;GO:0006950;GO:0006259;GO:0034641;GO:0051186	K03574	mutT; 8-oxo-dGTP diphosphatase [EC:3.6.1.55]
Cla003564	XLOC_002385	0.925978	Up	-1.84677	Down	-0.635585	Down	0.114864	Up	XP_002510893 Xyloglucan galactosyltransferase KATAMARI1, putative [Ricinus communis]	GO:0005794;GO:0008150;GO:0005768;GO:0007165;GO:0000902;GO:0040007;GO:0071554;GO:0009058;GO:0005975;GO:0016757
Cla003567	XLOC_002387	3.73685	Up	-5.10024	Down	0.232871	Up	-1.60866	Down	XP_002510928 kinase, putative [Ricinus communis]	GO:0016301;GO:0000902;GO:0000003;GO:0030154;GO:0040007;GO:0071554;GO:0005623;GO:0005634;GO:0006520;GO:0008150
Cla003573	XLOC_002389	-1.02966	Down	-3.01681	Down	0.171324	Up	0.887424	Up	XP_002268183 PREDICTED: hypothetical protein [Vitis vinifera]
Cla003605	XLOC_002399	-0.282851	Down	-3.52323	Down	-1.02851	Down	0.792379	Up	XP_002268425 PREDICTED: hypothetical protein [Vitis vinifera]	GO:0008150;GO:0005575;GO:0005623
Cla003620	XLOC_002406	0.769077	Up	-4.01267	Down	0.293121	Up	0.366048	Up	XP_002264100 PREDICTED: hypothetical protein [Vitis vinifera]	GO:0006629;GO:0003674;GO:0005622
Cla003621	XLOC_002407	0.188889	Up	-1.526	Down	0.51345	Up	0.46372	Up	XP_002511007 WD-repeat protein, putative [Ricinus communis]	GO:0005815
Cla003632	XLOC_002414	0.0792832	Up	-	-	-	-	-	-	XP_002513670 conserved hypothetical protein [Ricinus communis]
Cla003641	XLOC_002417	-0.579312	Down	-1.74784	Down	0.0792342	Up	1.64825	Up	XP_002318814 cytochrome P450 [Populus trichocarpa]	GO:0003674;GO:0034641;GO:0009058
Cla003666	XLOC_002426	4.97942	Up	-0.0849577	Down	-0.111988	Down	0.0754999	Up	XP_002269459 PREDICTED: hypothetical protein [Vitis vinifera]
Cla003897	XLOC_002434	-2.92624	Down	-2.25361	Down	-0.275344	Down	-0.758427	Down	XP_002526294 hypothetical protein RCOM_0577360 [Ricinus communis]	GO:0008150;GO:0003674	K14491	ARR-B; two-component response regulator ARR-B family
Cla003899	XLOC_002435	-0.467647	Down	3.2191	Up	0.0361512	Up	-0.413019	Down	XP_002875062 hypothetical protein ARALYDRAFT_484022 [Arabidopsis lyrata subsp. lyrata]	GO:0006950;GO:0007165;GO:0003674;GO:0006464
Cla003912	XLOC_002442	0.164368	Up	-6.89679	Down	-0.404746	Down	5.97233	Up	XP_002280578 PREDICTED: hypothetical protein [Vitis vinifera]	GO:0022607;GO:0003674;GO:0051082;GO:0005634;GO:0006457;GO:0005829
XLOC_002447	XLOC_002447	-	-	-	-	-	-	-	-	Not found in the database
Cla003922	XLOC_002448	5.68464	Up	0.139202	Up	-1.07535	Down	-0.263822	Down	XP_002311488 predicted protein [Populus trichocarpa]
Cla003924	XLOC_002450	-3.14911	Down	-	-	-	-	0.947134	Up	CAN61307 hypothetical protein [Vitis vinifera]
Cla003930	XLOC_002453	1.65333	Up	0.169032	Up	-0.580128	Down	0.458323	Up	XP_002284639 PREDICTED: hypothetical protein [Vitis vinifera]
Cla003940	XLOC_002456	-0.796252	Down	-1.36467	Down	-0.254045	Down	-5.67593	Down	XP_002527780 21 kDa protein precursor, putative [Ricinus communis]
Cla003958	XLOC_002465	-1.32779	Down	-	-	-	-	-	-	XP_002516181 Glucan endo-1,3-beta-glucosidase precursor, putative [Ricinus communis]	GO:0016798;GO:0005618;GO:0005773;GO:0005886;GO:0005575;GO:0005975
Cla005808	XLOC_002472	-0.862438	Down	-2.61858	Down	-0.807202	Down	1.62654	Up	CAF31355 putative histidine kinase [Cucurbita maxima]	GO:0016791;GO:0006950;GO:0008150;GO:0004871;GO:0048856;GO:0019899;GO:0042592;GO:0006464;GO:0007165;GO:0005783;GO:0016301;GO:0009790;GO:0003674;GO:0007568;GO:0005575;GO:0005886;GO:0006810;GO:0043234	K14489	AHK2_3_4; arabidopsis histidine kinase 2/3/4 (cytokinin receptor) [EC:2.7.13.3]
Cla005812	XLOC_002473	-1.42854	Down	-4.13625	Down	-	-	-	-	XP_002314762 predicted protein [Populus trichocarpa]	GO:0005575;GO:0016023	K08360	CYB561; cytochrome b-561 [EC:1.16.5.1]
Cla005814	XLOC_002474	-1.22527	Down	1.36847	Up	0.18436	Up	-0.717384	Down	XP_002312482 predicted protein [Populus trichocarpa]	GO:0008150;GO:0007165;GO:0005773;GO:0003674;GO:0005576;GO:0034641;GO:0009058;GO:0043167;GO:0003677;GO:0001071;GO:0016791;GO:0005634;GO:0043234;GO:0005622;GO:0044281;GO:0006464;GO:0005623	K14379	ACP5; tartrate-resistant acid phosphatase type 5 [EC:3.1.3.2]
Cla005821	XLOC_002478	0.37783	Up	1.16511	Up	-0.27394	Down	-0.253617	Down	XP_002285238 PREDICTED: hypothetical protein [Vitis vinifera]	GO:0005794;GO:0005618;GO:0005575;GO:0006810;GO:0005773;GO:0005768
Cla005829	XLOC_002482	2.74057	Up	-2.923	Down	0.933247	Up	0.818568	Up	XP_002312489 predicted protein [Populus trichocarpa]
Cla005846	XLOC_002493	2.49752	Up	-0.698062	Down	-0.325332	Down	2.47072	Up	XP_002272955 PREDICTED: hypothetical protein [Vitis vinifera]
Cla005852	XLOC_002496	1.3529	Up	0.400282	Up	-0.263279	Down	0.0306667	Up	XP_002531069 spore coat protein, putative [Ricinus communis]	GO:0006950;GO:0008150;GO:0043167;GO:0000003;GO:0048856;GO:0048646;GO:0016491;GO:0003674;GO:0005783;GO:0005618;GO:0005576;GO:0005794;GO:0005829;GO:0000902;GO:0040007;GO:0007165;GO:0005575;GO:0006810;GO:0006464
Cla005872	XLOC_002505	-0.889333	Down	-1.17814	Down	-0.324121	Down	-0.166971	Down	XP_002314910 predicted protein [Populus trichocarpa]	GO:0048856;GO:0008150
Cla005884	XLOC_002511	-1.85619	Down	2.88738	Up	0.732444	Up	-2.11929	Down	XP_002312353 predicted protein [Populus trichocarpa]	GO:0005618;GO:0005575;GO:0005886;GO:0005773;GO:0005783;GO:0016829;GO:0009058;GO:0006629;GO:0034641
Cla005902	XLOC_002519	-1.3902	Down	-1.84021	Down	0.725286	Up	0.712411	Up	XP_002297768 predicted protein [Populus trichocarpa]	GO:0008150;GO:0006950;GO:0009056;GO:0003674;GO:0006810;GO:0005737;GO:0005975;GO:0006091
Cla005918	XLOC_002529	1.70698	Up	-1.17748	Down	-0.165723	Down	0.0719052	Up	XP_002520923 Protein SENSITIVITY TO RED LIGHT REDUCED, putative [Ricinus communis]	GO:0007165;GO:0034655;GO:0044281;GO:0030234;GO:0005634;GO:0043167
Cla008511	XLOC_002536	5.21261	Up	-2.87905	Down	-0.541936	Down	-0.293312	Down	XP_002269182 PREDICTED: hypothetical protein [Vitis vinifera]	GO:0016757;GO:0006950;GO:0008150;GO:0005794;GO:0007165;GO:0009058;GO:0005975;GO:0002376;GO:0008219;GO:0000003;GO:0006605;GO:0061024;GO:0005783;GO:0034641;GO:0006520;GO:0009056;GO:0005575;GO:0044281;GO:0071554;GO:0006790;GO:0048856
Cla008494	XLOC_002544	-1.94482	Down	-2.73962	Down	-0.195808	Down	2.21466	Up	XP_002279670 PREDICTED: hypothetical protein [Vitis vinifera]	GO:0009058;GO:0003674;GO:0019748;GO:0016491;GO:0044281;GO:0006629;GO:0005783
Cla008489	XLOC_002547	0.72487	Up	-2.31136	Down	-0.908237	Down	0.407539	Up	CBI37873 unnamed protein product [Vitis vinifera]	GO:0006464;GO:0048856;GO:0016301;GO:0071554;GO:0000003;GO:0009790;GO:0042592;GO:0048646;GO:0006810;GO:0005886;GO:0006520
Cla008478	XLOC_002554	0.858204	Up	1.57997	Up	-0.207801	Down	-0.837879	Down	ACU23308 unknown [Glycine max]	GO:0006810;GO:0071554;GO:0055085;GO:0022857;GO:0005768;GO:0061024;GO:0006464;GO:0009058;GO:0005975;GO:0005794;GO:0016192;GO:0008150;GO:0005886
Cla008475	XLOC_002555	1.99421	Up	3.89471	Up	-2.53714	Down	0.442926	Up	CAN64856 hypothetical protein [Vitis vinifera]
Cla008472	XLOC_002557	-	-	-4.10868	Down	-2.93448	Down	2.86324	Up	XP_002307142 AP2/ERF domain-containing transcription factor [Populus trichocarpa]	GO:0006950;GO:0008150;GO:0007165
Cla008457	XLOC_002565	0.00705478	Up	-2.649	Down	0.610809	Up	-1.14827	Down	XP_002272117 PREDICTED: hypothetical protein [Vitis vinifera]
Cla008454	XLOC_002567	-0.574861	Down	2.06278	Up	1.17128	Up	0.0169368	Up	AAL33552 RING-H2 zinc finger protein [Cucumis melo]		K19040	ATL76S; E3 ubiquitin-protein ligase ATL10/75/76/77/78 [EC:2.3.2.27]
Cla008440	XLOC_002569	-3.02395	Down	-3.41728	Down	-1.41286	Down	-0.0875767	Down	XP_002309901 predicted protein [Populus trichocarpa]	GO:0030234;GO:0005576;GO:0008150
Cla008438	XLOC_002570	0.678486	Up	-1.23882	Down	0.607793	Up	0.235666	Up	XP_002274730 PREDICTED: hypothetical protein [Vitis vinifera]	GO:0003674
Cla008423	XLOC_002575	-5.51284	Down	-4.75222	Down	-2.31616	Down	-2.0918	Down	No hits found
Cla008421	XLOC_002577	-4.34162	Down	-3.80112	Down	-0.336496	Down	-1.0524	Down	No hits found
Cla008418	XLOC_002578	-8.41544	Down	-	-	-	-	-	-	No hits found
Cla008417	XLOC_002579	2.82359	Up	-3.67643	Down	-2.19491	Down	0.202831	Up	XP_002516310 conserved hypothetical protein [Ricinus communis]	GO:0005794;GO:0005575;GO:0005768
Cla008416	XLOC_002580	3.172	Up	-5.78325	Down	-	-	-	-	XP_002272475 PREDICTED: hypothetical protein [Vitis vinifera]
Cla008401	XLOC_002589	-1.31228	Down	0.0874626	Up	0.352966	Up	0.196964	Up	XP_002264659 PREDICTED: hypothetical protein [Vitis vinifera]	GO:0009536;GO:0009058;GO:0044403;GO:0016023;GO:0016757	K09480	E2.4.1.241; digalactosyldiacylglycerol synthase [EC:2.4.1.241]
Cla008378	XLOC_002597	1.33477	Up	-0.0767254	Down	-0.242372	Down	-0.163835	Down	XP_002269312 PREDICTED: hypothetical protein isoform 2 [Vitis vinifera]	GO:0003674;GO:0005575;GO:0006810;GO:0005886;GO:0055085
Cla008377	XLOC_002598	0.305596	Up	-1.26128	Down	-1.46695	Down	-0.486167	Down	XP_002267678 PREDICTED: hypothetical protein [Vitis vinifera]
Cla008367	XLOC_002605	-1.88537	Down	-2.05417	Down	-1.73261	Down	0.780178	Up	CBI26393 unnamed protein product [Vitis vinifera]
Cla008337	XLOC_002618	-0.760935	Down	-3.16936	Down	-2.29456	Down	0.96502	Up	ABK93925 unknown [Populus trichocarpa]	GO:0005975;GO:0040007;GO:0071554;GO:0043473;GO:0021700;GO:0030154;GO:0048856;GO:0006464;GO:0007165;GO:0008150;GO:0016301;GO:0009058;GO:0006790;GO:0019748;GO:0009056;GO:0000902;GO:0005886;GO:0043167;GO:0006520
Cla008328	XLOC_002624	2.01942	Up	1.96772	Up	0.481774	Up	-0.691269	Down	XP_002511494 ATP binding protein, putative [Ricinus communis]	GO:0009536;GO:0002376;GO:0007165;GO:0006950;GO:0000003;GO:0048856;GO:0006810;GO:0008150;GO:0022857;GO:0055085;GO:0016887;GO:0005783;GO:0005886;GO:0043167;GO:0005739	K08900	BCS1; mitochondrial chaperone BCS1
Cla008327	XLOC_002625	2.65811	Up	-3.48098	Down	-0.634312	Down	-0.230641	Down	XP_002511494 ATP binding protein, putative [Ricinus communis]	GO:0009536;GO:0002376;GO:0007165;GO:0006950;GO:0000003;GO:0048856;GO:0006810;GO:0008150;GO:0022857;GO:0055085;GO:0016887;GO:0005783;GO:0005886;GO:0043167;GO:0005739	K08900	BCS1; mitochondrial chaperone BCS1
Cla008325	XLOC_002628	1.42743	Up	1.79947	Up	-0.508993	Down	-0.823249	Down	XP_002511491 galactosyltransferase, putative [Ricinus communis]	GO:0005575;GO:0005794;GO:0005768;GO:0016757;GO:0006464;GO:0009058;GO:0005975;GO:0007010;GO:0003674
Cla008320	XLOC_002631	0.331623	Up	-1.40099	Down	0.725908	Up	-0.0899013	Down	XP_002511478 DNA binding protein, putative [Ricinus communis]	GO:0000003;GO:0048856;GO:0034641;GO:0009058;GO:0003677;GO:0008150;GO:0003674;GO:0005634;GO:0005694
Cla008310	XLOC_002634	-0.165095	Down	1.29877	Up	-0.488281	Down	-0.237656	Down	XP_002318633 predicted protein [Populus trichocarpa]	GO:0003674;GO:0008150	K03501	gidB; 16S rRNA (guanine527-N7)-methyltransferase [EC:2.1.1.170]
Cla008305	XLOC_002636	-0.575759	Down	-2.06724	Down	-1.70556	Down	1.13941	Up	ACU14844 unknown [Glycine max]
Cla000978	XLOC_002646	-0.564132	Down	0.98814	Up	-0.148	Down	-0.284503	Down	ACI47519 iron-sulfer cluster scaffold protein ISU1 [Eucalyptus grandis]	GO:0022607;GO:0009058;GO:0043167;GO:0005739;GO:0003674;GO:0009536;GO:0005198
Cla001678	XLOC_002649	-2.25808	Down	-5.50774	Down	2.55028	Up	3.56308	Up	XP_002523778 oxidoreductase, putative [Ricinus communis]	GO:0009058;GO:0000003;GO:0048856;GO:0007049;GO:0016491;GO:0008150;GO:0005783
Cla001050	XLOC_002662	-1.7514	Down	-0.63907	Down	-1.14029	Down	0.97838	Up	No hits found
Cla001860	XLOC_002676	1.95122	Up	-0.658761	Down	-0.649131	Down	-0.545603	Down	XP_002889664 hypothetical protein ARALYDRAFT_470811 [Arabidopsis lyrata subsp. lyrata]		K11252	H2B; histone H2B
Cla003422	XLOC_002689	2.63322	Up	-0.139031	Down	0.183906	Up	0.295898	Up	XP_002863802 ubiquitin family protein [Arabidopsis lyrata subsp. lyrata]	GO:0003674;GO:0006397;GO:0006464;GO:0005737;GO:0005634	K13113	UBL5; ubiquitin-like protein 5
Cla003423	XLOC_002690	3.11772	Up	-0.215339	Down	-0.0454103	Down	1.16626	Up	No hits found
XLOC_002691	XLOC_002691	3.63519	Up	0.605755	Up	-0.52001	Down	0.856118	Up	Not found in the database
Cla003426	XLOC_002692	-0.385342	Down	1.16912	Up	-0.337452	Down	-0.904877	Down	BAI22702 tyrosylprotein sulfotransferase [Arabidopsis thaliana]
Cla003441	XLOC_002699	0.785751	Up	-	-	-	-	-	-	XP_002321627 predicted protein [Populus trichocarpa]	GO:0003677;GO:0034641;GO:0009058;GO:0003674;GO:0005634;GO:0005694	K09422	MYBP; myb proto-oncogene protein, plant
Cla003446	XLOC_002701	-1.50187	Down	-2.26424	Down	-0.521197	Down	0.967204	Up	XP_002321625 predicted protein [Populus trichocarpa]	GO:0009058;GO:0005975;GO:0044281;GO:0006950;GO:0006464;GO:0016301;GO:0016757;GO:0016798;GO:0043167;GO:0007165;GO:0009536;GO:0008150;GO:0005886;GO:0006520	K06617	E2.4.1.82; raffinose synthase [EC:2.4.1.82]
Cla003452	XLOC_002705	1.74883	Up	-0.678494	Down	-0.45103	Down	0.682644	Up	XP_002321616 predicted protein [Populus trichocarpa]	GO:0043226;GO:0005622;GO:0048646;GO:0000003;GO:0048856
XLOC_002716	XLOC_002716	-	-	-0.0616595	Down	1.34246	Up	-1.33311	Down	Not found in the database
Cla003042	XLOC_002757	-0.308393	Down	-7.25851	Down	-0.386748	Down	6.29764	Up	No hits found
Cla011041	XLOC_002783	0.0847787	Up	-	-	-	-	-	-	XP_002313488 predicted protein [Populus trichocarpa]	GO:0043226;GO:0005622;GO:0006950;GO:0008150;GO:0002376;GO:0007165;GO:0005737
Cla011017	XLOC_002795	0.330056	Up	-1.79622	Down	-0.0760577	Down	0.241157	Up	AAM08927 farnesyl pyrophosphate synthase [Malus x domestica]	GO:0005737;GO:0043167;GO:0016765;GO:0009058;GO:0006629;GO:0044281	K00787	FDPS; farnesyl diphosphate synthase [EC:2.5.1.1 2.5.1.10]
XLOC_002797	XLOC_002797	-2.24756	Down	-0.56171	Down	0.303682	Up	0.103413	Up	Not found in the database
Cla010988	XLOC_002812	0.646657	Up	-3.93638	Down	1.5505	Up	1.52047	Up	ACU15513 unknown [Glycine max]
Cla010985	XLOC_002814	0.0208221	Up	-2.28601	Down	0.157483	Up	-0.0358332	Down	CBI18634 unnamed protein product [Vitis vinifera]	GO:0003674;GO:0005575;GO:0006810
Cla010972	XLOC_002820	-1.79809	Down	-2.14195	Down	-2.10228	Down	-0.0463369	Down	XP_002267981 PREDICTED: hypothetical protein [Vitis vinifera]	GO:0005773;GO:0022857;GO:0043234;GO:0042592;GO:0006810;GO:0005886	K05389	KCNKF; potassium channel subfamily K, other eukaryote
Cla010953	XLOC_002829	4.0038	Up	-0.765951	Down	-1.17236	Down	1.82273	Up	XP_002330015 predicted protein [Populus trichocarpa]	GO:0005575
Cla010952	XLOC_002830	-0.804997	Down	1.09307	Up	0.300384	Up	-0.142805	Down	CBI18637 unnamed protein product [Vitis vinifera]	GO:0008150;GO:0016301;GO:0003674;GO:0005737;GO:0006520	K07199	PRKAB; 5'-AMP-activated protein kinase, regulatory beta subunit
XLOC_002842	XLOC_002842	-3.45893	Down	6.97034	Up	-0.779318	Down	-0.607375	Down	Not found in the database
Cla009061	XLOC_002886	1.38438	Up	-0.204569	Down	-0.158566	Down	-0.313992	Down	XP_002277244 PREDICTED: hypothetical protein [Vitis vinifera]	GO:0006520;GO:0034641;GO:0009058;GO:0044281;GO:0016810;GO:0003674;GO:0009536	K11755	hisIE; phosphoribosyl-ATP pyrophosphohydrolase / phosphoribosyl-AMP cyclohydrolase [EC:3.6.1.31 3.5.4.19]
Cla009074	XLOC_002889	0.439792	Up	-1.5797	Down	-0.483518	Down	-0.495407	Down	XP_002513132 Aspartic proteinase nepenthesin-1 precursor, putative [Ricinus communis]	GO:0006950;GO:0002376;GO:0003677;GO:0008233;GO:0005576;GO:0008150;GO:0005783
Cla009089	XLOC_002896	-3.94485	Down	-1.68306	Down	-	-	-	-	XP_002270669 PREDICTED: hypothetical protein isoform 1 [Vitis vinifera]	GO:0005773;GO:0043167;GO:0002376;GO:0006950;GO:0008219;GO:0008150;GO:0006605;GO:0061024;GO:0005794;GO:0044281;GO:0016829;GO:0009536;GO:0042592;GO:0005575;GO:0016887;GO:0022857;GO:0009058;GO:0055085;GO:0009579;GO:0005886;GO:0003674;GO:0005783	K01537	E3.6.3.8; Ca2+-transporting ATPase [EC:3.6.3.8]
Cla009090	XLOC_002897	-1.63606	Down	-4.583	Down	-0.519825	Down	0.376407	Up	AAR14273 predicted protein [Populus tremula x Populus alba]	GO:0003674
XLOC_002907	XLOC_002907	-	-	-	-	-	-	-	-	Not found in the database	GO:0005829;GO:0044281;GO:0009058;GO:0019748;GO:0006950;GO:0043167;GO:0006629;GO:0034641;GO:0051186;GO:0008150;GO:0003674;GO:0006810;GO:0009536;GO:0005975;GO:0006091;GO:0009056;GO:0005886
Cla009130	XLOC_002921	-1.01392	Down	1.51957	Up	-0.0373339	Down	-0.206492	Down	AAX44355 putative At5g37260 [Solanum habrochaites]	GO:0006950;GO:0071554;GO:0000003;GO:0009790;GO:0009058;GO:0008150;GO:0005198;GO:0005576;GO:0034641;GO:0007165;GO:0048856;GO:0061024;GO:0006464;GO:0007049;GO:0003677;GO:0001071;GO:0003674;GO:0005634;GO:0005618;GO:0043234;GO:0005622;GO:0005694
Cla009147	XLOC_002928	-1.4556	Down	-0.159253	Down	-0.399938	Down	-0.190692	Down	XP_002265087 PREDICTED: hypothetical protein [Vitis vinifera]	GO:0005575;GO:0006464;GO:0006950;GO:0044403;GO:0002376;GO:0008150;GO:0005618;GO:0043167;GO:0048856;GO:0005576;GO:0016301;GO:0004871;GO:0005886;GO:0007165;GO:0006520
Cla009149	XLOC_002930	-0.811712	Down	1.23998	Up	-0.0952336	Down	0.0631595	Up	XP_002528501 conserved hypothetical protein [Ricinus communis]
Cla009156	XLOC_002933	4.33313	Up	-3.29464	Down	0.0451218	Up	-0.0517496	Down	XP_002265082 PREDICTED: hypothetical protein [Vitis vinifera]	GO:0034641;GO:0009058;GO:0003677;GO:0003674;GO:0005634;GO:0005694	K09422	MYBP; myb proto-oncogene protein, plant
Cla009162	XLOC_002936	0.126389	Up	-2.69216	Down	0.404172	Up	-1.3262	Down	XP_002531922 Glucan endo-1,3-beta-glucosidase precursor, putative [Ricinus communis]		K19891	GN1_2_3; glucan endo-1,3-beta-glucosidase 1/2/3 [EC:3.2.1.39]
Cla009173	XLOC_002940	0.730075	Up	3.32509	Up	0.21908	Up	-0.314832	Down	XP_002512613 conserved hypothetical protein [Ricinus communis]
Cla009183	XLOC_002943	0.682677	Up	1.46215	Up	1.95021	Up	1.81498	Up	NP_199329 root hair defective 3 GTP-binding (RHD3) family protein [Arabidopsis thaliana]	GO:0009056;GO:0044281;GO:0006629;GO:0006950;GO:0006605;GO:0055085;GO:0043167;GO:0034655;GO:0005783;GO:0005634
Cla004579	XLOC_002952	-2.24291	Down	-1.93185	Down	-0.119519	Down	-0.444176	Down	XP_002331567 predicted protein [Populus trichocarpa]
Cla004596	XLOC_002961	-0.0298793	Down	-1.96609	Down	1.18376	Up	0.222471	Up	XP_002518432 conserved hypothetical protein [Ricinus communis]	GO:0005575;GO:0055085;GO:0022857;GO:0006461;GO:0005975;GO:0009058;GO:0006950;GO:0071554;GO:0008150;GO:0005886;GO:0005622
Cla001796	XLOC_002993	0.265955	Up	2.17876	Up	-0.679517	Down	-0.606574	Down	XP_002522375 hypothetical protein RCOM_0603640 [Ricinus communis]
Cla001803	XLOC_002995	0.589862	Up	-1.61189	Down	0.390842	Up	-0.0971011	Down	XP_002887553 hypothetical protein ARALYDRAFT_476606 [Arabidopsis lyrata subsp. lyrata]	GO:0034641;GO:0042254;GO:0006399;GO:0008150;GO:0004518;GO:0009536;GO:0005634	K00784	rnz; ribonuclease Z [EC:3.1.26.11]
Cla001807	XLOC_002998	-0.504635	Down	-1.65623	Down	0.43178	Up	0.1145	Up	CAN76392 hypothetical protein [Vitis vinifera]
Cla001814	XLOC_003002	0.128265	Up	2.58044	Up	0.67037	Up	-1.39736	Down	XP_002310754 predicted protein [Populus trichocarpa]	GO:0005737;GO:0006950;GO:0002376;GO:0003674;GO:0044281
Cla001815	XLOC_003003	-0.0715624	Down	7.1615	Up	-0.497686	Down	-0.5579	Down	XP_002270043 PREDICTED: hypothetical protein [Vitis vinifera]	GO:0003674;GO:0034641;GO:0009058;GO:0044281;GO:0005737
Cla001816	XLOC_003004	-	-	-	-	-2.49534	Down	-	-	XP_002264450 PREDICTED: hypothetical protein [Vitis vinifera]	GO:0003674;GO:0034641;GO:0009058;GO:0002376;GO:0007165;GO:0006950;GO:0044281;GO:0009056;GO:0006629
Cla001819	XLOC_003007	1.59263	Up	-3.37808	Down	-0.605839	Down	-1.27671	Down	XP_002522337 multicopper oxidase, putative [Ricinus communis]
Cla001827	XLOC_003008	-1.58606	Down	-3.00282	Down	-0.188646	Down	-0.514851	Down	XP_002310734 predicted protein [Populus trichocarpa]	GO:0006629;GO:0016491;GO:0044281;GO:0005575;GO:0005783
Cla001832	XLOC_003013	2.24882	Up	-0.346415	Down	-0.480483	Down	-0.723189	Down	XP_002310152 predicted protein [Populus trichocarpa]
Cla000707	XLOC_003016	4.38782	Up	-4.61988	Down	0.467504	Up	1.55976	Up	XP_002523600 ATP binding protein, putative [Ricinus communis]	GO:0048856;GO:0008150;GO:0000003;GO:0003674
Cla000710	XLOC_003017	-1.09626	Down	-2.42631	Down	-0.0345701	Down	0.561753	Up	XP_002282548 PREDICTED: hypothetical protein [Vitis vinifera]
Cla000711	XLOC_003018	0.665875	Up	-6.13644	Down	0.666147	Up	-	-	XP_002282505 PREDICTED: hypothetical protein [Vitis vinifera]
Cla013967	XLOC_003023	-1.22798	Down	2.11673	Up	-0.281213	Down	-0.808828	Down	ACV92028 WRKY transcription factor 26 [(Populus tomentosa x P. bolleana) x P. tomentosa]	GO:0007165;GO:0003674;GO:0009058;GO:0002376;GO:0006950;GO:0008150;GO:0005634;GO:0034641
Cla013985	XLOC_003032	-1.33643	Down	-0.176872	Down	-1.93564	Down	-0.58261	Down	XP_002524941 cytochrome P450, putative [Ricinus communis]	GO:0005575;GO:0043167;GO:0016491
Cla013998	XLOC_003038	1.10495	Up	-0.359272	Down	-0.202279	Down	0.00763992	Up	XP_002303386 predicted protein [Populus trichocarpa]
Cla014004	XLOC_003040	1.62341	Up	3.83921	Up	-0.851937	Down	-0.845902	Down	XP_002284084 PREDICTED: hypothetical protein [Vitis vinifera]
Cla014009	XLOC_003043	-1.30812	Down	0.198831	Up	-0.0474371	Down	0.201202	Up	ACU17926 unknown [Glycine max]	GO:0006950;GO:0008150
Cla014012	XLOC_003046	-2.24415	Down	-0.897989	Down	-0.514863	Down	0.106367	Up	No hits found
Cla014025	XLOC_003052	0.234207	Up	0.601298	Up	-0.700776	Down	-1.98508	Down	XP_002267068 PREDICTED: hypothetical protein [Vitis vinifera]	GO:0008150;GO:0003677;GO:0042592;GO:0003674;GO:0051301;GO:0001071;GO:0048856;GO:0007049;GO:0005634;GO:0034641;GO:0009058;GO:0043234;GO:0005622
Cla014029	XLOC_003057	3.33131	Up	2.82606	Up	-1.40304	Down	-0.753575	Down	XP_002273261 PREDICTED: hypothetical protein [Vitis vinifera]	GO:0005829;GO:0000003;GO:0048856;GO:0034641;GO:0009058;GO:0003677;GO:0008150;GO:0003674;GO:0005634;GO:0005694
Cla014066	XLOC_003072	-0.271879	Down	-3.25299	Down	-0.665448	Down	1.85272	Up	XP_002263186 PREDICTED: hypothetical protein [Vitis vinifera]
Cla014067	XLOC_003074	0.740765	Up	-2.1608	Down	-1.0404	Down	0.320498	Up	ABO47736 alpha-tubulin [Gossypium hirsutum]	GO:0005737;GO:0005198;GO:0043167;GO:0044281;GO:0034655;GO:0008150;GO:0006461;GO:0003924;GO:0005856;GO:0043234	K07374	TUBA; tubulin alpha
Cla014070	XLOC_003076	-1.2202	Down	-3.66765	Down	-0.157707	Down	1.26549	Up	XP_002531999 Receptor protein kinase CLAVATA1 precursor, putative [Ricinus communis]	GO:0016798;GO:0048856;GO:0006950;GO:0000003;GO:0030154;GO:0007165;GO:0009058;GO:0005975;GO:0040007;GO:0071554;GO:0009056;GO:0003674;GO:0008150;GO:0043473;GO:0021700;GO:0005829;GO:0007010;GO:0006464;GO:0016301;GO:0009536;GO:0005575;GO:0006810;GO:0000902;GO:0005886;GO:0005634;GO:0043167;GO:0006520
Cla014071	XLOC_003077	-3.05828	Down	0.32409	Up	0.476079	Up	0.859271	Up	XP_002528913 hexokinase, putative [Ricinus communis]	GO:0006950;GO:0008150;GO:0005739;GO:0009536;GO:0043167;GO:0016301;GO:0005575;GO:0005975;GO:0009058;GO:0006091;GO:0009056;GO:0044281	K00844	HK; hexokinase [EC:2.7.1.1]
Cla014076	XLOC_003081	0.189695	Up	-1.57469	Down	-0.263546	Down	0.409928	Up	XP_002528909 Chromosome-associated kinesin KIF4A, putative [Ricinus communis]	GO:0003674;GO:0005856;GO:0008150	K10401	KIF18_19; kinesin family member 18/19
Cla014082	XLOC_003085	1.7288	Up	-0.341431	Down	0.104138	Up	-0.673825	Down	XP_002528895 transcription factor, putative [Ricinus communis]	GO:0003674;GO:0007165;GO:0048646;GO:0008150;GO:0005737;GO:0007010;GO:0034641;GO:0009058;GO:0001071;GO:0005634;GO:0006950;GO:0044403;GO:0002376;GO:0000003;GO:0048856;GO:0043234;GO:0005622	K14484	IAA; auxin-responsive protein IAA
Cla014096	XLOC_003092	-0.673331	Down	-3.61201	Down	-	-	-	-	XP_002532392 UDP-glucosyltransferase, putative [Ricinus communis]	GO:0009058;GO:0016757;GO:0044281;GO:0005975;GO:0043226;GO:0005622
Cla014114	XLOC_003101	1.66806	Up	0.082088	Up	0.142889	Up	-0.0331765	Down	XP_002272480 PREDICTED: hypothetical protein [Vitis vinifera]
Cla014119	XLOC_003104	2.15039	Up	0.670163	Up	-0.976677	Down	0.20094	Up	XP_002534314 conserved hypothetical protein [Ricinus communis]	GO:0030154;GO:0048856;GO:0016192;GO:0005829;GO:0006605;GO:0007034;GO:0005975;GO:0051276;GO:0006464;GO:0061024;GO:0006810;GO:0051301;GO:0003674;GO:0021700;GO:0009536;GO:0005634
Cla014120	XLOC_003105	3.55389	Up	0.89543	Up	-0.119776	Down	0.235469	Up	No hits found
Cla014126	XLOC_003108	3.10872	Up	-1.93065	Down	-1.11863	Down	0.798874	Up	XP_002522602 ring finger protein, putative [Ricinus communis]	GO:0006950;GO:0006464;GO:0043167;GO:0007165;GO:0002376;GO:0008219;GO:0008150;GO:0003674;GO:0006605;GO:0061024;GO:0005576;GO:0034641;GO:0009058;GO:0006790;GO:0019748;GO:0005886
Cla014150	XLOC_003122	2.87496	Up	0.0696101	Up	0.0620893	Up	-0.496823	Down	XP_002310568 predicted protein [Populus trichocarpa]
Cla014154	XLOC_003125	0.0919838	Up	-1.39383	Down	-1.85149	Down	0.713724	Up	AAR83862 elicitor-inducible protein EIG-J7 [Capsicum annuum]
Cla014155	XLOC_003126	3.09189	Up	-0.613313	Down	-2.1346	Down	-1.5808	Down	XP_002533145 trehalose-6-phosphate synthase, putative [Ricinus communis]	GO:0005730;GO:0008150;GO:0009536;GO:0016791;GO:0009058;GO:0005975	K01087	otsB; trehalose 6-phosphate phosphatase [EC:3.1.3.12]
Cla014156	XLOC_003127	2.36516	Up	-0.639462	Down	-0.952492	Down	0.0753674	Up	XP_002533146 DNA binding protein, putative [Ricinus communis]	GO:0006950;GO:0008150;GO:0005622;GO:0003677;GO:0007165	K09286	EREBP; EREBP-like factor
Cla014158	XLOC_003129	5.62959	Up	-4.15668	Down	-1.02388	Down	-0.0462363	Down	XP_002310578 predicted protein [Populus trichocarpa]	GO:0044281;GO:0005975;GO:0009056;GO:0000902;GO:0000003;GO:0030154;GO:0040007;GO:0021700;GO:0048856;GO:0005737;GO:0003674;GO:0071554;GO:0005623
Cla014166	XLOC_003133	1.91899	Up	0.209003	Up	-1.25427	Down	0.170554	Up	XP_002528981 metal ion binding protein, putative [Ricinus communis]	GO:0005575;GO:0005886;GO:0003674;GO:0006950;GO:0005634
Cla014173	XLOC_003138	-2.23791	Down	1.27826	Up	-0.331287	Down	1.87152	Up	No hits found
Cla014183	XLOC_003145	-0.195444	Down	-2.28082	Down	-0.175862	Down	0.622509	Up	XP_002276456 PREDICTED: hypothetical protein [Vitis vinifera]	GO:0004518;GO:0009536;GO:0034641;GO:0005739
Cla014187	XLOC_003148	-0.58663	Down	-2.25269	Down	1.79586	Up	-0.335869	Down	XP_002310600 predicted protein [Populus trichocarpa]
Cla014190	XLOC_003149	2.24548	Up	0.339503	Up	0.952016	Up	0.128984	Up	CBI18678 unnamed protein product [Vitis vinifera]	GO:0044281;GO:0005975;GO:0003674;GO:0000902;GO:0000003;GO:0030154;GO:0040007;GO:0016301;GO:0008150;GO:0005623;GO:0005886;GO:0005575;GO:0005576;GO:0009056;GO:0006629
Cla014196	XLOC_003152	0.0796502	Up	1.09498	Up	-0.0366064	Down	-0.135028	Down	XP_002271923 PREDICTED: hypothetical protein isoform 1 [Vitis vinifera]	GO:0006950;GO:0034641;GO:0009058;GO:0003674;GO:0043167;GO:0007165;GO:0006464;GO:0002376;GO:0000003;GO:0048856;GO:0008219;GO:0008150;GO:0006605;GO:0061024;GO:0003677;GO:0030154;GO:0001071;GO:0005634;GO:0043234;GO:0005622
Cla014212	XLOC_003155	-0.205151	Down	-0.529441	Down	0.457152	Up	0.387698	Up	XP_002267002 PREDICTED: hypothetical protein [Vitis vinifera]	GO:0007165;GO:0000003;GO:0048856;GO:0007010;GO:0006461;GO:0003924;GO:0008150;GO:0048646;GO:0005794;GO:0043167;GO:0009790	K07943	ARL2; ADP-ribosylation factor-like protein 2
Cla014216	XLOC_003156	-1.30455	Down	0.354167	Up	-0.32025	Down	0.289673	Up	XP_002266534 PREDICTED: hypothetical protein [Vitis vinifera]	GO:0005739;GO:0008219;GO:0000003;GO:0008150;GO:0007005;GO:0016192;GO:0009790	K17681	ATAD3A_B; ATPase family AAA domain-containing protein 3A/B
Cla014219	XLOC_003158	2.74198	Up	-2.10692	Down	-0.750464	Down	0.636837	Up	XP_002521564 syntaxin, putative [Ricinus communis]	GO:0051301;GO:0007049;GO:0016192;GO:0005737;GO:0007010;GO:0006461;GO:0005575;GO:0006790;GO:0051186;GO:0003674;GO:0061024;GO:0005623;GO:0008150;GO:0006810;GO:0008283;GO:0005886;GO:0044281;GO:0009058;GO:0006629
Cla014263	XLOC_003170	0.908319	Up	-	-	-	-	-	-	No hits found
Cla014274	XLOC_003176	-0.660793	Down	-4.82305	Down	2.56516	Up	0.905019	Up	XP_002269183 PREDICTED: hypothetical protein [Vitis vinifera]		K14488	SAUR; SAUR family protein
XLOC_003177	XLOC_003177	2.69428	Up	-4.5076	Down	-0.221499	Down	0.295278	Up	Not found in the database
Cla014283	XLOC_003183	1.22136	Up	-4.15757	Down	-	-	-	-	XP_002300710 predicted protein [Populus trichocarpa]
Cla014322	XLOC_003200	0.072699	Up	0.995933	Up	-0.344583	Down	-0.186059	Down	XP_002530636 prolyl 4-hydroxylase alpha subunit, putative [Ricinus communis]	GO:0008150;GO:0005739;GO:0016491;GO:0005768;GO:0043167;GO:0005783;GO:0006520;GO:0006464;GO:0005794	K00472	E1.14.11.2; prolyl 4-hydroxylase [EC:1.14.11.2]
Cla014331	XLOC_003204	-1.00076	Down	1.48296	Up	-0.110842	Down	-0.163424	Down	XP_002327623 predicted protein [Populus trichocarpa]
Cla014334	XLOC_003206	-0.612311	Down	-2.0069	Down	-1.10627	Down	1.04922	Up	XP_002270654 PREDICTED: hypothetical protein [Vitis vinifera]
Cla014344	XLOC_003213	-1.97241	Down	1.42364	Up	0.403219	Up	0.0446479	Up	XP_002271677 PREDICTED: hypothetical protein [Vitis vinifera]	GO:0044281;GO:0006629;GO:0005777;GO:0005739;GO:0016874;GO:0034641;GO:0009056;GO:0051186;GO:0009058;GO:0007165;GO:0043167
Cla014356	XLOC_003218	-0.918312	Down	-1.37712	Down	0.0243658	Up	0.788962	Up	XP_002275036 PREDICTED: hypothetical protein [Vitis vinifera]	GO:0034641;GO:0006950;GO:0002376;GO:0008150;GO:0004518;GO:0071554;GO:0005975;GO:0006464;GO:0005783;GO:0009058;GO:0007165;GO:0009056	K08852	ERN1; serine/threonine-protein kinase/endoribonuclease IRE1 [EC:2.7.11.1 3.1.26.-]
Cla014357	XLOC_003219	0.74092	Up	-1.9965	Down	0.486081	Up	-0.472896	Down	XP_002304639 predicted protein [Populus trichocarpa]	GO:0005829;GO:0009056;GO:0005739;GO:0006399;GO:0006520;GO:0006412;GO:0007010;GO:0005768;GO:0043167;GO:0005794;GO:0009058;GO:0005975;GO:0008150;GO:0016874;GO:0005737;GO:0043234	K01880	GARS; glycyl-tRNA synthetase [EC:6.1.1.14]
Cla014384	XLOC_003237	1.60658	Up	1.62362	Up	0.177037	Up	0.672536	Up	XP_002533397 ARF GTPase activator, putative [Ricinus communis]	GO:0005773;GO:0005886
Cla014388	XLOC_003238	-1.44761	Down	-4.03835	Down	-2.92835	Down	1.26436	Up	XP_002323124 predicted protein [Populus trichocarpa]
Cla014391	XLOC_003239	2.69203	Up	2.35707	Up	0.152682	Up	-0.874822	Down	XP_002307909 predicted protein [Populus trichocarpa]	GO:0071554;GO:0005975;GO:0008092;GO:0005856;GO:0043234;GO:0007010;GO:0008150;GO:0009058;GO:0005737
Cla014409	XLOC_003246	3.14282	Up	-1.06552	Down	-0.489123	Down	-0.0773881	Down	XP_002518399 alkaline phytoceramidase, putative [Ricinus communis]	GO:0005575;GO:0016810;GO:0009058;GO:0006629;GO:0043226;GO:0005622;GO:0044281;GO:0005794;GO:0005783	K04711	ACER3; dihydroceramidase [EC:3.5.1.-]
Cla014414	XLOC_003248	-0.467487	Down	0.319233	Up	4.00604	Up	-1.36223	Down	P54847 RecName: Full=1-aminocyclopropane-1-carboxylate oxidase 3; Short=ACC oxidase 3; AltName: Full=Ethylene-forming enzyme; Short=EFE	GO:0043167;GO:0009058;GO:0000003;GO:0021700;GO:0007568;GO:0048856;GO:0016491;GO:0008150	K05933	E1.14.17.4; aminocyclopropanecarboxylate oxidase [EC:1.14.17.4]
Cla014426	XLOC_003253	-2.68917	Down	-0.00574061	Down	0.716448	Up	0.179649	Up	XP_002316559 predicted protein [Populus trichocarpa]
XLOC_003258	XLOC_003258	-1.74751	Down	-1.96403	Down	0.814385	Up	0.0637533	Up	Not found in the database	GO:0005575;GO:0005739;GO:0005777
Cla014454	XLOC_003268	2.40582	Up	0.0813762	Up	0.105219	Up	-0.717774	Down	BAE71239 putative calcium dependent protein kinase [Trifolium pratense]	GO:0016301;GO:0005575;GO:0005886;GO:0043167;GO:0006464;GO:0019899;GO:0005634;GO:0006520	K13412	CPK; calcium-dependent protein kinase [EC:2.7.11.1]
Cla014456	XLOC_003270	-0.419064	Down	-7.15062	Down	2.54994	Up	-2.16678	Down	XP_002316525 predicted protein [Populus trichocarpa]
Cla014461	XLOC_003273	-0.35668	Down	-	-	-	-	-	-	CAN68638 hypothetical protein [Vitis vinifera]
Cla014463	XLOC_003275	1.8475	Up	-5.5824	Down	-1.72868	Down	-	-	XP_002265911 PREDICTED: hypothetical protein [Vitis vinifera]	GO:0003674;GO:0016491;GO:0009058;GO:0005575;GO:0044281;GO:0006629;GO:0006950
Cla014464	XLOC_003276	2.47541	Up	-0.81629	Down	0.128632	Up	1.55206	Up	XP_002518517 Glucose-6-phosphate/phosphate translocator 2, chloroplast precursor, putative [Ricinus communis]	GO:0005975;GO:0009056;GO:0055085;GO:0005575;GO:0022857;GO:0006810;GO:0048856;GO:0008150;GO:0021700;GO:0009536;GO:0009790	K15283	SLC35E1; solute carrier family 35, member E1
XLOC_003280	XLOC_003280	-1.94224	Down	-0.356007	Down	-0.153502	Down	0.115666	Up	Not found in the database	GO:0005634;GO:0005737
Cla014471	XLOC_003283	0.214285	Up	4.63138	Up	0.383016	Up	-0.986794	Down	No hits found
Cla001334	XLOC_003292	0.521573	Up	-2.03981	Down	0.771386	Up	-0.303012	Down	XP_002524721 S-locus-specific glycoprotein S6 precursor, putative [Ricinus communis]	GO:0003674;GO:0006950;GO:0002376;GO:0008219;GO:0009058;GO:0008150;GO:0016301;GO:0006605;GO:0061024;GO:0007165;GO:0005886
Cla001347	XLOC_003298	1.08855	Up	0.797595	Up	-0.676875	Down	-1.42568	Down	XP_002271412 PREDICTED: hypothetical protein [Vitis vinifera]	GO:0048856;GO:0003674;GO:0005773;GO:0000003;GO:0008150;GO:0021700;GO:0007165;GO:0005634;GO:0006464	K14485	TIR1; transport inhibitor response 1
Cla001348	XLOC_003299	6.08037	Up	-2.73138	Down	0.919457	Up	-0.128395	Down	No hits found
Cla001349	XLOC_003300	5.11892	Up	-2.38862	Down	-1.0917	Down	-1.95637	Down	XP_002274518 PREDICTED: similar to At1g61340 [Vitis vinifera]	GO:0008150;GO:0006950
Cla009607	XLOC_003309	-2.61789	Down	-1.13643	Down	-3.57712	Down	0.445957	Up	XP_002519037 Stem-specific protein TSJT1, putative [Ricinus communis]
Cla009639	XLOC_003331	2.4893	Up	-4.35143	Down	1.23291	Up	0.0869635	Up	No hits found
Cla009650	XLOC_003338	5.08464	Up	-0.594375	Down	0.298257	Up	-0.493251	Down	XP_002262673 PREDICTED: hypothetical protein [Vitis vinifera]	GO:0006950;GO:0003674;GO:0007165;GO:0006464;GO:0002376;GO:0008219;GO:0009058;GO:0008150;GO:0006605;GO:0061024;GO:0005737;GO:0034641;GO:0044281
Cla009671	XLOC_003349	-1.16022	Down	-2.47446	Down	-0.635598	Down	0.830457	Up	XP_002522535 3'-N-debenzoyl-2'-deoxytaxol N-benzoyltransferase, putative [Ricinus communis]
Cla009677	XLOC_003352	0.152859	Up	-1.62495	Down	0.502047	Up	-0.572323	Down	XP_002308572 predicted protein [Populus trichocarpa]
Cla009682	XLOC_003354	0.10248	Up	-7.15518	Down	0.514157	Up	-	-	EAY75191 hypothetical protein OsI_03083 [Oryza sativa Indica Group]	GO:0003674;GO:0005739;GO:0008150;GO:0009056;GO:0006629
Cla009695	XLOC_003361	-0.570539	Down	-4.30429	Down	-1.42072	Down	1.44873	Up	XP_002272922 PREDICTED: hypothetical protein [Vitis vinifera]
Cla009699	XLOC_003363	1.87687	Up	-3.84928	Down	-0.513574	Down	-	-	XP_002537773 conserved hypothetical protein [Ricinus communis]
Cla009754	XLOC_003381	-0.212303	Down	-1.41581	Down	-1.38452	Down	0.176458	Up	XP_002305701 predicted protein [Populus trichocarpa]	GO:0009058;GO:0003674;GO:0016301;GO:0004871;GO:0016192;GO:0008150;GO:0071554;GO:0006950;GO:0007165;GO:0006464;GO:0055085;GO:0016491;GO:0005768;GO:0005886;GO:0043167;GO:0006520	K13420	FLS2; LRR receptor-like serine/threonine-protein kinase FLS2 [EC:2.7.11.1]
Cla009768	XLOC_003389	3.15929	Up	-4.93055	Down	0.504423	Up	0.467114	Up	ABK95079 unknown [Populus trichocarpa]
Cla009769	XLOC_003390	1.44563	Up	-0.11865	Down	0.260762	Up	-0.187271	Down	XP_002275664 PREDICTED: similar to glycoside hydrolase family 47 protein [Vitis vinifera]	GO:0005575;GO:0006464;GO:0009058;GO:0005975;GO:0048856;GO:0043167;GO:0006457;GO:0006810;GO:0016798;GO:0005768;GO:0043226;GO:0009056;GO:0005794;GO:0016192;GO:0005783	K01230	MAN1; mannosyl-oligosaccharide alpha-1,2-mannosidase [EC:3.2.1.113]
Cla009773	XLOC_003393	-1.56054	Down	-5.66125	Down	-1.06679	Down	1.22053	Up	CAN64742 hypothetical protein [Vitis vinifera]
Cla009776	XLOC_003394	1.22101	Up	-1.96204	Down	-	-	-	-	XP_002270153 PREDICTED: hypothetical protein [Vitis vinifera]	GO:0016798;GO:0005886;GO:0005576;GO:0005975
Cla009785	XLOC_003399	-1.73933	Down	0.0547461	Up	-1.26656	Down	-0.394933	Down	XP_002271548 PREDICTED: hypothetical protein [Vitis vinifera]	GO:0008150;GO:0034641;GO:0009058;GO:0048856;GO:0030154
Cla009821	XLOC_003409	-0.368344	Down	-2.127	Down	0.829526	Up	0.971074	Up	XP_002523203 protein phosphatases pp1 regulatory subunit, putative [Ricinus communis]	GO:0005856;GO:0005737;GO:0043234;GO:0007067;GO:0040007;GO:0007155;GO:0007010;GO:0006461;GO:0051301;GO:0008150;GO:0000902;GO:0030154;GO:0021700;GO:0048856;GO:0005575;GO:0005886;GO:0005634;GO:0071554
Cla009834	XLOC_003416	0.887763	Up	3.98015	Up	-0.10224	Down	0.151694	Up	XP_002328050 predicted protein [Populus trichocarpa]	GO:0006950;GO:0002376;GO:0043167;GO:0016791;GO:0006464;GO:0043234;GO:0005623
Cla009835	XLOC_003417	2.8966	Up	1.61074	Up	0.317343	Up	0.760503	Up	ACG69488 germin-like protein 12 [Glycine max]	GO:0016023
Cla009844	XLOC_003423	0.968351	Up	-4.50503	Down	-2.57944	Down	2.68877	Up	XP_002523162 Reticuline oxidase precursor, putative [Ricinus communis]	GO:0008150;GO:0002376;GO:0006950
Cla009900	XLOC_003458	-0.0677593	Down	-1.72422	Down	0.0897808	Up	1.36907	Up	XP_002304606 predicted protein [Populus trichocarpa]
Cla009912	XLOC_003464	-0.314088	Down	-2.41995	Down	-0.256257	Down	-0.980521	Down	XP_002264952 PREDICTED: hypothetical protein [Vitis vinifera]	GO:0016798;GO:0048856;GO:0000003;GO:0030154;GO:0040007;GO:0008150;GO:0009536;GO:0009058;GO:0005975;GO:0007165;GO:0071554;GO:0003674;GO:0005886;GO:0009056
Cla009915	XLOC_003466	0.876989	Up	-2.49715	Down	-0.219284	Down	-0.465765	Down	XP_002303728 predicted protein [Populus trichocarpa]	GO:0016874;GO:0003674;GO:0044281;GO:0009058;GO:0034641	K01937	pyrG; CTP synthase [EC:6.3.4.2]
XLOC_003490	XLOC_003490	-6.46312	Down	-	-	-	-	-	-	Not found in the database
XLOC_003492	XLOC_003492	0.446305	Up	3.60548	Up	-0.0537694	Down	-0.763746	Down	Not found in the database
XLOC_003497	XLOC_003497	-	-	-	-	-0.260568	Down	-1.43877	Down	Not found in the database
XLOC_003498	XLOC_003498	-1.3723	Down	1.57476	Up	-3.11004	Down	1.21687	Up	Not found in the database
XLOC_003500	XLOC_003500	-	-	-	-	-	-	-	-	Not found in the database
XLOC_003502	XLOC_003502	0.840612	Up	2.1101	Up	0.110265	Up	-1.26383	Down	Not found in the database	GO:0071554;GO:0009058;GO:0005975
XLOC_003514	XLOC_003514	0.385624	Up	-5.41486	Down	0.349402	Up	-	-	Not found in the database
XLOC_003519	XLOC_003519	-	-	-	-	-3.10778	Down	-0.490052	Down	Not found in the database
XLOC_003520	XLOC_003520	-	-	-	-	0.0535573	Up	-3.53585	Down	Not found in the database
XLOC_003525	XLOC_003525	-	-	-	-	0.983607	Up	-3.22081	Down	Not found in the database
XLOC_003538	XLOC_003538	-	-	-	-	1.61012	Up	-4.24858	Down	Not found in the database
XLOC_003554	XLOC_003554	1.17014	Up	4.91877	Up	0.54675	Up	-0.759105	Down	Not found in the database
XLOC_003558	XLOC_003558	7.13222	Up	-2.11856	Down	-0.837918	Down	1.29446	Up	Not found in the database
XLOC_003560	XLOC_003560	-	-	4.75092	Up	-0.346161	Down	-1.21696	Down	Not found in the database
Cla008761	XLOC_003575	-1.36886	Down	-0.773985	Down	-0.0245516	Down	0.235415	Up	XP_002273174 PREDICTED: hypothetical protein [Vitis vinifera]		K06268	PPP3R; serine/threonine-protein phosphatase 2B regulatory subunit
Cla008763	XLOC_003576	-2.459	Down	-1.01315	Down	-0.794846	Down	1.11847	Up	XP_002279768 PREDICTED: hypothetical protein [Vitis vinifera]	GO:0008150;GO:0000003;GO:0005622;GO:0005886
Cla008765	XLOC_003578	4.14432	Up	-1.34674	Down	-0.60176	Down	-0.0170263	Down	XP_002326491 predicted protein [Populus trichocarpa]	GO:0006464;GO:0016301;GO:0006950;GO:0002376;GO:0043167;GO:0005886;GO:0009058;GO:0044281;GO:0006520
XLOC_003579	XLOC_003579	-1.24119	Down	-0.645217	Down	-0.411782	Down	-1.21658	Down	Not found in the database
Cla008772	XLOC_003580	-1.76924	Down	-0.100527	Down	0.231528	Up	0.0255315	Up	XP_002326492 predicted protein [Populus trichocarpa]	GO:0005575;GO:0040007;GO:0008233;GO:0016887;GO:0034655;GO:0044281;GO:0003677;GO:0043167;GO:0006605;GO:0055085;GO:0006461;GO:0048856;GO:0051604;GO:0005777;GO:0009056	K01338	lon; ATP-dependent Lon protease [EC:3.4.21.53]
Cla008773	XLOC_003581	-1.73343	Down	-2.56063	Down	1.32258	Up	-0.787634	Down	XP_002326493 predicted protein [Populus trichocarpa]
XLOC_003600	XLOC_003600	-2.04981	Down	-4.88795	Down	-1.98917	Down	-	-	Not found in the database
XLOC_003602	XLOC_003602	-	-	-	-	2.67738	Up	0.299648	Up	Not found in the database
Cla008819	XLOC_003603	-0.513944	Down	-1.55666	Down	0.919236	Up	1.07254	Up	XP_002279685 PREDICTED: hypothetical protein [Vitis vinifera]	GO:0008150;GO:0009058;GO:0003674;GO:0009579;GO:0009536;GO:0000003;GO:0048856
Cla008842	XLOC_003617	1.41453	Up	-2.95261	Down	0.227251	Up	-1.12742	Down	XP_002275808 PREDICTED: hypothetical protein [Vitis vinifera]	GO:0005737;GO:0016301;GO:0009058;GO:0006629;GO:0008150;GO:0043167;GO:0044281	K00938	E2.7.4.2; phosphomevalonate kinase [EC:2.7.4.2]
Cla008847	XLOC_003619	1.33272	Up	0.476822	Up	0.157382	Up	0.215901	Up	ACU19390 unknown [Glycine max]	GO:0022857;GO:0005794;GO:0005886;GO:0016023;GO:0061024;GO:0016192;GO:0005575;GO:0005739;GO:0006810	K19995	SCAMP; secretory carrier-associated membrane protein
Cla008854	XLOC_003623	0.19479	Up	-0.227359	Down	2.1095	Up	-0.19568	Down	XP_002264766 PREDICTED: hypothetical protein [Vitis vinifera]
Cla008880	XLOC_003638	0.695507	Up	-5.70906	Down	-	-	-	-	XP_002303679 predicted protein [Populus trichocarpa]	GO:0008150;GO:0034641;GO:0009058;GO:0030154;GO:0048856;GO:0051276;GO:0001071;GO:0003674;GO:0000003;GO:0005634;GO:0043234;GO:0005622
Cla008884	XLOC_003640	-0.464694	Down	-3.46169	Down	2.04953	Up	0.285125	Up	XP_002280809 PREDICTED: hypothetical protein [Vitis vinifera]
Cla008888	XLOC_003641	-4.28303	Down	0.827806	Up	0.106292	Up	1.11935	Up	XP_002299428 predicted protein [Populus trichocarpa]	GO:0005829;GO:0016829;GO:0044281;GO:0006790;GO:0006520;GO:0009056;GO:0006950;GO:0006461;GO:0043167	K01761	E4.4.1.11; methionine-gamma-lyase [EC:4.4.1.11]
Cla008890	XLOC_003643	4.88961	Up	-7.5178	Down	-	-	-	-	XP_002279973 PREDICTED: hypothetical protein [Vitis vinifera]	GO:0006950;GO:0034641;GO:0009058;GO:0008134;GO:0005634;GO:0043234;GO:0005622
Cla008898	XLOC_003649	-0.290486	Down	1.32054	Up	1.79506	Up	-0.521989	Down	XP_002265774 PREDICTED: hypothetical protein isoform 1 [Vitis vinifera]	GO:0003674;GO:0009536;GO:0016491;GO:0015979;GO:0009579;GO:0008150	K02641	petH; ferredoxin--NADP+ reductase [EC:1.18.1.2]
Cla008901	XLOC_003652	-2.88317	Down	-0.0825281	Down	0.00803363	Up	-0.443653	Down	XP_002265805 PREDICTED: hypothetical protein [Vitis vinifera]	GO:0006950
Cla008904	XLOC_003655	-0.407934	Down	-1.26983	Down	-1.7273	Down	0.594998	Up	XP_002265520 PREDICTED: hypothetical protein [Vitis vinifera]		K08472	MLO; mlo protein
Cla008905	XLOC_003656	0.113231	Up	1.24348	Up	-0.159293	Down	-0.400841	Down	ACJ85639 unknown [Medicago truncatula]	GO:0007010;GO:0008150;GO:0006950;GO:0000003;GO:0048646;GO:0009058;GO:0005975;GO:0009056;GO:0044281;GO:0006629;GO:0006810;GO:0005575;GO:0006605;GO:0007034;GO:0004871;GO:0019748;GO:0032182;GO:0006461;GO:0021700;GO:0030154;GO:0048856;GO:0040007;GO:0005829;GO:0006091;GO:0007568;GO:0005622;GO:0043234;GO:0005634;GO:0007165	K03029	PSMD4; 26S proteasome regulatory subunit N10
Cla008906	XLOC_003657	-0.131098	Down	-1.06336	Down	0.133415	Up	-0.140902	Down	NP_179374 ERD7 (EARLY-RESPONSIVE TO DEHYDRATION 7) [Arabidopsis thaliana]	GO:0016301;GO:0008150;GO:0005623	K19366	SPG20; spartin
Cla008914	XLOC_003662	-0.976547	Down	-2.43752	Down	-0.971583	Down	0.684192	Up	XP_002272810 PREDICTED: hypothetical protein [Vitis vinifera]	GO:0009058;GO:0006629;GO:0008150;GO:0005886;GO:0006810;GO:0007010;GO:0006790;GO:0006520;GO:0007165;GO:0006950;GO:0042592
Cla008933	XLOC_003672	2.81566	Up	-4.97319	Down	-0.85102	Down	-2.78188	Down	XP_002521700 AMP dependent ligase, putative [Ricinus communis]	GO:0005777;GO:0044281;GO:0009058;GO:0006629;GO:0007165
Cla008942	XLOC_003677	-0.39123	Down	2.75214	Up	0.291208	Up	-1.04681	Down	XP_002280019 PREDICTED: hypothetical protein [Vitis vinifera]	GO:0006810;GO:0008150
Cla008948	XLOC_003681	-0.789943	Down	-	-	-	-	1.79559	Up	XP_002521714 serine/threonine-protein kinase cx32, putative [Ricinus communis]
Cla005600	XLOC_003691	2.75913	Up	-0.273599	Down	0.866872	Up	-2.22713	Down	XP_002273343 PREDICTED: hypothetical protein [Vitis vinifera]	GO:0003674;GO:0001071;GO:0005634;GO:0034641;GO:0009058;GO:0043234;GO:0005622
Cla005615	XLOC_003700	-2.22301	Down	-0.97688	Down	-0.971751	Down	0.478556	Up	XP_002270010 PREDICTED: hypothetical protein [Vitis vinifera]	GO:0003674;GO:0005829;GO:0006950;GO:0034641;GO:0044281
Cla005617	XLOC_003702	0.0405587	Up	1.72777	Up	-0.319401	Down	0.329382	Up	XP_002269785 PREDICTED: hypothetical protein [Vitis vinifera]	GO:0000003;GO:0009056;GO:0006464;GO:0007005;GO:0008150;GO:0003674	K01074	PPT; palmitoyl-protein thioesterase [EC:3.1.2.22]
Cla005619	XLOC_003703	-0.127989	Down	1.62828	Up	-0.746788	Down	0.335121	Up	XP_002326661 predicted protein [Populus trichocarpa]
Cla005622	XLOC_003705	-1.86566	Down	0.966312	Up	-0.55506	Down	0.517669	Up	XP_002274350 PREDICTED: hypothetical protein [Vitis vinifera]	GO:0000003;GO:0048856;GO:0008150;GO:0005622
Cla005645	XLOC_003717	2.21587	Up	0.11314	Up	0.381131	Up	0.979411	Up	ADJ57588 mitochondrial small heat shock protein [Capsicum annuum]	GO:0006457;GO:0008150;GO:0006950;GO:0009536;GO:0005739	K13993	HSP20; HSP20 family protein
Cla005659	XLOC_003725	-6.14546	Down	-	-	-	-	-	-	ACU14605 unknown [Glycine max]
Cla005663	XLOC_003727	-2.27501	Down	-7.43021	Down	-0.378034	Down	0.155733	Up	BAC81420 nitrate transporter [Prunus persica]	GO:0006950;GO:0044281;GO:0009058;GO:0006629;GO:0003674;GO:0042592;GO:0071554;GO:0005975;GO:0006810;GO:0022857;GO:0008150;GO:0006790;GO:0019748;GO:0005886	K14638	SLC15A3_4; solute carrier family 15 (peptide/histidine transporter), member 3/4
Cla005672	XLOC_003731	-0.323004	Down	1.04304	Up	0.808125	Up	-0.666307	Down	XP_002329910 predicted protein [Populus trichocarpa]	GO:0005773;GO:0016491;GO:0003674;GO:0005634
Cla005675	XLOC_003732	0.759698	Up	2.66647	Up	-0.948846	Down	0.190252	Up	XP_002532578 trehalose-6-phosphate synthase, putative [Ricinus communis]	GO:0005737;GO:0016791;GO:0009058;GO:0005975	K01087	otsB; trehalose 6-phosphate phosphatase [EC:3.1.3.12]
Cla005688	XLOC_003740	2.14445	Up	-2.12594	Down	-0.268973	Down	-0.726461	Down	XP_002509606 leucine rich repeat receptor kinase, putative [Ricinus communis]
Cla005694	XLOC_003742	0.121906	Up	-2.28069	Down	0.544275	Up	-0.815288	Down	XP_002266562 PREDICTED: hypothetical protein [Vitis vinifera]	GO:0003674
Cla001156	XLOC_003754	-1.24378	Down	-1.203	Down	0.848921	Up	-0.229359	Down	XP_002304451 predicted protein [Populus trichocarpa]
Cla001160	XLOC_003757	-1.69738	Down	-1.1704	Down	-0.45207	Down	2.16932	Up	XP_002509649 Triose phosphate/phosphate translocator, chloroplast precursor, putative [Ricinus communis]	GO:0005975;GO:0005794;GO:0005886;GO:0006810;GO:0040007;GO:0022857;GO:0071554;GO:0005575
Cla004472	XLOC_003774	0.636846	Up	0.957425	Up	-0.392096	Down	-0.447757	Down	ACU13701 unknown [Glycine max]
Cla004468	XLOC_003776	2.32665	Up	1.91798	Up	0.342115	Up	-0.908868	Down	XP_002267184 PREDICTED: hypothetical protein [Vitis vinifera]	GO:0055085;GO:0002376;GO:0006950;GO:0008219;GO:0005575;GO:0006810;GO:0061024;GO:0003674;GO:0006605;GO:0016192;GO:0005737
Cla004454	XLOC_003779	2.81614	Up	4.02554	Up	-0.145618	Down	-0.568461	Down	XP_002320237 catechol o-methyltransferase related [Populus trichocarpa]	GO:0009058;GO:0019748;GO:0008168	K13066	E2.1.1.68; caffeic acid 3-O-methyltransferase [EC:2.1.1.68]
Cla004446	XLOC_003783	-1.27484	Down	2.69762	Up	-0.348785	Down	-0.53117	Down	XP_002530619 conserved hypothetical protein [Ricinus communis]
Cla004430	XLOC_003788	-0.170076	Down	1.28679	Up	-0.451256	Down	0.202837	Up	AAF79509 F20N2.5 [Arabidopsis thaliana]
Cla005331	XLOC_003815	-1.1673	Down	-2.73547	Down	0.13676	Up	1.06179	Up	XP_002317326 predicted protein [Populus trichocarpa]
Cla005313	XLOC_003824	1.12503	Up	-1.84239	Down	-0.105413	Down	0.453741	Up	XP_002278179 PREDICTED: similar to calmodulin-like domain protein kinase isoenzyme gamma [Vitis vinifera]	GO:0016301;GO:0005886;GO:0043167;GO:0006464;GO:0006520	K13412	CPK; calcium-dependent protein kinase [EC:2.7.11.1]
Cla005277	XLOC_003843	2.21623	Up	-0.0771098	Down	0.195756	Up	0.539138	Up	Q39649 RecName: Full=2S albumin; Contains: RecName: Full=2S albumin small chain; Contains: RecName: Full=2S albumin large chain; Flags: Precursor	GO:0005634;GO:0005737
Cla005262	XLOC_003849	-0.630948	Down	-1.83693	Down	0.204093	Up	2.57966	Up	XP_002279843 PREDICTED: hypothetical protein [Vitis vinifera]
Cla003830	XLOC_003858	0.613349	Up	1.62077	Up	-0.359455	Down	-0.454003	Down	ACU15427 unknown [Glycine max]
Cla005702	XLOC_003863	-1.75641	Down	-2.94524	Down	-0.436114	Down	0.186891	Up	XP_002531999 Receptor protein kinase CLAVATA1 precursor, putative [Ricinus communis]	GO:0016798;GO:0048856;GO:0006950;GO:0000003;GO:0030154;GO:0007165;GO:0009058;GO:0005975;GO:0040007;GO:0071554;GO:0009056;GO:0003674;GO:0008150;GO:0043473;GO:0021700;GO:0005829;GO:0007010;GO:0006464;GO:0016301;GO:0009536;GO:0005575;GO:0006810;GO:0000902;GO:0005886;GO:0005634;GO:0043167;GO:0006520
Cla000735	XLOC_003882	0.386657	Up	0.995921	Up	-0.234696	Down	-0.113612	Down	XP_002522880 catalytic, putative [Ricinus communis]
Cla004566	XLOC_003888	1.5946	Up	0.243774	Up	-0.426285	Down	-0.933505	Down	CAN80766 hypothetical protein [Vitis vinifera]	GO:0006629;GO:0016779;GO:0009058;GO:0051186;GO:0008150;GO:0006790;GO:0034641;GO:0044281;GO:0019748;GO:0006520;GO:0009056;GO:0009536
Cla004542	XLOC_003903	3.12144	Up	1.42233	Up	-0.304288	Down	-0.504059	Down	XP_002533960 Myosin-1, putative [Ricinus communis]
Cla004822	XLOC_003910	-3.72866	Down	-0.27752	Down	2.03577	Up	-1.46013	Down	XP_002532882 conserved hypothetical protein [Ricinus communis]
XLOC_003922	XLOC_003922	-	-	-	-	2.53611	Up	0.594795	Up	Not found in the database
Cla004841	XLOC_003923	0.39376	Up	-	-	-	-	-1.16714	Down	XP_002271230 PREDICTED: hypothetical protein [Vitis vinifera]	GO:0044281;GO:0009058;GO:0006629;GO:0005829;GO:0043167;GO:0006950;GO:0008289;GO:0006790;GO:0051186;GO:0005623;GO:0009579;GO:0006810;GO:0009536;GO:0005575;GO:0005634;GO:0005576
Cla004846	XLOC_003926	1.35061	Up	-2.33124	Down	0.67384	Up	0.442126	Up	XP_002302349 predicted protein [Populus trichocarpa]	GO:0005829;GO:0005730;GO:0016829;GO:0048856;GO:0003677;GO:0043167;GO:0006950;GO:0002376;GO:0009058;GO:0005975;GO:0008150;GO:0005575;GO:0006091	K01610	E4.1.1.49; phosphoenolpyruvate carboxykinase (ATP) [EC:4.1.1.49]
Cla001293	XLOC_003962	-0.782645	Down	-3.74836	Down	-1.38214	Down	1.26706	Up	XP_002522618 hypothetical protein RCOM_0884570 [Ricinus communis]	GO:0008150;GO:0040007;GO:0004871;GO:0071554;GO:0007165
Cla006485	XLOC_003971	1.5269	Up	-0.485345	Down	-0.146804	Down	-0.37171	Down	CBI35445 unnamed protein product [Vitis vinifera]	GO:0008150
Cla006479	XLOC_003974	-0.586785	Down	-1.77349	Down	2.58899	Up	0.863975	Up	AAM64614 Isp4-like protein [Arabidopsis thaliana]	GO:0008150;GO:0003674;GO:0005575;GO:0006810;GO:0055085
Cla006473	XLOC_003977	3.0512	Up	2.16125	Up	1.04339	Up	0.532421	Up	XP_002285500 PREDICTED: hypothetical protein [Vitis vinifera]	GO:0005768;GO:0005886;GO:0005773;GO:0005794;GO:0009536;GO:0009579
Cla006460	XLOC_003984	-	-	-	-	-3.71572	Down	1.48569	Up	CAN75064 hypothetical protein [Vitis vinifera]
Cla006430	XLOC_004002	-2.21511	Down	-	-	-	-	2.03212	Up	P34950 RecName: Full=Trypsin inhibitor 5; AltName: Full=Trypsin inhibitor II; AltName: Full=TGT-II; Flags: Precursor	GO:0051604;GO:0030234;GO:0005576
Cla017423	XLOC_004026	0.054722	Up	-2.07197	Down	1.36303	Up	-0.151449	Down	XP_002298671 predicted protein [Populus trichocarpa]
Cla017416	XLOC_004028	1.15739	Up	-2.0225	Down	2.6437	Up	0.352816	Up	Q9SEA0 RecName: Full=Capsanthin/capsorubin synthase, chromoplast; Flags: Precursor	GO:0009058;GO:0006629;GO:0009536;GO:0016491;GO:0016853;GO:0044281	K14593	CCS1; capsanthin/capsorubin synthase [EC:5.3.99.8]
Cla017409	XLOC_004032	-0.281931	Down	2.00579	Up	-0.33581	Down	0.128693	Up	AAX37335 UDP-glucuronic acid decarboxylase 2 [Populus tomentosa]	GO:0005829;GO:0005575;GO:0005794;GO:0016829;GO:0005975;GO:0044281;GO:0034641;GO:0009058;GO:0005768;GO:0005773;GO:0003674;GO:0005886;GO:0019748	K08678	UXS1; UDP-glucuronate decarboxylase [EC:4.1.1.35]
Cla017398	XLOC_004038	-	-	-	-	0.0591029	Up	-1.21227	Down	No hits found
Cla017383	XLOC_004048	-2.68798	Down	3.02969	Up	2.31036	Up	0.0836073	Up	XP_002274010 PREDICTED: hypothetical protein [Vitis vinifera]	GO:0007010;GO:0009536;GO:0008283;GO:0005575;GO:0006950;GO:0051301;GO:0007049;GO:0006259;GO:0005794;GO:0016757;GO:0048856;GO:0009058;GO:0005975;GO:0008150;GO:0071554	K00770	E2.4.2.24; 1,4-beta-D-xylan synthase [EC:2.4.2.24]
Cla017359	XLOC_004059	1.354	Up	1.07883	Up	0.210386	Up	-0.23296	Down	XP_002515281 conserved hypothetical protein [Ricinus communis]
Cla017347	XLOC_004066	-5.09356	Down	-	-	-	-	-	-	No hits found
Cla017338	XLOC_004072	4.80755	Up	-2.23625	Down	2.60813	Up	1.18809	Up	XP_002272155 PREDICTED: hypothetical protein [Vitis vinifera]	GO:0016491;GO:0044281;GO:0009056;GO:0006629;GO:0005575	K04125	E1.14.11.13; gibberellin 2-oxidase [EC:1.14.11.13]
Cla017336	XLOC_004073	-2.11947	Down	-5.19008	Down	-	-	-	-	XP_002515233 conserved hypothetical protein [Ricinus communis]	GO:0005737;GO:0006950;GO:0043167;GO:0008150;GO:0009058;GO:0005975;GO:0016757	K18819	GOLS; inositol 3-alpha-galactosyltransferase [EC:2.4.1.123]
Cla017331	XLOC_004077	-0.0126315	Down	-5.18398	Down	2.65079	Up	1.08986	Up	CBI37003 unnamed protein product [Vitis vinifera]	GO:0048856;GO:0005886;GO:0022857;GO:0005773;GO:0042592;GO:0006950;GO:0071554;GO:0005975;GO:0006810;GO:0005575;GO:0055085;GO:0008150;GO:0005768
Cla017326	XLOC_004079	0.124699	Up	-2.04667	Down	-0.358808	Down	2.19425	Up	XP_002273071 PREDICTED: hypothetical protein [Vitis vinifera]
Cla017310	XLOC_004085	1.18512	Up	-0.604998	Down	-0.278639	Down	0.336925	Up	XP_002277134 PREDICTED: hypothetical protein [Vitis vinifera]
Cla017294	XLOC_004093	1.85749	Up	-2.12866	Down	-1.1668	Down	0.0317145	Up	XP_002265856 PREDICTED: hypothetical protein [Vitis vinifera]	GO:0003674;GO:0016746;GO:0043226;GO:0005622;GO:0006629;GO:0005737;GO:0005575;GO:0044281;GO:0009056
Cla017271	XLOC_004102	-1.99769	Down	3.98156	Up	-1.29321	Down	0.0171647	Up	XP_002532165 conserved hypothetical protein [Ricinus communis]
Cla017247	XLOC_004113	-1.33186	Down	-4.33863	Down	0.716448	Up	1.14971	Up	XP_002298449 predicted protein [Populus trichocarpa]
XLOC_004120	XLOC_004120	0.608769	Up	1.30954	Up	0.0763955	Up	0.398334	Up	Not found in the database
XLOC_004124	XLOC_004124	-1.42138	Down	2.886	Up	-1.42573	Down	-0.0143201	Down	Not found in the database
Cla017211	XLOC_004131	1.11018	Up	0.547988	Up	0.0293232	Up	-0.869661	Down	XP_002332060 nramp transporter [Populus trichocarpa]	GO:0022857;GO:0005575;GO:0055085;GO:0006810;GO:0042592;GO:0009536;GO:0005886	K03322	mntH; manganese transport protein
Cla017204	XLOC_004133	4.92455	Up	-2.94114	Down	0.682329	Up	-0.261361	Down	XP_002268562 PREDICTED: hypothetical protein [Vitis vinifera]
Cla017195	XLOC_004137	-	-	-	-	-	-	-	-	XP_002304625 predicted protein [Populus trichocarpa]	GO:0016757;GO:0016798;GO:0071554;GO:0005618;GO:0005975;GO:0005576	K08235	E2.4.1.207; xyloglucan:xyloglucosyl transferase [EC:2.4.1.207]
Cla017188	XLOC_004139	1.4391	Up	-	-	-	-	-	-	XP_002266222 PREDICTED: hypothetical protein [Vitis vinifera]	GO:0006464;GO:0016301;GO:0007165;GO:0006950;GO:0002376;GO:0003674;GO:0005886;GO:0006520
Cla017177	XLOC_004147	1.38081	Up	0.0534346	Up	-0.943881	Down	0.0140452	Up	XP_002525445 Glucan endo-1,3-beta-glucosidase precursor, putative [Ricinus communis]	GO:0016798;GO:0005618;GO:0005773;GO:0005886;GO:0005575;GO:0005975
Cla017157	XLOC_004155	2.53901	Up	-0.30135	Down	-0.585386	Down	0.0329498	Up	CBI25298 unnamed protein product [Vitis vinifera]	GO:0005794
Cla017153	XLOC_004156	1.78274	Up	1.76343	Up	0.170319	Up	-0.793154	Down	No hits found
Cla017117	XLOC_004170	0.567652	Up	2.98547	Up	-1.36446	Down	-0.678033	Down	ABW90149 oleosin 2 [Jatropha curcas]	GO:0006950;GO:0005811;GO:0008150;GO:0005575
Cla017100	XLOC_004175	-	-	-	-	0.288665	Up	-0.909602	Down	ABH02847 MYB transcription factor MYB181 [Glycine max]	GO:0000003;GO:0048856;GO:0007165;GO:0034641;GO:0009058;GO:0003677;GO:0001071;GO:0005634;GO:0043234;GO:0005622	K09422	MYBP; myb proto-oncogene protein, plant
Cla017094	XLOC_004179	0.750813	Up	1.99854	Up	0.350404	Up	-0.291404	Down	XP_002524645 conserved hypothetical protein [Ricinus communis]
Cla017069	XLOC_004192	-5.28217	Down	-	-	-	-	-	-	XP_002517373 Auxin-induced protein 5NG4, putative [Ricinus communis]	GO:0005575
Cla017067	XLOC_004194	6.79401	Up	1.186	Up	-0.164401	Down	-3.53336	Down	CAH05011 alpha-dioxygenase [Pisum sativum]	GO:0044281;GO:0009056;GO:0006629;GO:0006950;GO:0071554;GO:0008150;GO:0003674;GO:0006810;GO:0005576;GO:0009058;GO:0016491;GO:0043167;GO:0007568;GO:0048856;GO:0005811;GO:0008219;GO:0002376	K10529	DOX1; alpha-dioxygenase [EC:1.-.-.-]
Cla017062	XLOC_004196	2.03567	Up	-1.36721	Down	0.594513	Up	-0.243681	Down	XP_002312512 predicted protein [Populus trichocarpa]	GO:0034641;GO:0016791;GO:0008150;GO:0034655;GO:0004518;GO:0044281;GO:0009058;GO:0003674
Cla017060	XLOC_004198	-1.61076	Down	-2.82474	Down	-0.861286	Down	0.489177	Up	XP_002300026 predicted protein [Populus trichocarpa]	GO:0008150;GO:0005886;GO:0003674;GO:0006950
Cla017058	XLOC_004200	-0.342979	Down	-1.7498	Down	-0.105577	Down	0.339083	Up	XP_002313919 predicted protein [Populus trichocarpa]	GO:0006950;GO:0002376;GO:0008150;GO:0003674;GO:0005737;GO:0007568;GO:0048856;GO:0007165;GO:0005634
Cla017057	XLOC_004201	1.34052	Up	-1.33868	Down	-0.721638	Down	-0.540262	Down	XP_002333172 predicted protein [Populus trichocarpa]	GO:0007165;GO:0009058;GO:0008150;GO:0002376;GO:0006950;GO:0007568;GO:0008219;GO:0005622;GO:0003674;GO:0048856
Cla017056	XLOC_004202	0.881586	Up	-1.37101	Down	-0.849859	Down	0.141915	Up	ACJ11765 class III peroxidase [Gossypium hirsutum]	GO:0005618;GO:0003674;GO:0016491;GO:0005576;GO:0005829;GO:0044281;GO:0009058;GO:0006629;GO:0006950	K00430	E1.11.1.7; peroxidase [EC:1.11.1.7]
Cla017055	XLOC_004203	1.17465	Up	2.3179	Up	0.774825	Up	-0.118108	Down	XP_002517403 arsenite inducuble RNA associated protein aip-1, putative [Ricinus communis]	GO:0008150;GO:0007165;GO:0006950
Cla017038	XLOC_004213	0.538981	Up	-5.02686	Down	-	-	-	-	XP_002517440 Protein P21, putative [Ricinus communis]
Cla017031	XLOC_004214	-0.965795	Down	-0.69627	Down	2.883	Up	1.13285	Up	XP_002517450 conserved hypothetical protein [Ricinus communis]
Cla017019	XLOC_004219	0.843806	Up	-2.78819	Down	-1.95983	Down	1.02257	Up	ACU17623 unknown [Glycine max]	GO:0005975	K01785	galM; aldose 1-epimerase [EC:5.1.3.3]
Cla017010	XLOC_004225	-2.39031	Down	-4.90042	Down	3.32403	Up	-0.721878	Down	ACF74297 gibberellin-regulated protein [Arachis hypogaea]	GO:0008150;GO:0005576;GO:0000003;GO:0048856;GO:0007165
Cla016986	XLOC_004238	-0.147972	Down	-2.24628	Down	-0.129125	Down	0.0996667	Up	ACF19650 TIR-NBS-LRR RCT1 resistance protein [Medicago truncatula]	GO:0003674;GO:0006950;GO:0005739
Cla016968	XLOC_004248	-1.45734	Down	-3.80489	Down	-	-	-	-	XP_002324082 predicted protein [Populus trichocarpa]	GO:0044281;GO:0009058;GO:0006629;GO:0043167;GO:0005886;GO:0006790;GO:0051186;GO:0071554;GO:0005975;GO:0005773
Cla002926	XLOC_004257	-0.143487	Down	-1.53522	Down	-0.212926	Down	0.541864	Up	XP_002284389 PREDICTED: hypothetical protein [Vitis vinifera]		K15326	TSEN54; tRNA-splicing endonuclease subunit Sen54
Cla002910	XLOC_004264	-3.89154	Down	-1.82465	Down	0.785738	Up	0.634747	Up	XP_002515342 amine oxidase, putative [Ricinus communis]
Cla002908	XLOC_004266	-2.42609	Down	1.47632	Up	-1.17911	Down	-3.10686	Down	No hits found
Cla002907	XLOC_004267	2.21638	Up	-1.37995	Down	-1.09388	Down	-0.72367	Down	XP_002525674 conserved hypothetical protein [Ricinus communis]
Cla002889	XLOC_004279	-2.99246	Down	-3.78472	Down	-3.50145	Down	1.6913	Up	XP_002323253 predicted protein [Populus trichocarpa]	GO:0003674;GO:0051276;GO:0034641;GO:0009058;GO:0008150;GO:0044281;GO:0005618;GO:0048856;GO:0007165;GO:0008283;GO:0004386;GO:0016829;GO:0005575;GO:0005783;GO:0005886;GO:0005634;GO:0006629
Cla002886	XLOC_004282	-1.08077	Down	-2.18874	Down	-2.6142	Down	1.79693	Up	XP_002531548 N-acylneuraminate-9-phosphatase, putative [Ricinus communis]
Cla002876	XLOC_004287	2.53073	Up	-	-	-	-	-0.147723	Down	XP_002308886 predicted protein [Populus trichocarpa]
Cla017446	XLOC_004300	2.04028	Up	0.517974	Up	-1.03025	Down	-0.366835	Down	CAN76136 hypothetical protein [Vitis vinifera]	GO:0008150;GO:0006950
Cla017465	XLOC_004309	1.86049	Up	-1.18823	Down	-1.27148	Down	0.154786	Up	XP_002336553 predicted protein [Populus trichocarpa]	GO:0005575;GO:0005618	K16297	SCPL-II; serine carboxypeptidase-like clade II [EC:3.4.16.-]
Cla017539	XLOC_004340	0.0074955	Up	-0.667287	Down	-3.66486	Down	-0.0425118	Down	AAS19533 omega-6 fatty acid desaturase [Cucurbita pepo]	GO:0005783;GO:0016491;GO:0009058;GO:0044281;GO:0006629;GO:0005575;GO:0008150	K10256	FAD2; omega-6 fatty acid desaturase / acyl-lipid omega-6 desaturase (Delta-12 desaturase) [EC:1.14.19.6 1.14.19.22]
Cla017544	XLOC_004344	1.46429	Up	0.852231	Up	-1.14296	Down	-0.410693	Down	XP_002279599 PREDICTED: hypothetical protein [Vitis vinifera]	GO:0043167;GO:0016791;GO:0006464;GO:0005739;GO:0043234;GO:0005623	K01102	PDP; pyruvate dehydrogenase phosphatase [EC:3.1.3.43]
Cla017552	XLOC_004348	-0.624714	Down	2.42576	Up	-0.364997	Down	0.237023	Up	XP_002530725 rnf5, putative [Ricinus communis]	GO:0009056;GO:0003674;GO:0043167;GO:0006464;GO:0005575;GO:0043226;GO:0005622;GO:0008150;GO:0006950;GO:0016874;GO:0022607;GO:0005737	K10666	RNF5; E3 ubiquitin-protein ligase RNF5 [EC:2.3.2.27]
Cla017553	XLOC_004349	-0.0288618	Down	-	-	-	-	-	-	XP_002275747 PREDICTED: hypothetical protein [Vitis vinifera]	GO:0034641;GO:0009058;GO:0001071;GO:0003677;GO:0005634;GO:0043234;GO:0005622	K09338	HD-ZIP; homeobox-leucine zipper protein
Cla017555	XLOC_004350	1.7782	Up	-1.57626	Down	-0.532454	Down	0.0836515	Up	XP_002322663 predicted protein [Populus trichocarpa]	GO:0003674;GO:0016301;GO:0005575;GO:0006810
Cla017564	XLOC_004356	1.76364	Up	2.12672	Up	0.356527	Up	-0.307493	Down	XP_002323338 predicted protein [Populus trichocarpa]	GO:0006950;GO:0002376;GO:0009058;GO:0019748;GO:0005576;GO:0009536
Cla017570	XLOC_004359	-4.27345	Down	-2.24867	Down	-3.97706	Down	4.20103	Up	XP_002281267 PREDICTED: hypothetical protein [Vitis vinifera]
Cla017585	XLOC_004365	-1.6181	Down	-0.450465	Down	0.881219	Up	0.480887	Up	XP_002267321 PREDICTED: hypothetical protein [Vitis vinifera]	GO:0043167;GO:0009056;GO:0003674;GO:0016491;GO:0008150;GO:0005739;GO:0044281;GO:0005737;GO:0043234	K00102	dld; D-lactate dehydrogenase (cytochrome) [EC:1.1.2.4]
Cla017587	XLOC_004366	-1.95889	Down	0.126162	Up	-0.126498	Down	0.653091	Up	XP_002524108 conserved hypothetical protein [Ricinus communis]	GO:0005575;GO:0005634;GO:0008092;GO:0016023;GO:0005856;GO:0043234
Cla017592	XLOC_004370	-3.0629	Down	0.268307	Up	0.898012	Up	1.97015	Up	XP_002322764 white-brown-complex ABC transporter family [Populus trichocarpa]	GO:0005575;GO:0006950;GO:0005739;GO:0016887;GO:0022857;GO:0043167;GO:0006810;GO:0005886
Cla017626	XLOC_004383	6.42111	Up	2.36182	Up	-2.54655	Down	-1.78619	Down	XP_002322785 predicted protein [Populus trichocarpa]
Cla017636	XLOC_004389	0.0786037	Up	-1.93818	Down	-0.401488	Down	-0.444138	Down	ACU24209 unknown [Glycine max]	GO:0043226;GO:0005622;GO:0006950;GO:0008150;GO:0002376;GO:0007165;GO:0005737
Cla017638	XLOC_004390	5.62111	Up	-1.5755	Down	-0.871243	Down	-0.036586	Down	XP_002532540 syntaxin, plant, putative [Ricinus communis]	GO:0005773;GO:0006950;GO:0007165;GO:0002376;GO:0008219;GO:0008150;GO:0006605;GO:0061024;GO:0009536;GO:0005794;GO:0007568;GO:0048856;GO:0005575;GO:0005886;GO:0005739
Cla017645	XLOC_004394	1.09167	Up	-4.37746	Down	0.33118	Up	0.0753644	Up	XP_002873247 carboxy-lyase [Arabidopsis lyrata subsp. lyrata]	GO:0016798;GO:0005634;GO:0005829;GO:0009058	K06966	uncharacterized protein
Cla017659	XLOC_004400	1.85171	Up	8.937	Up	-2.54133	Down	-3.13036	Down	BAA89230 wts2L [Citrullus lanatus]	GO:0008150
Cla017678	XLOC_004407	1.97541	Up	0.442929	Up	-1.05115	Down	-0.221682	Down	XP_002308465 predicted protein [Populus trichocarpa]
Cla017683	XLOC_004411	2.25207	Up	0.269011	Up	-0.111702	Down	0.359596	Up	No hits found	GO:0009058;GO:0006259;GO:0003677;GO:0005634;GO:0006950
Cla017707	XLOC_004420	-1.05379	Down	-1.65788	Down	0.281381	Up	0.231836	Up	XP_002307964 predicted protein [Populus trichocarpa]		K15200	GTF3C2; general transcription factor 3C polypeptide 2
Cla017715	XLOC_004425	-1.15658	Down	-1.49495	Down	0.676526	Up	0.994782	Up	ACA35286 starch branching enzyme I [Cucumis sativus]	GO:0009058;GO:0043167;GO:0016757;GO:0016798;GO:0009536;GO:0005975;GO:0071554;GO:0009056;GO:0006091;GO:0009790	K00700	glgB; 1,4-alpha-glucan branching enzyme [EC:2.4.1.18]
XLOC_004431	XLOC_004431	-1.82927	Down	0.631123	Up	-0.927503	Down	-0.689169	Down	Not found in the database
Cla017740	XLOC_004439	-2.14128	Down	-2.74388	Down	-0.304838	Down	0.231238	Up	NP_181196 leucine-rich repeat transmembrane protein kinase, putative [Arabidopsis thaliana]	GO:0005886;GO:0006464;GO:0043167;GO:0016301;GO:0007165;GO:0006520
Cla017763	XLOC_004453	0.204812	Up	-2.14596	Down	0.111154	Up	0.397301	Up	CBI30191 unnamed protein product [Vitis vinifera]	GO:0003674;GO:0005618
Cla017780	XLOC_004461	-0.677448	Down	1.47952	Up	-0.660174	Down	-0.410274	Down	XP_002267276 PREDICTED: hypothetical protein [Vitis vinifera]	GO:0008092;GO:0005777;GO:0043167;GO:0007165;GO:0003674;GO:0044281;GO:0034655;GO:0003924;GO:0006810;GO:0005794;GO:0005886	K07910	RAB18; Ras-related protein Rab-18
Cla017783	XLOC_004462	0.814595	Up	1.37555	Up	-2.62161	Down	1.87055	Up	ACX37451 tonoplast intrinsic protein [Hevea brasiliensis]	GO:0005773;GO:0009536;GO:0005886;GO:0006810;GO:0055085;GO:0007165;GO:0006950;GO:0022857;GO:0019748;GO:0008150;GO:0005975;GO:0006091;GO:0009056;GO:0034641;GO:0006520;GO:0009058;GO:0042592	K09873	TIP; aquaporin TIP
Cla017812	XLOC_004475	0.212115	Up	-1.85025	Down	0.368398	Up	-0.138182	Down	XP_002281908 PREDICTED: hypothetical protein [Vitis vinifera]	GO:0005737;GO:0004518;GO:0003677;GO:0003723;GO:0034641;GO:0005634
Cla017823	XLOC_004481	-1.97446	Down	0.312113	Up	-0.84561	Down	-0.360749	Down	CAN69886 hypothetical protein [Vitis vinifera]	GO:0005737;GO:0016874;GO:0042592;GO:0003674;GO:0005886;GO:0006464;GO:0043167
Cla017825	XLOC_004482	-2.71328	Down	-0.0528985	Down	0.239878	Up	0.4526	Up	ACA35275 zinc finger protein [Cucumis sativus]
Cla017829	XLOC_004484	-1.29829	Down	-2.62188	Down	-0.328466	Down	0.301816	Up	ACM45784 peroxidase [Cucumis sativus]	GO:0043167;GO:0006950;GO:0009056;GO:0003674;GO:0016491;GO:0005576;GO:0008150;GO:0005829	K00430	E1.11.1.7; peroxidase [EC:1.11.1.7]
Cla017837	XLOC_004488	-0.505882	Down	-1.8814	Down	0.213122	Up	-0.276134	Down	XP_002323455 predicted protein [Populus trichocarpa]	GO:0006950;GO:0006790;GO:0009058;GO:0019748;GO:0005886;GO:0005634;GO:0003674
Cla017840	XLOC_004491	-1.08187	Down	-1.39357	Down	-0.651536	Down	-0.0204335	Down	XP_002275005 PREDICTED: similar to ribonuclease P family protein [Vitis vinifera]	GO:0034641;GO:0005622;GO:0004518	K03538	POP4; ribonuclease P protein subunit POP4 [EC:3.1.26.5]
Cla017841	XLOC_004492	0.259389	Up	-2.16369	Down	-0.803107	Down	-1.64332	Down	XP_002525180 ATP binding protein, putative [Ricinus communis]	GO:0007010;GO:0005886;GO:0071554;GO:0005634;GO:0005856;GO:0043234
Cla017883	XLOC_004511	-1.42078	Down	0.0865492	Up	0.37754	Up	-0.336313	Down	XP_002531341 conserved hypothetical protein [Ricinus communis]	GO:0005886
Cla017892	XLOC_004515	-1.11355	Down	-1.9886	Down	-2.12727	Down	0.73308	Up	XP_002283965 PREDICTED: hypothetical protein isoform 1 [Vitis vinifera]	GO:0005737;GO:0006950;GO:0043167;GO:0006464;GO:0016301;GO:0003674;GO:0006810
Cla017894	XLOC_004516	2.66419	Up	-0.273714	Down	0.923411	Up	-0.386266	Down	BAD26571 type-2 metallothionein [Citrullus lanatus]
Cla017923	XLOC_004526	-0.224109	Down	-5.94363	Down	-	-	-	-	XP_002271474 PREDICTED: hypothetical protein isoform 2 [Vitis vinifera]	GO:0016491;GO:0008150	K08081	TR1; tropinone reductase I [EC:1.1.1.206]
Cla017926	XLOC_004527	-1.69805	Down	-0.776128	Down	-0.300893	Down	2.99006	Up	ACU14588 unknown [Glycine max]
Cla017933	XLOC_004532	0.27553	Up	-2.38021	Down	-0.683999	Down	1.33083	Up	XP_002272157 PREDICTED: hypothetical protein [Vitis vinifera]	GO:0003674;GO:0008150;GO:0005575
Cla017934	XLOC_004533	0.813216	Up	-1.23342	Down	-1.47235	Down	-0.238991	Down	XP_002272506 PREDICTED: hypothetical protein [Vitis vinifera]	GO:0005739;GO:0009536
Cla017942	XLOC_004536	1.7785	Up	-1.71443	Down	-2.85828	Down	-1.03487	Down	XP_002275792 PREDICTED: hypothetical protein [Vitis vinifera]
Cla017946	XLOC_004538	2.22068	Up	-1.02491	Down	-0.180215	Down	0.135079	Up	XP_002534178 hypothetical protein RCOM_0303160 [Ricinus communis]
Cla017952	XLOC_004540	0.195124	Up	1.9178	Up	1.34421	Up	-1.05436	Down	CAN82905 hypothetical protein [Vitis vinifera]	GO:0009536;GO:0009579
Cla017975	XLOC_004549	-0.211109	Down	1.51875	Up	0.17699	Up	-0.974879	Down	ABN81349 auxin influx transport protein [Casuarina glauca]	GO:0008150;GO:0007155;GO:0048646;GO:0040007;GO:0007010;GO:0006461;GO:0022857;GO:0048856;GO:0006810;GO:0043473;GO:0021700;GO:0030154;GO:0005794;GO:0005623;GO:0000902;GO:0009058;GO:0005975;GO:0007165;GO:0055085;GO:0005575;GO:0005768;GO:0005886;GO:0003674;GO:0071554	K13946	AUX1; auxin influx carrier (AUX1 LAX family)
Cla017995	XLOC_004559	4.1495	Up	-1.15887	Down	-0.468331	Down	0.536306	Up	XP_002264016 PREDICTED: hypothetical protein [Vitis vinifera]	GO:0005730;GO:0001071;GO:0003674;GO:0034641;GO:0009058;GO:0003677;GO:0008150;GO:0005654;GO:0043234;GO:0009056;GO:0019748
Cla018009	XLOC_004564	-0.310974	Down	2.29651	Up	0.655012	Up	-0.565376	Down	XP_002530500 pyruvate decarboxylase, putative [Ricinus communis]	GO:0006950;GO:0005829;GO:0043167;GO:0002376;GO:0007165;GO:0009056;GO:0007010;GO:0009058;GO:0005975;GO:0009536;GO:0016829;GO:0008150;GO:0005575;GO:0006091	K01568	E4.1.1.1; pyruvate decarboxylase [EC:4.1.1.1]
Cla018011	XLOC_004565	-1.45082	Down	-1.79272	Down	1.1643	Up	0.328083	Up	XP_002270356 PREDICTED: hypothetical protein [Vitis vinifera]
Cla018013	XLOC_004567	2.00694	Up	3.54639	Up	0.162604	Up	-0.731625	Down	XP_002530493 phosphatidylethanolamine binding protein, putative [Ricinus communis]		K06910	uncharacterized protein
Cla018034	XLOC_004578	0.833465	Up	-0.65073	Down	-2.24952	Down	0.637299	Up	XP_002266957 PREDICTED: hypothetical protein [Vitis vinifera]	GO:0034641;GO:0009058;GO:0044281;GO:0006520;GO:0009056;GO:0042592;GO:0006810;GO:0009536;GO:0006950
Cla018040	XLOC_004581	-0.804356	Down	4.13836	Up	1.98263	Up	-0.833674	Down	XP_002270134 PREDICTED: hypothetical protein [Vitis vinifera]	GO:0000902;GO:0040007;GO:0005856;GO:0005730;GO:0003674;GO:0048856;GO:0034641;GO:0009058
Cla018041	XLOC_004582	-0.129216	Down	0.981649	Up	0.317889	Up	0.0168151	Up	ABK96305 unknown [Populus trichocarpa x Populus deltoides]
Cla018048	XLOC_004588	2.00643	Up	-0.609213	Down	-0.154826	Down	-0.000987688	Down	XP_002528686 protein kinase atsik, putative [Ricinus communis]	GO:0005886
Cla008755	XLOC_004599	-0.378663	Down	-2.93694	Down	2.10134	Up	-1.21072	Down	CBI40923 unnamed protein product [Vitis vinifera]
Cla008758	XLOC_004602	-5.26766	Down	-2.80791	Down	-	-	-	-	XP_002266635 PREDICTED: hypothetical protein [Vitis vinifera]
Cla008766	XLOC_004604	3.33198	Up	-3.47722	Down	-1.68479	Down	-0.308781	Down	XP_002282871 PREDICTED: hypothetical protein [Vitis vinifera]	GO:0016798;GO:0048856;GO:0006950;GO:0000003;GO:0030154;GO:0040007;GO:0005975;GO:0009056;GO:0003674;GO:0009536;GO:0043473;GO:0021700;GO:0005829;GO:0007165;GO:0007010;GO:0008150;GO:0006464;GO:0016301;GO:0009058;GO:0000902;GO:0005886;GO:0005634;GO:0043167;GO:0071554;GO:0006520	K01177	E3.2.1.2; beta-amylase [EC:3.2.1.2]
XLOC_004611	XLOC_004611	-1.27732	Down	-3.52215	Down	0.232939	Up	-0.319269	Down	Not found in the database
Cla008778	XLOC_004615	0.0688245	Up	1.44844	Up	0.119714	Up	0.694134	Up	XP_002279150 PREDICTED: hypothetical protein [Vitis vinifera]	GO:0008150;GO:0034641;GO:0009058;GO:0048856;GO:0003674
Cla008783	XLOC_004618	5.603	Up	1.80034	Up	-1.99434	Down	-0.349437	Down	XP_002519847 Peptide transporter, putative [Ricinus communis]		K14638	SLC15A3_4; solute carrier family 15 (peptide/histidine transporter), member 3/4
Cla008788	XLOC_004619	-0.724389	Down	-1.28581	Down	0.627804	Up	0.52995	Up	XP_002278451 PREDICTED: hypothetical protein [Vitis vinifera]	GO:0048856;GO:0022607;GO:0009058;GO:0009536;GO:0006605;GO:0000003;GO:0009790;GO:0006520
Cla008789	XLOC_004620	0.182334	Up	-4.84185	Down	2.09312	Up	-	-	XP_002278575 PREDICTED: hypothetical protein [Vitis vinifera]
Cla008809	XLOC_004629	-1.0181	Down	-0.880582	Down	-5.95097	Down	4.2048	Up	No hits found
Cla008813	XLOC_004633	4.89788	Up	-1.60938	Down	-0.219492	Down	-	-	No hits found
Cla008897	XLOC_004668	-0.20203	Down	0.961634	Up	0.125671	Up	0.0347608	Up	XP_002274573 PREDICTED: hypothetical protein [Vitis vinifera]	GO:0005575;GO:0008565;GO:0022857;GO:0055085;GO:0003674;GO:0008150;GO:0006810;GO:0009536;GO:0043167
Cla008926	XLOC_004677	-0.721526	Down	-2.10383	Down	-0.0237008	Down	0.371595	Up	XP_002270386 PREDICTED: hypothetical protein [Vitis vinifera]	GO:0034641;GO:0006397;GO:0009058;GO:0008150;GO:0009536
Cla008940	XLOC_004684	-0.442458	Down	-1.58174	Down	0.0569554	Up	0.618898	Up	XP_002272863 PREDICTED: hypothetical protein [Vitis vinifera]	GO:0034641;GO:0009058
Cla008960	XLOC_004692	3.68954	Up	-0.501874	Down	-0.12464	Down	-1.07185	Down	No hits found
Cla008963	XLOC_004694	0.164057	Up	1.15324	Up	-0.0892614	Down	-0.153603	Down	XP_002263626 PREDICTED: hypothetical protein [Vitis vinifera]	GO:0005975;GO:0044281;GO:0005783;GO:0016746;GO:0009058;GO:0006629;GO:0005575;GO:0009536
Cla008967	XLOC_004697	3.69265	Up	-1.20385	Down	-1.91169	Down	-1.91794	Down	BAF42041 pectin methylesterase 4 [Pyrus communis]	GO:0005618;GO:0071554;GO:0003674;GO:0006810;GO:0005576;GO:0030234;GO:0008150;GO:0005975;GO:0009056	K01051	E3.1.1.11; pectinesterase [EC:3.1.1.11]
Cla005600	XLOC_004701	0.680631	Up	0.94307	Up	-0.167061	Down	-0.621612	Down	XP_002273343 PREDICTED: hypothetical protein [Vitis vinifera]
Cla005603	XLOC_004703	-0.344775	Down	1.49434	Up	-0.34558	Down	0.278407	Up	CAA98160 RAB1C [Lotus japonicus]	GO:0009058;GO:0006464;GO:0005794;GO:0008150;GO:0034655;GO:0044281;GO:0043167;GO:0005783;GO:0006810;GO:0005829;GO:0007165;GO:0016192;GO:0005623;GO:0003924;GO:0005886;GO:0000902;GO:0000003;GO:0030154;GO:0040007	K07874	RAB1A; Ras-related protein Rab-1A
XLOC_004704	XLOC_004704	0.390996	Up	2.90301	Up	0.0556046	Up	-0.72947	Down	Not found in the database
Cla005620	XLOC_004709	-1.54366	Down	-0.522783	Down	-0.470389	Down	-0.107386	Down	XP_002268585 PREDICTED: hypothetical protein [Vitis vinifera]	GO:0048856;GO:0008150;GO:0008283;GO:0000902;GO:0040007;GO:0034641;GO:0009058;GO:0003677;GO:0007165;GO:0001071;GO:0003674;GO:0005634;GO:0043234;GO:0005622	K09338	HD-ZIP; homeobox-leucine zipper protein
Cla005625	XLOC_004711	1.78451	Up	0.507679	Up	-0.391837	Down	-0.252906	Down	XP_002326651 predicted protein [Populus trichocarpa]	GO:0003674;GO:0043226;GO:0005622;GO:0005634	K10624	RBBP6; E3 ubiquitin-protein ligase RBBP6 [EC:2.3.2.27]
Cla005659	XLOC_004725	-6.25511	Down	-4.64581	Down	-2.01986	Down	0.259015	Up	ACU14605 unknown [Glycine max]	GO:0021700;GO:0030154;GO:0048856;GO:0040007;GO:0008289;GO:0006810;GO:0005575;GO:0005576;GO:0008150
Cla001149	XLOC_004746	0.461436	Up	-2.24847	Down	-0.477457	Down	0.390396	Up	ACA49724 phospholipase D gamma [Citrus sinensis]		K01115	PLD1_2; phospholipase D1/2 [EC:3.1.4.4]
Cla001163	XLOC_004751	2.33688	Up	-3.84375	Down	-1.29033	Down	-	-	XP_002299581 predicted protein [Populus trichocarpa]	GO:0048856;GO:0007165;GO:0008150;GO:0006464;GO:0016301;GO:0005886;GO:0043167;GO:0000003;GO:0006520
Cla004496	XLOC_004756	0.0497848	Up	-	-	-	-	-	-	XP_002276503 PREDICTED: hypothetical protein [Vitis vinifera]	GO:0007010;GO:0008150;GO:0051301;GO:0007049;GO:0034641;GO:0005737;GO:0022607;GO:0003674;GO:0048856;GO:0016887;GO:0009058;GO:0006259;GO:0005856;GO:0043234	K10400	KIF15; kinesin family member 15
Cla004486	XLOC_004763	-3.42123	Down	1.82245	Up	1.64638	Up	0.939973	Up	XP_002268527 PREDICTED: hypothetical protein [Vitis vinifera]	GO:0009058;GO:0043167;GO:0055085;GO:0006810;GO:0000902;GO:0000003;GO:0030154;GO:0040007;GO:0008150;GO:0005737;GO:0009056;GO:0019748;GO:0071554;GO:0005623;GO:0005634	K13448	CML; calcium-binding protein CML
Cla004455	XLOC_004784	1.0447	Up	0.697444	Up	1.10626	Up	0.209335	Up	No hits found
Cla004424	XLOC_004807	-0.663425	Down	-1.3135	Down	-0.143892	Down	0.461317	Up	XP_002297621 predicted protein [Populus trichocarpa]	GO:0002376	K03025	RPC6; DNA-directed RNA polymerase III subunit RPC6
Cla004407	XLOC_004814	-0.261824	Down	1.14181	Up	-0.118879	Down	-0.291658	Down	XP_002330566 predicted protein [Populus trichocarpa]	GO:0044281;GO:0009056;GO:0006629;GO:0003674;GO:0016192;GO:0006605;GO:0055085;GO:0006461;GO:0006810;GO:0008150;GO:0005829;GO:0005634;GO:0005777;GO:0007165	K13342	PEX5; peroxin-5
Cla005355	XLOC_004823	-1.1601	Down	0.772013	Up	-0.313058	Down	-0.127557	Down	XP_002529926 Aspartic proteinase precursor, putative [Ricinus communis]	GO:0005829;GO:0006629;GO:0006605;GO:0007034;GO:0006950;GO:0005575;GO:0008150;GO:0006810;GO:0048856;GO:0008233;GO:0005576;GO:0005773;GO:0006091;GO:0005975;GO:0009056	K08245	E3.4.23.40; phytepsin [EC:3.4.23.40]
Cla005337	XLOC_004832	0.402461	Up	-2.30283	Down	4.08801	Up	3.745	Up	XP_002529472 Glucan endo-1,3-beta-glucosidase precursor, putative [Ricinus communis]	GO:0007010;GO:0005886;GO:0034641;GO:0009058;GO:0051276;GO:0008283;GO:0051301;GO:0007049;GO:0006464;GO:0005618;GO:0016798;GO:0000003;GO:0048646;GO:0048856;GO:0006259;GO:0005975
Cla005298	XLOC_004850	0.999083	Up	0.71534	Up	-0.281124	Down	0.173711	Up	XP_002316991 predicted protein [Populus trichocarpa]
Cla005292	XLOC_004852	0.637069	Up	1.25487	Up	-0.364885	Down	-0.0843868	Down	XP_002319290 predicted protein [Populus trichocarpa]	GO:0005975;GO:0009056;GO:0055085;GO:0005575;GO:0022857;GO:0006810;GO:0048856;GO:0008150;GO:0021700;GO:0009536;GO:0009790	K15283	SLC35E1; solute carrier family 35, member E1
Cla005289	XLOC_004854	-2.0233	Down	-4.33154	Down	-	-	-	-	ACU24257 unknown [Glycine max]
Cla003821	XLOC_004878	2.23481	Up	-1.27918	Down	-0.349549	Down	1.70807	Up	XP_002317553 predicted protein [Populus trichocarpa]	GO:0002376;GO:0006950;GO:0008219;GO:0034641;GO:0009058;GO:0003677;GO:0006605;GO:0061024;GO:0003674;GO:0001071;GO:0005634;GO:0043234;GO:0005622
Cla004534	XLOC_004935	-0.701079	Down	-2.66988	Down	-0.185424	Down	1.27201	Up	CBI29579 unnamed protein product [Vitis vinifera]	GO:0005829;GO:0006464;GO:0016301;GO:0008150;GO:0043167;GO:0005623;GO:0019899;GO:0007165;GO:0005575;GO:0005634;GO:0006950;GO:0002376;GO:0006520
XLOC_004940	XLOC_004940	-2.67725	Down	-1.12806	Down	-0.0736402	Down	-2.61427	Down	Not found in the database
Cla001290	XLOC_004981	-3.20718	Down	-0.541656	Down	-1.2262	Down	2.62215	Up	XP_002323963 predicted protein [Populus trichocarpa]	GO:0008150
Cla006490	XLOC_004993	-0.625565	Down	-1.12865	Down	0.51474	Up	-0.314094	Down	XP_002271528 PREDICTED: hypothetical protein [Vitis vinifera]	GO:0009058;GO:0044281;GO:0006629;GO:0005575;GO:0008150;GO:0006950;GO:0005975;GO:0043167;GO:0016491;GO:0005576	K00511	SQLE; squalene monooxygenase [EC:1.14.14.17]
Cla006489	XLOC_004994	-0.0865633	Down	1.24798	Up	-0.00390902	Down	-1.07063	Down	XP_002522039 proline iminopeptidase, putative [Ricinus communis]	GO:0008233	K01259	pip; proline iminopeptidase [EC:3.4.11.5]
Cla006475	XLOC_005003	0.352575	Up	-1.6048	Down	0.42339	Up	-0.0629266	Down	XP_002522052 Transaminase mtnE, putative [Ricinus communis]	GO:0034641;GO:0009058;GO:0051276;GO:0003674;GO:0048856;GO:0000003;GO:0008150;GO:0006520;GO:0043167;GO:0009536;GO:0030234;GO:0005829;GO:0006950;GO:0044403;GO:0002376;GO:0007165;GO:0044281;GO:0034655;GO:0005794;GO:0005739;GO:0007267;GO:0006464	K10206	E2.6.1.83; LL-diaminopimelate aminotransferase [EC:2.6.1.83]
Cla006467	XLOC_005006	-1.57125	Down	-3.54332	Down	-0.64385	Down	-	-	XP_002270633 PREDICTED: hypothetical protein [Vitis vinifera]	GO:0016757;GO:0016798;GO:0071554;GO:0005618;GO:0005975;GO:0005576	K08235	E2.4.1.207; xyloglucan:xyloglucosyl transferase [EC:2.4.1.207]
Cla006465	XLOC_005007	0.0935575	Up	1.75587	Up	0.252157	Up	-0.758113	Down	CAN62368 hypothetical protein [Vitis vinifera]
Cla006454	XLOC_005013	0.38845	Up	1.96462	Up	0.166441	Up	-0.982218	Down	XP_002271890 PREDICTED: hypothetical protein [Vitis vinifera]	GO:0006457;GO:0008150;GO:0009536;GO:0006950;GO:0005575;GO:0008233;GO:0005739
Cla006447	XLOC_005016	0.210194	Up	1.03596	Up	-0.0945835	Down	-0.167758	Down	XP_002285353 PREDICTED: hypothetical protein isoform 2 [Vitis vinifera]	GO:0043167;GO:0003674;GO:0042592;GO:0016491;GO:0005739;GO:0008150	K07390	grxD; monothiol glutaredoxin
Cla006442	XLOC_005017	5.12848	Up	0.640995	Up	-0.267852	Down	-0.0377243	Down	XP_002313187 nucleobase ascorbate transporter [Populus trichocarpa]		K14611	SLC23A1_2; solute carrier family 23 (nucleobase transporter), member 1/2
Cla006433	XLOC_005023	0.331314	Up	1.33626	Up	-0.296496	Down	-2.56811	Down	No hits found
Cla006412	XLOC_005030	0.296993	Up	1.79552	Up	-0.109404	Down	-0.978477	Down	XP_002867146 hypothetical protein ARALYDRAFT_491288 [Arabidopsis lyrata subsp. lyrata]		K13348	MPV17; protein Mpv17
Cla006411	XLOC_005031	0.317414	Up	1.12279	Up	-0.085063	Down	-0.25367	Down	ACF74320 unknown [Arachis hypogaea]
Cla001306	XLOC_005040	-1.24016	Down	0.873155	Up	-0.829591	Down	-0.791245	Down	XP_002272841 PREDICTED: hypothetical protein [Vitis vinifera]	GO:0006950;GO:0008150;GO:0044281;GO:0009058;GO:0016829;GO:0016798;GO:0005737;GO:0034641;GO:0005975	K18881	DJ1D; D-lactate dehydratase [EC:4.2.1.130]
Cla001307	XLOC_005041	-6.75256	Down	-0.675163	Down	-	-	-	-	ABK93608 unknown [Populus trichocarpa]	GO:0016829;GO:0034641;GO:0043167;GO:0003674;GO:0004518;GO:0006259;GO:0009058;GO:0016798;GO:0016779;GO:0008150;GO:0008233;GO:0044281;GO:0005737;GO:0005975	K18881	DJ1D; D-lactate dehydratase [EC:4.2.1.130]
Cla001314	XLOC_005044	-0.846535	Down	-2.71805	Down	0.192565	Up	0.572153	Up	XP_002267603 PREDICTED: hypothetical protein [Vitis vinifera]
XLOC_005050	XLOC_005050	3.86263	Up	-	-	-	-	-0.541457	Down	Not found in the database
Cla017422	XLOC_005053	0.0588517	Up	-1.17818	Down	0.337274	Up	0.140217	Up	ACU24648 unknown [Glycine max]
Cla017414	XLOC_005059	0.0442074	Up	0.936474	Up	-0.229535	Down	-0.256487	Down	XP_002523080 conserved hypothetical protein [Ricinus communis]	GO:0005739;GO:0009058;GO:0043234;GO:0005634;GO:0008150	K03938	NDUFS5; NADH dehydrogenase (ubiquinone) Fe-S protein 5
Cla017396	XLOC_005066	0.579327	Up	1.42041	Up	0.086797	Up	-0.264232	Down	XP_002523108 epoxide hydrolase, putative [Ricinus communis]	GO:0003674;GO:0008150;GO:0006629;GO:0016791;GO:0043226;GO:0042592;GO:0043167;GO:0044281;GO:0009056;GO:0005737
Cla017386	XLOC_005069	-1.59487	Down	-1.9066	Down	-1.18858	Down	-0.128304	Down	ABO28522 kinesin-related protein [Gossypium hirsutum]		K10406	KIFC2_3; kinesin family member C2/C3
Cla017371	XLOC_005077	-1.48934	Down	1.14522	Up	-2.28348	Down	-2.37405	Down	NP_192119 DNAJ heat shock N-terminal domain-containing protein [Arabidopsis thaliana]
Cla017364	XLOC_005080	-2.79698	Down	-0.327428	Down	0.288204	Up	1.77565	Up	XP_002515296 conserved hypothetical protein [Ricinus communis]
Cla017353	XLOC_005085	1.156	Up	-	-	-	-	-	-	XP_002270887 PREDICTED: hypothetical protein [Vitis vinifera]
Cla017341	XLOC_005089	1.95551	Up	-	-	-	-	-	-	XP_002515244 long-chain-fatty-acid CoA ligase, putative [Ricinus communis]	GO:0009058;GO:0005829;GO:0019748;GO:0044281;GO:0006629;GO:0006950;GO:0048856;GO:0002376;GO:0043167;GO:0016874;GO:0005794;GO:0005783;GO:0005634;GO:0005886	K01897	ACSL; long-chain acyl-CoA synthetase [EC:6.2.1.3]
Cla017330	XLOC_005092	-0.317806	Down	3.61721	Up	0.584944	Up	-0.327875	Down	No hits found
Cla017325	XLOC_005095	-0.367161	Down	1.21188	Up	2.87806	Up	1.05933	Up	XP_002515206 chlorophyll A/B binding protein, putative [Ricinus communis]	GO:0043167;GO:0006091;GO:0015979;GO:0009579;GO:0043234;GO:0006464;GO:0003674;GO:0005575;GO:0009536	K08912	LHCB1; light-harvesting complex II chlorophyll a/b binding protein 1
Cla017302	XLOC_005109	-0.798144	Down	-1.15304	Down	-1.49454	Down	0.009582	Up	XP_002310649 predicted protein [Populus trichocarpa]	GO:0005576;GO:0008233;GO:0008150	K16297	SCPL-II; serine carboxypeptidase-like clade II [EC:3.4.16.-]
Cla017290	XLOC_005115	-0.335712	Down	1.21348	Up	-0.146282	Down	-0.0617256	Down	XP_002271450 PREDICTED: hypothetical protein [Vitis vinifera]
Cla017289	XLOC_005116	-1.24076	Down	1.12456	Up	0.68482	Up	-1.14141	Down	XP_002273748 PREDICTED: hypothetical protein [Vitis vinifera]
Cla017284	XLOC_005119	0.233357	Up	-1.41104	Down	0.59894	Up	0.465229	Up	XP_002274669 PREDICTED: hypothetical protein [Vitis vinifera]
Cla017280	XLOC_005122	-0.289827	Down	-0.713235	Down	-1.9879	Down	-0.0374642	Down	AAZ83345 24-sterol C-methyltransferase [Gossypium hirsutum]	GO:0009058;GO:0044281;GO:0006629;GO:0034641;GO:0009056;GO:0005829;GO:0019748;GO:0005575;GO:0006950;GO:0006790;GO:0051186;GO:0008168;GO:0008150;GO:0006520;GO:0005773;GO:0005783;GO:0000003;GO:0009790	K00559	E2.1.1.41; sterol 24-C-methyltransferase [EC:2.1.1.41]
Cla017278	XLOC_005124	0.291137	Up	-6.15586	Down	-1.16921	Down	-0.3248	Down	XP_002517797 conserved hypothetical protein [Ricinus communis]
Cla017272	XLOC_005128	4.97133	Up	0.277074	Up	-2.02227	Down	-0.424195	Down	XP_002517823 Polygalacturonase precursor, putative [Ricinus communis]	GO:0016798;GO:0008150
Cla017269	XLOC_005130	0.0403571	Up	-6.04035	Down	1.69941	Up	0.0057108	Up	CBI24884 unnamed protein product [Vitis vinifera]	GO:0022857;GO:0008150;GO:0006950;GO:0071554;GO:0009058;GO:0005975;GO:0042592;GO:0006810;GO:0005886
Cla017268	XLOC_005131	-0.0383168	Down	-	-	-	-	-	-	CBI24883 unnamed protein product [Vitis vinifera]
Cla017256	XLOC_005137	-1.96534	Down	-3.53638	Down	-3.32099	Down	1.68818	Up	XP_002513181 serine-threonine protein kinase, plant-type, putative [Ricinus communis]
Cla017252	XLOC_005140	0.062392	Up	-2.89615	Down	-0.526591	Down	0.558693	Up	XP_002273018 PREDICTED: hypothetical protein [Vitis vinifera]	GO:0008150;GO:0006629;GO:0016491;GO:0040007;GO:0048856;GO:0030154;GO:0021700;GO:0005575;GO:0005783
Cla017243	XLOC_005145	1.64261	Up	1.79885	Up	0.321972	Up	-1.22521	Down	XP_002313473 predicted protein [Populus trichocarpa]	GO:0005794
Cla017233	XLOC_005153	1.16704	Up	-1.68597	Down	0.489252	Up	0.64324	Up	XP_002512195 calcium ion binding protein, putative [Ricinus communis]
Cla017231	XLOC_005155	2.46305	Up	2.86921	Up	-0.753208	Down	-1.08193	Down	XP_002523580 conserved hypothetical protein [Ricinus communis]
Cla017224	XLOC_005159	-2.78226	Down	0.891277	Up	-0.732763	Down	0.976941	Up	XP_002512753 conserved hypothetical protein [Ricinus communis]
Cla017217	XLOC_005163	-0.0368306	Down	-4.68629	Down	-0.410687	Down	0.96964	Up	XP_002304730 predicted protein [Populus trichocarpa]	GO:0009058;GO:0044281;GO:0006629;GO:0043167;GO:0005886;GO:0006790;GO:0051186;GO:0071554;GO:0005975;GO:0005773
Cla017213	XLOC_005166	6.96021	Up	-4.06573	Down	-0.684124	Down	-0.381841	Down	ACV92007 WRKY transcription factor 5 [(Populus tomentosa x P. bolleana) x P. tomentosa]	GO:0006950;GO:0003674;GO:0007165;GO:0044281;GO:0009058;GO:0002376;GO:0008219;GO:0008150;GO:0006605;GO:0061024;GO:0001071;GO:0005634;GO:0043234;GO:0005622
Cla017198	XLOC_005175	1.71853	Up	0.533773	Up	0.468469	Up	-1.49933	Down	XP_002299363 predicted protein [Populus trichocarpa]
Cla017196	XLOC_005176	2.48009	Up	-2.18581	Down	-1.12723	Down	-1.13956	Down	ACF05504 respiratory burst oxidase-like protein [Citrullus colocynthis]	GO:0016491;GO:0006950;GO:0009056;GO:0005575;GO:0008150;GO:0043167;GO:0008219;GO:0007165;GO:0005794;GO:0005634;GO:0005886;GO:0042592	K13447	RBOH; respiratory burst oxidase [EC:1.6.3.- 1.11.1.-]
Cla017192	XLOC_005178	-1.74859	Down	-0.540322	Down	-0.570487	Down	-0.6236	Down	CBI29297 unnamed protein product [Vitis vinifera]		K10532	HGSNAT; heparan-alpha-glucosaminide N-acetyltransferase [EC:2.3.1.78]
Cla017169	XLOC_005194	-0.917279	Down	-1.41316	Down	-0.0519682	Down	-0.395014	Down	XP_002276818 PREDICTED: hypothetical protein [Vitis vinifera]	GO:0005829;GO:0016301;GO:0006790;GO:0043167;GO:0000003;GO:0008150;GO:0009058;GO:0009536;GO:0006520;GO:0034641;GO:0044281	K00860	cysC; adenylylsulfate kinase [EC:2.7.1.25]
Cla017148	XLOC_005204	1.31391	Up	0.0298192	Up	0.187564	Up	-0.516926	Down	XP_002525709 5-methyltetrahydropteroyltriglutamate--homocysteine methyltransferase, putative [Ricinus communis]	GO:0005737;GO:0006790;GO:0009058;GO:0006520;GO:0008150;GO:0043167;GO:0008168	K00549	metE; 5-methyltetrahydropteroyltriglutamate--homocysteine methyltransferase [EC:2.1.1.14]
Cla017143	XLOC_005207	-1.33358	Down	-2.77011	Down	-	-	-	-	XP_002517323 DNA binding protein, putative [Ricinus communis]	GO:0009536;GO:0034641;GO:0009058;GO:0003677;GO:0008150;GO:0003674;GO:0001071;GO:0005634;GO:0043234;GO:0005622
Cla017137	XLOC_005211	-2.301	Down	1.0534	Up	-0.0530528	Down	0.22582	Up	XP_002526974 copine, putative [Ricinus communis]	GO:0003674;GO:0008150;GO:0005886;GO:0006950;GO:0005634;GO:0006464	K16280	RGLG; E3 ubiquitin-protein ligase RGLG [EC:2.3.2.27]
Cla017136	XLOC_005212	-1.03408	Down	-0.528159	Down	-1.22731	Down	0.765331	Up	XP_002521492 conserved hypothetical protein [Ricinus communis]	GO:0003674
Cla017130	XLOC_005215	1.98954	Up	-0.929829	Down	-0.619366	Down	-0.304896	Down	AAP88291 protein kinase [Cucumis sativus]
Cla017127	XLOC_005217	0.430435	Up	-1.71604	Down	-0.426019	Down	-0.454495	Down	XP_002272711 PREDICTED: similar to stpk1 protein kinase [Vitis vinifera]	GO:0006810;GO:0006464;GO:0016301;GO:0003674;GO:0006520
Cla017113	XLOC_005224	3.15598	Up	0.869501	Up	0.411611	Up	-0.318172	Down	ABD72603 raffinose synthase [Cucumis sativus]	GO:0009058;GO:0005975;GO:0044281;GO:0006950;GO:0006464;GO:0016301;GO:0016757;GO:0016798;GO:0043167;GO:0007165;GO:0009536;GO:0008150;GO:0005886;GO:0006520	K06617	E2.4.1.82; raffinose synthase [EC:2.4.1.82]
Cla017039	XLOC_005253	0.251025	Up	0.993543	Up	0.105961	Up	-0.465613	Down	XP_002322752 predicted protein [Populus trichocarpa]	GO:0000003;GO:0048856;GO:0009058;GO:0006629;GO:0044281;GO:0040007;GO:0016746;GO:0008150;GO:0016791;GO:0009536;GO:0043473;GO:0021700;GO:0030154;GO:0005975;GO:0006810;GO:0000902;GO:0071554;GO:0005739
Cla017028	XLOC_005260	-1.27341	Down	-2.45464	Down	1.4812	Up	-0.246511	Down	XP_002282480 PREDICTED: hypothetical protein [Vitis vinifera]	GO:0048856;GO:0042592;GO:0006810;GO:0007165;GO:0005783	K13947	PIN; auxin efflux carrier family
Cla017016	XLOC_005266	-0.449639	Down	2.75546	Up	0.366779	Up	-1.05858	Down	XP_002283234 PREDICTED: hypothetical protein [Vitis vinifera]
Cla017013	XLOC_005267	1.56773	Up	1.28419	Up	0.119541	Up	-0.346221	Down	XP_002534059 60S ribosomal protein L34, putative [Ricinus communis]
Cla017009	XLOC_005269	-2.55418	Down	-0.925009	Down	0.0222584	Up	0.932841	Up	CAD67694 Nod26-like protein [Cucurbita pepo]	GO:0005575	K09874	NIP; aquaporin NIP
Cla016981	XLOC_005281	2.58506	Up	-0.118639	Down	0.154411	Up	0.385011	Up	AAR92031 cystathionine gamma synthase [Solanum lycopersicum]	GO:0005737;GO:0043167;GO:0016765;GO:0006790;GO:0009058;GO:0006520	K01739	metB; cystathionine gamma-synthase [EC:2.5.1.48]
Cla016970	XLOC_005284	0.0564422	Up	0.871945	Up	0.795383	Up	-0.189313	Down	XP_002284146 PREDICTED: hypothetical protein [Vitis vinifera]	GO:0016491;GO:0005739
Cla002928	XLOC_005296	-0.520811	Down	-1.9164	Down	0.862962	Up	1.57722	Up	AAL73984 type IIB calcium ATPase [Medicago truncatula]	GO:0005773;GO:0043167;GO:0002376;GO:0006950;GO:0008219;GO:0008150;GO:0006605;GO:0061024;GO:0005794;GO:0044281;GO:0016829;GO:0009536;GO:0042592;GO:0005575;GO:0016887;GO:0022857;GO:0009058;GO:0055085;GO:0009579;GO:0005886;GO:0003674;GO:0005783
Cla002924	XLOC_005297	-1.11151	Down	-2.59087	Down	0.454834	Up	0.373474	Up	ACM89625 disease resistance protein [Glycine max]
Cla002922	XLOC_005298	-2.19328	Down	-1.59571	Down	-0.78206	Down	2.01977	Up	XP_002308938 AP2 domain-containing transcription factor [Populus trichocarpa]	GO:0009058;GO:0034641;GO:0003677;GO:0008150;GO:0006629;GO:0001071;GO:0006091;GO:0005975;GO:0009056;GO:0005634;GO:0043234;GO:0005622	K09285	OVM; AP2-like factor, ANT lineage
Cla002911	XLOC_005302	-2.15889	Down	-0.886543	Down	0.336839	Up	-0.0817297	Down	ADB95945 cation exchanger 8 [Cucumis sativus]	GO:0055085;GO:0006810;GO:0022857	K13754	SLC24A6; solute carrier family 24 (sodium/potassium/calcium exchanger), member 6
Cla002895	XLOC_005309	2.81945	Up	-3.81577	Down	-1.29799	Down	-0.00977821	Down	XP_002275008 PREDICTED: hypothetical protein [Vitis vinifera]	GO:0005623	K17479	GRXCR1; glutaredoxin domain-containing cysteine-rich protein 1
Cla017429	XLOC_005321	-2.20848	Down	1.88404	Up	-0.507812	Down	0.0488804	Up	XP_002324901 predicted protein [Populus trichocarpa]	GO:0003674
Cla017430	XLOC_005322	-0.33564	Down	-1.27727	Down	1.05236	Up	0.356005	Up	XP_002323217 predicted protein [Populus trichocarpa]	GO:0016791;GO:0008150;GO:0043167;GO:0016301;GO:0003674;GO:0006464;GO:0043234;GO:0005623
Cla017432	XLOC_005323	0.277793	Up	1.44052	Up	0.251468	Up	0.339212	Up	XP_002308860 cytochrome P450 [Populus trichocarpa]	GO:0009058;GO:0019748;GO:0005575;GO:0008150;GO:0005739;GO:0006950;GO:0003674;GO:0016491;GO:0043167;GO:0005783;GO:0005886	K09754	CYP98A3; coumaroylquinate(coumaroylshikimate) 3'-monooxygenase [EC:1.14.13.36]
Cla017433	XLOC_005325	0.579109	Up	0.975642	Up	-3.42708	Down	-0.517854	Down	CAH58631 nodulin-like protein [Plantago major]	GO:0005575;GO:0005576;GO:0009536
Cla017437	XLOC_005326	1.20471	Up	-4.95685	Down	-0.33501	Down	-1.67531	Down	CAA93316 nitrite transporter [Cucumis sativus]	GO:0006810;GO:0008150;GO:0005773;GO:0003674;GO:0022857;GO:0005794;GO:0005886	K14638	SLC15A3_4; solute carrier family 15 (peptide/histidine transporter), member 3/4
Cla017451	XLOC_005333	0.544687	Up	-2.44686	Down	1.07628	Up	0.558374	Up	ABV32544 alpha-L-arabinofuranosidase protein [Prunus persica]	GO:0071554;GO:0005975;GO:0009056;GO:0016798;GO:0005618;GO:0009058;GO:0005578;GO:0005773;GO:0005576;GO:0044281;GO:0034641	K01209	abfA; alpha-N-arabinofuranosidase [EC:3.2.1.55]
Cla017455	XLOC_005336	0.199861	Up	1.1407	Up	0.184816	Up	-0.461823	Down	XP_002284060 PREDICTED: hypothetical protein [Vitis vinifera]
Cla017479	XLOC_005345	-1.51438	Down	-4.33864	Down	-	-	-	-	ABD28653 phytochrome kinase substrate 1-like protein, , putative [Medicago truncatula]
Cla017483	XLOC_005349	-3.24747	Down	-3.88593	Down	-1.63252	Down	-0.0812549	Down	XP_002280231 PREDICTED: hypothetical protein [Vitis vinifera]	GO:0005575;GO:0048856;GO:0016887;GO:0022857;GO:0055085;GO:0006810;GO:0043167;GO:0008150;GO:0005886
Cla017493	XLOC_005352	0.278098	Up	-1.97003	Down	0.569127	Up	0.133487	Up	XP_002283735 PREDICTED: hypothetical protein [Vitis vinifera]	GO:0009536;GO:0034641
Cla017529	XLOC_005369	-1.8526	Down	0.416742	Up	-1.88426	Down	-0.113709	Down	CBI30036 unnamed protein product [Vitis vinifera]
Cla017545	XLOC_005376	3.21439	Up	-2.96847	Down	-1.32847	Down	-0.658766	Down	XP_002308365 actin 3 [Populus trichocarpa]	GO:0005856;GO:0005737;GO:0043167	K10355	ACTF; actin, other eukaryote
Cla017549	XLOC_005377	1.56887	Up	3.81289	Up	0.836197	Up	-0.533587	Down	XP_002530716 ATP binding protein, putative [Ricinus communis]	GO:0003674;GO:0016301;GO:0005575;GO:0006810
Cla017550	XLOC_005378	3.33521	Up	2.25695	Up	-0.212379	Down	0.0121077	Up	XP_002530716 ATP binding protein, putative [Ricinus communis]	GO:0008150;GO:0006810;GO:0016301;GO:0003674;GO:0005886
Cla017551	XLOC_005379	0.230262	Up	1.84176	Up	-0.216007	Down	0.33315	Up	No hits found
Cla017568	XLOC_005386	-0.211116	Down	-3.01524	Down	-2.66002	Down	2.18511	Up	XP_002281244 PREDICTED: hypothetical protein [Vitis vinifera]
Cla017576	XLOC_005392	0.368313	Up	-0.929345	Down	0.504728	Up	-0.334238	Down	No hits found	GO:0048856;GO:0016765;GO:0009058;GO:0006629;GO:0003674;GO:0008150;GO:0044281;GO:0000003;GO:0005635;GO:0006913;GO:0005575;GO:0009536;GO:0051186;GO:0009579;GO:0005739
Cla017582	XLOC_005393	0.0757636	Up	-2.91543	Down	-0.525854	Down	1.38153	Up	XP_002524118 conserved hypothetical protein [Ricinus communis]
Cla017583	XLOC_005394	0.754305	Up	-2.41519	Down	0.0541769	Up	0.29951	Up	XP_002524116 Transferrin receptor protein, putative [Ricinus communis]		K01301	NAALAD; N-acetylated-alpha-linked acidic dipeptidase [EC:3.4.17.21]
Cla017600	XLOC_005400	0.470703	Up	1.20116	Up	-0.647638	Down	-0.354272	Down	XP_002264531 PREDICTED: hypothetical protein [Vitis vinifera]
Cla017611	XLOC_005407	-0.756165	Down	-2.89375	Down	-4.73102	Down	0.93603	Up	XP_002308328 predicted protein [Populus trichocarpa]	GO:0005634;GO:0003677;GO:0003674;GO:0001071;GO:0007165;GO:0008150;GO:0043234;GO:0005622
Cla017637	XLOC_005417	8.16576	Up	-2.94961	Down	-2.01011	Down	-3.0753	Down	XP_002532540 syntaxin, plant, putative [Ricinus communis]	GO:0005773;GO:0006950;GO:0007165;GO:0002376;GO:0008219;GO:0008150;GO:0006605;GO:0061024;GO:0009536;GO:0005794;GO:0007568;GO:0048856;GO:0005575;GO:0005886;GO:0005739
XLOC_005419	XLOC_005419	3.32754	Up	-0.81194	Down	0.503077	Up	0.879296	Up	Not found in the database
Cla017644	XLOC_005422	-1.19375	Down	-2.37404	Down	-1.4648	Down	-0.138994	Down	XP_002323393 predicted protein [Populus trichocarpa]
Cla017653	XLOC_005428	3.16512	Up	-	-	-	-	-	-	XP_002309400 predicted protein [Populus trichocarpa]
Cla017656	XLOC_005430	0.345686	Up	0.883034	Up	-0.692951	Down	0.130955	Up	XP_002530341 40S ribosomal protein S17, putative [Ricinus communis]	GO:0005840;GO:0003735;GO:0006412;GO:0042254	K02962	RP-S17e; small subunit ribosomal protein S17e
Cla017660	XLOC_005431	-3.04733	Down	-0.20306	Down	-3.09129	Down	2.95667	Up	XP_002281462 PREDICTED: hypothetical protein [Vitis vinifera]	GO:0016491;GO:0009058;GO:0019748;GO:0006629;GO:0008150
Cla017666	XLOC_005435	0.00758616	Up	-3.70626	Down	-0.946495	Down	-2.48935	Down	No hits found
Cla017674	XLOC_005440	-0.11237	Down	-2.4982	Down	-2.21346	Down	0.998097	Up	XP_002282171 PREDICTED: hypothetical protein isoform 1 [Vitis vinifera]	GO:0005576;GO:0016798;GO:0005618;GO:0005975;GO:0005783;GO:0043234	K01193	E3.2.1.26; beta-fructofuranosidase [EC:3.2.1.26]
Cla017695	XLOC_005448	-0.169618	Down	-2.89974	Down	1.49757	Up	-1.6106	Down	XP_002308148 predicted protein [Populus trichocarpa]	GO:0034641;GO:0005975;GO:0009056;GO:0044281;GO:0051186;GO:0009579;GO:0005198;GO:0009058;GO:0071554;GO:0008150;GO:0048856;GO:0040007;GO:0034655;GO:0006461;GO:0009536;GO:0003674;GO:0043234;GO:0006790;GO:0006520	K03531	ftsZ; cell division protein FtsZ
Cla017709	XLOC_005457	-0.39947	Down	1.64611	Up	-0.320999	Down	-0.506234	Down	XP_002326253 predicted protein [Populus trichocarpa]
Cla017720	XLOC_005461	-	-	-4.7522	Down	-	-	-	-	CAN71903 hypothetical protein [Vitis vinifera]	GO:0034641;GO:0009058;GO:0003677;GO:0001071;GO:0006950;GO:0005634;GO:0043234;GO:0005622
Cla017723	XLOC_005463	-2.4586	Down	-1.88819	Down	-0.629075	Down	-0.338239	Down	XP_002283412 PREDICTED: hypothetical protein [Vitis vinifera]
Cla017726	XLOC_005465	1.63411	Up	-3.26875	Down	-1.76897	Down	3.68819	Up	XP_002528591 ATP binding protein, putative [Ricinus communis]	GO:0005768;GO:0006810;GO:0005886;GO:0005794
Cla017732	XLOC_005469	-0.520256	Down	-1.47698	Down	0.582247	Up	-0.708916	Down	XP_002277401 PREDICTED: hypothetical protein [Vitis vinifera]
Cla017737	XLOC_005472	2.73018	Up	0.391379	Up	0.936791	Up	1.51439	Up	XP_002318984 predicted protein [Populus trichocarpa]
Cla017742	XLOC_005474	-3.51435	Down	-1.66238	Down	-0.613392	Down	5.78793	Up	ACU21542 unknown [Glycine max]
Cla017745	XLOC_005476	2.45298	Up	5.25379	Up	-1.35289	Down	-0.542188	Down	CAA79329 BP8 [Betula pendula]
Cla017749	XLOC_005478	-1.59201	Down	-4.61501	Down	0.00448793	Up	-	-	XP_002264613 PREDICTED: hypothetical protein [Vitis vinifera]	GO:0005829;GO:0003723;GO:0006950;GO:0006397;GO:0034655;GO:0003674;GO:0006412	K13126	PABPC; polyadenylate-binding protein
Cla017768	XLOC_005482	1.96122	Up	-2.08137	Down	-1.29324	Down	0.401721	Up	XP_002531930 UDP-glucosyltransferase, putative [Ricinus communis]	GO:0016757;GO:0044281;GO:0006629;GO:0005975;GO:0009058;GO:0009536	K13496	UGT73C; UDP-glucosyl transferase 73C [EC:2.4.1.-]
Cla017782	XLOC_005491	0.391799	Up	0.93699	Up	1.97791	Up	-0.558244	Down	XP_002267645 PREDICTED: hypothetical protein [Vitis vinifera]	GO:0034641;GO:0009058;GO:0003674;GO:0008150
Cla017784	XLOC_005492	3.39731	Up	-5.91326	Down	1.75474	Up	1.47381	Up	BAD09854 putative dioscorin class A precursor [Oryza sativa Japonica Group]	GO:0006810;GO:0016491;GO:0008150;GO:0009536;GO:0005576;GO:0016829;GO:0043167;GO:0042592;GO:0048856;GO:0005886;GO:0044281;GO:0005975	K01674	cah; carbonic anhydrase [EC:4.2.1.1]
Cla017789	XLOC_005497	-2.63765	Down	2.74621	Up	0.664569	Up	1.25747	Up	AAW51884 nitrate and chloride transporter [Glycine max]
Cla017791	XLOC_005498	-1.13029	Down	-0.278189	Down	0.435655	Up	0.287352	Up	XP_002268949 PREDICTED: hypothetical protein [Vitis vinifera]	GO:0008150;GO:0034655;GO:0006950;GO:0005634
Cla017794	XLOC_005500	-2.47267	Down	-4.05518	Down	0.0282077	Up	-	-	ACU17768 unknown [Glycine max]	GO:0016757;GO:0016798;GO:0071554;GO:0005618;GO:0005975;GO:0005576;GO:0009056	K08235	E2.4.1.207; xyloglucan:xyloglucosyl transferase [EC:2.4.1.207]
Cla017819	XLOC_005509	-0.577633	Down	3.64971	Up	0.203952	Up	-0.449728	Down	CAN66257 hypothetical protein [Vitis vinifera]
Cla017824	XLOC_005510	-1.97748	Down	0.296013	Up	0.718843	Up	-0.453213	Down	ACA35277 hypothetical protein [Cucumis sativus]
Cla017833	XLOC_005514	0.275981	Up	-2.87369	Down	0.0262882	Up	-0.118847	Down	XP_002275174 PREDICTED: hypothetical protein [Vitis vinifera]
XLOC_005520	XLOC_005520	1.5584	Up	2.68451	Up	-0.432343	Down	-0.595753	Down	Not found in the database
Cla017854	XLOC_005525	2.61291	Up	0.812032	Up	-0.282686	Down	0.0638652	Up	ADB85103 glutathione S-transferase omega [Jatropha curcas]	GO:0005829;GO:0008150;GO:0006950;GO:0009056;GO:0016765;GO:0006464;GO:0006790;GO:0009058;GO:0019748;GO:0006520;GO:0034641	K00799	GST; glutathione S-transferase [EC:2.5.1.18]
Cla017862	XLOC_005529	-2.03582	Down	6.28929	Up	-1.13899	Down	0.785682	Up	CBI32646 unnamed protein product [Vitis vinifera]
Cla017863	XLOC_005530	-0.864158	Down	8.00378	Up	-1.46879	Down	-0.0222362	Down	XP_002525222 ATP-binding cassette transporter, putative [Ricinus communis]	GO:0006810;GO:0005575;GO:0016887;GO:0022857;GO:0009058;GO:0019748;GO:0043167;GO:0008150
Cla017871	XLOC_005532	-3.07827	Down	3.74765	Up	0.391686	Up	-0.144418	Down	XP_002308481 predicted protein [Populus trichocarpa]
Cla017872	XLOC_005533	-0.239263	Down	-1.22353	Down	0.458051	Up	0.437992	Up	XP_002277967 PREDICTED: hypothetical protein [Vitis vinifera]	GO:0034641;GO:0005975;GO:0009056;GO:0044281;GO:0051186;GO:0006790;GO:0019748;GO:0009058;GO:0006629;GO:0003674;GO:0008150;GO:0016829;GO:0006397;GO:0016301;GO:0006412;GO:0006464;GO:0009536;GO:0009579;GO:0005634;GO:0043167;GO:0006520
Cla017901	XLOC_005546	0.367542	Up	2.044	Up	1.45163	Up	-0.63659	Down	CAN71797 hypothetical protein [Vitis vinifera]
Cla017903	XLOC_005547	-1.32302	Down	-1.33029	Down	-2.14114	Down	-0.0666305	Down	ACU22970 unknown [Glycine max]	GO:0003674	K07025	putative hydrolase of the HAD superfamily
Cla017906	XLOC_005548	-2.66206	Down	0.999261	Up	-0.457493	Down	0.0270569	Up	XP_002268453 PREDICTED: hypothetical protein [Vitis vinifera]
Cla017909	XLOC_005551	0.170859	Up	-3.57131	Down	-1.46093	Down	0.743678	Up	XP_002531560 Aspartic proteinase nepenthesin-2 precursor, putative [Ricinus communis]	GO:0008150;GO:0006790;GO:0044281;GO:0034641;GO:0009056;GO:0019748;GO:0000003;GO:0009790;GO:0006810;GO:0009058;GO:0043167;GO:0002376;GO:0006950;GO:0008219;GO:0005783;GO:0005829;GO:0007165;GO:0006091;GO:0015979;GO:0006605;GO:0061024;GO:0022857;GO:0016746;GO:0071554;GO:0016887;GO:0009536;GO:0008233;GO:0005576
Cla017912	XLOC_005553	-2.22449	Down	-3.38967	Down	-2.47159	Down	0.286713	Up	XP_002531555 Zeamatin precursor, putative [Ricinus communis]	GO:0016023
Cla017918	XLOC_005556	0.543479	Up	-1.94512	Down	-0.0587803	Down	-0.352519	Down	EEC68485 hypothetical protein OsI_36738 [Oryza sativa Indica Group]	GO:0005886
Cla017925	XLOC_005559	-0.0833052	Down	-2.46406	Down	-0.466328	Down	0.632239	Up	XP_002309084 predicted protein [Populus trichocarpa]	GO:0048856;GO:0008150;GO:0034641;GO:0009058
Cla017929	XLOC_005562	-0.0166581	Down	1.19098	Up	-0.54993	Down	-0.137973	Down	ACU16075 unknown [Glycine max]	GO:0005575;GO:0005739;GO:0006605;GO:0055085;GO:0016192;GO:0006810;GO:0005768;GO:0005783;GO:0005634
Cla017938	XLOC_005565	0.139046	Up	-0.6265	Down	-2.07996	Down	1.06998	Up	XP_002534074 Peptide transporter, putative [Ricinus communis]	GO:0005575;GO:0006810;GO:0005886;GO:0003674	K14638	SLC15A3_4; solute carrier family 15 (peptide/histidine transporter), member 3/4
Cla017940	XLOC_005566	0.332218	Up	-2.26461	Down	2.25379	Up	0.63295	Up	XP_002534083 Rop guanine nucleotide exchange factor, putative [Ricinus communis]	GO:0003674;GO:0005886;GO:0071554;GO:0005634;GO:0005829;GO:0007165;GO:0044281;GO:0034655;GO:0048856
Cla017954	XLOC_005575	5.08177	Up	-3.34909	Down	0.29626	Up	-1.34379	Down	XP_002277149 PREDICTED: hypothetical protein [Vitis vinifera]	GO:0034641;GO:0009058;GO:0006399;GO:0016301;GO:0005794;GO:0003674;GO:0000003;GO:0009790;GO:0008150;GO:0022607;GO:0048856;GO:0005768;GO:0009536;GO:0005634;GO:0042254;GO:0061024
Cla017962	XLOC_005581	0.956463	Up	4.34563	Up	0.387746	Up	-1.15389	Down	XP_002527859 Sialin, putative [Ricinus communis]	GO:0006810;GO:0055085;GO:0022857;GO:0009536;GO:0005575	K08193	SLC17A; MFS transporter, ACS family, solute carrier family 17 (sodium-dependent inorganic phosphate cotransporter), other
Cla017964	XLOC_005582	0.597782	Up	1.17073	Up	-0.314824	Down	-0.171828	Down	XP_002533893 peptide transporter, putative [Ricinus communis]	GO:0005575;GO:0006810;GO:0034641;GO:0009056;GO:0051186;GO:0000902;GO:0000003;GO:0030154;GO:0040007;GO:0003674;GO:0005623;GO:0005886	K14638	SLC15A3_4; solute carrier family 15 (peptide/histidine transporter), member 3/4
Cla017983	XLOC_005593	-1.67717	Down	-0.87367	Down	-0.11237	Down	0.99846	Up	XP_002528105 chlorophyll A/B binding protein, putative [Ricinus communis]	GO:0006810;GO:0008150;GO:0009579;GO:0043234;GO:0009536;GO:0006464;GO:0005622;GO:0043167;GO:0003674;GO:0006091;GO:0015979;GO:0005575;GO:0006790;GO:0009058;GO:0006520;GO:0042254;GO:0034641	K08915	LHCB4; light-harvesting complex II chlorophyll a/b binding protein 4
Cla017985	XLOC_005595	-0.239379	Down	-3.24331	Down	0.264094	Up	2.08672	Up	XP_002309137 predicted protein [Populus trichocarpa]	GO:0005575;GO:0055085;GO:0008150;GO:0005739;GO:0009536;GO:0009579;GO:0006091;GO:0015979;GO:0022857;GO:0006810	K14684	SLC25A23S; solute carrier family 25 (mitochondrial phosphate transporter), member 23/24/25/41
Cla017994	XLOC_005599	1.82572	Up	-2.85416	Down	-0.231485	Down	0.609737	Up	XP_002533636 calcium-dependent protein kinase, putative [Ricinus communis]	GO:0006464;GO:0043167;GO:0007165;GO:0003674;GO:0016301;GO:0005634;GO:0005886;GO:0008150;GO:0006520	K13412	CPK; calcium-dependent protein kinase [EC:2.7.11.1]
Cla017999	XLOC_005602	-1.34359	Down	-4.85259	Down	-2.77075	Down	-0.0962324	Down	XP_002281996 PREDICTED: hypothetical protein [Vitis vinifera]	GO:0003674;GO:0043226;GO:0005622;GO:0006810;GO:0006950;GO:0002376;GO:0008150;GO:0005737;GO:0007165;GO:0016192;GO:0044281;GO:0009058
Cla018000	XLOC_005603	-1.75265	Down	-5.09625	Down	-	-	-	-	XP_002874594 predicted protein [Arabidopsis lyrata subsp. lyrata]	GO:0043226;GO:0005622;GO:0006950;GO:0006810;GO:0002376;GO:0008150;GO:0005737;GO:0007165;GO:0016192;GO:0044281;GO:0009058
Cla018001	XLOC_005604	-2.0777	Down	-3.57199	Down	-3.98883	Down	-	-	XP_002281996 PREDICTED: hypothetical protein [Vitis vinifera]	GO:0008150;GO:0006810;GO:0006950;GO:0002376;GO:0016192
Cla018005	XLOC_005607	0.421067	Up	-1.28897	Down	0.158237	Up	0.375182	Up	XP_002532109 glutaredoxin, grx, putative [Ricinus communis]	GO:0003674;GO:0009536;GO:0008150
Cla018014	XLOC_005612	0.920605	Up	2.56006	Up	-0.437744	Down	-0.483668	Down	AAN06953 amt2-like protein [Medicago truncatula]	GO:0055085;GO:0005886;GO:0005575;GO:0022857	K03320	amt; ammonium transporter, Amt family
Cla018020	XLOC_005616	2.20461	Up	0.0814361	Up	-0.793202	Down	1.15968	Up	XP_002526684 Prenylated Rab acceptor protein, putative [Ricinus communis]	GO:0016192;GO:0005575;GO:0009536;GO:0005829;GO:0005768;GO:0005783;GO:0005794
Cla018055	XLOC_005625	-0.815974	Down	-2.61004	Down	-0.0324396	Down	-0.94516	Down	XP_002528692 Brassinosteroid LRR receptor kinase precursor, putative [Ricinus communis]	GO:0048856;GO:0000003;GO:0003674;GO:0071554;GO:0040007;GO:0008150;GO:0051301;GO:0007165;GO:0005975;GO:0006464;GO:0016301;GO:0006810;GO:0009056;GO:0005886;GO:0043167;GO:0006520
Cla018059	XLOC_005628	2.28583	Up	-6.95467	Down	0.910701	Up	0.184558	Up	XP_002528697 WRKY transcription factor, putative [Ricinus communis]	GO:0006091;GO:0015979;GO:0006950;GO:0008150;GO:0003674;GO:0044281;GO:0009058;GO:0006464;GO:0007165;GO:0002376;GO:0008219;GO:0006605;GO:0061024;GO:0034641;GO:0001071;GO:0007568;GO:0048856;GO:0043234;GO:0005622
Cla018062	XLOC_005629	-0.372352	Down	-1.1531	Down	-1.29449	Down	0.401247	Up	XP_002326275 predicted protein [Populus trichocarpa]	GO:0005829;GO:0003723;GO:0006950;GO:0005634	K14945	QKI; protein quaking
XLOC_005637	XLOC_005637	-	-	-	-	2.23692	Up	2.36745	Up	Not found in the database
XLOC_005647	XLOC_005647	-2.00288	Down	-0.562339	Down	-0.250982	Down	-0.0868628	Down	Not found in the database	GO:0016192;GO:0009056;GO:0008150;GO:0006605;GO:0007034;GO:0006464;GO:0005773;GO:0005634
XLOC_005651	XLOC_005651	-	-	-	-	1.3403	Up	0.355615	Up	Not found in the database
XLOC_005655	XLOC_005655	-	-	-	-	-	-	-	-	Not found in the database
XLOC_005666	XLOC_005666	-	-	-	-	-1.69688	Down	-1.88008	Down	Not found in the database
XLOC_005667	XLOC_005667	0.331741	Up	6.31127	Up	-0.756727	Down	-2.37415	Down	Not found in the database
XLOC_005668	XLOC_005668	-	-	5.55351	Up	-0.43303	Down	-2.09842	Down	Not found in the database
XLOC_005669	XLOC_005669	-	-	-	-	-3.52343	Down	-	-	Not found in the database
XLOC_005692	XLOC_005692	-	-	-	-	-1.80823	Down	-0.181519	Down	Not found in the database
XLOC_005697	XLOC_005697	-	-	-	-	-2.63758	Down	-0.113708	Down	Not found in the database
XLOC_005715	XLOC_005715	-0.117816	Down	-3.8141	Down	-0.327641	Down	-0.077324	Down	Not found in the database
Cla006510	XLOC_005737	-2.59171	Down	-1.8208	Down	-0.758413	Down	-0.479831	Down	AAY43007 chloride channel [Glycine max]	GO:0022857;GO:0055085;GO:0003674;GO:0043234;GO:0005773;GO:0006810;GO:0005634	K05016	CLCN7; chloride channel 7
Cla006521	XLOC_005740	-0.359897	Down	-	-	-	-	-	-	CAN68422 hypothetical protein [Vitis vinifera]	GO:0005623;GO:0007009;GO:0005886;GO:0008150;GO:0003674;GO:0006810;GO:0043226;GO:0005622;GO:0005737
Cla006541	XLOC_005749	1.41874	Up	-1.10153	Down	-0.344951	Down	0.42897	Up	CBI31643 unnamed protein product [Vitis vinifera]
Cla006563	XLOC_005758	-2.00411	Down	-3.34393	Down	-0.41419	Down	1.70221	Up	XP_002281465 PREDICTED: hypothetical protein [Vitis vinifera]
Cla006564	XLOC_005759	-0.158983	Down	2.36605	Up	-1.1146	Down	-3.20171	Down	XP_002281324 PREDICTED: hypothetical protein [Vitis vinifera]	GO:0016757;GO:0008150;GO:0043226;GO:0005622
Cla006565	XLOC_005760	-1.70797	Down	3.64703	Up	-0.886427	Down	-2.48952	Down	ACC86142 heat shock protein 17.5 [Malus x domestica]	GO:0005737	K13993	HSP20; HSP20 family protein
Cla006581	XLOC_005768	-3.60676	Down	-1.39111	Down	0.554901	Up	-1.14784	Down	ACZ67478 auxin resistant 1 protein [Brassica rapa subsp. campestris]	GO:0008150;GO:0007155;GO:0048646;GO:0040007;GO:0007010;GO:0006461;GO:0022857;GO:0048856;GO:0006810;GO:0043473;GO:0021700;GO:0030154;GO:0005794;GO:0005623;GO:0000902;GO:0009058;GO:0005975;GO:0007165;GO:0055085;GO:0005575;GO:0005768;GO:0005886;GO:0003674;GO:0071554	K13946	AUX1; auxin influx carrier (AUX1 LAX family)
Cla006591	XLOC_005776	0.0821135	Up	1.03079	Up	-0.203182	Down	-0.210654	Down	NP_565923 ATATH9; transporter [Arabidopsis thaliana]	GO:0003674	K08869	ADCK; aarF domain-containing kinase
Cla006593	XLOC_005778	1.0848	Up	-2.08213	Down	-0.389767	Down	1.22831	Up	XP_002311222 predicted protein [Populus trichocarpa]	GO:0008150;GO:0005886;GO:0003674;GO:0007165;GO:0009056;GO:0006629	K05857	PLCD; phosphatidylinositol phospholipase C, delta [EC:3.1.4.11]
Cla006599	XLOC_005783	-1.92541	Down	-2.56684	Down	-0.577194	Down	1.70426	Up	ACJ85198 unknown [Medicago truncatula]	GO:0034641;GO:0009058;GO:0003674
Cla006616	XLOC_005789	0.727574	Up	-0.910787	Down	0.98273	Up	-0.211768	Down	XP_002274158 PREDICTED: hypothetical protein [Vitis vinifera]	GO:0048856;GO:0034641;GO:0008150
Cla006617	XLOC_005790	0.978782	Up	-2.20184	Down	-4.98637	Down	3.58521	Up	ACU14349 unknown [Glycine max]
Cla006622	XLOC_005792	-	-	-	-	-	-	-	-	ACU17608 unknown [Glycine max]	GO:0043167;GO:0006950;GO:0009056;GO:0005794;GO:0003674;GO:0005618;GO:0016491;GO:0005829;GO:0005576;GO:0008150	K00430	E1.11.1.7; peroxidase [EC:1.11.1.7]
Cla011854	XLOC_005796	-0.79415	Down	1.2386	Up	3.74027	Up	1.42442	Up	No hits found	GO:0016791;GO:0007165;GO:0005737;GO:0005886;GO:0006629;GO:0009056
XLOC_005815	XLOC_005815	0.534241	Up	-1.14843	Down	0.243322	Up	0.619844	Up	Not found in the database
Cla011936	XLOC_005828	2.12995	Up	-0.0713147	Down	-1.0037	Down	-0.20406	Down	XP_002525499 serine-threonine protein kinase, plant-type, putative [Ricinus communis]	GO:0005575;GO:0048856;GO:0008150;GO:0003674;GO:0000003
Cla001633	XLOC_005856	1.24487	Up	-0.165761	Down	0.249436	Up	0.0184196	Up	No hits found	GO:0043167;GO:0006950;GO:0008219;GO:0002376;GO:0003674;GO:0008150;GO:0005737;GO:0019899;GO:0005634
Cla001638	XLOC_005859	-0.900299	Down	-1.7629	Down	1.11137	Up	0.331772	Up	CAN79811 hypothetical protein [Vitis vinifera]	GO:0005739;GO:0048856;GO:0034641;GO:0008150
Cla001640	XLOC_005860	2.75831	Up	-8.30397	Down	-	-	-	-	XP_002514787 Anthranilate N-benzoyltransferase protein, putative [Ricinus communis]	GO:0009058;GO:0008150;GO:0016746	K15400	HHT1; omega-hydroxypalmitate O-feruloyl transferase [EC:2.3.1.188]
Cla004135	XLOC_005867	2.0037	Up	-0.719722	Down	-0.409051	Down	-0.730435	Down	XP_002514831 Aspartic proteinase Asp1 precursor, putative [Ricinus communis]
XLOC_005883	XLOC_005883	2.62989	Up	-0.286541	Down	-0.129115	Down	-0.767997	Down	Not found in the database
Cla003377	XLOC_005902	-3.13365	Down	-1.30974	Down	-3.10533	Down	1.41337	Up	XP_002509502 conserved hypothetical protein [Ricinus communis]
Cla001445	XLOC_005914	1.57923	Up	-4.08792	Down	-	-	-	-	XP_002325393 predicted protein [Populus trichocarpa]
Cla007921	XLOC_005930	1.30158	Up	3.87029	Up	2.60167	Up	-1.34834	Down	No hits found
Cla005751	XLOC_005972	-1.2091	Down	-1.80741	Down	-0.457061	Down	-1.31236	Down	XP_002315107 predicted protein [Populus trichocarpa]	GO:0008150;GO:0043167;GO:0016491
Cla005752	XLOC_005973	-0.411073	Down	-3.09343	Down	-1.01077	Down	2.08975	Up	AAB60911 ESTs gb|T43256,gb|46316,gb|N64930,gb|AA395255,gb|AA404382 come from this gene [Arabidopsis thaliana]	GO:0005975;GO:0005829;GO:0005773;GO:0005618;GO:0016798;GO:0005886;GO:0006629;GO:0009056;GO:0008150	K12373	HEXA_B; hexosaminidase [EC:3.2.1.52]
Cla005777	XLOC_005981	2.68093	Up	1.49416	Up	-0.0556715	Down	1.00973	Up	XP_002332067 predicted protein [Populus trichocarpa]	GO:0008150;GO:0005829;GO:0005618;GO:0006950;GO:0006457;GO:0043167;GO:0009536;GO:0005886	K03283	HSPA1_8; heat shock 70kDa protein 1/8
Cla005780	XLOC_005984	0.469519	Up	-3.39733	Down	-0.452073	Down	1.14416	Up	ACJ85332 unknown [Medicago truncatula]	GO:0003674
Cla022761	XLOC_005998	-0.895898	Down	-3.65223	Down	1.26561	Up	-0.161136	Down	CBI17905 unnamed protein product [Vitis vinifera]
Cla022781	XLOC_006012	-2.02528	Down	0.741265	Up	0.763124	Up	-0.123834	Down	CAN72725 hypothetical protein [Vitis vinifera]	GO:0034641;GO:0009058;GO:0048646;GO:0005730;GO:0008150;GO:0006605
Cla022783	XLOC_006014	3.34194	Up	-0.0936125	Down	1.26455	Up	0.327087	Up	CAB39659 predicted protein destination factor [Arabidopsis thaliana]	GO:0005623;GO:0043167;GO:0008289;GO:0005794;GO:0005737;GO:0043234;GO:0003674;GO:0016023;GO:0061024;GO:0016192;GO:0006461;GO:0005634
Cla022786	XLOC_006016	0.184305	Up	-1.95405	Down	0.342258	Up	-0.847827	Down	XP_002308119 predicted protein [Populus trichocarpa]	GO:0005618;GO:0007165;GO:0008150;GO:0005975;GO:0009058;GO:0008233;GO:0007010;GO:0005576;GO:0006790;GO:0019748
Cla022830	XLOC_006037	0.692867	Up	-	-	-	-	-	-	XP_002271849 PREDICTED: hypothetical protein [Vitis vinifera]	GO:0005737;GO:0016301;GO:0008150;GO:0019899;GO:0005634
Cla022847	XLOC_006049	3.83035	Up	-1.07538	Down	-2.77184	Down	-	-	CBI17785 unnamed protein product [Vitis vinifera]	GO:0008150;GO:0022857;GO:0005886;GO:0005773	K03327	TC.MATE; multidrug resistance protein, MATE family
Cla022863	XLOC_006058	-1.2175	Down	0.111139	Up	0.0864366	Up	-0.313814	Down	XP_002269428 PREDICTED: hypothetical protein [Vitis vinifera]	GO:0006464;GO:0003674;GO:0043167;GO:0048646;GO:0016874;GO:0008150;GO:0009056;GO:0006790;GO:0006520;GO:0034641;GO:0009058;GO:0044281;GO:0006629;GO:0005739	K19044	XBAT32_33; E3 ubiquitin-protein ligase XBAT32/33 [EC:2.3.2.27]
Cla022885	XLOC_006068	-2.90125	Down	-0.671916	Down	-3.27792	Down	-0.288216	Down	ABC88435 acid alpha galactosidase 2 [Cucumis sativus]	GO:0008150;GO:0005618;GO:0009058;GO:0005975;GO:0000003;GO:0048856;GO:0005576;GO:0005737;GO:0007010;GO:0009056;GO:0006629;GO:0016798	K07407	E3.2.1.22B; alpha-galactosidase [EC:3.2.1.22]
Cla022903	XLOC_006078	0.069425	Up	-1.41397	Down	0.917112	Up	0.0794667	Up	XP_002888836 pentatricopeptide repeat-containing protein [Arabidopsis lyrata subsp. lyrata]	GO:0034641
Cla022911	XLOC_006082	-1.1871	Down	-2.69384	Down	-1.46663	Down	2.7381	Up	CBI35061 unnamed protein product [Vitis vinifera]	GO:0005856;GO:0051301;GO:0007049;GO:0007010;GO:0071554;GO:0008283;GO:0005737;GO:0003674;GO:0005829;GO:0008092;GO:0005975;GO:0009058;GO:0016192;GO:0006790;GO:0006520;GO:0009056;GO:0048856;GO:0006461;GO:0005634;GO:0043234	K16732	PRC1; protein regulator of cytokinesis 1
Cla022915	XLOC_006084	1.08106	Up	-0.235773	Down	-0.306713	Down	-0.308642	Down	CBI37602 unnamed protein product [Vitis vinifera]	GO:0006950;GO:0071941;GO:0044281;GO:0034641;GO:0009058;GO:0005737;GO:0043234;GO:0006520;GO:0005829;GO:0009536;GO:0009056;GO:0016874;GO:0043167	K01956	carA; carbamoyl-phosphate synthase small subunit [EC:6.3.5.5]
Cla022933	XLOC_006092	0.201201	Up	-2.97038	Down	-0.793984	Down	1.75405	Up	No hits found
Cla022951	XLOC_006105	1.53288	Up	-0.00974392	Down	-0.729488	Down	-0.294289	Down	XP_002330650 predicted protein [Populus trichocarpa]	GO:0008150;GO:0016491
Cla022964	XLOC_006110	-2.14544	Down	-1.57841	Down	-1.6099	Down	-0.0975773	Down	XP_002514915 conserved hypothetical protein [Ricinus communis]	GO:0005634;GO:0006464
Cla022971	XLOC_006114	1.17085	Up	2.84143	Up	-0.0412932	Down	-1.49037	Down	CAJ43712 caffeoyl-CoA O-methyltransferase [Plantago major]	GO:0008168;GO:0009058;GO:0019748;GO:0005829
Cla022973	XLOC_006115	-1.03463	Down	2.20102	Up	-0.727269	Down	-1.22229	Down	No hits found
Cla022977	XLOC_006119	0.626917	Up	0.900507	Up	-0.272158	Down	-0.136134	Down	XP_002311714 predicted protein [Populus trichocarpa]	GO:0008233;GO:0009058;GO:0006629;GO:0005783;GO:0043234;GO:0006605;GO:0034641;GO:0051604;GO:0008150;GO:0044281	K12946	SPCS1; signal peptidase complex subunit 1 [EC:3.4.-.-]
Cla022983	XLOC_006121	-0.417593	Down	-1.56077	Down	-0.391755	Down	0.25646	Up	XP_002514944 ubiquitin-protein ligase, putative [Ricinus communis]	GO:0003674;GO:0006464;GO:0005634
Cla022985	XLOC_006123	-0.906934	Down	-1.52139	Down	-0.608555	Down	-0.618216	Down	BAH19309 urease [Morus alba]	GO:0005737;GO:0043167;GO:0071941;GO:0044281;GO:0034641;GO:0009056;GO:0016810	K01427	URE; urease [EC:3.5.1.5]
Cla022991	XLOC_006125	-2.54652	Down	2.77003	Up	-0.295375	Down	1.40978	Up	XP_002311728 predicted protein [Populus trichocarpa]
Cla022992	XLOC_006126	-0.631852	Down	-1.34078	Down	-3.96108	Down	0.0587184	Up	XP_002527988 conserved hypothetical protein [Ricinus communis]
Cla023004	XLOC_006132	2.75953	Up	-1.11289	Down	-0.0361341	Down	-0.0294588	Down	XP_002516571 conserved hypothetical protein [Ricinus communis]
Cla023005	XLOC_006133	-0.251095	Down	1.99148	Up	0.139469	Up	0.365157	Up	XP_002309560 predicted protein [Populus trichocarpa]
Cla023006	XLOC_006134	-0.46504	Down	-1.04453	Down	0.40315	Up	0.147034	Up	XP_002516569 Coiled-coil domain-containing protein, putative [Ricinus communis]	GO:0043226;GO:0005576
Cla023010	XLOC_006136	-1.06695	Down	1.01268	Up	-0.288441	Down	-0.208776	Down	XP_002301054 predicted protein [Populus trichocarpa]		K12118	CRY1; cryptochrome 1
Cla023014	XLOC_006139	1.05502	Up	1.24188	Up	0.427347	Up	-0.842179	Down	XP_002285786 PREDICTED: hypothetical protein [Vitis vinifera]	GO:0048856;GO:0008150
Cla023020	XLOC_006141	4.09738	Up	-6.89366	Down	0.242278	Up	0.212864	Up	ABK93831 unknown [Populus trichocarpa]	GO:0005618;GO:0008150;GO:0005794;GO:0006950;GO:0005576;GO:0040007;GO:0005829;GO:0009058;GO:0044281;GO:0006629
Cla023021	XLOC_006142	0.310209	Up	0.743084	Up	-0.0747137	Down	0.255573	Up	CAN62341 hypothetical protein [Vitis vinifera]	GO:0003674;GO:0005622;GO:0043234;GO:0008150;GO:0005737;GO:0009056;GO:0030234;GO:0016853;GO:0006464;GO:0005634;GO:0007010;GO:0007049	K17605	PPP2R4; serine/threonine-protein phosphatase 2A activator
Cla023023	XLOC_006143	-0.433502	Down	0.976694	Up	-0.528609	Down	-0.0292426	Down	BAB47119 14-3-3 protein [Vigna angularis]	GO:0003674	K06630	YWHAE; 14-3-3 protein epsilon
Cla023050	XLOC_006152	-0.935018	Down	-4.17518	Down	-0.333113	Down	0.266942	Up	CAN74009 hypothetical protein [Vitis vinifera]
Cla023083	XLOC_006161	1.36564	Up	-4.69829	Down	-	-	-	-	ACU21176 unknown [Glycine max]	GO:0034641;GO:0009058;GO:0003677;GO:0016301;GO:0003674;GO:0001071;GO:0008150;GO:0005634;GO:0044281;GO:0043234;GO:0005622
XLOC_006162	XLOC_006162	-3.76625	Down	1.06725	Up	0.490232	Up	2.12107	Up	Not found in the database
Cla023084	XLOC_006163	-0.295096	Down	1.3265	Up	-0.165429	Down	0.529616	Up	P42066 RecName: Full=Phosphoenolpyruvate carboxykinase [ATP]; Short=PEP carboxykinase; Short=PEPCK; AltName: Full=Phosphoenolpyruvate carboxylase	GO:0005829;GO:0005730;GO:0016829;GO:0048856;GO:0003677;GO:0043167;GO:0006950;GO:0002376;GO:0009058;GO:0005975;GO:0008150;GO:0005575;GO:0006091	K01610	E4.1.1.49; phosphoenolpyruvate carboxykinase (ATP) [EC:4.1.1.49]
Cla023090	XLOC_006167	-2.4447	Down	0.957328	Up	0.0559002	Up	-1.11971	Down	XP_002285557 PREDICTED: hypothetical protein [Vitis vinifera]	GO:0005575;GO:0006810;GO:0022857;GO:0008150;GO:0005886
Cla023094	XLOC_006168	0.736385	Up	1.51786	Up	-0.488765	Down	-0.352542	Down	XP_002285542 PREDICTED: hypothetical protein isoform 1 [Vitis vinifera]
Cla023106	XLOC_006173	0.568945	Up	-1.80944	Down	-2.54929	Down	1.93287	Up	XP_002308597 predicted protein [Populus trichocarpa]	GO:0048856;GO:0008150;GO:0016301;GO:0007165;GO:0005783;GO:0005886
Cla023129	XLOC_006184	0.126916	Up	-3.41099	Down	0.772202	Up	-1.67822	Down	XP_002513903 heat shock protein binding protein, putative [Ricinus communis]	GO:0007165;GO:0006950	K09527	DNAJC7; DnaJ homolog subfamily C member 7
Cla023135	XLOC_006188	4.16331	Up	-3.42799	Down	-0.930928	Down	-0.785273	Down	XP_002285803 PREDICTED: hypothetical protein isoform 2 [Vitis vinifera]	GO:0006950;GO:0007165;GO:0030154;GO:0003677;GO:0003674;GO:0001071;GO:0005634;GO:0043234;GO:0005622	K09286	EREBP; EREBP-like factor
Cla023139	XLOC_006190	1.11177	Up	-1.81054	Down	-0.104761	Down	-0.300352	Down	XP_002285826 PREDICTED: hypothetical protein [Vitis vinifera]	GO:0005794;GO:0016757;GO:0006464;GO:0009058;GO:0005975;GO:0005575
Cla023145	XLOC_006195	1.03629	Up	-4.10521	Down	-	-	-	-	XP_002285831 PREDICTED: similar to nitrate reductase [Vitis vinifera]	GO:0043167;GO:0003674;GO:0071941;GO:0044281;GO:0016491;GO:0008150;GO:0043234;GO:0005623	K10534	NR; nitrate reductase (NAD(P)H) [EC:1.7.1.1 1.7.1.2 1.7.1.3]
Cla023155	XLOC_006200	1.56809	Up	1.23465	Up	-0.63464	Down	0.41004	Up	XP_002284432 PREDICTED: hypothetical protein [Vitis vinifera]	GO:0008150;GO:0000003;GO:0016301;GO:0008092;GO:0005622;GO:0005886
Cla023160	XLOC_006203	0.255824	Up	-2.20763	Down	-1.84362	Down	0.579799	Up	XP_002302243 predicted protein [Populus trichocarpa]	GO:0005575
Cla023180	XLOC_006211	2.22322	Up	-0.355346	Down	1.02907	Up	-0.907966	Down	XP_002520345 nucellin, putative [Ricinus communis]
Cla023188	XLOC_006214	-0.644324	Down	-1.29372	Down	0.308945	Up	-0.105683	Down	XP_002307456 predicted protein [Populus trichocarpa]	GO:0000003;GO:0009790;GO:0044281;GO:0034641;GO:0009058;GO:0051276;GO:0006464;GO:0048646;GO:0005730;GO:0003677;GO:0005694;GO:0043234;GO:0016887;GO:0048856;GO:0043167;GO:0006259	K10755	RFC2_4; replication factor C subunit 2/4
Cla023203	XLOC_006223	-0.175217	Down	-1.40443	Down	0.351817	Up	-0.378573	Down	XP_002328753 predicted protein [Populus trichocarpa]		K17756	FAO3; long-chain-alcohol oxidase [EC:1.1.3.20]
XLOC_006226	XLOC_006226	1.80525	Up	-2.3283	Down	0.0770249	Up	-0.951451	Down	Not found in the database
Cla023209	XLOC_006227	-0.0242726	Down	-0.772392	Down	1.44859	Up	0.358959	Up	XP_002519922 Rop guanine nucleotide exchange factor, putative [Ricinus communis]	GO:0003674;GO:0007165;GO:0044281;GO:0034655;GO:0005829;GO:0005739;GO:0000902;GO:0000003;GO:0030154;GO:0040007;GO:0006790;GO:0009058;GO:0006520;GO:0005886
Cla023225	XLOC_006235	-0.1403	Down	1.35417	Up	0.366235	Up	-0.141321	Down	XP_002513424 conserved hypothetical protein [Ricinus communis]
Cla023227	XLOC_006236	0.584046	Up	-1.29918	Down	0.224635	Up	0.708082	Up	XP_002269074 PREDICTED: hypothetical protein [Vitis vinifera]	GO:0006950;GO:0016887;GO:0003674;GO:0043167;GO:0030234	K19788	OLA1; obg-like ATPase 1
Cla023248	XLOC_006249	1.32467	Up	-0.11878	Down	-0.55336	Down	-0.126104	Down	XP_002521588 amine oxidase, putative [Ricinus communis]	GO:0016491;GO:0009058;GO:0019748;GO:0008150;GO:0005777;GO:0006950;GO:0034641;GO:0009056;GO:0006520;GO:0005634	K17839	PAO4; polyamine oxidase [EC:1.5.3.17 1.5.3.-]
Cla023254	XLOC_006252	-0.976315	Down	-1.94877	Down	0.840271	Up	0.619291	Up	XP_002522590 protein binding protein, putative [Ricinus communis]
Cla023261	XLOC_006256	1.28796	Up	0.763758	Up	-0.312789	Down	0.0373636	Up	XP_002272000 PREDICTED: hypothetical protein [Vitis vinifera]	GO:0005829;GO:0006950;GO:0006457;GO:0009058;GO:0005975;GO:0006810;GO:0002376;GO:0005773;GO:0043167;GO:0005783;GO:0016192;GO:0009536;GO:0008150;GO:0005794	K09486	HYOU1; hypoxia up-regulated 1
Cla023279	XLOC_006264	1.42379	Up	1.33658	Up	-0.906667	Down	0.0788751	Up	XP_002323168 predicted protein [Populus trichocarpa]	GO:0003674
Cla023281	XLOC_006265	-1.31508	Down	-5.01343	Down	0.06856	Up	1.60781	Up	XP_002264622 PREDICTED: hypothetical protein [Vitis vinifera]	GO:0000003;GO:0048856;GO:0006520;GO:0071554;GO:0005575;GO:0005886;GO:0006950;GO:0005618;GO:0006790;GO:0009058;GO:0007165;GO:0003674
Cla023282	XLOC_006266	-1.8786	Down	-1.2296	Down	1.03923	Up	1.88766	Up	ABR13301 putative proline-rich cell wall protein [Prunus dulcis]	GO:0006810;GO:0006091;GO:0015979;GO:0006950;GO:0044281;GO:0009058;GO:0002376;GO:0008219;GO:0003674;GO:0006605;GO:0061024;GO:0005576;GO:0008150;GO:0008289;GO:0005575;GO:0005783;GO:0007165
Cla023283	XLOC_006267	0.526717	Up	1.14144	Up	0.0994761	Up	-0.495883	Down	XP_002511119 proteasome subunit alpha type, putative [Ricinus communis]	GO:0009056;GO:0006950;GO:0008233;GO:0005622;GO:0043234;GO:0009058;GO:0005975;GO:0005773;GO:0008150;GO:0006091;GO:0005840;GO:0005829;GO:0005634	K02728	PSMA4; 20S proteasome subunit alpha 3 [EC:3.4.25.1]
Cla023284	XLOC_006268	1.11385	Up	-	-	-	-	-	-	XP_002316597 predicted protein [Populus trichocarpa]	GO:0008150;GO:0005623;GO:0005575
XLOC_006271	XLOC_006271	0.500538	Up	1.50073	Up	-0.446114	Down	-1.24731	Down	Not found in the database	GO:0016491;GO:0006790;GO:0006520;GO:0034641;GO:0005739;GO:0009056;GO:0005654;GO:0043167
Cla023312	XLOC_006280	-2.04613	Down	-1.57301	Down	-0.418818	Down	0.751261	Up	CBI20142 unnamed protein product [Vitis vinifera]
Cla023313	XLOC_006281	0.988705	Up	-1.81741	Down	-0.274224	Down	0.0162666	Up	XP_002316847 predicted protein [Populus trichocarpa]
Cla023317	XLOC_006283	-0.218199	Down	-1.75818	Down	-0.76197	Down	0.747287	Up	XP_002300447 predicted protein [Populus trichocarpa]	GO:0009536	K17508	PTC7; protein phosphatase PTC7 [EC:3.1.3.16]
Cla023320	XLOC_006285	3.087	Up	3.50824	Up	-0.918805	Down	-1.70753	Down	No hits found
Cla023323	XLOC_006286	0.657207	Up	3.09103	Up	0.308744	Up	-1.44552	Down	XP_002524526 conserved hypothetical protein [Ricinus communis]
Cla023327	XLOC_006288	1.95281	Up	-2.92507	Down	0.321423	Up	-	-	CBI30073 unnamed protein product [Vitis vinifera]	GO:0009536	K17508	PTC7; protein phosphatase PTC7 [EC:3.1.3.16]
Cla023346	XLOC_006297	-1.09558	Down	-3.53348	Down	-0.274891	Down	-0.705837	Down	XP_002282936 PREDICTED: hypothetical protein [Vitis vinifera]		K05387	GRIP; glutamate receptor, ionotropic, plant
Cla023361	XLOC_006303	3.63353	Up	-2.92114	Down	-0.292052	Down	-1.24185	Down	ACU15727 unknown [Glycine max]	GO:0003674;GO:0005575;GO:0007165;GO:0006950;GO:0002376;GO:0008150;GO:0034641;GO:0009058;GO:0005654;GO:0003677;GO:0006810;GO:0001071;GO:0043234;GO:0005622
Cla023367	XLOC_006307	0.636586	Up	1.10866	Up	-0.0778649	Down	-0.0479196	Down	CAN80067 hypothetical protein [Vitis vinifera]	GO:0016192;GO:0005783;GO:0009056
Cla023375	XLOC_006310	-1.87623	Down	-2.86051	Down	-0.585644	Down	0.892502	Up	XP_002316890 predicted protein [Populus trichocarpa]	GO:0005886;GO:0008150;GO:0022857;GO:0006810	K03327	TC.MATE; multidrug resistance protein, MATE family
Cla023388	XLOC_006317	-0.398677	Down	-2.14378	Down	0.0187251	Up	0.993601	Up	No hits found
Cla023392	XLOC_006320	-0.270099	Down	-1.23541	Down	-0.804862	Down	-0.0351547	Down	XP_002448788 hypothetical protein SORBIDRAFT_06g033190 [Sorghum bicolor]		K15377	SLC44A2_4_5; solute carrier family 44 (choline transporter-like protein), member 2/4/5
Cla023397	XLOC_006323	-2.44909	Down	0.244139	Up	-0.522478	Down	0.356489	Up	ACU21420 unknown [Glycine max]
Cla023407	XLOC_006325	-3.76223	Down	0.441555	Up	-1.24161	Down	1.55509	Up	XP_002284668 PREDICTED: hypothetical protein [Vitis vinifera]	GO:0006950;GO:0034641;GO:0009058;GO:0003674;GO:0007165;GO:0008150;GO:0002376;GO:0008219;GO:0006605;GO:0061024;GO:0001071;GO:0005634;GO:0043234;GO:0005622
Cla023423	XLOC_006331	-0.39025	Down	-4.61687	Down	2.00953	Up	0.422719	Up	XP_002316930 predicted protein [Populus trichocarpa]
Cla023427	XLOC_006335	-2.11704	Down	0.114555	Up	-0.0213861	Down	0.443789	Up	EEE67412 hypothetical protein OsJ_24744 [Oryza sativa Japonica Group]	GO:0003674;GO:0071554;GO:0009058;GO:0005975;GO:0042592;GO:0008150;GO:0005739;GO:0006810;GO:0005575;GO:0016887;GO:0022857;GO:0055085;GO:0044281;GO:0034655;GO:0005886;GO:0005856;GO:0043234	K10357	MYO5; myosin V
Cla023463	XLOC_006352	-0.230404	Down	-0.793802	Down	-0.0171182	Down	-0.349283	Down	XP_002510703 glutamate receptor 3 plant, putative [Ricinus communis]	GO:0008150;GO:0006950;GO:0022857;GO:0042592;GO:0007165;GO:0002376;GO:0006810;GO:0005576;GO:0004871;GO:0005886;GO:0005622	K05387	GRIP; glutamate receptor, ionotropic, plant
Cla023472	XLOC_006356	-0.159393	Down	-8.06211	Down	-	-	-	-	XP_002306996 predicted protein [Populus trichocarpa]	GO:0071554;GO:0005975;GO:0008233;GO:0005773;GO:0008150;GO:0009058;GO:0030154;GO:0008219;GO:0048856;GO:0005576;GO:0005634;GO:0005886	K16290	XCP; xylem cysteine proteinase [EC:3.4.22.-]
Cla023475	XLOC_006358	1.14238	Up	0.707397	Up	0.143834	Up	-0.496377	Down	XP_002275214 PREDICTED: hypothetical protein [Vitis vinifera]	GO:0016491
Cla016415	XLOC_006365	-0.677973	Down	-4.88764	Down	1.44194	Up	-3.15375	Down	XP_002520839 conserved hypothetical protein [Ricinus communis]
Cla016418	XLOC_006367	6.86881	Up	-2.57129	Down	1.52268	Up	1.10273	Up	No hits found
Cla016453	XLOC_006383	0.287468	Up	-1.99863	Down	-0.544319	Down	1.12334	Up	XP_002530384 Allene oxide cyclase 4, chloroplast precursor, putative [Ricinus communis]	GO:0005773;GO:0006950;GO:0016853;GO:0002376;GO:0008219;GO:0006605;GO:0061024;GO:0009536;GO:0008150;GO:0044281;GO:0009058;GO:0007165;GO:0005886	K10525	AOC; allene oxide cyclase [EC:5.3.99.6]
Cla016458	XLOC_006387	0.216031	Up	1.21915	Up	-0.0468059	Down	-0.794672	Down	XP_002283197 PREDICTED: hypothetical protein [Vitis vinifera]		K11599	POMP; proteasome maturation protein
Cla016508	XLOC_006409	1.62494	Up	-0.168793	Down	0.205453	Up	-0.49665	Down	ABD96928 hypothetical protein [Cleome spinosa]	GO:0005739	K15121	SLC25A44; solute carrier family 25, member 44
Cla016523	XLOC_006413	-1.07289	Down	2.5152	Up	-0.415665	Down	-0.203723	Down	No hits found
Cla016539	XLOC_006423	-1.67473	Down	-0.601645	Down	-0.186297	Down	0.48866	Up	XP_002306026 predicted protein [Populus trichocarpa]
Cla016540	XLOC_006424	-1.14681	Down	1.45337	Up	-0.0978621	Down	-0.456682	Down	AAC37515 SPF1-like DNA-binding protein [Cucumis sativus]
Cla016546	XLOC_006430	-2.05393	Down	-3.77994	Down	-3.74465	Down	3.79463	Up	XP_002519083 sugar transporter, putative [Ricinus communis]	GO:0022857;GO:0006810;GO:0005886;GO:0055085;GO:0005623;GO:0005575
XLOC_006432	XLOC_006432	4.39283	Up	2.27091	Up	0.929395	Up	0.853458	Up	Not found in the database
Cla016572	XLOC_006443	-1.7719	Down	0.106628	Up	0.832704	Up	-0.00371668	Down	XP_002280381 PREDICTED: hypothetical protein [Vitis vinifera]
Cla016579	XLOC_006446	-	-	-	-	2.46931	Up	0.595815	Up	ACU17783 unknown [Glycine max]	GO:0000902;GO:0021700;GO:0030154;GO:0040007;GO:0003674;GO:0005739;GO:0000003;GO:0048856;GO:0005623;GO:0005794;GO:0005886;GO:0006810
Cla016597	XLOC_006459	-3.60111	Down	-	-	-	-	2.33136	Up	XP_002306904 predicted protein [Populus trichocarpa]	GO:0007165;GO:0008150;GO:0034641;GO:0009058;GO:0003674
Cla016602	XLOC_006461	1.26114	Up	-0.604716	Down	0.637473	Up	-0.743169	Down	ACQ90302 squalene synthase [Gynostemma pentaphyllum]	GO:0009058;GO:0044281;GO:0006629;GO:0034641;GO:0009056;GO:0005575;GO:0008150;GO:0019748;GO:0006790;GO:0051186;GO:0016765;GO:0016491;GO:0006520;GO:0005783;GO:0005886	K00801	FDFT1; farnesyl-diphosphate farnesyltransferase [EC:2.5.1.21]
Cla016608	XLOC_006466	-1.80691	Down	3.28431	Up	0.779334	Up	0.139363	Up	CAN70805 hypothetical protein [Vitis vinifera]	GO:0016798;GO:0071554;GO:0005975;GO:0009056;GO:0005576;GO:0005739	K01179	E3.2.1.4; endoglucanase [EC:3.2.1.4]
Cla016609	XLOC_006467	1.16965	Up	2.91735	Up	2.68376	Up	0.740266	Up	XP_002271661 PREDICTED: hypothetical protein [Vitis vinifera]		K01623	ALDO; fructose-bisphosphate aldolase, class I [EC:4.1.2.13]
Cla016626	XLOC_006475	-7.0987	Down	-0.991751	Down	-1.72889	Down	0.697269	Up	XP_002276412 PREDICTED: hypothetical protein [Vitis vinifera]	GO:0009536;GO:0008150	K14488	SAUR; SAUR family protein
Cla016650	XLOC_006493	-1.36301	Down	-2.17226	Down	-0.609468	Down	1.19892	Up	XP_002263791 PREDICTED: hypothetical protein [Vitis vinifera]	GO:0016887;GO:0003674;GO:0006259;GO:0009058;GO:0051301;GO:0007049;GO:0006464;GO:0051276;GO:0008283;GO:0005634;GO:0043234;GO:0005737;GO:0003677;GO:0000003;GO:0048856;GO:0043167;GO:0004386;GO:0005694	K02209	MCM5; DNA replication licensing factor MCM5 [EC:3.6.4.12]
Cla016674	XLOC_006503	0.414342	Up	-1.81624	Down	-1.05114	Down	0.39012	Up	XP_002263443 PREDICTED: hypothetical protein [Vitis vinifera]	GO:0006950;GO:0003674;GO:0009058;GO:0006629;GO:0005975;GO:0009536;GO:0034641;GO:0044281;GO:0016757;GO:0005739	K03715	E2.4.1.46; 1,2-diacylglycerol 3-beta-galactosyltransferase [EC:2.4.1.46]
Cla016679	XLOC_006506	1.4854	Up	-0.794799	Down	-0.556342	Down	0.96089	Up	XP_002331024 Cl-channel clc-7 [Populus trichocarpa]	GO:0022857;GO:0005773;GO:0006810	K05016	CLCN7; chloride channel 7
Cla016683	XLOC_006508	2.77308	Up	1.22829	Up	-0.705178	Down	-0.623259	Down	XP_002285404 PREDICTED: hypothetical protein [Vitis vinifera]	GO:0005777;GO:0043167;GO:0005886
Cla016687	XLOC_006510	0.481164	Up	1.17567	Up	-0.625612	Down	-0.313648	Down	XP_002285365 PREDICTED: hypothetical protein [Vitis vinifera]	GO:0043226;GO:0007165;GO:0044281;GO:0034655;GO:0005576;GO:0030234;GO:0005737
Cla016689	XLOC_006511	-0.629886	Down	1.14423	Up	0.0456782	Up	-0.13157	Down	XP_002325206 predicted protein [Populus trichocarpa]		K09422	MYBP; myb proto-oncogene protein, plant
Cla016708	XLOC_006519	0.359708	Up	-1.16373	Down	0.65008	Up	-0.45818	Down	XP_002524491 conserved hypothetical protein [Ricinus communis]
Cla016726	XLOC_006524	-1.83778	Down	-4.9063	Down	-2.18322	Down	-	-	XP_002524453 serine/threonine protein kinase, putative [Ricinus communis]	GO:0006464;GO:0016301;GO:0043167;GO:0003674;GO:0000003;GO:0009790;GO:0005634;GO:0006520
XLOC_006526	XLOC_006526	0.80014	Up	-	-	-	-	-	-	Not found in the database
Cla016731	XLOC_006530	-0.472317	Down	-1.12511	Down	0.935275	Up	-0.416667	Down	XP_002309608 predicted protein [Populus trichocarpa]
Cla016738	XLOC_006533	1.93804	Up	-	-	-	-	-	-	No hits found
Cla016785	XLOC_006550	-	-	-	-	-	-	-	-	XP_002280555 PREDICTED: hypothetical protein [Vitis vinifera]	GO:0007165;GO:0034641;GO:0009058;GO:0003677;GO:0001071;GO:0005634;GO:0043234;GO:0005622	K09286	EREBP; EREBP-like factor
Cla016805	XLOC_006555	0.475419	Up	-3.92458	Down	-1.44538	Down	0.644093	Up	XP_002283391 PREDICTED: hypothetical protein [Vitis vinifera]
Cla016807	XLOC_006557	-0.977305	Down	-6.54388	Down	-	-	-	-	XP_002283385 PREDICTED: hypothetical protein [Vitis vinifera]
Cla016816	XLOC_006559	-0.675417	Down	-2.92549	Down	-0.183923	Down	-0.315589	Down	CAN81808 hypothetical protein [Vitis vinifera]
Cla016817	XLOC_006560	-0.506187	Down	-2.4715	Down	-0.589864	Down	-0.121751	Down	CAN81808 hypothetical protein [Vitis vinifera]	GO:0043167;GO:0007165;GO:0034641;GO:0009058;GO:0003674;GO:0009056;GO:0051186;GO:0007568;GO:0048856;GO:0006629;GO:0005886;GO:0005634;GO:0006950
Cla016850	XLOC_006572	-0.172984	Down	-2.77132	Down	-1.46081	Down	1.08357	Up	XP_002514070 Ran GTPase binding protein, putative [Ricinus communis]	GO:0071554;GO:0048856;GO:0005634
Cla016857	XLOC_006575	-0.922338	Down	1.83363	Up	0.61631	Up	-1.44584	Down	XP_002279848 PREDICTED: hypothetical protein [Vitis vinifera]
Cla016863	XLOC_006578	1.98153	Up	-0.24503	Down	-0.270005	Down	0.572352	Up	XP_002277991 PREDICTED: hypothetical protein [Vitis vinifera]	GO:0006790;GO:0009058;GO:0006520;GO:0006464;GO:0016301;GO:0008150;GO:0043167;GO:0034641;GO:0005886
Cla016871	XLOC_006582	0.954599	Up	-0.0282646	Down	-0.24058	Down	0.0808226	Up	XP_002270823 PREDICTED: hypothetical protein [Vitis vinifera]	GO:0003729;GO:0005829;GO:0005975;GO:0009056	K13201	TIA1; nucleolysin TIA-1/TIAR
Cla016876	XLOC_006585	5.74533	Up	-4.9781	Down	-	-	-	-	CAD80088 putative major latex protein [Momordica charantia]	GO:0005829;GO:0043167;GO:0000003;GO:0048856;GO:0008150;GO:0009536
Cla016880	XLOC_006587	-2.78725	Down	0.329736	Up	-0.699466	Down	-0.31933	Down	CAN74632 hypothetical protein [Vitis vinifera]	GO:0005575;GO:0022857;GO:0006810	K17471	SULTR3; sulfate transporter 3
Cla016899	XLOC_006597	-1.58918	Down	-0.884252	Down	-0.457997	Down	0.165821	Up	XP_002285117 PREDICTED: similar to cytokinin receptor 1 [Vitis vinifera]	GO:0016791;GO:0006950;GO:0008150;GO:0004871;GO:0048856;GO:0019899;GO:0042592;GO:0006464;GO:0007165;GO:0005783;GO:0016301;GO:0009790;GO:0003674;GO:0007568;GO:0005575;GO:0005886;GO:0006810;GO:0043234	K14489	AHK2_3_4; arabidopsis histidine kinase 2/3/4 (cytokinin receptor) [EC:2.7.13.3]
XLOC_006614	XLOC_006614	0.865758	Up	0.980758	Up	3.31962	Up	-2.86118	Down	Not found in the database
Cla016949	XLOC_006624	0.284033	Up	1.59696	Up	1.2615	Up	-1.03773	Down	XP_002865763 hypothetical protein ARALYDRAFT_331392 [Arabidopsis lyrata subsp. lyrata]		K17108	GBA2; non-lysosomal glucosylceramidase [EC:3.2.1.45]
Cla001909	XLOC_006631	-	-	-2.35222	Down	1.88429	Up	0.614834	Up	XP_002527853 short-chain dehydrogenase, putative [Ricinus communis]	GO:0044281;GO:0006629;GO:0005829;GO:0048856;GO:0008150;GO:0006950;GO:0016491;GO:0009536;GO:0006520;GO:0051186
Cla001890	XLOC_006641	-0.934782	Down	-1.06608	Down	0.543118	Up	0.214669	Up	XP_002265302 PREDICTED: hypothetical protein [Vitis vinifera]		K01868	TARS; threonyl-tRNA synthetase [EC:6.1.1.3]
Cla002067	XLOC_006655	-2.10246	Down	-	-	-	-	-	-	XP_002520279 ATP binding protein, putative [Ricinus communis]	GO:0003674;GO:0005886;GO:0006464;GO:0005576;GO:0016301;GO:0006520
Cla006511	XLOC_006670	1.42703	Up	-	-	-	-	-0.134881	Down	XP_002509536 Blue copper protein precursor, putative [Ricinus communis]
Cla006519	XLOC_006676	-0.820406	Down	-1.93062	Down	-1.78625	Down	-0.679321	Down	CAN69961 hypothetical protein [Vitis vinifera]	GO:0008150
Cla006526	XLOC_006679	-0.498321	Down	1.6456	Up	0.516128	Up	-0.439311	Down	XP_002509563 conserved hypothetical protein [Ricinus communis]
XLOC_006680	XLOC_006680	-	-	6.59705	Up	1.35135	Up	-1.51764	Down	Not found in the database
Cla006527	XLOC_006681	-	-	9.92801	Up	2.28223	Up	-0.782528	Down	XP_002265308 PREDICTED: similar to LHT1 (LYSINE HISTIDINE TRANSPORTER 1); amino acid transmembrane transporter [Vitis vinifera]	GO:0009058;GO:0006464;GO:0006810;GO:0002376;GO:0006950;GO:0008219;GO:0022857;GO:0008150;GO:0006605;GO:0061024;GO:0005737;GO:0055085;GO:0016192;GO:0005575;GO:0005886;GO:0007165
Cla006540	XLOC_006690	-0.579503	Down	-1.57982	Down	0.664407	Up	-1.93344	Down	XP_002315212 predicted protein [Populus trichocarpa]	GO:0016023
Cla006543	XLOC_006692	-3.8886	Down	-	-	-	-	-	-	CAN75757 hypothetical protein [Vitis vinifera]	GO:0005634
Cla006547	XLOC_006694	-0.995493	Down	-1.32401	Down	0.258637	Up	-0.573732	Down	XP_002524217 ATP binding protein, putative [Ricinus communis]	GO:0005794;GO:0008168;GO:0005768;GO:0005773;GO:0008150;GO:0005575
Cla006574	XLOC_006710	-1.05536	Down	-0.571743	Down	0.207955	Up	0.689162	Up	XP_002526852 conserved hypothetical protein [Ricinus communis]
Cla006595	XLOC_006717	1.12951	Up	-0.0484242	Down	-0.312359	Down	0.0189812	Up	XP_002272072 PREDICTED: hypothetical protein [Vitis vinifera]	GO:0003674;GO:0016301;GO:0043226;GO:0005622
Cla011861	XLOC_006743	-1.07257	Down	-1.87192	Down	-0.0844508	Down	-0.309289	Down	XP_002305177 predicted protein [Populus trichocarpa]	GO:0016301;GO:0005886
Cla011870	XLOC_006748	1.33062	Up	-1.12602	Down	0.0157267	Up	0.0526162	Up	XP_002516765 wall-associated kinase, putative [Ricinus communis]
Cla011919	XLOC_006774	-0.695198	Down	-1.83456	Down	0.233882	Up	0.699573	Up	XP_002316152 predicted protein [Populus trichocarpa]	GO:0000003;GO:0009790;GO:0030154;GO:0048856;GO:0005739
Cla011966	XLOC_006808	-0.0488828	Down	2.28301	Up	0.0598632	Up	-1.21793	Down	CBI18266 unnamed protein product [Vitis vinifera]	GO:0005654;GO:0043234;GO:0000003;GO:0007059;GO:0051301;GO:0006259;GO:0007049;GO:0003674;GO:0009058;GO:0006950;GO:0005694	K10896	FANCM; fanconi anemia group M protein
Cla011979	XLOC_006811	1.31837	Up	-4.2139	Down	-1.40824	Down	0.394085	Up	CAN80189 hypothetical protein [Vitis vinifera]	GO:0005737;GO:0009058;GO:0044281;GO:0006629;GO:0016491;GO:0043167;GO:0008150	K05894	OPR; 12-oxophytodienoic acid reductase [EC:1.3.1.42]
Cla011983	XLOC_006813	0.14516	Up	-4.81268	Down	-0.391035	Down	0.351095	Up	XP_002279765 PREDICTED: hypothetical protein [Vitis vinifera]	GO:0071554;GO:0005975;GO:0005575;GO:0030154;GO:0048856;GO:0005739;GO:0005794;GO:0008168;GO:0008150;GO:0019748;GO:0009058;GO:0005576	K18801	GXM; glucuronoxylan 4-O-methyltransferase [EC:2.1.1.112]
Cla004148	XLOC_006840	1.58036	Up	1.26542	Up	-1.68502	Down	-0.0799696	Down	XP_002512603 conserved hypothetical protein [Ricinus communis]	GO:0000003;GO:0009790
Cla004162	XLOC_006848	-	-	-	-	-	-	-	-	XP_002520406 sugar transporter, putative [Ricinus communis]	GO:0022857;GO:0005886;GO:0006810;GO:0055085;GO:0005575
Cla004167	XLOC_006850	-0.300905	Down	1.23178	Up	-0.301412	Down	-0.0530177	Down	XP_002522423 sur2 hydroxylase/desaturase, putative [Ricinus communis]	GO:0009058;GO:0006629;GO:0005575;GO:0044281;GO:0008150;GO:0016491;GO:0005783;GO:0043167;GO:0005794	K04713	SUR2; sphinganine C4-monooxygenase [EC:1.14.18.5]
Cla003344	XLOC_006852	0.170646	Up	-0.6194	Down	-1.53359	Down	-0.125027	Down	XP_002311593 predicted protein [Populus trichocarpa]	GO:0005575;GO:0005794;GO:0009058;GO:0044281;GO:0006629;GO:0008150;GO:0005768;GO:0005618;GO:0005773;GO:0008168;GO:0071554
XLOC_006878	XLOC_006878	-0.907898	Down	0.750518	Up	1.5221	Up	0.944832	Up	Not found in the database
Cla007864	XLOC_006919	1.17878	Up	-2.64674	Down	-0.246224	Down	-0.370087	Down	No hits found
XLOC_006922	XLOC_006922	-	-	5.68792	Up	-1.45928	Down	-1.37	Down	Not found in the database
Cla005767	XLOC_006944	-0.255017	Down	1.04081	Up	-0.201609	Down	-0.65275	Down	XP_002530374 conserved hypothetical protein [Ricinus communis]	GO:0006810;GO:0005575;GO:0009536
Cla005769	XLOC_006946	3.5415	Up	-0.782772	Down	-0.173114	Down	-2.0556	Down	XP_002265395 PREDICTED: hypothetical protein [Vitis vinifera]	GO:0008219;GO:0005886;GO:0006950;GO:0042592;GO:0008289;GO:0043167
Cla005772	XLOC_006948	-2.61594	Down	-3.2135	Down	0.811997	Up	-0.161975	Down	XP_002331399 predicted protein [Populus trichocarpa]	GO:0006790;GO:0009058;GO:0006520;GO:0006464;GO:0016301;GO:0005575;GO:0008150;GO:0043167;GO:0034641;GO:0005886
Cla005776	XLOC_006950	-0.199083	Down	-2.54475	Down	0.453781	Up	0.193206	Up	ACJ38665 cellulose synthase [Betula luminifera]	GO:0071554;GO:0005975;GO:0005575;GO:0006464;GO:0043167;GO:0009058;GO:0000003;GO:0048856;GO:0016757;GO:0003674;GO:0009536;GO:0005886;GO:0034641;GO:0044281	K10999	CESA; cellulose synthase A [EC:2.4.1.12]
Cla005777	XLOC_006951	2.78006	Up	1.13836	Up	0.148589	Up	1.04525	Up	XP_002332067 predicted protein [Populus trichocarpa]	GO:0043167	K03283	HSPA1_8; heat shock 70kDa protein 1/8
Cla022752	XLOC_006965	-	-	-	-	-	-	0.96428	Up	ACU16663 unknown [Glycine max]
Cla022767	XLOC_006976	-1.90141	Down	-2.47211	Down	0.250413	Up	-2.08354	Down	ACU20892 unknown [Glycine max]	GO:0034641;GO:0009058;GO:0003674
Cla022800	XLOC_006992	0.240359	Up	-2.18676	Down	0.741346	Up	0.00157942	Up	XP_002266689 PREDICTED: hypothetical protein [Vitis vinifera]	GO:0034641
Cla022807	XLOC_006994	1.10442	Up	0.882666	Up	0.318083	Up	-0.0481493	Down	ACU15317 unknown [Glycine max]
Cla022816	XLOC_006999	0.546384	Up	2.63841	Up	-0.15581	Down	-0.402783	Down	XP_002270335 PREDICTED: hypothetical protein [Vitis vinifera]	GO:0048856;GO:0000003;GO:0008150;GO:0005634;GO:0043234;GO:0030154;GO:0003674;GO:0006464;GO:0051276;GO:0006950;GO:0005575;GO:0042393;GO:0009058
Cla022827	XLOC_007004	1.32298	Up	-0.767774	Down	-0.0870928	Down	-0.847666	Down	XP_002266859 PREDICTED: hypothetical protein [Vitis vinifera]
Cla022845	XLOC_007010	-1.63064	Down	0.821028	Up	-0.400483	Down	-0.611229	Down	XP_002532409 Xylose isomerase, putative [Ricinus communis]	GO:0034641;GO:0005975;GO:0009056;GO:0044281;GO:0051186;GO:0043167;GO:0016853;GO:0005773;GO:0005783;GO:0005794	K01805	xylA; xylose isomerase [EC:5.3.1.5]
Cla022866	XLOC_007020	-0.01643	Down	-0.694216	Down	-3.84232	Down	-0.369607	Down	BAD33614 putative MtN21 [Oryza sativa Japonica Group]	GO:0005575
Cla022876	XLOC_007026	-0.0886394	Down	-2.79481	Down	0.84711	Up	0.440693	Up	XP_002267653 PREDICTED: hypothetical protein [Vitis vinifera]	GO:0008150;GO:0048856
Cla022877	XLOC_007027	0.111636	Up	-2.13849	Down	-1.26685	Down	0.0824653	Up	XP_002269378 PREDICTED: hypothetical protein [Vitis vinifera]	GO:0008233	K01354	ptrB; oligopeptidase B [EC:3.4.21.83]
Cla022899	XLOC_007037	-0.0701279	Down	-1.94113	Down	1.18748	Up	-0.129281	Down	XP_002272111 PREDICTED: hypothetical protein [Vitis vinifera]	GO:0004518;GO:0009536;GO:0034641;GO:0005739
Cla022909	XLOC_007039	-0.147824	Down	1.52074	Up	-0.273094	Down	-0.335378	Down	XP_002267841 PREDICTED: similar to cysteine proteinase inhibitor [Vitis vinifera]	GO:0030234;GO:0051604;GO:0006950;GO:0005576
Cla022923	XLOC_007048	-1.82123	Down	-0.40311	Down	-0.160132	Down	0.557627	Up	XP_002515188 10-deacetylbaccatin III 10-O-acetyltransferase, putative [Ricinus communis]	GO:0003674
Cla022926	XLOC_007050	2.88822	Up	-1.90967	Down	0.348416	Up	-0.909322	Down	XP_002520602 conserved hypothetical protein [Ricinus communis]
Cla022927	XLOC_007051	1.20504	Up	-0.273883	Down	-0.202928	Down	-0.65856	Down	CBI29701 unnamed protein product [Vitis vinifera]	GO:0005840;GO:0003735;GO:0006412;GO:0042254	K02925	RP-L3e; large subunit ribosomal protein L3e
Cla022935	XLOC_007057	-0.389325	Down	-1.21353	Down	0.428018	Up	0.293519	Up	CBI29725 unnamed protein product [Vitis vinifera]	GO:0021700;GO:0030154;GO:0048856;GO:0040007;GO:0034641;GO:0009058;GO:0006520;GO:0016757;GO:0005975;GO:0043167;GO:0009056;GO:0009536;GO:0006790	K00765	hisG; ATP phosphoribosyltransferase [EC:2.4.2.17]
Cla022948	XLOC_007061	-0.0576858	Down	-1.42303	Down	0.375887	Up	0.0223147	Up	CBI24699 unnamed protein product [Vitis vinifera]	GO:0005575;GO:0005634;GO:0009536;GO:0006810
Cla022966	XLOC_007069	-1.75727	Down	0.687188	Up	-0.530089	Down	1.26901	Up	XP_002297837 predicted protein [Populus trichocarpa]	GO:0005773
Cla022967	XLOC_007070	-0.672303	Down	-1.50392	Down	-0.12897	Down	-0.565921	Down	CAN70074 hypothetical protein [Vitis vinifera]	GO:0000003;GO:0048856;GO:0048646;GO:0040007;GO:0009058;GO:0019748;GO:0003674;GO:0016491;GO:0008283;GO:0005575;GO:0005783
Cla022972	XLOC_007073	0.458002	Up	1.93008	Up	-0.943096	Down	-0.175334	Down	CAJ43712 caffeoyl-CoA O-methyltransferase [Plantago major]	GO:0008168;GO:0043167;GO:0009058;GO:0043473;GO:0019748;GO:0005829
XLOC_007076	XLOC_007076	0.898374	Up	-4.35035	Down	0.619697	Up	-	-	Not found in the database
Cla022989	XLOC_007081	0.494204	Up	0.82652	Up	0.0399214	Up	-0.203788	Down	XP_002514991 conserved hypothetical protein [Ricinus communis]	GO:0006259;GO:0003674;GO:0003677;GO:0009058;GO:0008150;GO:0043167;GO:0004386;GO:0016887;GO:0005575;GO:0005694	K09775	uncharacterized protein
Cla022993	XLOC_007082	0.477365	Up	3.02172	Up	-0.964618	Down	-0.704821	Down	XP_002283043 PREDICTED: hypothetical protein [Vitis vinifera]	GO:0005739;GO:0016301;GO:0004871;GO:0007165;GO:0006520;GO:0008150	K08869	ADCK; aarF domain-containing kinase
Cla022997	XLOC_007084	2.42628	Up	-8.7241	Down	-	-	-	-	XP_002284269 PREDICTED: hypothetical protein [Vitis vinifera]	GO:0003674;GO:0005768;GO:0006950;GO:0005794;GO:0008150
Cla023008	XLOC_007087	0.190122	Up	1.35889	Up	-1.25294	Down	0.15526	Up	XP_002516566 aspartate aminotransferase, putative [Ricinus communis]	GO:0003674;GO:0008150;GO:0006950;GO:0009056;GO:0044281;GO:0006629;GO:0005575;GO:0009058;GO:0019748;GO:0006461;GO:0009536;GO:0021700;GO:0030154;GO:0048856;GO:0040007;GO:0005777;GO:0005829;GO:0043167;GO:0007568;GO:0005739;GO:0034641;GO:0006520;GO:0006790	K14454	GOT1; aspartate aminotransferase, cytoplasmic [EC:2.6.1.1]
Cla023009	XLOC_007088	-0.0766969	Down	2.66255	Up	0.408196	Up	0.504973	Up	XP_002513920 conserved hypothetical protein [Ricinus communis]
Cla023013	XLOC_007089	-0.000555347	Down	1.37455	Up	-0.542497	Down	-0.167503	Down	ABD63905 14-3-3-like protein [Gossypium hirsutum]	GO:0003674	K06630	YWHAE; 14-3-3 protein epsilon
Cla023015	XLOC_007091	-1.2923	Down	-2.00236	Down	-0.121954	Down	1.23697	Up	CAN62585 hypothetical protein [Vitis vinifera]
Cla023016	XLOC_007092	0.355866	Up	-1.62254	Down	-1.38331	Down	0.214593	Up	XP_002285784 PREDICTED: hypothetical protein [Vitis vinifera]
Cla023018	XLOC_007093	0.0751469	Up	-3.72016	Down	-1.78032	Down	4.87303	Up	XP_002302305 predicted protein [Populus trichocarpa]	GO:0016757;GO:0009058;GO:0006629
Cla023027	XLOC_007097	3.40868	Up	2.42328	Up	0.320452	Up	-0.178339	Down	CBI19199 unnamed protein product [Vitis vinifera]	GO:0005794;GO:0005768
Cla023031	XLOC_007100	1.22888	Up	-3.01786	Down	-1.19212	Down	0.811211	Up	CAN83612 hypothetical protein [Vitis vinifera]
Cla023032	XLOC_007101	-1.16975	Down	-3.41857	Down	1.35185	Up	-0.532646	Down	EFJ06610 hypothetical protein SELMODRAFT_430565 [Selaginella moellendorffii]	GO:0016757;GO:0043167;GO:0009058;GO:0006399;GO:0044281	K00773	tgt; queuine tRNA-ribosyltransferase [EC:2.4.2.29]
Cla023035	XLOC_007103	-0.644659	Down	-1.86839	Down	0.418723	Up	-0.424133	Down	XP_002285736 PREDICTED: hypothetical protein [Vitis vinifera]
Cla023049	XLOC_007112	-0.532958	Down	-3.33916	Down	-0.127578	Down	1.01697	Up	XP_002320332 predicted protein [Populus trichocarpa]		K01051	E3.1.1.11; pectinesterase [EC:3.1.1.11]
Cla023071	XLOC_007123	0.708858	Up	-3.82004	Down	-	-	-	-	XP_002527357 lyase, putative [Ricinus communis]		K18195	RGL4; rhamnogalacturonan endolyase [EC:4.2.2.23]
Cla023076	XLOC_007127	-3.09948	Down	-3.49326	Down	-0.396026	Down	-0.910725	Down	XP_002307325 predicted protein [Populus trichocarpa]	GO:0034641;GO:0009058;GO:0048856;GO:0061024;GO:0000003;GO:0007049;GO:0008150;GO:0003674;GO:0008134;GO:0005634;GO:0071554;GO:0043234;GO:0005622
Cla023095	XLOC_007136	-0.994787	Down	-0.13241	Down	0.183347	Up	-0.0882069	Down	XP_002283560 PREDICTED: hypothetical protein [Vitis vinifera]	GO:0006412;GO:0008150;GO:0009536;GO:0016874;GO:0003674
Cla023097	XLOC_007137	-0.272238	Down	-1.83602	Down	0.504373	Up	-0.394028	Down	XP_002324750 predicted protein [Populus trichocarpa]	GO:0008150;GO:0003674;GO:0051276;GO:0005634	K17613	CABIN1; calcineurin-binding protein cabin-1
Cla023107	XLOC_007142	2.42603	Up	-1.62766	Down	-1.02626	Down	-1.47467	Down	XP_002283717 PREDICTED: hypothetical protein [Vitis vinifera]	GO:0009790;GO:0006950;GO:0008150;GO:0000003;GO:0048856;GO:0007155;GO:0071554;GO:0030154;GO:0007010;GO:0006461;GO:0051276;GO:0040007;GO:0051301;GO:0034641;GO:0009058;GO:0000902;GO:0008283;GO:0003677;GO:0021700;GO:0008289;GO:0001071;GO:0007059;GO:0007049;GO:0005634;GO:0043234;GO:0005622	K09338	HD-ZIP; homeobox-leucine zipper protein
Cla023121	XLOC_007150	1.33978	Up	0.0632559	Up	0.260852	Up	1.00492	Up	XP_002284083 PREDICTED: hypothetical protein [Vitis vinifera]	GO:0005829;GO:0016023;GO:0007034;GO:0005768;GO:0003674;GO:0005575
Cla023131	XLOC_007157	-0.682554	Down	-3.26097	Down	-3.6883	Down	-0.320519	Down	XP_002306588 predicted protein [Populus trichocarpa]
Cla023149	XLOC_007164	-0.0515929	Down	-1.32796	Down	-0.383566	Down	-0.42486	Down	XP_002284379 PREDICTED: hypothetical protein [Vitis vinifera]	GO:0008092;GO:0005886;GO:0016301;GO:0043167;GO:0005634	K00889	PIP5K; 1-phosphatidylinositol-4-phosphate 5-kinase [EC:2.7.1.68]
Cla023158	XLOC_007170	7.41664	Up	-0.768231	Down	0.943384	Up	0.40704	Up	XP_002284446 PREDICTED: hypothetical protein [Vitis vinifera]	GO:0034641;GO:0009058;GO:0008150;GO:0003677;GO:0006950;GO:0001071;GO:0005634;GO:0043234;GO:0005622
Cla023186	XLOC_007184	-0.328106	Down	-2.83025	Down	0.576622	Up	0.80987	Up	XP_002520332 pentatricopeptide repeat-containing protein, putative [Ricinus communis]	GO:0000003;GO:0048856;GO:0008150;GO:0005739
Cla023205	XLOC_007195	-1.96725	Down	-1.0677	Down	-0.385631	Down	0.0139221	Up	XP_002519940 hypothetical protein RCOM_0867850 [Ricinus communis]
Cla023214	XLOC_007197	1.55275	Up	-1.20107	Down	0.147464	Up	-0.573479	Down	XP_002519895 BRASSINOSTEROID INSENSITIVE 1-associated receptor kinase 1 precursor, putative [Ricinus communis]	GO:0005975;GO:0040007;GO:0071554;GO:0043473;GO:0021700;GO:0030154;GO:0048856;GO:0006464;GO:0007165;GO:0008150;GO:0016301;GO:0009058;GO:0005575;GO:0006790;GO:0019748;GO:0009056;GO:0000902;GO:0005886;GO:0043167;GO:0006520
Cla023221	XLOC_007200	-0.409032	Down	-2.77974	Down	-0.766772	Down	0.704076	Up	NP_175998 unknown protein [Arabidopsis thaliana]
XLOC_007204	XLOC_007204	0.688434	Up	-4.73046	Down	-3.95288	Down	0.948604	Up	Not found in the database	GO:0005575
Cla023238	XLOC_007208	-1.59387	Down	1.48964	Up	-0.721899	Down	-0.331105	Down	BAH10638 4-hydroxyphenylpyruvate dioxygenase [Hevea brasiliensis]	GO:0005737;GO:0043167;GO:0006520;GO:0009056;GO:0016491;GO:0008150	K00457	HPD; 4-hydroxyphenylpyruvate dioxygenase [EC:1.13.11.27]
Cla023249	XLOC_007212	1.74497	Up	0.344844	Up	-0.0708384	Down	-0.535223	Down	XP_002514581 o-linked n-acetylglucosamine transferase, ogt, putative [Ricinus communis]
Cla023262	XLOC_007216	-0.332048	Down	1.01248	Up	-0.174596	Down	-0.211093	Down	No hits found
Cla023263	XLOC_007217	0.324851	Up	2.88269	Up	-0.336973	Down	3.9928	Up	XP_002266304 PREDICTED: hypothetical protein [Vitis vinifera]	GO:0016757;GO:0008150;GO:0043226;GO:0005622
Cla023270	XLOC_007219	-1.77916	Down	-0.583045	Down	-1.34759	Down	1.63883	Up	XP_002263888 PREDICTED: hypothetical protein isoform 2 [Vitis vinifera]	GO:0003674
Cla023301	XLOC_007232	-0.846828	Down	-2.1974	Down	-0.758683	Down	0.391711	Up	XP_002283700 PREDICTED: hypothetical protein [Vitis vinifera]	GO:0034641;GO:0009058;GO:0003674;GO:0005654;GO:0043234;GO:0006464;GO:0051276	K11380	NTO1; NuA3 HAT complex component NTO1
Cla023321	XLOC_007244	3.30588	Up	-1.57655	Down	-0.105644	Down	-0.598591	Down	XP_002316851 predicted protein [Populus trichocarpa]
Cla023322	XLOC_007245	1.3618	Up	4.37233	Up	-0.306159	Down	-1.19136	Down	XP_002316850 Sec61 transport protein [Populus trichocarpa]	GO:0005575;GO:0006810;GO:0005783	K10956	SEC61A; protein transport protein SEC61 subunit alpha
Cla023344	XLOC_007258	-3.34273	Down	-0.135973	Down	-0.610305	Down	0.786537	Up	CBI20221 unnamed protein product [Vitis vinifera]
Cla023348	XLOC_007259	-1.46157	Down	-3.02946	Down	-0.864548	Down	1.67531	Up	CBI20226 unnamed protein product [Vitis vinifera]
Cla023350	XLOC_007260	-1.28202	Down	-0.0851747	Down	0.426511	Up	-0.022164	Down	CBI20233 unnamed protein product [Vitis vinifera]	GO:0007165;GO:0006810;GO:0043167;GO:0005886
Cla023356	XLOC_007265	-4.54443	Down	0.18215	Up	-1.90835	Down	1.93176	Up	ADC45389 aromatic amino acid transaminase [Cucumis melo]	GO:0034641;GO:0005975;GO:0009056;GO:0044281;GO:0051186;GO:0005575;GO:0009058;GO:0006629;GO:0006520;GO:0006950;GO:0006790;GO:0048856;GO:0005737;GO:0016829;GO:0043167;GO:0019748;GO:0040007;GO:0003674	K00815	TAT; tyrosine aminotransferase [EC:2.6.1.5]
Cla023371	XLOC_007271	-1.37028	Down	-	-	-	-	-	-	XP_002329124 predicted protein [Populus trichocarpa]
Cla023379	XLOC_007275	1.72065	Up	-0.11585	Down	0.00535003	Up	0.878982	Up	ACJ85125 unknown [Medicago truncatula]	GO:0008150
Cla023396	XLOC_007281	3.08558	Up	-0.129485	Down	-1.58994	Down	0.147621	Up	XP_002528574 conserved hypothetical protein [Ricinus communis]
Cla023402	XLOC_007284	1.04904	Up	1.61143	Up	-0.414906	Down	-0.341112	Down	ACU13437 unknown [Glycine max]
Cla023403	XLOC_007285	-2.20353	Down	0.383762	Up	-0.149912	Down	-0.775393	Down	CAN69737 hypothetical protein [Vitis vinifera]
Cla023404	XLOC_007286	-1.69235	Down	0.424294	Up	-0.12458	Down	-0.0831198	Down	XP_002329151 predicted protein [Populus trichocarpa]	GO:0016023;GO:0016798
Cla023424	XLOC_007298	1.69377	Up	-0.67649	Down	0.629835	Up	-0.395051	Down	XP_002521429 conserved hypothetical protein [Ricinus communis]
Cla023431	XLOC_007301	0.144628	Up	1.20683	Up	-0.500655	Down	0.100515	Up	XP_002330387 predicted protein [Populus trichocarpa]	GO:0006605;GO:0007034;GO:0008150;GO:0006950;GO:0009058;GO:0006464;GO:0005198;GO:0005634;GO:0005886
Cla023440	XLOC_007305	-0.789046	Down	-2.36491	Down	-0.697881	Down	0.288325	Up	XP_002307782 predicted protein [Populus trichocarpa]	GO:0005794;GO:0005768
Cla023441	XLOC_007306	0.542729	Up	0.975897	Up	0.210247	Up	-0.642845	Down	XP_002270022 PREDICTED: similar to adenosine monophosphate binding protein 1 AMPBP1 [Vitis vinifera]	GO:0044281;GO:0006629;GO:0005777;GO:0005739;GO:0016874;GO:0034641;GO:0009056;GO:0051186;GO:0009058;GO:0007165;GO:0043167
Cla023450	XLOC_007311	1.2187	Up	0.282663	Up	1.58216	Up	-0.289605	Down	CBI40718 unnamed protein product [Vitis vinifera]	GO:0008150;GO:0043226;GO:0005622;GO:0005575;GO:0006810;GO:0005623;GO:0005737	K12385	NPC1; Niemann-Pick C1 protein
Cla023460	XLOC_007316	0.188864	Up	-1.69154	Down	0.61483	Up	0.382563	Up	XP_002273059 PREDICTED: hypothetical protein [Vitis vinifera]
Cla023484	XLOC_007326	3.25878	Up	0.0834128	Up	-0.801668	Down	0.117956	Up	XP_002510740 conserved hypothetical protein [Ricinus communis]	GO:0007165;GO:0008150;GO:0043226;GO:0005622;GO:0009058;GO:0006950;GO:0005575;GO:0002376
Cla016414	XLOC_007329	2.88831	Up	-	-	-	-	-	-	XP_002268948 PREDICTED: hypothetical protein [Vitis vinifera]
Cla016421	XLOC_007332	-4.47027	Down	-	-	-	-	-	-	ACK43222 expansin 2 [Ziziphus jujuba]	GO:0071554;GO:0040007;GO:0005618;GO:0000902;GO:0005576;GO:0005575;GO:0048646;GO:0005198
Cla016429	XLOC_007336	-0.220598	Down	1.51846	Up	-0.426418	Down	-0.35526	Down	XP_002520886 hypothetical protein RCOM_0690150 [Ricinus communis]
Cla016434	XLOC_007340	0.219491	Up	1.15587	Up	-1.56185	Down	1.40572	Up	XP_002329237 predicted protein [Populus trichocarpa]
Cla016444	XLOC_007345	5.63675	Up	-5.93685	Down	0.661152	Up	3.38354	Up	XP_002516723 cytochrome P450, putative [Ricinus communis]	GO:0005575;GO:0016491;GO:0043167;GO:0003674;GO:0034641;GO:0009058;GO:0008150	K10717	CYP735A; cytokinin trans-hydroxylase
Cla016468	XLOC_007356	-1.33986	Down	2.43424	Up	2.48607	Up	0.2469	Up	XP_002305969 hypothetical protein POPTRDRAFT_1076074 [Populus trichocarpa]	GO:0009536
Cla016470	XLOC_007358	1.11317	Up	0.492345	Up	-0.191777	Down	-0.405178	Down	CBI16881 unnamed protein product [Vitis vinifera]	GO:0034641;GO:0006520;GO:0009058;GO:0016829	K06001	trpB; tryptophan synthase beta chain [EC:4.2.1.20]
Cla016471	XLOC_007359	-2.29472	Down	0.535972	Up	-0.998361	Down	0.23086	Up	CBI16881 unnamed protein product [Vitis vinifera]	GO:0034641;GO:0006520;GO:0009058;GO:0016829	K06001	trpB; tryptophan synthase beta chain [EC:4.2.1.20]
Cla016474	XLOC_007362	-2.53921	Down	0.132457	Up	-0.761608	Down	0.37659	Up	AAR86686 proline dehydrogenase [Glycine max]	GO:0006950;GO:0008150;GO:0007165;GO:0016491;GO:0002376;GO:0008219;GO:0009056;GO:0019748;GO:0006605;GO:0061024;GO:0009058;GO:0006520;GO:0044281;GO:0005739	K00318	PRODH; proline dehydrogenase [EC:1.5.-.-]
Cla016480	XLOC_007365	-0.786626	Down	-1.65043	Down	0.489225	Up	-0.273625	Down	XP_002279064 PREDICTED: hypothetical protein [Vitis vinifera]	GO:0005575;GO:0043167;GO:0009536;GO:0051301;GO:0008233;GO:0008150;GO:0016887;GO:0005886
Cla016510	XLOC_007379	-0.128546	Down	-1.82644	Down	-1.59099	Down	0.305553	Up	CBI21198 unnamed protein product [Vitis vinifera]	GO:0048856;GO:0003674;GO:0000003;GO:0016301;GO:0008150;GO:0006950;GO:0006464;GO:0005975;GO:0009056;GO:0005618;GO:0040007;GO:0006810;GO:0007165;GO:0005575;GO:0005886
Cla016511	XLOC_007380	-2.68942	Down	-1.11136	Down	-3.30993	Down	2.82369	Up	No hits found
Cla016512	XLOC_007381	-1.68991	Down	-1.3674	Down	-2.78013	Down	0.965757	Up	No hits found
Cla016515	XLOC_007384	1.57002	Up	0.240036	Up	0.336462	Up	0.123031	Up	XP_002305386 predicted protein [Populus trichocarpa]	GO:0003674;GO:0009536
Cla016524	XLOC_007390	7.64895	Up	-6.43165	Down	-0.224401	Down	-2.61847	Down	XP_002276804 PREDICTED: hypothetical protein [Vitis vinifera]	GO:0008150;GO:0016757
Cla016552	XLOC_007400	-0.26409	Down	-1.22279	Down	-0.928874	Down	3.33302	Up	XP_002519076 Dehydration-responsive protein RD22 precursor, putative [Ricinus communis]	GO:0000003;GO:0048856;GO:0005773;GO:0005576
Cla016555	XLOC_007401	2.16843	Up	0.264682	Up	-0.468002	Down	-1.26924	Down	ABK95331 unknown [Populus trichocarpa]	GO:0005576;GO:0016798;GO:0005975
Cla016573	XLOC_007412	-1.24705	Down	2.33939	Up	-0.0274758	Down	-1.04832	Down	XP_002512924 AMP-activated protein kinase, gamma regulatory subunit, putative [Ricinus communis]
Cla016590	XLOC_007419	0.849642	Up	1.25529	Up	-0.195622	Down	-0.111553	Down	XP_002512955 bel1 homeotic protein, putative [Ricinus communis]	GO:0003677
Cla016598	XLOC_007422	-0.109834	Down	-1.41258	Down	0.119508	Up	-0.475848	Down	XP_002265593 PREDICTED: hypothetical protein [Vitis vinifera]		K11498	CENPE; centromeric protein E
XLOC_007431	XLOC_007431	-4.6126	Down	-0.0398204	Down	-2.57479	Down	-	-	Not found in the database
Cla016617	XLOC_007432	-2.16622	Down	-4.29731	Down	-2.45191	Down	1.36993	Up	XP_002270504 PREDICTED: hypothetical protein [Vitis vinifera]		K14488	SAUR; SAUR family protein
Cla016646	XLOC_007442	1.50875	Up	0.277477	Up	-0.331897	Down	0.473125	Up	No hits found
Cla016698	XLOC_007468	2.19559	Up	0.201713	Up	-0.752901	Down	-0.129467	Down	AAY25165 beta-1,3-glucanase 1 [Ziziphus jujuba]	GO:0016798;GO:0005886;GO:0005975
Cla016702	XLOC_007471	-1.19616	Down	0.583853	Up	0.052742	Up	0.151551	Up	XP_002308982 ein3-binding f-box protein 4 [Populus trichocarpa]	GO:0009056;GO:0008150;GO:0043234;GO:0005622;GO:0003674;GO:0007165;GO:0005634;GO:0006464	K14515	EBF1_2; EIN3-binding F-box protein
XLOC_007472	XLOC_007472	-1.04444	Down	0.171645	Up	0.0624158	Up	-0.0605362	Down	Not found in the database
Cla016703	XLOC_007473	-2.69808	Down	-1.47875	Down	2.66054	Up	-0.796308	Down	No hits found
Cla016735	XLOC_007487	-1.02101	Down	-3.37424	Down	1.13517	Up	1.30001	Up	No hits found
Cla016744	XLOC_007491	-0.307786	Down	-2.14374	Down	-1.97363	Down	0.107922	Up	ACZ98536 protein kinase [Malus x domestica]	GO:0009058;GO:0044281;GO:0006629;GO:0005618;GO:0071554;GO:0048856;GO:0040007;GO:0008150;GO:0007165;GO:0007010;GO:0006790;GO:0051186;GO:0005975;GO:0006464;GO:0016301;GO:0005575;GO:0006810;GO:0009056;GO:0005886;GO:0043167;GO:0006520
Cla016745	XLOC_007492	1.21882	Up	-2.06089	Down	-1.21065	Down	-0.398777	Down	ACZ98533 putative ABC transporter [Malus x domestica]	GO:0016887;GO:0022857;GO:0005886;GO:0055085;GO:0043167;GO:0048856;GO:0005575;GO:0008150
Cla016746	XLOC_007494	0.302096	Up	-1.66746	Down	-0.387522	Down	0.105998	Up	XP_002515563 protein phosphatase 2a, regulatory subunit, putative [Ricinus communis]	GO:0030234;GO:0043234;GO:0005622;GO:0007165;GO:0005634;GO:0005829	K11584	PPP2R5; serine/threonine-protein phosphatase 2A regulatory subunit B'
Cla016747	XLOC_007495	-0.432433	Down	1.16372	Up	-0.0671167	Down	-0.35104	Down	ABU96744 chloroplast acyl-ACP thioesterase [Jatropha curcas]	GO:0009058;GO:0044281;GO:0006629;GO:0003674;GO:0016746;GO:0009536;GO:0006810;GO:0005829;GO:0043234	K10781	FATB; fatty acyl-ACP thioesterase B [EC:3.1.2.14 3.1.2.21]
Cla016748	XLOC_007496	0.795858	Up	-3.38032	Down	-0.490684	Down	0.0772798	Up	XP_002515573 Glucan endo-1,3-beta-glucosidase precursor, putative [Ricinus communis]
Cla016751	XLOC_007499	0.035909	Up	1.02948	Up	-0.382199	Down	-0.857875	Down	ABK96659 unknown [Populus trichocarpa x Populus deltoides]	GO:0009056;GO:0044281;GO:0006629;GO:0005575;GO:0003674;GO:0005739;GO:0006520	K05605	HIBCH; 3-hydroxyisobutyryl-CoA hydrolase [EC:3.1.2.4]
Cla016752	XLOC_007500	0.463836	Up	-1.21935	Down	-0.54931	Down	-0.476935	Down	XP_002515582 conserved hypothetical protein [Ricinus communis]	GO:0048856;GO:0005634;GO:0043234;GO:0000003;GO:0008150;GO:0006950;GO:0006464;GO:0051276;GO:0003674;GO:0034641;GO:0009058;GO:0005654
Cla016754	XLOC_007501	-0.841338	Down	-2.85005	Down	-0.667445	Down	0.0252576	Up	ACU17946 unknown [Glycine max]
Cla016792	XLOC_007522	0.18168	Up	-1.84254	Down	-0.191951	Down	0.419749	Up	CBI28008 unnamed protein product [Vitis vinifera]	GO:0008150
Cla016808	XLOC_007532	-1.5917	Down	-3.19862	Down	-3.3335	Down	0.72726	Up	XP_002308303 predicted protein [Populus trichocarpa]	GO:0005575;GO:0005618
Cla016814	XLOC_007537	-3.05503	Down	-1.55921	Down	-2.826	Down	-0.369622	Down	ACJ84274 unknown [Medicago truncatula]	GO:0008150;GO:0016491;GO:0005975;GO:0009056;GO:0044281;GO:0009058;GO:0048646;GO:0005737;GO:0043167	K00469	MIOX; inositol oxygenase [EC:1.13.99.1]
Cla016832	XLOC_007548	-3.35919	Down	-3.02587	Down	-	-	-	-	No hits found
Cla016839	XLOC_007550	-0.0638997	Down	1.01066	Up	0.0357653	Up	-0.0445704	Down	XP_002279345 PREDICTED: hypothetical protein [Vitis vinifera]		K11155	DGAT1; diacylglycerol O-acyltransferase 1 [EC:2.3.1.20 2.3.1.75 2.3.1.76]
Cla016848	XLOC_007556	-0.646901	Down	-1.1252	Down	-0.391908	Down	0.81532	Up	CAN62945 hypothetical protein [Vitis vinifera]	GO:0051276;GO:0042393;GO:0043167;GO:0034641;GO:0009058;GO:0003677;GO:0005634
Cla016853	XLOC_007558	2.16131	Up	1.32252	Up	-0.554867	Down	0.0752229	Up	XP_002516122 Spermidine synthase, putative [Ricinus communis]	GO:0040007;GO:0021700;GO:0030154;GO:0048856;GO:0009058;GO:0005975;GO:0000902;GO:0016765;GO:0071554;GO:0006810;GO:0008150;GO:0043473;GO:0034641;GO:0005737;GO:0005634;GO:0006520	K18787	ACL5; thermospermine synthase [EC:2.5.1.79]
Cla016861	XLOC_007564	2.65131	Up	-1.53378	Down	-0.697194	Down	0.52193	Up	XP_002279041 PREDICTED: hypothetical protein [Vitis vinifera]	GO:0005794;GO:0005768
Cla016865	XLOC_007565	0.920751	Up	-1.6246	Down	1.93216	Up	0.452089	Up	ACU19287 unknown [Glycine max]	GO:0005886;GO:0005634;GO:0008150
Cla016867	XLOC_007566	-0.000373544	Down	-0.98114	Down	0.235973	Up	0.0988958	Up	XP_002530733 DNA helicase, putative [Ricinus communis]	GO:0042592;GO:0051276;GO:0006259;GO:0000003;GO:0034655;GO:0006950;GO:0007049;GO:0007059;GO:0051301;GO:0003674;GO:0009058;GO:0007568;GO:0005730;GO:0043167;GO:0043234;GO:0005694;GO:0007067;GO:0004386;GO:0016887;GO:0030154;GO:0005622	K10901	BLM; bloom syndrome protein [EC:3.6.4.12]
Cla016886	XLOC_007575	-0.552919	Down	-2.70723	Down	2.13419	Up	-0.829741	Down	NP_851268 XRCC2 [Arabidopsis thaliana]		K10879	XRCC2; DNA-repair protein XRCC2
Cla016948	XLOC_007603	0.114729	Up	1.22607	Up	0.42295	Up	-0.403175	Down	ABK96056 unknown [Populus trichocarpa]	GO:0005737;GO:0044281;GO:0034641;GO:0009058;GO:0005975;GO:0016853	K17497	PMM; phosphomannomutase [EC:5.4.2.8]
Cla001916	XLOC_007606	-0.567425	Down	-2.17765	Down	-1.74111	Down	0.338991	Up	XP_002267200 PREDICTED: hypothetical protein [Vitis vinifera]	GO:0003674;GO:0009058;GO:0006259;GO:0006464;GO:0051276;GO:0008168;GO:0000003;GO:0048856;GO:0008283;GO:0051301;GO:0009790;GO:0007049;GO:0034641;GO:0008150;GO:0005634	K00558	DNMT1; DNA (cytosine-5)-methyltransferase 1 [EC:2.1.1.37]
Cla001891	XLOC_007616	-1.23644	Down	-2.1374	Down	0.812055	Up	0.467038	Up	XP_002274778 PREDICTED: hypothetical protein [Vitis vinifera]	GO:0003674;GO:0005634;GO:0042254;GO:0034641;GO:0043226;GO:0005622	K14843	PES1; pescadillo
Cla001877	XLOC_007624	0.454431	Up	-4.45174	Down	-1.54388	Down	-	-	XP_002277540 PREDICTED: hypothetical protein [Vitis vinifera]	GO:0005575;GO:0016491	K13447	RBOH; respiratory burst oxidase [EC:1.6.3.- 1.11.1.-]
XLOC_007628	XLOC_007628	3.85032	Up	1.32791	Up	0.320583	Up	-0.780241	Down	Not found in the database
XLOC_007629	XLOC_007629	0.31013	Up	5.94575	Up	1.03976	Up	-0.76555	Down	Not found in the database
XLOC_007635	XLOC_007635	-	-	-	-	-0.846984	Down	-	-	Not found in the database
XLOC_007646	XLOC_007646	-0.481011	Down	-0.797841	Down	-0.432313	Down	1.66391	Up	Not found in the database
XLOC_007648	XLOC_007648	0.113264	Up	-2.45539	Down	-0.712554	Down	-3.1566	Down	Not found in the database
XLOC_007650	XLOC_007650	-	-	-	-	-	-	-	-	Not found in the database
XLOC_007651	XLOC_007651	-	-	-	-	-	-	-	-	Not found in the database
XLOC_007657	XLOC_007657	-	-	3.66554	Up	-1.99081	Down	2.34388	Up	Not found in the database
XLOC_007665	XLOC_007665	-	-	5.8275	Up	-0.617856	Down	0.035093	Up	Not found in the database
XLOC_007671	XLOC_007671	-3.17092	Down	5.05702	Up	1.0216	Up	-0.0942726	Down	Not found in the database
XLOC_007679	XLOC_007679	-1.32834	Down	-2.30485	Down	1.62422	Up	-1.14613	Down	Not found in the database
XLOC_007688	XLOC_007688	-0.362266	Down	-	-	-	-	-	-	Not found in the database
XLOC_007689	XLOC_007689	1.52891	Up	-3.46313	Down	-	-	-	-	Not found in the database
XLOC_007692	XLOC_007692	-0.829673	Down	1.83622	Up	-0.00687259	Down	1.51649	Up	Not found in the database	GO:0003735;GO:0005840;GO:0009536;GO:0006412;GO:0019843;GO:0005739;GO:0042254
XLOC_007696	XLOC_007696	-1.02385	Down	-2.32306	Down	-2.50026	Down	1.2896	Up	Not found in the database
XLOC_007715	XLOC_007715	-1.17747	Down	-3.94334	Down	1.34249	Up	-1.39605	Down	Not found in the database
XLOC_007717	XLOC_007717	1.46931	Up	-4.4133	Down	-1.72644	Down	-0.950536	Down	Not found in the database
XLOC_007720	XLOC_007720	-	-	-1.8418	Down	1.67704	Up	-3.7708	Down	Not found in the database	GO:0005829;GO:0043167;GO:0006810;GO:0000003;GO:0048856;GO:0008150;GO:0006950
Cla007649	XLOC_007728	0.590185	Up	0.818423	Up	-0.0259998	Down	-0.66855	Down	AAU12570 13-hydroperoxide lyase [Citrullus lanatus]		K10528	HPL; hydroperoxide lyase [EC:4.1.2.-]
Cla007655	XLOC_007729	0.15856	Up	-1.27756	Down	0.349974	Up	0.115076	Up	CAN60148 hypothetical protein [Vitis vinifera]		K01061	E3.1.1.45; carboxymethylenebutenolidase [EC:3.1.1.45]
Cla007676	XLOC_007740	1.28912	Up	0.610196	Up	-0.961629	Down	0.0853878	Up	ACU19339 unknown [Glycine max]
Cla007678	XLOC_007742	2.93054	Up	-0.0194774	Down	-3.47057	Down	-4.05382	Down	No hits found
Cla007703	XLOC_007758	-2.36065	Down	-2.57082	Down	0.878026	Up	0.761065	Up	XP_002319501 predicted protein [Populus trichocarpa]		K05956	RABGGTB; geranylgeranyl transferase type-2 subunit beta [EC:2.5.1.60]
Cla007704	XLOC_007759	0.334196	Up	-	-	-	-	-	-	ABK92496 unknown [Populus trichocarpa]	GO:0016798;GO:0005576	K08235	E2.4.1.207; xyloglucan:xyloglucosyl transferase [EC:2.4.1.207]
Cla007707	XLOC_007761	-1.62292	Down	-0.410824	Down	-1.34272	Down	-0.402464	Down	CAN75054 hypothetical protein [Vitis vinifera]
Cla007714	XLOC_007764	3.11013	Up	-0.962704	Down	-1.03875	Down	1.14037	Up	ACM89542 S-locus lectin protein kinase family protein [Glycine max]	GO:0003674;GO:0005886;GO:0016301;GO:0008150
Cla007716	XLOC_007766	4.01899	Up	-8.39	Down	-	-	-	-	XP_002513239 r2r3-myb transcription factor, putative [Ricinus communis]	GO:0006950;GO:0009058;GO:0019748;GO:0008150;GO:0034641;GO:0003677;GO:0009056;GO:0006520;GO:0006810;GO:0001071;GO:0003674;GO:0005634;GO:0043234;GO:0005622;GO:0005694
Cla007723	XLOC_007770	-1.13505	Down	-1.05436	Down	-0.438396	Down	2.37444	Up	XP_002275321 PREDICTED: hypothetical protein [Vitis vinifera]
Cla007724	XLOC_007771	-1.82478	Down	-2.05192	Down	-0.0109686	Down	4.52347	Up	XP_002275421 PREDICTED: hypothetical protein [Vitis vinifera]
Cla007726	XLOC_007773	-2.03935	Down	0.234979	Up	-0.352766	Down	-0.0871693	Down	XP_002517995 conserved hypothetical protein [Ricinus communis]
Cla007742	XLOC_007780	-0.862974	Down	1.44508	Up	1.16321	Up	0.50259	Up	XP_002517959 conserved hypothetical protein [Ricinus communis]
Cla007748	XLOC_007783	1.11824	Up	-3.53572	Down	-0.674255	Down	1.37428	Up	XP_002304247 predicted protein [Populus trichocarpa]
Cla007749	XLOC_007784	2.8501	Up	-1.72765	Down	-0.702751	Down	0.4554	Up	XP_002271802 PREDICTED: hypothetical protein [Vitis vinifera]	GO:0003674;GO:0008150;GO:0005622;GO:0005615;GO:0002376;GO:0006950;GO:0007165;GO:0009056;GO:0006629
Cla007750	XLOC_007785	-0.809157	Down	-1.00621	Down	-0.326335	Down	0.0248938	Up	XP_002271802 PREDICTED: hypothetical protein [Vitis vinifera]
Cla007763	XLOC_007793	-0.585329	Down	1.12193	Up	0.565782	Up	-0.0973229	Down	XP_002314474 dehydroquinate dehydratase/ shikimate dehydrogenase [Populus trichocarpa]	GO:0005829;GO:0016829;GO:0008150;GO:0044281;GO:0009058;GO:0016491;GO:0009536;GO:0003674;GO:0000003;GO:0009790;GO:0006810;GO:0034641;GO:0006520	K13832	aroDE; 3-dehydroquinate dehydratase / shikimate dehydrogenase [EC:4.2.1.10 1.1.1.25]
XLOC_007794	XLOC_007794	1.52243	Up	3.75301	Up	0.083723	Up	-1.04309	Down	Not found in the database
Cla007768	XLOC_007797	1.07296	Up	0.321157	Up	-3.33498	Down	5.02997	Up	XP_002280007 PREDICTED: hypothetical protein [Vitis vinifera]	GO:0000003;GO:0048856;GO:0040007;GO:0043167;GO:0009058;GO:0019748;GO:0003674;GO:0051301;GO:0048646;GO:0016491;GO:0005575
Cla007776	XLOC_007801	2.89571	Up	-0.0692631	Down	-0.170533	Down	-0.846246	Down	CAK55186 pinene synthase [Quercus ilex]	GO:0016829;GO:0043167;GO:0009058;GO:0006629;GO:0009536
Cla007791	XLOC_007809	0.296976	Up	1.68928	Up	-0.347945	Down	-0.371733	Down	ACU20585 unknown [Glycine max]	GO:0005737;GO:0003674;GO:0005576;GO:0005634;GO:0006950;GO:0006259
Cla007804	XLOC_007815	2.60297	Up	-2.66155	Down	-2.21136	Down	-1.04822	Down	XP_002517253 conserved hypothetical protein [Ricinus communis]	GO:0008150;GO:0005634
Cla007835	XLOC_007831	1.19271	Up	-0.00692672	Down	0.681424	Up	-0.574884	Down	XP_002309039 magnesium transporter [Populus trichocarpa]	GO:0006810;GO:0005886;GO:0055085;GO:0022857;GO:0005575;GO:0005739	K16075	MRS2; magnesium transporter
Cla007849	XLOC_007838	-0.154067	Down	-2.82864	Down	-1.03374	Down	0.191584	Up	XP_002272767 PREDICTED: hypothetical protein [Vitis vinifera]	GO:0002376;GO:0006950;GO:0008219;GO:0005575;GO:0006464;GO:0016301;GO:0007165;GO:0009058;GO:0043167;GO:0006605;GO:0061024;GO:0005886;GO:0006520
Cla007856	XLOC_007842	0.249102	Up	-2.29702	Down	0.230431	Up	-0.0563173	Down	CBI21600 unnamed protein product [Vitis vinifera]	GO:0005618;GO:0005773;GO:0016023;GO:0016798;GO:0005576;GO:0008150;GO:0005975;GO:0009056;GO:0006629;GO:0043234
Cla015622	XLOC_007846	0.161841	Up	-1.39296	Down	0.54666	Up	0.341742	Up	XP_002320478 predicted protein [Populus trichocarpa]
Cla015640	XLOC_007855	0.24146	Up	-1.42141	Down	-1.34533	Down	0.135099	Up	No hits found
Cla015652	XLOC_007862	-0.295663	Down	-1.5504	Down	-0.151047	Down	1.37391	Up	No hits found
Cla015653	XLOC_007863	-0.541961	Down	-2.86088	Down	-2.01973	Down	-1.48277	Down	No hits found
Cla015689	XLOC_007871	1.83962	Up	-2.48299	Down	0.601342	Up	-1.64967	Down	No hits found
Cla015733	XLOC_007886	0.190837	Up	1.32704	Up	-0.0848034	Down	-0.219144	Down	XP_002328279 predicted protein [Populus trichocarpa]
Cla015743	XLOC_007889	-1.8324	Down	-2.01959	Down	-2.50082	Down	0.921069	Up	XP_002527144 amino acid transporter, putative [Ricinus communis]	GO:0005975;GO:0009056;GO:0005575;GO:0006950;GO:0009058;GO:0022857;GO:0055085;GO:0005886	K14209	SLC36A; solute carrier family 36 (proton-coupled amino acid transporter)
Cla015748	XLOC_007893	1.60012	Up	0.102947	Up	-0.455059	Down	0.396837	Up	XP_002328269 glycosyltransferase, family GT8 [Populus trichocarpa]	GO:0016757;GO:0048856;GO:0040007;GO:0005768;GO:0071554;GO:0009058;GO:0005975;GO:0005794;GO:0034641;GO:0044281	K13648	GAUT; alpha-1,4-galacturonosyltransferase [EC:2.4.1.43]
Cla015786	XLOC_007914	3.83596	Up	-1.15255	Down	-0.946282	Down	-1.31462	Down	XP_002528421 multicopper oxidase, putative [Ricinus communis]
Cla015799	XLOC_007921	-2.16026	Down	0.976404	Up	0.157417	Up	0.595778	Up	CBI37812 unnamed protein product [Vitis vinifera]	GO:0007010;GO:0016301;GO:0008150;GO:0043167;GO:0005829;GO:0006520
Cla015802	XLOC_007924	0.274981	Up	-1.67264	Down	0.236115	Up	-0.158926	Down	XP_002521241 pentatricopeptide repeat-containing protein, putative [Ricinus communis]	GO:0034641;GO:0005739
Cla015803	XLOC_007925	-0.375622	Down	1.4263	Up	-0.363534	Down	-0.514355	Down	XP_002521240 WD-repeat protein, putative [Ricinus communis]	GO:0005737;GO:0003674;GO:0043234;GO:0005622;GO:0005634	K11804	WDR42A; WD repeat-containing protein 42A
Cla015804	XLOC_007926	0.208336	Up	0.226472	Up	-0.719771	Down	1.07372	Up	XP_002285905 PREDICTED: hypothetical protein [Vitis vinifera]		K17808	ZIM17; mitochondrial protein import protein ZIM17
Cla015824	XLOC_007935	0.132729	Up	1.17595	Up	-0.263036	Down	-0.252978	Down	XP_002312957 predicted protein [Populus trichocarpa]
Cla015833	XLOC_007940	-0.247045	Down	1.66254	Up	-0.160645	Down	-0.586285	Down	BAB64351 peroxisomal ascorbate peroxidase [Cucurbita cv. Kurokawa Amakuri]	GO:0005777;GO:0006950;GO:0005829;GO:0009056;GO:0005575;GO:0008150;GO:0005739;GO:0043167;GO:0009536;GO:0016491;GO:0005773;GO:0003674;GO:0005794;GO:0044281;GO:0005975	K00434	E1.11.1.11; L-ascorbate peroxidase [EC:1.11.1.11]
Cla015835	XLOC_007943	5.04524	Up	3.31693	Up	0.0418103	Up	-0.8656	Down	XP_002312970 predicted protein [Populus trichocarpa]
Cla015836	XLOC_007944	5.22629	Up	3.73931	Up	-0.122451	Down	-0.771478	Down	ACJ85602 unknown [Medicago truncatula]
Cla015850	XLOC_007951	-1.76254	Down	-	-	-	-	-	-	XP_002306166 predicted protein [Populus trichocarpa]	GO:0005829;GO:0048856;GO:0040007;GO:0016798;GO:0005975;GO:0009056;GO:0005634;GO:0005783;GO:0043234
Cla015881	XLOC_007966	3.67507	Up	-1.7841	Down	0.378877	Up	-0.129925	Down	No hits found
Cla015897	XLOC_007973	-0.563579	Down	1.29928	Up	0.707855	Up	0.220898	Up	BAF98581 CM0216.450.nc [Lotus japonicus]
Cla015902	XLOC_007976	0.23697	Up	1.2214	Up	-0.81812	Down	-1.52488	Down	XP_002512962 Purple acid phosphatase precursor, putative [Ricinus communis]	GO:0008150;GO:0005615;GO:0043167;GO:0016791;GO:0044281;GO:0034641
Cla015915	XLOC_007979	-0.763996	Down	-4.27787	Down	0.952875	Up	1.44568	Up	XP_002327689 predicted protein [Populus trichocarpa]	GO:0005737;GO:0034641;GO:0009058;GO:0001071;GO:0003677;GO:0003674;GO:0005634;GO:0043234;GO:0005622;GO:0005694
XLOC_007989	XLOC_007989	-1.15963	Down	-1.74258	Down	-1.55437	Down	-0.286158	Down	Not found in the database	GO:0000003;GO:0048856;GO:0005773
Cla015952	XLOC_007995	0.573349	Up	-2.61213	Down	0.594122	Up	-0.239114	Down	XP_002280906 PREDICTED: hypothetical protein [Vitis vinifera]	GO:0034641;GO:0007165;GO:0005739
Cla015954	XLOC_007997	-2.76687	Down	-0.615253	Down	-0.651622	Down	-1.79225	Down	XP_002280976 PREDICTED: hypothetical protein [Vitis vinifera]	GO:0009790;GO:0008233;GO:0009536
Cla015974	XLOC_008004	1.25921	Up	-0.0948703	Down	-0.164593	Down	0.156477	Up	XP_002519128 Diphthamide biosynthesis protein, putative [Ricinus communis]	GO:0009790;GO:0043167;GO:0008150;GO:0005634	K15455	KTI11; diphthamide biosynthesis protein 3
Cla015976	XLOC_008006	2.46926	Up	-0.518598	Down	-1.32358	Down	-1.17103	Down	XP_002284765 PREDICTED: hypothetical protein [Vitis vinifera]
Cla015981	XLOC_008008	-0.312577	Down	2.54227	Up	-0.336655	Down	0.0607254	Up	XP_002313083 2-oxoglutarate-dependent dioxygenase [Populus trichocarpa]	GO:0008150
Cla015984	XLOC_008010	-0.922359	Down	0.484266	Up	-1.74163	Down	-0.212296	Down	CBI32473 unnamed protein product [Vitis vinifera]
Cla015991	XLOC_008014	1.53945	Up	0.179776	Up	0.456649	Up	0.000250367	Up	XP_002284970 PREDICTED: hypothetical protein [Vitis vinifera]
XLOC_008015	XLOC_008015	-0.467675	Down	-1.84262	Down	0.471515	Up	-0.336529	Down	Not found in the database	GO:0034641;GO:0007165;GO:0005739
Cla016018	XLOC_008026	0.525807	Up	-1.22505	Down	0.636252	Up	0.280852	Up	XP_002518756 conserved hypothetical protein [Ricinus communis]	GO:0016829;GO:0008150;GO:0006464;GO:0009058;GO:0005975;GO:0009536;GO:0044281	K03152	thiJ; 4-methyl-5(b-hydroxyethyl)-thiazole monophosphate biosynthesis
Cla016025	XLOC_008031	3.5095	Up	-1.31358	Down	0.860459	Up	0.0135276	Up	XP_002283079 PREDICTED: hypothetical protein [Vitis vinifera]	GO:0006950;GO:0009056;GO:0042592;GO:0009536
Cla016033	XLOC_008035	-1.39271	Down	-5.3215	Down	-	-	-	-	XP_002518716 conserved hypothetical protein [Ricinus communis]	GO:0005794;GO:0071554;GO:0009058;GO:0005975
Cla016038	XLOC_008038	2.78791	Up	-0.610325	Down	-0.525628	Down	0.387941	Up	XP_002285315 PREDICTED: hypothetical protein [Vitis vinifera]
Cla016054	XLOC_008044	-2.54684	Down	-0.627552	Down	-0.778617	Down	0.555124	Up	ABH03018 resveratrol/hydroxycinnamic acid O-glucosyltransferase [Vitis labrusca]	GO:0016757
Cla016056	XLOC_008046	3.60372	Up	-1.13884	Down	1.34823	Up	2.84168	Up	XP_002518668 UDP-glucosyltransferase, putative [Ricinus communis]	GO:0008150;GO:0016757
Cla016058	XLOC_008049	2.40197	Up	-3.32169	Down	6.17731	Up	-1.05613	Down	XP_002518668 UDP-glucosyltransferase, putative [Ricinus communis]	GO:0016757
Cla016072	XLOC_008058	-0.308814	Down	-2.08848	Down	0.898289	Up	0.819192	Up	NP_001077892 unknown protein [Arabidopsis thaliana]
Cla016078	XLOC_008062	1.1417	Up	-5.17924	Down	2.78096	Up	-1.11011	Down	No hits found
XLOC_008063	XLOC_008063	0.328802	Up	-4.53122	Down	-1.63056	Down	0.507425	Up	Not found in the database
Cla016087	XLOC_008067	-0.294109	Down	1.52747	Up	-0.743772	Down	-0.437517	Down	XP_002263972 PREDICTED: hypothetical protein [Vitis vinifera]	GO:0005777;GO:0005634;GO:0008150
Cla016093	XLOC_008071	-	-	-	-	4.03498	Up	-0.16443	Down	No hits found
Cla001605	XLOC_008083	-0.411563	Down	0.961625	Up	-0.319413	Down	-0.590677	Down	XP_002532424 ADP-ribosylation factor, putative [Ricinus communis]	GO:0005764;GO:0007067;GO:0007165;GO:0005623;GO:0043226;GO:0005576;GO:0007059;GO:0005768;GO:0051301;GO:0008092;GO:0003924;GO:0008150;GO:0005856;GO:0043234;GO:0043167	K07955	ARL8; ADP-ribosylation factor-like protein 8
Cla001606	XLOC_008084	1.76369	Up	3.11993	Up	-0.11702	Down	-0.383653	Down	No hits found
Cla006749	XLOC_008096	-0.878322	Down	0.0293136	Up	-1.89446	Down	-0.22474	Down	XP_002268067 PREDICTED: hypothetical protein [Vitis vinifera]	GO:0005575;GO:0043167;GO:0016491
Cla006751	XLOC_008097	-1.46688	Down	-2.56119	Down	-0.781589	Down	0.970465	Up	XP_002278713 PREDICTED: hypothetical protein [Vitis vinifera]	GO:0008150;GO:0005575;GO:0005886
Cla006761	XLOC_008104	-0.333973	Down	1.26255	Up	0.0746422	Up	-0.0312247	Down	XP_002283347 PREDICTED: hypothetical protein [Vitis vinifera]	GO:0007165;GO:0008150;GO:0003674;GO:0006950;GO:0034641;GO:0009058;GO:0001071;GO:0005634;GO:0043234;GO:0005622	K09422	MYBP; myb proto-oncogene protein, plant
XLOC_008111	XLOC_008111	-	-	4.44224	Up	2.28161	Up	0.426402	Up	Not found in the database
Cla006779	XLOC_008117	0.107346	Up	-1.99531	Down	0.442865	Up	-0.0679747	Down	XP_002269539 PREDICTED: hypothetical protein [Vitis vinifera]	GO:0008150;GO:0003674;GO:0006810;GO:0048856;GO:0040007;GO:0048646;GO:0043473;GO:0022857;GO:0030154;GO:0021700;GO:0005886;GO:0000003	K05658	ABCB1; ATP-binding cassette, subfamily B (MDR/TAP), member 1 [EC:3.6.3.44]
Cla006814	XLOC_008137	-4.63925	Down	-	-	-	-	-	-	XP_002266880 PREDICTED: hypothetical protein isoform 1 [Vitis vinifera]	GO:0016491;GO:0008150;GO:0005829
Cla010476	XLOC_008155	3.63596	Up	-	-	-	-	-0.229531	Down	ACU13314 unknown [Glycine max]	GO:0005975;GO:0009056;GO:0005198;GO:0006950;GO:0051276;GO:0008150;GO:0003677;GO:0005694;GO:0006810;GO:0006091;GO:0003674;GO:0005634
Cla010486	XLOC_008159	-5.20906	Down	2.01691	Up	-1.87928	Down	0.746346	Up	XP_002321122 predicted protein [Populus trichocarpa]	GO:0007067;GO:0051301;GO:0005815;GO:0003674;GO:0008150;GO:0003924	K07976	RAB; Rab family, other
Cla010504	XLOC_008170	-3.95312	Down	-	-	-	-	-	-	XP_002274384 PREDICTED: hypothetical protein [Vitis vinifera]
Cla010526	XLOC_008179	0.149433	Up	-1.51935	Down	0.0149139	Up	0.640295	Up	XP_002329005 predicted protein [Populus trichocarpa]	GO:0005575;GO:0005773;GO:0003674
Cla010530	XLOC_008180	3.97928	Up	-7.03636	Down	3.08208	Up	-0.569853	Down	XP_002279191 PREDICTED: hypothetical protein [Vitis vinifera]	GO:0008150;GO:0006810;GO:0005575	K13947	PIN; auxin efflux carrier family
Cla003730	XLOC_008195	3.39133	Up	-1.87555	Down	-0.690039	Down	1.5408	Up	No hits found
Cla002550	XLOC_008242	0.722645	Up	-1.53109	Down	1.24142	Up	-0.54134	Down	XP_002266383 PREDICTED: hypothetical protein [Vitis vinifera]	GO:0022857;GO:0005773;GO:0055085;GO:0005575;GO:0042592	K07300	chaA; Ca2+:H+ antiporter
Cla002558	XLOC_008246	0.427602	Up	-2.87344	Down	0.269766	Up	-0.716123	Down	XP_002278064 PREDICTED: hypothetical protein [Vitis vinifera]	GO:0006810;GO:0071554;GO:0005575;GO:0055085;GO:0022857;GO:0005768;GO:0061024;GO:0006464;GO:0009058;GO:0005975;GO:0005794;GO:0016192;GO:0008150;GO:0005886
Cla002563	XLOC_008248	1.28406	Up	-1.99832	Down	-0.286063	Down	-0.669495	Down	XP_002523596 cinnamoyl-CoA reductase, putative [Ricinus communis]	GO:0003674;GO:0000003;GO:0048856;GO:0008150;GO:0044281;GO:0034641;GO:0009058;GO:0048646;GO:0016491;GO:0006399;GO:0005783;GO:0005634
Cla002075	XLOC_008255	6.79609	Up	-3.90448	Down	-1.27213	Down	3.31207	Up	ACU15023 unknown [Glycine max]	GO:0006950;GO:0003674;GO:0007165;GO:0006464;GO:0002376;GO:0008219;GO:0009058;GO:0008150;GO:0006605;GO:0061024;GO:0005737;GO:0034641;GO:0044281
Cla001727	XLOC_008264	2.04781	Up	1.65175	Up	-1.70957	Down	-0.935288	Down	XP_002305537 predicted protein [Populus trichocarpa]	GO:0005575;GO:0005886;GO:0005773
Cla001745	XLOC_008275	1.1799	Up	-3.47927	Down	-0.481667	Down	-1.44801	Down	XP_002276340 PREDICTED: hypothetical protein [Vitis vinifera]	GO:0006464;GO:0005575;GO:0019899;GO:0016301;GO:0003674;GO:0005886
XLOC_008281	XLOC_008281	-	-	-	-	1.52064	Up	3.39917	Up	Not found in the database
Cla006885	XLOC_008282	1.90327	Up	-0.0549487	Down	0.0570155	Up	-0.388398	Down	XP_002527282 dimethylaniline monooxygenase, putative [Ricinus communis]	GO:0006950;GO:0008219;GO:0002376;GO:0007165	K00485	FMO; dimethylaniline monooxygenase (N-oxide forming) [EC:1.14.13.8]
Cla006893	XLOC_008287	2.28816	Up	-2.09677	Down	-0.0747399	Down	0.728594	Up	XP_002306226 predicted protein [Populus trichocarpa]	GO:0005794;GO:0005768
Cla001671	XLOC_008315	1.76771	Up	-6.88614	Down	2.74852	Up	-0.81411	Down	CBI18008 unnamed protein product [Vitis vinifera]	GO:0005886
Cla001674	XLOC_008317	-1.67412	Down	-	-	-	-	-	-	XP_002326106 predicted protein [Populus trichocarpa]	GO:0007049;GO:0048856;GO:0006464;GO:0003674;GO:0009058;GO:0006259	K18812	CYCD6; cyclin D6, plant
Cla020306	XLOC_008323	-3.53692	Down	0.171806	Up	0.0907905	Up	-0.456685	Down	CAN80909 hypothetical protein [Vitis vinifera]		K01426	E3.5.1.4; amidase [EC:3.5.1.4]
Cla020303	XLOC_008326	-1.0993	Down	0.279072	Up	0.219318	Up	0.248782	Up	XP_002313726 predicted protein [Populus trichocarpa]
Cla020295	XLOC_008331	-2.36006	Down	-4.75244	Down	1.96145	Up	-2.72768	Down	XP_002277548 PREDICTED: hypothetical protein [Vitis vinifera]
Cla020290	XLOC_008334	0.841172	Up	-1.47882	Down	-0.584563	Down	0.784378	Up	XP_002277796 PREDICTED: hypothetical protein [Vitis vinifera]	GO:0005737;GO:0007010;GO:0008092;GO:0005856	K05765	CFL; cofilin
Cla020286	XLOC_008337	3.18284	Up	-1.22678	Down	-1.3394	Down	-0.282953	Down	XP_002278045 PREDICTED: hypothetical protein isoform 1 [Vitis vinifera]		K19366	SPG20; spartin
Cla020280	XLOC_008340	-0.332534	Down	0.99303	Up	-0.97549	Down	-0.0214003	Down	XP_002530817 rac gtpase, putative [Ricinus communis]	GO:0005623;GO:0034641;GO:0007010;GO:0043167;GO:0006790;GO:0009058;GO:0006520;GO:0005737;GO:0005730;GO:0005856;GO:0007165;GO:0003924;GO:0005886;GO:0000902;GO:0000003;GO:0030154;GO:0040007	K04392	RAC1; Ras-related C3 botulinum toxin substrate 1
Cla020276	XLOC_008344	6.17883	Up	-1.94186	Down	-0.217825	Down	-0.337621	Down	ABK93023 unknown [Populus trichocarpa]		K19042	BOI; E3 ubiquitin-protein ligase BOI and related proteins [EC:2.3.2.27]
Cla020255	XLOC_008356	1.94468	Up	-1.90882	Down	1.02348	Up	-0.792792	Down	No hits found
Cla020244	XLOC_008363	2.81489	Up	-5.24685	Down	0.238693	Up	2.04744	Up	ADE41138 AP2 domain class transcription factor [Malus x domestica]	GO:0034641;GO:0009058;GO:0003677;GO:0001071;GO:0005634;GO:0043234;GO:0005622	K09286	EREBP; EREBP-like factor
Cla020237	XLOC_008368	-0.362045	Down	-2.03439	Down	0.0757911	Up	-0.508363	Down	XP_002307274 predicted protein [Populus trichocarpa]
Cla020235	XLOC_008369	0.261422	Up	2.07508	Up	1.5384	Up	-0.786443	Down	XP_002299234 heavy metal ATPase [Populus trichocarpa]	GO:0005794;GO:0005576;GO:0003674;GO:0008150;GO:0006950;GO:0005618;GO:0043167;GO:0005829;GO:0006464;GO:0009058;GO:0005975;GO:0022857;GO:0008219;GO:0005768;GO:0007165;GO:0005886;GO:0006605;GO:0006913;GO:0006810	K17686	copA; Cu+-exporting ATPase [EC:3.6.3.54]
Cla020227	XLOC_008375	-2.61474	Down	-0.590635	Down	0.920012	Up	-0.295248	Down	CAN71562 hypothetical protein [Vitis vinifera]
Cla020223	XLOC_008378	0.586551	Up	-	-	-	-	-	-	XP_002307294 predicted protein [Populus trichocarpa]
Cla020222	XLOC_008379	3.38485	Up	-4.71475	Down	-2.44586	Down	-0.711554	Down	XP_002307293 predicted protein [Populus trichocarpa]	GO:0009058;GO:0008150;GO:0003674;GO:0005634;GO:0005829
Cla020209	XLOC_008383	0.249845	Up	1.86184	Up	-0.963915	Down	-0.22347	Down	XP_002307264 predicted protein [Populus trichocarpa]
Cla020207	XLOC_008385	-2.07087	Down	-1.2719	Down	-0.121683	Down	2.1383	Up	BAI52947 red chlorophyll catabolite reductase [Citrullus lanatus subsp. vulgaris]	GO:0008150;GO:0034641;GO:0009058;GO:0009536;GO:0051186;GO:0009056	K13545	RCCR; red chlorophyll catabolite reductase [EC:1.3.1.80]
Cla020204	XLOC_008386	0.399088	Up	0.836669	Up	0.426574	Up	-0.22624	Down	XP_002525277 beta-glucanase, putative [Ricinus communis]
Cla020188	XLOC_008394	-0.0484705	Down	0.885113	Up	-0.125405	Down	0.0662839	Up	XP_002523562 hypothetical protein RCOM_1407360 [Ricinus communis]
Cla020185	XLOC_008395	0.153708	Up	1.56663	Up	0.36719	Up	-0.0963773	Down	ACU19043 unknown [Glycine max]	GO:0005815;GO:0006950;GO:0006259;GO:0030154;GO:0048856;GO:0007067;GO:0043167;GO:0008150;GO:0000902;GO:0040007;GO:0051301;GO:0003674;GO:0005737;GO:0005886	K13448	CML; calcium-binding protein CML
Cla020182	XLOC_008397	1.13488	Up	-1.37696	Down	-0.630035	Down	0.196676	Up	XP_002522353 conserved hypothetical protein [Ricinus communis]
Cla020173	XLOC_008403	-0.828964	Down	0.120883	Up	-1.99173	Down	-0.208698	Down	CAN83306 hypothetical protein [Vitis vinifera]
Cla020131	XLOC_008425	0.448303	Up	-2.12599	Down	0.213553	Up	0.561184	Up	XP_002522324 50S ribosomal protein L25, putative [Ricinus communis]		K02897	RP-L25; large subunit ribosomal protein L25
Cla020123	XLOC_008428	-0.470584	Down	1.21499	Up	-0.691569	Down	-0.196998	Down	No hits found
Cla020122	XLOC_008429	0.448006	Up	1.19342	Up	-0.654465	Down	0.0262356	Up	XP_002525099 carbohydrate transporter, putative [Ricinus communis]
Cla020117	XLOC_008431	-1.65335	Down	-1.41784	Down	0.150563	Up	-0.490424	Down	ACJ84262 unknown [Medicago truncatula]	GO:0005575;GO:0042592;GO:0009058;GO:0044281;GO:0005794;GO:0022857;GO:0005768;GO:0005773;GO:0008150;GO:0005634
Cla020067	XLOC_008458	-0.837064	Down	-2.35993	Down	0.882797	Up	1.54238	Up	XP_002513118 Cytokinin dehydrogenase, putative [Ricinus communis]	GO:0005773;GO:0048856;GO:0071554;GO:0009056;GO:0005576;GO:0016491	K00279	CKX; cytokinin dehydrogenase [EC:1.5.99.12]
Cla020029	XLOC_008476	-1.04208	Down	1.84177	Up	-0.071765	Down	-1.60168	Down	XP_002528403 serine carboxypeptidase, putative [Ricinus communis]	GO:0008233;GO:0005773;GO:0007165;GO:0005576;GO:0008150	K16297	SCPL-II; serine carboxypeptidase-like clade II [EC:3.4.16.-]
Cla020027	XLOC_008477	1.05102	Up	-0.629067	Down	0.22578	Up	-0.337714	Down	AAL35978 ubiquitin-like protein [Cucumis sativus]
Cla020026	XLOC_008478	-0.299487	Down	-1.48446	Down	0.943798	Up	0.960828	Up	XP_002867331 hypothetical protein ARALYDRAFT_491679 [Arabidopsis lyrata subsp. lyrata]
Cla020004	XLOC_008492	-0.19026	Down	-1.16193	Down	0.71779	Up	0.616176	Up	CBI18744 unnamed protein product [Vitis vinifera]
Cla020000	XLOC_008496	-	-	-	-	-	-	-	-	XP_002276071 PREDICTED: hypothetical protein [Vitis vinifera]	GO:0008150;GO:0006810;GO:0005886	K14638	SLC15A3_4; solute carrier family 15 (peptide/histidine transporter), member 3/4
Cla019992	XLOC_008500	-	-	-	-	-	-	-	-	XP_002267270 PREDICTED: hypothetical protein [Vitis vinifera]	GO:0005575;GO:0006464;GO:0016301;GO:0043167;GO:0042592;GO:0006810;GO:0009536;GO:0005886;GO:0006520
XLOC_008505	XLOC_008505	-0.311639	Down	-1.55483	Down	-0.437684	Down	-0.0306178	Down	Not found in the database
Cla019927	XLOC_008536	-1.54017	Down	0.437576	Up	0.196186	Up	0.612716	Up	CAN74239 hypothetical protein [Vitis vinifera]
Cla019919	XLOC_008540	1.18156	Up	-0.307601	Down	0.17939	Up	-0.117063	Down	XP_002512416 serine protease htra2, putative [Ricinus communis]	GO:0003674
Cla019893	XLOC_008554	-0.588156	Down	-2.24944	Down	0.981548	Up	-0.0078487	Down	XP_002280725 PREDICTED: hypothetical protein [Vitis vinifera]	GO:0034641
Cla019884	XLOC_008559	1.83482	Up	-0.012348	Down	0.169149	Up	-0.136951	Down	ABR67418 mitochondrial FAD carrier [Cucumis melo]	GO:0022857;GO:0006950;GO:0009056;GO:0044281;GO:0006629;GO:0008150;GO:0007165;GO:0006810;GO:0002376;GO:0008219;GO:0019748;GO:0055085;GO:0006461;GO:0006605;GO:0061024;GO:0005739;GO:0005575;GO:0009058;GO:0034641;GO:0005777
Cla019870	XLOC_008563	-	-	-	-	-2.56427	Down	-0.406022	Down	XP_002331582 predicted protein [Populus trichocarpa]	GO:0030234
Cla019868	XLOC_008565	0.973877	Up	5.3599	Up	-3.39428	Down	-1.2967	Down	ACS92521 Kunitz-type protease inhibitor KPI-F4 [Populus trichocarpa x Populus deltoides]
Cla019864	XLOC_008567	-0.239727	Down	-	-	-	-	-	-	XP_002319029 predicted protein [Populus trichocarpa]	GO:0002376;GO:0006950;GO:0006629;GO:0071554;GO:0009058;GO:0005975;GO:0005576;GO:0003674
Cla019861	XLOC_008569	-0.217855	Down	1.22173	Up	-0.1421	Down	0.373067	Up	XP_002285201 PREDICTED: hypothetical protein [Vitis vinifera]	GO:0034641;GO:0003674;GO:0005634;GO:0006397;GO:0043167	K12819	SLU7; pre-mRNA-processing factor SLU7
Cla019860	XLOC_008570	0.240336	Up	2.2748	Up	-0.238173	Down	0.242142	Up	XP_002328416 predicted protein [Populus trichocarpa]	GO:0002376;GO:0006950;GO:0009056;GO:0006629;GO:0071554;GO:0009058;GO:0005975;GO:0005576;GO:0003674
Cla019855	XLOC_008574	3.2581	Up	-5.94656	Down	5.42981	Up	2.08273	Up	AAO45748 MRGH5 [Cucumis melo]	GO:0003674;GO:0006950;GO:0005739
Cla019850	XLOC_008578	-1.44217	Down	-2.18397	Down	0.734914	Up	-1.16987	Down	CAN65562 hypothetical protein [Vitis vinifera]
Cla019849	XLOC_008579	6.3956	Up	-4.95349	Down	-2.23229	Down	0.238983	Up	BAB68529 isomultiflorenol synthase [Luffa aegyptiaca]	GO:0009058;GO:0006629;GO:0016853	K15813	LUP4; beta-amyrin synthase [EC:5.4.99.39]
Cla019841	XLOC_008581	1.15704	Up	-	-	-	-	-	-	XP_002884485 hypothetical protein ARALYDRAFT_340666 [Arabidopsis lyrata subsp. lyrata]	GO:0005886
Cla019819	XLOC_008587	-1.88957	Down	-	-	-	-	-	-	XP_002328349 predicted protein [Populus trichocarpa]	GO:0008150;GO:0016301;GO:0003674	K08857	NEK; NIMA (never in mitosis gene a)-related kinase [EC:2.7.11.1]
Cla019815	XLOC_008589	1.27045	Up	0.629903	Up	-0.14473	Down	-0.300481	Down	XP_002512222 conserved hypothetical protein [Ricinus communis]	GO:0005737;GO:0016491;GO:0043226;GO:0005576
Cla019813	XLOC_008590	1.00335	Up	-6.52964	Down	-2.30219	Down	0.0780996	Up	XP_002328502 predicted protein [Populus trichocarpa]	GO:0008150
Cla019811	XLOC_008591	1.24179	Up	0.535503	Up	-0.271703	Down	-0.282687	Down	XP_002531299 calcium ion binding protein, putative [Ricinus communis]
Cla019809	XLOC_008592	-2.1721	Down	1.24946	Up	-0.30272	Down	-0.363369	Down	XP_002279520 PREDICTED: hypothetical protein [Vitis vinifera]	GO:0008150;GO:0003674;GO:0042592;GO:0005634
Cla013635	XLOC_008607	0.172542	Up	-1.11647	Down	0.0138264	Up	-0.284818	Down	XP_002521947 hypothetical protein RCOM_0607680 [Ricinus communis]	GO:0005737
Cla013579	XLOC_008634	0.936699	Up	0.494812	Up	-1.5907	Down	-0.242999	Down	XP_002517959 conserved hypothetical protein [Ricinus communis]
Cla013571	XLOC_008638	-0.651782	Down	-2.76457	Down	-1.70154	Down	0.718361	Up	XP_002263849 PREDICTED: hypothetical protein [Vitis vinifera]	GO:0022857;GO:0005886;GO:0055085;GO:0006810;GO:0005575
Cla013548	XLOC_008652	2.52084	Up	-3.22862	Down	-1.21602	Down	3.73913	Up	XP_002334409 aminotransferase family protein [Populus trichocarpa]	GO:0003674	K00815	TAT; tyrosine aminotransferase [EC:2.6.1.5]
Cla013546	XLOC_008654	-0.846775	Down	-0.799912	Down	-0.845844	Down	-1.71293	Down	CAN80557 hypothetical protein [Vitis vinifera]	GO:0005829;GO:0009058;GO:0044281;GO:0006520;GO:0009056;GO:0003674;GO:0034641	K00815	TAT; tyrosine aminotransferase [EC:2.6.1.5]
Cla013532	XLOC_008662	0.192013	Up	-2.26209	Down	-3.11705	Down	4.88992	Up	XP_002280074 PREDICTED: hypothetical protein [Vitis vinifera]	GO:0009058;GO:0008150;GO:0048856;GO:0003674
Cla013529	XLOC_008665	-0.669176	Down	1.65217	Up	-0.146301	Down	-0.389067	Down	XP_002525120 hypothetical protein RCOM_0553590 [Ricinus communis]
Cla013527	XLOC_008667	0.164797	Up	3.2702	Up	-1.14403	Down	-0.133983	Down	Q39846 RecName: Full=Seed biotin-containing protein SBP65; AltName: Full=Seed biotinylated protein of 65 kDa; AltName: Full=BP75
Cla013510	XLOC_008679	1.65297	Up	-2.42851	Down	0.0679413	Up	-0.784444	Down	XP_002276007 PREDICTED: hypothetical protein [Vitis vinifera]	GO:0003674;GO:0009058;GO:0044281;GO:0071554;GO:0048856;GO:0006790;GO:0006520;GO:0016874;GO:0008150;GO:0006950;GO:0005739;GO:0005615;GO:0005623;GO:0006629;GO:0034641;GO:0005886;GO:0051186;GO:0030154;GO:0019748;GO:0003924;GO:0043167;GO:0005634;GO:0009056;GO:0000003;GO:0040011	K01052	LIPA; lysosomal acid lipase/cholesteryl ester hydrolase [EC:3.1.1.13]
Cla013469	XLOC_008695	4.18615	Up	-2.58954	Down	0.729848	Up	-0.760517	Down	CAN83356 hypothetical protein [Vitis vinifera]	GO:0048856;GO:0040007;GO:0008150;GO:0071554;GO:0005634
Cla013461	XLOC_008700	1.76857	Up	-	-	-	-	-	-	XP_002513377 r2r3-myb transcription factor, putative [Ricinus communis]	GO:0034641;GO:0009058;GO:0003677;GO:0003674;GO:0005634;GO:0005694	K09422	MYBP; myb proto-oncogene protein, plant
Cla013430	XLOC_008715	5.36052	Up	-0.516447	Down	-0.255264	Down	-1.70237	Down	XP_002442738 hypothetical protein SORBIDRAFT_08g002020 [Sorghum bicolor]	GO:0005575
Cla013420	XLOC_008719	0.266526	Up	1.57062	Up	-1.85811	Down	-0.930404	Down	CAK95273 cinnamate-4-hydroxylase [Cucumis sativus]	GO:0003674;GO:0016491;GO:0043167;GO:0008150;GO:0006520;GO:0009058;GO:0019748	K00487	CYP73A; trans-cinnamate 4-monooxygenase [EC:1.14.13.11]
Cla013418	XLOC_008720	-0.228539	Down	-2.23903	Down	1.48528	Up	0.2452	Up	XP_002266792 PREDICTED: hypothetical protein [Vitis vinifera]
Cla013415	XLOC_008722	-2.02068	Down	1.70619	Up	0.603088	Up	0.55851	Up	XP_002518280 kinase, putative [Ricinus communis]	GO:0006464;GO:0016301;GO:0009058;GO:0006629;GO:0006950;GO:0048856;GO:0007568;GO:0005737;GO:0005634;GO:0006520	K08867	WNK; WNK lysine deficient protein kinase [EC:2.7.11.1]
Cla013414	XLOC_008723	-0.655948	Down	-1.51477	Down	0.822281	Up	-0.197485	Down	CBI15831 unnamed protein product [Vitis vinifera]	GO:0034641;GO:0009058
Cla013403	XLOC_008728	1.10091	Up	1.09702	Up	0.300878	Up	-1.34637	Down	XP_002326094 predicted protein [Populus trichocarpa]	GO:0009056;GO:0019748;GO:0003674;GO:0005634;GO:0006464	K10268	FBXL2_20; F-box and leucine-rich repeat protein 2/20
Cla013400	XLOC_008730	0.457159	Up	-3.86526	Down	0.179938	Up	-2.51921	Down	XP_002277533 PREDICTED: hypothetical protein [Vitis vinifera]	GO:0022857;GO:0008150;GO:0006810;GO:0005623;GO:0042592
Cla013396	XLOC_008731	-0.0936928	Down	-1.52128	Down	0.75238	Up	0.275403	Up	CAN59817 hypothetical protein [Vitis vinifera]	GO:0005576;GO:0003674
Cla013389	XLOC_008736	-1.10119	Down	-1.98297	Down	-2.27548	Down	1.11633	Up	XP_002274420 PREDICTED: hypothetical protein [Vitis vinifera]	GO:0005829;GO:0006950;GO:0009058;GO:0000003;GO:0048856;GO:0016757;GO:0002376;GO:0005975;GO:0044281;GO:0008150;GO:0009056;GO:0019748;GO:0005634
Cla013346	XLOC_008755	-0.929854	Down	-1.63967	Down	0.788215	Up	0.114207	Up	CAN78612 hypothetical protein [Vitis vinifera]	GO:0005840;GO:0003735;GO:0009536;GO:0006412;GO:0019843;GO:0042254	K02926	RP-L4; large subunit ribosomal protein L4
XLOC_008756	XLOC_008756	-2.50691	Down	-	-	-	-	0.988486	Up	Not found in the database
Cla013341	XLOC_008759	0.246679	Up	1.14311	Up	-0.361924	Down	-0.132482	Down	XP_002313398 predicted protein [Populus trichocarpa]	GO:0006464;GO:0003674;GO:0006950;GO:0002376;GO:0043167;GO:0048856;GO:0005737;GO:0016301;GO:0008150;GO:0005634;GO:0005886;GO:0009058;GO:0044281;GO:0006520
Cla013339	XLOC_008762	-0.842095	Down	-4.18811	Down	-0.163073	Down	1.53669	Up	XP_002520441 conserved hypothetical protein [Ricinus communis]
Cla013320	XLOC_008771	2.17701	Up	-0.897954	Down	-0.178552	Down	0.0244485	Up	XP_002283212 PREDICTED: hypothetical protein [Vitis vinifera]	GO:0043167	K11982	RNF115_126; E3 ubiquitin-protein ligase RNF115/126 [EC:2.3.2.27]
Cla013314	XLOC_008775	0.824478	Up	-3.75701	Down	-0.33033	Down	-0.115193	Down	XP_002283530 PREDICTED: hypothetical protein [Vitis vinifera]	GO:0071554;GO:0040007;GO:0005618;GO:0005575;GO:0000902;GO:0005576;GO:0005829;GO:0048646
Cla013313	XLOC_008776	-1.30334	Down	-5.11952	Down	-3.65134	Down	1.77855	Up	XP_002314177 predicted protein [Populus trichocarpa]	GO:0008150;GO:0000003;GO:0048856
Cla013306	XLOC_008779	3.15307	Up	-0.645069	Down	-0.0332453	Down	-0.0188538	Down	XP_002534107 protein phosphatase 2c, putative [Ricinus communis]	GO:0006950;GO:0009058;GO:0006464;GO:0007165;GO:0002376;GO:0008219;GO:0006605;GO:0061024;GO:0055085;GO:0016192;GO:0048856;GO:0006810;GO:0005886;GO:0005634;GO:0016791;GO:0043234;GO:0005623
Cla013292	XLOC_008786	-0.917234	Down	-1.53768	Down	-1.05546	Down	0.0699303	Up	1101277A histone H4	GO:0005829;GO:0005694;GO:0043234;GO:0005730;GO:0005575;GO:0003677;GO:0005773;GO:0009579;GO:0051276;GO:0006259;GO:0006461;GO:0003674;GO:0009536;GO:0005886	K11254	H4; histone H4
Cla013291	XLOC_008787	-0.564703	Down	-2.17104	Down	0.414525	Up	-0.09441	Down	1101277A histone H4	GO:0005829;GO:0005694;GO:0043234;GO:0005730;GO:0005575;GO:0003677;GO:0005773;GO:0009579;GO:0051276;GO:0006259;GO:0006461;GO:0003674;GO:0009536;GO:0005886	K11254	H4; histone H4
Cla013289	XLOC_008789	0.00337658	Up	-3.12167	Down	0.259901	Up	0.425439	Up	1101277A histone H4	GO:0005829;GO:0005694;GO:0043234;GO:0005730;GO:0005575;GO:0003677;GO:0005773;GO:0009579;GO:0051276;GO:0006259;GO:0006461;GO:0003674;GO:0009536;GO:0005886	K11254	H4; histone H4
Cla013280	XLOC_008792	2.44314	Up	1.72477	Up	-0.924546	Down	-0.892917	Down	XP_002284400 PREDICTED: similar to MYB transcription factor MYB139 [Vitis vinifera]	GO:0008150;GO:0034641;GO:0009058;GO:0003677;GO:0001071;GO:0005634;GO:0043234;GO:0005622	K09422	MYBP; myb proto-oncogene protein, plant
Cla013276	XLOC_008796	-1.92091	Down	-3.14182	Down	0.154689	Up	0.0949455	Up	XP_002532821 conserved hypothetical protein [Ricinus communis]
Cla013262	XLOC_008802	0.666921	Up	-1.10567	Down	-1.67418	Down	1.01868	Up	XP_002281496 PREDICTED: hypothetical protein [Vitis vinifera]
Cla013255	XLOC_008804	0.932566	Up	-2.14949	Down	-0.0941714	Down	0.668319	Up	XP_002282000 PREDICTED: hypothetical protein [Vitis vinifera]
Cla000540	XLOC_008807	-1.6073	Down	-2.68196	Down	1.5741	Up	-0.0858868	Down	XP_002532252 zinc finger protein, putative [Ricinus communis]	GO:0003677;GO:0048856
Cla008753	XLOC_008818	2.26138	Up	-4.6992	Down	-3.04166	Down	2.60329	Up	XP_002526372 Protein MLO, putative [Ricinus communis]		K08472	MLO; mlo protein
Cla008752	XLOC_008819	-3.58316	Down	-2.10825	Down	-1.87872	Down	2.522	Up	No hits found
Cla008744	XLOC_008825	1.20736	Up	1.53869	Up	-0.0152705	Down	-1.75951	Down	XP_002530288 protein binding protein, putative [Ricinus communis]
Cla008727	XLOC_008829	-0.882336	Down	-3.94251	Down	-1.17761	Down	0.419921	Up	XP_002281799 PREDICTED: hypothetical protein [Vitis vinifera]	GO:0005737;GO:0016829;GO:0044281;GO:0009058;GO:0019748;GO:0006520;GO:0009056;GO:0034641	K10775	E4.3.1.24; phenylalanine ammonia-lyase [EC:4.3.1.24]
Cla008722	XLOC_008831	0.81326	Up	-4.4536	Down	-2.17405	Down	0.315242	Up	XP_002282609 PREDICTED: hypothetical protein [Vitis vinifera]
Cla008709	XLOC_008838	-0.111592	Down	-0.991037	Down	0.0738904	Up	0.364921	Up	XP_002313533 predicted protein [Populus trichocarpa]	GO:0008150;GO:0016798;GO:0005576	K01206	FUCA; alpha-L-fucosidase [EC:3.2.1.51]
Cla008697	XLOC_008845	-1.34225	Down	2.3985	Up	0.314153	Up	-1.05798	Down	XP_002313544 predicted protein [Populus trichocarpa]	GO:0000003;GO:0048856;GO:0034641;GO:0009058
Cla008689	XLOC_008849	0.300453	Up	-1.32727	Down	0.233801	Up	-0.723048	Down	XP_002313555 predicted protein [Populus trichocarpa]	GO:0008150	K01285	PRCP; lysosomal Pro-X carboxypeptidase [EC:3.4.16.2]
Cla008682	XLOC_008853	2.3908	Up	0.325377	Up	-0.304867	Down	0.129379	Up	XP_002270884 PREDICTED: hypothetical protein [Vitis vinifera]	GO:0005829;GO:0003674;GO:0016829;GO:0071554;GO:0044281;GO:0034641;GO:0009058;GO:0005634;GO:0005576;GO:0005975	K12449	AXS; UDP-apiose/xylose synthase
Cla008677	XLOC_008857	-3.54115	Down	-4.085	Down	-	-	-	-	XP_002527445 transferase, transferring glycosyl groups, putative [Ricinus communis]	GO:0006950;GO:0008150;GO:0071554;GO:0007165;GO:0016757;GO:0000003;GO:0048856;GO:0006810;GO:0009058;GO:0043234;GO:0005794	K13680	CSLA; beta-mannan synthase [EC:2.4.1.32]
Cla008655	XLOC_008864	-0.793472	Down	-1.70085	Down	0.241083	Up	1.01156	Up	EAZ10130 hypothetical protein OsI_32438 [Oryza sativa Indica Group]	GO:0009536
Cla008638	XLOC_008872	1.47564	Up	-0.681201	Down	-1.05682	Down	0.419905	Up	XP_002523821 gtpase activating protein, putative [Ricinus communis]	GO:0030234;GO:0007165;GO:0009536;GO:0006950
Cla008633	XLOC_008876	-	-	-7.1294	Down	-1.74509	Down	-1.46413	Down	BAA78417 NAC-domain protein [Nicotiana tabacum]	GO:0034641;GO:0009058;GO:0008150;GO:0001071;GO:0005634;GO:0043234;GO:0005622
Cla008631	XLOC_008878	-2.73962	Down	-0.418238	Down	-0.552666	Down	2.39864	Up	XP_002273038 PREDICTED: hypothetical protein [Vitis vinifera]	GO:0007165;GO:0009058;GO:0006950;GO:0002376;GO:0008150
Cla008629	XLOC_008880	-0.780874	Down	-	-	-	-	-	-	XP_002523858 transcription factor, putative [Ricinus communis]	GO:0006950;GO:0034641;GO:0009058;GO:0003674;GO:0007165;GO:0000003;GO:0009790;GO:0048856;GO:0006629;GO:0008150;GO:0005737;GO:0006464;GO:0003677;GO:0001071;GO:0005886;GO:0005634;GO:0043234;GO:0005622
Cla008617	XLOC_008886	1.51881	Up	0.27003	Up	-0.806124	Down	-3.26605	Down	CAN72229 hypothetical protein [Vitis vinifera]
Cla008602	XLOC_008893	1.67698	Up	-2.93104	Down	2.59305	Up	-0.835143	Down	BAE80322 cyclin B [Camellia sinensis]	GO:0007049	K05868	CCNB; cyclin B
Cla008595	XLOC_008896	-0.414309	Down	-2.61765	Down	-1.6794	Down	1.65245	Up	CAN75991 hypothetical protein [Vitis vinifera]
Cla008573	XLOC_008906	-0.468413	Down	1.03926	Up	0.0730467	Up	0.159213	Up	XP_002313994 predicted protein [Populus trichocarpa]
Cla008571	XLOC_008908	-0.230414	Down	-2.75699	Down	0.814434	Up	-1.2468	Down	XP_002275537 PREDICTED: hypothetical protein [Vitis vinifera]
Cla008560	XLOC_008915	0.880402	Up	-1.93078	Down	-1.43902	Down	0.605556	Up	XP_002298391 white-brown-complex ABC transporter family [Populus trichocarpa]	GO:0009058;GO:0005575;GO:0006950;GO:0016887;GO:0022857;GO:0006810;GO:0043167;GO:0008150;GO:0005634;GO:0005886
Cla008559	XLOC_008916	-1.14206	Down	3.13678	Up	-0.81789	Down	-1.35734	Down	XP_002314083 white-brown-complex ABC transporter family [Populus trichocarpa]	GO:0009058;GO:0005575;GO:0006950;GO:0016887;GO:0022857;GO:0006810;GO:0043167;GO:0008150;GO:0005634;GO:0005886
Cla008543	XLOC_008920	-0.446685	Down	-1.26131	Down	0.318254	Up	0.598876	Up	XP_002282827 PREDICTED: hypothetical protein [Vitis vinifera]	GO:0003723;GO:0003674;GO:0006399	K00566	mnmA; tRNA-specific 2-thiouridylase [EC:2.8.1.-]
Cla008542	XLOC_008921	-0.316294	Down	-1.41906	Down	0.345148	Up	0.216509	Up	EEC68516 hypothetical protein OsI_36791 [Oryza sativa Indica Group]		K03977	engA; GTPase
Cla008538	XLOC_008923	-0.394085	Down	-1.22636	Down	0.835994	Up	0.107482	Up	XP_002513472 sorting and assembly machinery (sam50) protein, putative [Ricinus communis]	GO:0005739;GO:0008150;GO:0006091;GO:0006461;GO:0015979;GO:0009536;GO:0000003;GO:0009790	K07277	SAM50; outer membrane protein insertion porin family
Cla003194	XLOC_008948	-4.06014	Down	-3.98469	Down	-0.943722	Down	2.16654	Up	AAR19041 netting associated peroxidase [Cucumis melo]	GO:0008150;GO:0003674;GO:0016491;GO:0006950	K00430	E1.11.1.7; peroxidase [EC:1.11.1.7]
Cla003190	XLOC_008951	-3.69478	Down	-4.26111	Down	-	-	-	-	ABF68751 class III peroxidase precursor [Cucurbita pepo]	GO:0008150;GO:0003674;GO:0016491;GO:0006950	K00430	E1.11.1.7; peroxidase [EC:1.11.1.7]
Cla003189	XLOC_008952	-10.3197	Down	1.37054	Up	-	-	-	-	AAR19041 netting associated peroxidase [Cucumis melo]	GO:0008150;GO:0003674;GO:0016491;GO:0006950	K00430	E1.11.1.7; peroxidase [EC:1.11.1.7]
Cla003188	XLOC_008953	-3.69665	Down	-7.20244	Down	-	-	-	-	P19135 RecName: Full=Peroxidase 2; AltName: Full=CUP2	GO:0003674;GO:0043167;GO:0006950;GO:0009056;GO:0016491;GO:0008150	K00430	E1.11.1.7; peroxidase [EC:1.11.1.7]
Cla003174	XLOC_008959	1.46789	Up	-4.31387	Down	1.19308	Up	0.477053	Up	XP_002283442 PREDICTED: hypothetical protein [Vitis vinifera]	GO:0006810;GO:0005575;GO:0005886;GO:0008289
Cla003168	XLOC_008962	-2.29486	Down	-0.655319	Down	0.0309006	Up	2.34556	Up	XP_002297641 predicted protein [Populus trichocarpa]
Cla003160	XLOC_008965	-2.6	Down	-1.39185	Down	-2.10884	Down	1.11955	Up	XP_002527563 conserved hypothetical protein [Ricinus communis]
Cla003133	XLOC_008979	-3.65585	Down	0.0920887	Up	0.764315	Up	0.103104	Up	XP_002877283 hypothetical protein ARALYDRAFT_323092 [Arabidopsis lyrata subsp. lyrata]	GO:0008150;GO:0009058;GO:0003674;GO:0016491;GO:0043167;GO:0044281;GO:0006629;GO:0006520;GO:0009056;GO:0034641;GO:0051186	K09842	AAO3; abscisic-aldehyde oxidase [EC:1.2.3.14]
Cla003128	XLOC_008982	1.0071	Up	1.5798	Up	1.34866	Up	0.233909	Up	XP_002285722 PREDICTED: similar to dicarboxylate/tricarboxylate carrier [Vitis vinifera]	GO:0005975;GO:0009056;GO:0005618;GO:0005575;GO:0006810;GO:0005739;GO:0022857;GO:0009536;GO:0005773;GO:0006091;GO:0055085;GO:0008150;GO:0005794	K15104	SLC25A11; solute carrier family 25 (mitochondrial oxoglutarate transporter), member 11
Cla007658	XLOC_008995	5.5343	Up	0.394485	Up	1.27047	Up	-1.74483	Down	CBJ19440 SLAC-homologous 1 protein [Citrus clementina]	GO:0005575;GO:0006810;GO:0042592;GO:0005886;GO:0003674
Cla007661	XLOC_008998	1.03631	Up	-2.04071	Down	-1.72	Down	0.353516	Up	XP_002269614 PREDICTED: hypothetical protein [Vitis vinifera]
Cla007664	XLOC_009000	1.35438	Up	-0.4763	Down	-0.358198	Down	0.650332	Up	XP_002268282 PREDICTED: hypothetical protein [Vitis vinifera]	GO:0005794;GO:0016757;GO:0006464;GO:0009058;GO:0005975;GO:0005575
Cla007666	XLOC_009002	1.1713	Up	1.71787	Up	-1.94519	Down	0.138117	Up	XP_002273269 PREDICTED: hypothetical protein [Vitis vinifera]
Cla007688	XLOC_009009	4.20088	Up	1.55762	Up	0.328872	Up	-1.52947	Down	XP_002515724 DNA binding protein, putative [Ricinus communis]	GO:0007165;GO:0043167;GO:0000003;GO:0048856;GO:0008150;GO:0003674;GO:0005737;GO:0034641;GO:0009058;GO:0005634
Cla007694	XLOC_009010	-0.586123	Down	-2.26301	Down	0.126287	Up	0.782255	Up	XP_002515711 pentatricopeptide repeat-containing protein, putative [Ricinus communis]	GO:0034641
Cla007732	XLOC_009025	1.2163	Up	0.974261	Up	-0.00125587	Down	-0.349731	Down	XP_002329405 predicted protein [Populus trichocarpa]	GO:0022857;GO:0005886;GO:0016023;GO:0061024;GO:0016192;GO:0005575;GO:0006810	K19995	SCAMP; secretory carrier-associated membrane protein
Cla007740	XLOC_009029	0.493962	Up	-2.26951	Down	-0.48173	Down	1.39484	Up	XP_002517960 protein phosphatase-2c, putative [Ricinus communis]	GO:0016791;GO:0005886;GO:0006464;GO:0005634;GO:0043234;GO:0005623
XLOC_009046	XLOC_009046	0.979583	Up	3.75242	Up	0.335333	Up	-0.222891	Down	Not found in the database
Cla007782	XLOC_009047	0.994252	Up	-0.439303	Down	-0.299453	Down	0.564203	Up	XP_002530071 alcohol dehydrogenase, putative [Ricinus communis]	GO:0016491;GO:0008150;GO:0043167	K00083	E1.1.1.195; cinnamyl-alcohol dehydrogenase [EC:1.1.1.195]
Cla007788	XLOC_009050	2.43998	Up	0.572242	Up	-0.0837574	Down	-1.379	Down	No hits found
Cla007790	XLOC_009051	-0.499543	Down	1.301	Up	0.291757	Up	-0.562865	Down	XP_002522201 hypothetical protein RCOM_1731940 [Ricinus communis]	GO:0040007;GO:0008150;GO:0034641;GO:0009058;GO:0000003;GO:0048856;GO:0003674
Cla007793	XLOC_009053	-0.991555	Down	-0.659705	Down	-3.90651	Down	2.34129	Up	ACU18212 unknown [Glycine max]	GO:0005575;GO:0006464;GO:0043167	K19040	ATL76S; E3 ubiquitin-protein ligase ATL10/75/76/77/78 [EC:2.3.2.27]
Cla007801	XLOC_009056	-0.28797	Down	-0.637292	Down	-4.29394	Down	1.40119	Up	XP_002517239 Pectinesterase-2 precursor, putative [Ricinus communis]	GO:0003674;GO:0048856;GO:0040007;GO:0071554;GO:0005618;GO:0030234;GO:0005975;GO:0009056;GO:0005576;GO:0009536
Cla007803	XLOC_009058	-0.229894	Down	-3.57427	Down	-0.900326	Down	-0.808877	Down	XP_002517239 Pectinesterase-2 precursor, putative [Ricinus communis]	GO:0048856;GO:0040007;GO:0003674;GO:0005618;GO:0009536;GO:0005975
Cla007811	XLOC_009064	-1.63719	Down	-3.98737	Down	-0.241443	Down	1.07757	Up	XP_002274337 PREDICTED: hypothetical protein [Vitis vinifera]	GO:0005575;GO:0000902;GO:0009058;GO:0005975;GO:0043234;GO:0005886;GO:0048646;GO:0000003;GO:0048856;GO:0007049;GO:0030154;GO:0040007;GO:0016757;GO:0071554;GO:0005623	K11000	CALS; callose synthase [EC:2.4.1.-]
Cla007816	XLOC_009065	1.55114	Up	0.834829	Up	-0.554664	Down	0.123997	Up	XP_002274138 PREDICTED: hypothetical protein [Vitis vinifera]	GO:0005575
XLOC_009067	XLOC_009067	-3.58254	Down	-	-	-	-	-	-	Not found in the database	GO:0008150;GO:0007568;GO:0048856;GO:0007165;GO:0006950;GO:0003674;GO:0005622;GO:0034641;GO:0009058;GO:0003677
Cla007846	XLOC_009082	2.1087	Up	-	-	-	-	0.1528	Up	ACU21306 unknown [Glycine max]	GO:0006950;GO:0009058;GO:0019748;GO:0008150;GO:0034641;GO:0003677;GO:0009056;GO:0006520;GO:0006810;GO:0001071;GO:0003674;GO:0005634;GO:0043234;GO:0005622;GO:0005694	K09422	MYBP; myb proto-oncogene protein, plant
Cla015621	XLOC_009093	-0.0815725	Down	1.56791	Up	1.23845	Up	-0.402206	Down	XP_002273536 PREDICTED: hypothetical protein [Vitis vinifera]
Cla015625	XLOC_009095	6.11972	Up	-3.0992	Down	-2.2052	Down	-0.86518	Down	XP_002273270 PREDICTED: hypothetical protein [Vitis vinifera]	GO:0006950;GO:0002376;GO:0007165;GO:0008150;GO:0071554;GO:0009058;GO:0005975;GO:0008219;GO:0006605;GO:0061024;GO:0005886
Cla015626	XLOC_009096	-2.84453	Down	-1.82541	Down	0.114233	Up	-1.16661	Down	CAN64264 hypothetical protein [Vitis vinifera]	GO:0034641;GO:0009058;GO:0003677;GO:0005634
Cla015627	XLOC_009097	-4.73619	Down	-0.728203	Down	-	-	-	-	XP_002525146 Transcription factor RF2a, putative [Ricinus communis]
Cla015638	XLOC_009102	-1.34264	Down	-3.93163	Down	-1.64301	Down	3.73233	Up	XP_002517850 Receptor protein kinase CLAVATA1 precursor, putative [Ricinus communis]	GO:0021700;GO:0030154;GO:0048856;GO:0040007;GO:0001071;GO:0016301;GO:0000003;GO:0009790;GO:0009058;GO:0005975;GO:0043473;GO:0009056;GO:0006464;GO:0051301;GO:0007165;GO:0006810;GO:0008150;GO:0006950;GO:0002376;GO:0005886;GO:0007059;GO:0051276;GO:0007049;GO:0003674;GO:0043167;GO:0034641;GO:0000902;GO:0007010;GO:0005634;GO:0071554;GO:0043234;GO:0005622;GO:0006520
Cla015654	XLOC_009108	1.91745	Up	0.622535	Up	0.007	Up	-0.636439	Down	CAN61366 hypothetical protein [Vitis vinifera]	GO:0005829;GO:0005618;GO:0005856;GO:0008150;GO:0008092;GO:0007010;GO:0000902;GO:0000003;GO:0030154;GO:0040007;GO:0005623	K17275	PLS1; plastin-1
Cla015674	XLOC_009122	-0.167069	Down	-1.49105	Down	0.113132	Up	-0.236607	Down	CAN76309 hypothetical protein [Vitis vinifera]	GO:0048856;GO:0008150;GO:0007568;GO:0006950;GO:0019899;GO:0005783;GO:0004871;GO:0016301;GO:0006464;GO:0007165;GO:0005886;GO:0005575;GO:0034641;GO:0009056;GO:0051186;GO:0003674;GO:0006810;GO:0000003;GO:0040007;GO:0016791;GO:0043234	K14489	AHK2_3_4; arabidopsis histidine kinase 2/3/4 (cytokinin receptor) [EC:2.7.13.3]
Cla015681	XLOC_009126	1.72909	Up	-0.305769	Down	-0.279835	Down	-0.300654	Down	XP_002531689 cation-transporting atpase plant, putative [Ricinus communis]	GO:0008150	K01537	E3.6.3.8; Ca2+-transporting ATPase [EC:3.6.3.8]
Cla015687	XLOC_009131	-2.37472	Down	2.63175	Up	-0.0630433	Down	-0.752169	Down	XP_002323629 predicted protein [Populus trichocarpa]	GO:0008150;GO:0005575;GO:0005623
Cla015690	XLOC_009134	0.923646	Up	-2.16108	Down	0.292764	Up	-0.236142	Down	XP_002268765 PREDICTED: hypothetical protein [Vitis vinifera]	GO:0034641;GO:0005739
Cla015701	XLOC_009142	0.952846	Up	0.813418	Up	-0.402604	Down	0.00352881	Up	XP_002532212 long-chain-fatty-acid CoA ligase, putative [Ricinus communis]	GO:0044281;GO:0009058;GO:0006629;GO:0005739;GO:0009536;GO:0043167;GO:0016874;GO:0005575;GO:0005783;GO:0005794	K01897	ACSL; long-chain acyl-CoA synthetase [EC:6.2.1.3]
Cla015713	XLOC_009149	0.188222	Up	0.916895	Up	-0.32299	Down	-0.0171966	Down	XP_002283371 PREDICTED: hypothetical protein [Vitis vinifera]	GO:0051276;GO:0006464;GO:0016810;GO:0034641;GO:0009058;GO:0005654;GO:0043234	K06067	HDAC1_2; histone deacetylase 1/2 [EC:3.5.1.98]
Cla015731	XLOC_009163	0.50665	Up	-5.23849	Down	-1.03969	Down	1.32826	Up	XP_002328138 predicted protein [Populus trichocarpa]	GO:0071554;GO:0005975;GO:0008233;GO:0005773;GO:0008150;GO:0009058;GO:0030154;GO:0008219;GO:0048856;GO:0005576;GO:0005634;GO:0005886	K16290	XCP; xylem cysteine proteinase [EC:3.4.22.-]
Cla015756	XLOC_009175	2.71406	Up	-3.59948	Down	-1.7911	Down	0.306003	Up	XP_002278742 PREDICTED: hypothetical protein [Vitis vinifera]	GO:0006950;GO:0002376;GO:0005886;GO:0005575;GO:0003674
Cla015805	XLOC_009195	1.5131	Up	3.01655	Up	1.28044	Up	-0.804544	Down	XP_002465000 hypothetical protein SORBIDRAFT_01g030220 [Sorghum bicolor]
Cla015808	XLOC_009196	-0.270772	Down	1.09631	Up	-0.438478	Down	-0.175746	Down	XP_002280291 PREDICTED: hypothetical protein [Vitis vinifera]	GO:0005773;GO:0044281;GO:0034641;GO:0005975;GO:0009056;GO:0051186;GO:0009058;GO:0009536;GO:0022607;GO:0007010;GO:0043234;GO:0006950;GO:0016887;GO:0022857;GO:0055085;GO:0005794;GO:0006461;GO:0008092;GO:0034655;GO:0005886;GO:0043167;GO:0005622	K02147	ATPeV1B; V-type H+-transporting ATPase subunit B
Cla015820	XLOC_009201	-2.03941	Down	-5.11169	Down	-2.22576	Down	0.258722	Up	ACB87734 aquaporin [Manihot esculenta]	GO:0042592;GO:0022857;GO:0005575;GO:0006950;GO:0005886;GO:0003674;GO:0055085;GO:0005773;GO:0008150;GO:0006810	K09872	PIP; aquaporin PIP
Cla015823	XLOC_009204	1.3734	Up	4.66587	Up	1.98203	Up	-0.888852	Down	P13443 RecName: Full=Glycerate dehydrogenase; Short=GDH; AltName: Full=NADH-dependent hydroxypyruvate reductase; Short=HPR	GO:0008150;GO:0005576;GO:0003674;GO:0006464;GO:0016491;GO:0006091;GO:0006461;GO:0015979;GO:0006950;GO:0009536;GO:0009058;GO:0005777;GO:0009056;GO:0006790;GO:0006520;GO:0003723;GO:0042254;GO:0034641;GO:0044281	K15893	HPR1; hydroxypyruvate reductase 1
Cla015825	XLOC_009205	3.18508	Up	-1.52903	Down	0.434841	Up	0.672719	Up	XP_002277843 PREDICTED: hypothetical protein [Vitis vinifera]	GO:0008150;GO:0005622	K19042	BOI; E3 ubiquitin-protein ligase BOI and related proteins [EC:2.3.2.27]
Cla015848	XLOC_009213	0.234728	Up	-6.38835	Down	-0.28143	Down	-	-	XP_002305487 predicted protein [Populus trichocarpa]	GO:0006790;GO:0006520;GO:0009058
Cla015871	XLOC_009222	-2.70615	Down	-2.84776	Down	-	-	-	-	XP_002513015 Indole-3-acetic acid-induced protein ARG7, putative [Ricinus communis]	GO:0005634;GO:0008150	K14488	SAUR; SAUR family protein
Cla015874	XLOC_009226	-1.36006	Down	-0.437469	Down	0.340928	Up	-0.412159	Down	XP_002269363 PREDICTED: hypothetical protein [Vitis vinifera]	GO:0005829;GO:0008150;GO:0034641;GO:0009058;GO:0005634
Cla015878	XLOC_009229	-6.89913	Down	-3.0836	Down	-0.508489	Down	-	-	ACU23493 unknown [Glycine max]	GO:0008150;GO:0016491	K00011	E1.1.1.21; aldehyde reductase [EC:1.1.1.21]
Cla015880	XLOC_009231	2.07169	Up	-0.297839	Down	0.191991	Up	-0.639654	Down	No hits found
Cla015894	XLOC_009238	-2.39821	Down	0.951043	Up	-0.830906	Down	1.00088	Up	XP_002305454 predicted protein [Populus trichocarpa]	GO:0043167;GO:0007165;GO:0008150;GO:0034641;GO:0009058;GO:0003674;GO:0001071;GO:0005634;GO:0043234;GO:0005622
Cla015901	XLOC_009242	2.55522	Up	1.82498	Up	0.150468	Up	0.0158183	Up	CAE54306 putative papain-like cysteine proteinase [Gossypium hirsutum]	GO:0006950;GO:0008150;GO:0008233;GO:0006810;GO:0005576;GO:0005773;GO:0005975;GO:0006091;GO:0009056;GO:0005634	K01373	CTSF; cathepsin F [EC:3.4.22.41]
Cla015909	XLOC_009248	-1.003	Down	3.89818	Up	1.06855	Up	-1.55852	Down	AAC24001 isoflavone reductase related protein [Pyrus communis]	GO:0009058;GO:0019748;GO:0005737;GO:0016491;GO:0008150
Cla015919	XLOC_009255	0.138109	Up	-2.6979	Down	0.435252	Up	-1.97574	Down	XP_002305430 predicted protein [Populus trichocarpa]	GO:0008150;GO:0034641;GO:0009058;GO:0003677;GO:0001071;GO:0005737;GO:0003674;GO:0005634;GO:0000003;GO:0009790;GO:0043234;GO:0005622;GO:0005694
Cla015920	XLOC_009256	-0.280895	Down	-4.46684	Down	-0.26005	Down	-2.29718	Down	XP_002313794 predicted protein [Populus trichocarpa]	GO:0008150;GO:0034641;GO:0009058;GO:0003677;GO:0001071;GO:0005737;GO:0003674;GO:0005634;GO:0000003;GO:0009790;GO:0043234;GO:0005622;GO:0005694
Cla015926	XLOC_009259	-3.68158	Down	0.126564	Up	-0.511954	Down	1.92156	Up	XP_002509483 protein binding protein, putative [Ricinus communis]
Cla015933	XLOC_009261	-1.52598	Down	0.0190038	Up	-0.408512	Down	0.463291	Up	XP_002313800 chromatin remodeling complex subunit [Populus trichocarpa]	GO:0008150;GO:0003674
Cla015936	XLOC_009262	-3.31646	Down	-2.31887	Down	-4.17703	Down	1.97934	Up	ABD98040 epicotyl-specific tissue protein [Striga asiatica]
Cla015937	XLOC_009263	0.193641	Up	-2.78431	Down	-3.19449	Down	-0.116972	Down	CAA66109 specific tissue protein 2 [Cicer arietinum]
XLOC_009264	XLOC_009264	-5.49817	Down	-3.54191	Down	-3.61223	Down	0.0930367	Up	Not found in the database
Cla015941	XLOC_009265	-2.40012	Down	-0.835342	Down	0.0991901	Up	1.26592	Up	BAD42345 sorbitol transporter [Malus x domestica]	GO:0022857;GO:0006810;GO:0005886;GO:0055085;GO:0005623;GO:0005575
Cla015944	XLOC_009267	-2.87553	Down	1.91253	Up	-2.5505	Down	-0.320859	Down	CAP58706 putative polyol transporter protein 1 [Hevea brasiliensis]	GO:0022857;GO:0005886;GO:0006810
Cla015947	XLOC_009270	0.554644	Up	-2.67499	Down	-3.04396	Down	0.214948	Up	CAP58706 putative polyol transporter protein 1 [Hevea brasiliensis]	GO:0022857;GO:0006810;GO:0005886;GO:0005623
Cla015967	XLOC_009281	2.17412	Up	0.905635	Up	1.02128	Up	0.639292	Up	XP_002306077 predicted protein [Populus trichocarpa]
Cla015971	XLOC_009284	0.195645	Up	1.41647	Up	0.100014	Up	-0.344219	Down	CAN60895 hypothetical protein [Vitis vinifera]		K11876	PSMG2; proteasome assembly chaperone 2
Cla015978	XLOC_009287	0.726204	Up	2.20974	Up	0.772871	Up	-1.39676	Down	CAN82364 hypothetical protein [Vitis vinifera]
Cla015987	XLOC_009290	-2.88834	Down	-0.55515	Down	-1.32401	Down	-0.56787	Down	No hits found
Cla016007	XLOC_009299	-1.33465	Down	-2.07838	Down	0.994521	Up	-0.308282	Down	ACJ86047 unknown [Medicago truncatula]	GO:0008150;GO:0005886;GO:0043167;GO:0000003;GO:0048856;GO:0005739	K13448	CML; calcium-binding protein CML
Cla016009	XLOC_009301	-	-	-2.59649	Down	-0.864719	Down	-1.43084	Down	ADE41151 AP2 domain class transcription factor [Malus x domestica]	GO:0007165;GO:0034641;GO:0009058;GO:0051301;GO:0003677;GO:0008150;GO:0048856;GO:0001071;GO:0006950;GO:0005634;GO:0006810;GO:0043234;GO:0005622
Cla016014	XLOC_009306	-0.0453534	Down	2.09194	Up	0.617358	Up	1.84169	Up	XP_002285245 PREDICTED: hypothetical protein [Vitis vinifera]	GO:0005575;GO:0005794;GO:0071554;GO:0016757;GO:0005768;GO:0006464;GO:0009058;GO:0005975;GO:0006629	K00753	E2.4.1.214; glycoprotein 3-alpha-L-fucosyltransferase [EC:2.4.1.214]
Cla016016	XLOC_009308	0.746691	Up	-2.44838	Down	-1.56006	Down	1.29722	Up	XP_002313121 thioredoxin m [Populus trichocarpa]	GO:0008150;GO:0009536	K03671	trxA; thioredoxin 1
Cla016019	XLOC_009310	-2.41616	Down	0.223977	Up	-0.842953	Down	0.180366	Up	BAB61098 phi-2 [Nicotiana tabacum]	GO:0034641;GO:0009058;GO:0003674;GO:0006950;GO:0003677;GO:0007165;GO:0005634	K14432	ABF; ABA responsive element binding factor
Cla016026	XLOC_009313	2.43575	Up	-3.89242	Down	2.23346	Up	3.90296	Up	XP_002334266 predicted protein [Populus trichocarpa]	GO:0016757;GO:0003674;GO:0009058;GO:0019748
Cla016032	XLOC_009316	2.953	Up	1.06095	Up	1.88348	Up	-1.40722	Down	XP_002518724 UDP-glucosyltransferase, putative [Ricinus communis]	GO:0016757;GO:0003674;GO:0009058;GO:0019748
Cla016035	XLOC_009318	-3.33276	Down	-	-	-	-	-	-	XP_002282482 PREDICTED: similar to leucine-rich repeat family protein [Vitis vinifera]	GO:0005618;GO:0030154;GO:0021700;GO:0048856;GO:0005575;GO:0000902;GO:0040007
Cla016048	XLOC_009324	2.0133	Up	0.773121	Up	1.18889	Up	1.91411	Up	Q2KNL5 RecName: Full=Cinnamyl alcohol dehydrogenase 1; Short=CAD 1; Short=ObaCAD1	GO:0016491;GO:0009058;GO:0019748;GO:0043167;GO:0008150	K00083	E1.1.1.195; cinnamyl-alcohol dehydrogenase [EC:1.1.1.195]
Cla016059	XLOC_009330	-0.764398	Down	3.7311	Up	-0.999671	Down	-0.91249	Down	CAN67585 hypothetical protein [Vitis vinifera]	GO:0043167;GO:0044281;GO:0009058;GO:0071554;GO:0048856;GO:0003674;GO:0006790;GO:0006520;GO:0016874;GO:0007165;GO:0008150;GO:0006950;GO:0005623;GO:0005739;GO:0005615;GO:0006629;GO:0009056;GO:0034641;GO:0005886;GO:0051186;GO:0006810;GO:0030154;GO:0019748;GO:0034655;GO:0003924;GO:0006464;GO:0016301;GO:0005634;GO:0000003;GO:0040011;GO:0009536	K01052	LIPA; lysosomal acid lipase/cholesteryl ester hydrolase [EC:3.1.1.13]
Cla016060	XLOC_009331	-2.56492	Down	6.924	Up	-2.03098	Down	1.70131	Up	CBI29627 unnamed protein product [Vitis vinifera]		K13993	HSP20; HSP20 family protein
Cla016081	XLOC_009338	4.3253	Up	-0.455111	Down	0.0513407	Up	-1.03523	Down	CBI22488 unnamed protein product [Vitis vinifera]	GO:0006950;GO:0008219;GO:0002376;GO:0006464;GO:0005739;GO:0043167;GO:0061024;GO:0016791;GO:0008150;GO:0006605;GO:0007165;GO:0043234;GO:0005623
Cla001251	XLOC_009349	2.02205	Up	0.454111	Up	-0.504545	Down	-0.131615	Down	XP_002307300 predicted protein [Populus trichocarpa]	GO:0044281;GO:0009058;GO:0006629;GO:0005575;GO:0008150;GO:0006950;GO:0005975;GO:0043167;GO:0016491;GO:0005576	K00511	SQLE; squalene monooxygenase [EC:1.14.14.17]
Cla001259	XLOC_009352	1.8653	Up	0.125612	Up	-0.471992	Down	0.968951	Up	CBI25071 unnamed protein product [Vitis vinifera]
Cla001606	XLOC_009354	3.42107	Up	0.772746	Up	0.559367	Up	-0.791293	Down	No hits found
XLOC_009355	XLOC_009355	3.41063	Up	2.86036	Up	0.556262	Up	1.12898	Up	Not found in the database
Cla001621	XLOC_009363	8.8267	Up	-0.00456566	Down	-0.914638	Down	-0.69946	Down	ACB45874 pathogen-related protein 1 [Cucumis melo var. inodorus]	GO:0008150	K13449	PR1; pathogenesis-related protein 1
Cla001628	XLOC_009369	-1.70991	Down	-2.57938	Down	-3.67507	Down	-	-	XP_002334230 predicted protein [Populus trichocarpa]	GO:0008150
Cla006775	XLOC_009382	-1.15508	Down	-0.216928	Down	0.227285	Up	0.145302	Up	ACU18564 unknown [Glycine max]	GO:0005737;GO:0043167;GO:0016491;GO:0007568;GO:0008150;GO:0006950
Cla010432	XLOC_009404	0.553733	Up	-1.37143	Down	-1.06312	Down	0.368037	Up	XP_002534363 Kelch domain-containing protein, putative [Ricinus communis]	GO:0005829;GO:0009056;GO:0006950;GO:0006461;GO:0006790;GO:0019748;GO:0044281;GO:0006629;GO:0034641;GO:0009058
Cla010446	XLOC_009410	-0.201401	Down	-4.86532	Down	-0.992283	Down	0.250557	Up	XP_002269831 PREDICTED: hypothetical protein [Vitis vinifera]	GO:0016757;GO:0005794;GO:0009058;GO:0005975
Cla010447	XLOC_009411	-1.91904	Down	-0.554425	Down	-2.06461	Down	0.768007	Up	CBI28824 unnamed protein product [Vitis vinifera]	GO:0016757;GO:0005794;GO:0009058;GO:0005975
Cla010448	XLOC_009412	5.08708	Up	5.87318	Up	-1.18465	Down	-0.151068	Down	CBI28828 unnamed protein product [Vitis vinifera]	GO:0016757
Cla010449	XLOC_009413	-0.141792	Down	-4.09608	Down	1.0143	Up	-1.71001	Down	XP_002320471 hypothetical protein POPTRDRAFT_246659 [Populus trichocarpa]	GO:0016757
Cla010457	XLOC_009418	0.815963	Up	1.92563	Up	0.114283	Up	-0.0400943	Down	XP_002269463 PREDICTED: hypothetical protein [Vitis vinifera]	GO:0016829;GO:0006950;GO:0000003;GO:0048856;GO:0043473;GO:0006520;GO:0009058;GO:0009536;GO:0043167;GO:0034641	K05359	ADT; arogenate/prephenate dehydratase [EC:4.2.1.91 4.2.1.51]
Cla010464	XLOC_009423	0.903966	Up	-2.07122	Down	-0.538551	Down	-0.711407	Down	ABK92591 unknown [Populus trichocarpa]	GO:0005615;GO:0005618;GO:0005575;GO:0007010;GO:0005576;GO:0008150
XLOC_009430	XLOC_009430	-	-	-	-	0.466949	Up	0.807999	Up	Not found in the database
XLOC_009432	XLOC_009432	-	-	3.51382	Up	1.50636	Up	1.43257	Up	Not found in the database
Cla010475	XLOC_009435	6.14536	Up	-4.80943	Down	-1.02062	Down	3.35719	Up	No hits found
Cla010488	XLOC_009441	1.85312	Up	-4.3894	Down	0.129839	Up	-	-	XP_002302880 predicted protein [Populus trichocarpa]	GO:0048856;GO:0000902;GO:0030154;GO:0008289;GO:0000003;GO:0034641;GO:0009058;GO:0003677;GO:0001071;GO:0005634;GO:0043234;GO:0005622	K09338	HD-ZIP; homeobox-leucine zipper protein
Cla010491	XLOC_009443	-4.86859	Down	-	-	-	-	-	-	XP_002279003 PREDICTED: hypothetical protein [Vitis vinifera]
Cla010497	XLOC_009445	0.48241	Up	-3.56522	Down	1.76595	Up	0.625802	Up	XP_002309832 predicted protein [Populus trichocarpa]	GO:0044281;GO:0009058;GO:0006629;GO:0006950;GO:0009056;GO:0030154;GO:0048856;GO:0008150;GO:0006810;GO:0043167;GO:0005575;GO:0016491;GO:0005618;GO:0003674;GO:0005576;GO:0016757;GO:0005783;GO:0005634	K00430	E1.11.1.7; peroxidase [EC:1.11.1.7]
Cla003112	XLOC_009513	-1.67787	Down	2.40704	Up	-0.638111	Down	0.810016	Up	No hits found	GO:0003674
Cla003113	XLOC_009514	-1.21462	Down	1.19831	Up	-0.620507	Down	-0.238885	Down	XP_002331441 predicted protein [Populus trichocarpa]	GO:0005829;GO:0005575;GO:0034641;GO:0005975;GO:0043167;GO:0016301;GO:0044281	K12446	E2.7.1.46; L-arabinokinase [EC:2.7.1.46]
Cla000664	XLOC_009536	-0.636686	Down	-0.529715	Down	-1.29924	Down	2.17957	Up	No hits found
Cla002553	XLOC_009542	0.588485	Up	-1.78892	Down	0.116211	Up	1.25039	Up	XP_002524564 Endosomal P24A protein precursor, putative [Ricinus communis]	GO:0005794;GO:0005575;GO:0005829;GO:0005739;GO:0005768
Cla002567	XLOC_009548	-0.00489503	Down	-2.06059	Down	0.771007	Up	0.227397	Up	XP_002514387 serine/threonine protein kinase, putative [Ricinus communis]	GO:0034641;GO:0016301;GO:0006810;GO:0004871;GO:0008150;GO:0005198;GO:0009058;GO:0005975;GO:0043167;GO:0005856;GO:0043234;GO:0007165;GO:0006464;GO:0005575;GO:0006520
Cla006868	XLOC_009560	-0.0169488	Down	-2.51539	Down	0.737892	Up	0.0695795	Up	XP_002279974 PREDICTED: hypothetical protein [Vitis vinifera]	GO:0034641;GO:0005739
XLOC_009564	XLOC_009564	2.63419	Up	-1.73923	Down	-0.736487	Down	0.172225	Up	Not found in the database
Cla006876	XLOC_009565	-1.66701	Down	0.776368	Up	1.31213	Up	1.39437	Up	ACU13256 unknown [Glycine max]	GO:0044281;GO:0006629;GO:0043167;GO:0008150;GO:0006950;GO:0003674	K16285	XERICO; RING/U-box domain-containing protein [EC:2.3.2.27]
Cla006880	XLOC_009569	1.15325	Up	-0.446441	Down	1.55604	Up	-3.2147	Down	XP_002524598 transcription factor, putative [Ricinus communis]	GO:0000003;GO:0048856;GO:0043167;GO:0034641;GO:0009058;GO:0008150;GO:0003674;GO:0001071;GO:0005634;GO:0005886;GO:0043234;GO:0005622
Cla006882	XLOC_009571	2.0082	Up	2.40043	Up	-0.172662	Down	0.966933	Up	NP_193004 unknown protein [Arabidopsis thaliana]
Cla006887	XLOC_009575	-1.07209	Down	2.14225	Up	1.12479	Up	0.0132349	Up	No hits found
Cla006906	XLOC_009582	3.05248	Up	-2.44675	Down	-2.06052	Down	-0.0497868	Down	AAX85983 NAC6 protein [Glycine max]	GO:0001071;GO:0008150;GO:0005634;GO:0034641;GO:0009058;GO:0043234;GO:0005622
Cla006918	XLOC_009589	-0.199102	Down	2.7911	Up	-0.572098	Down	-0.479466	Down	XP_002313690 f-box family protein [Populus trichocarpa]
Cla001667	XLOC_009597	-0.350298	Down	-1.6627	Down	0.94174	Up	0.63535	Up	XP_002276690 PREDICTED: hypothetical protein [Vitis vinifera]
Cla020257	XLOC_009619	6.1528	Up	-3.21651	Down	0.654841	Up	-	-	XP_002278196 PREDICTED: hypothetical protein [Vitis vinifera]	GO:0005634;GO:0005829	K11584	PPP2R5; serine/threonine-protein phosphatase 2A regulatory subunit B'
Cla020245	XLOC_009624	7.97261	Up	-4.32589	Down	-1.03137	Down	-0.44235	Down	BAI99584 UDP-galactose:SBMG-galactosyltransferase [Glycine max]	GO:0016757
Cla020221	XLOC_009631	-2.26521	Down	-4.14803	Down	1.37962	Up	-2.59041	Down	XP_002865000 glycosyl hydrolase family protein 17 [Arabidopsis lyrata subsp. lyrata]	GO:0008150;GO:0005886;GO:0005618;GO:0034641;GO:0051276;GO:0048856
Cla020219	XLOC_009632	-0.776623	Down	-2.8069	Down	0.76032	Up	0.724561	Up	XP_002328395 predicted protein [Populus trichocarpa]
Cla020213	XLOC_009637	0.384672	Up	3.69705	Up	-1.2445	Down	0.277083	Up	XP_002523586 conserved hypothetical protein [Ricinus communis]
Cla020203	XLOC_009639	0.564374	Up	-3.25278	Down	-	-	-	-	XP_002332364 GRAS family transcription factor [Populus trichocarpa]	GO:0008150;GO:0003677;GO:0042592;GO:0003674;GO:0051301;GO:0001071;GO:0048856;GO:0007049;GO:0005634;GO:0043234;GO:0005622
Cla020193	XLOC_009643	-3.25084	Down	-5.57445	Down	0.348575	Up	-	-	XP_002510202 transcription factor, putative [Ricinus communis]	GO:0000003;GO:0048646;GO:0034641;GO:0009058;GO:0003677;GO:0003674;GO:0001071;GO:0048856;GO:0005634;GO:0043234;GO:0005622
Cla020154	XLOC_009663	-0.0850708	Down	-1.95531	Down	0.758548	Up	0.528094	Up	XP_002522362 molybdopterin cofactor sulfurase, putative [Ricinus communis]	GO:0008150;GO:0007165;GO:0006950;GO:0051186
Cla020144	XLOC_009668	-4.7716	Down	1.27253	Up	-	-	-	-	CAA73328 patatin-like protein [Cucumis sativus]	GO:0006629
Cla020125	XLOC_009676	0.397779	Up	-1.43504	Down	0.231859	Up	-0.576365	Down	XP_002310024 predicted protein [Populus trichocarpa]	GO:0005975;GO:0009056;GO:0009536;GO:0016757	K00705	malQ; 4-alpha-glucanotransferase [EC:2.4.1.25]
Cla020107	XLOC_009685	0.668987	Up	-1.88711	Down	0.219195	Up	1.29978	Up	XP_002315256 beta-ketoacyl-coa synthase family protein [Populus trichocarpa]	GO:0006950;GO:0016746;GO:0005576;GO:0005575;GO:0005783;GO:0008150	K15397	KCS; 3-ketoacyl-CoA synthase [EC:2.3.1.199]
Cla020102	XLOC_009690	1.64398	Up	-2.7038	Down	0.89834	Up	-0.186281	Down	XP_002275988 PREDICTED: hypothetical protein [Vitis vinifera]	GO:0008150;GO:0005575
XLOC_009698	XLOC_009698	-	-	-	-	0.907051	Up	1.58387	Up	Not found in the database	GO:0006950;GO:0005975;GO:0006091;GO:0009056;GO:0008150;GO:0006810;GO:0005575
Cla020061	XLOC_009711	2.14052	Up	-3.91885	Down	-1.38019	Down	1.2625	Up	AAT01415 ferric reductase [Cucumis sativus]	GO:0016491;GO:0009056;GO:0043234;GO:0005739;GO:0006950;GO:0043167;GO:0006461;GO:0006810;GO:0008150;GO:0009058;GO:0005975;GO:0006091;GO:0005886;GO:0044281;GO:0034641;GO:0051186
Cla020044	XLOC_009716	-0.626216	Down	1.33703	Up	-2.7806	Down	-0.856306	Down	XP_002513123 conserved hypothetical protein [Ricinus communis]
Cla020038	XLOC_009719	-1.07879	Down	3.93679	Up	-1.57616	Down	-0.182568	Down	No hits found	GO:0006950;GO:0002376;GO:0003677;GO:0008233;GO:0005576;GO:0008150;GO:0005783
Cla020033	XLOC_009722	-2.41105	Down	-	-	-	-	-	-	ABN08056 Protein of unknown function DUF594 [Medicago truncatula]
Cla020028	XLOC_009724	-0.388811	Down	-1.63466	Down	0.894638	Up	0.335549	Up	XP_002274521 PREDICTED: hypothetical protein [Vitis vinifera]	GO:0016779;GO:0003677;GO:0034641;GO:0009058;GO:0009536;GO:0005730;GO:0044281	K10908	POLRMT; DNA-directed RNA polymerase, mitochondrial [EC:2.7.7.6]
Cla020020	XLOC_009725	-0.309342	Down	0.770393	Up	-0.0873974	Down	-0.0219161	Down	XP_002277519 PREDICTED: hypothetical protein [Vitis vinifera]	GO:0009056;GO:0005622;GO:0043234;GO:0007165;GO:0003674;GO:0005737	K10268	FBXL2_20; F-box and leucine-rich repeat protein 2/20
Cla020019	XLOC_009726	0.19016	Up	1.5779	Up	0.264912	Up	-0.594204	Down	ABK93775 unknown [Populus trichocarpa]	GO:0006950;GO:0051276;GO:0005575;GO:0005576
Cla020014	XLOC_009727	1.57187	Up	-1.65345	Down	0.285595	Up	0.557684	Up	XP_002520033 catalytic, putative [Ricinus communis]	GO:0005768;GO:0009058;GO:0005975;GO:0003674;GO:0071554;GO:0005575;GO:0005794
Cla020010	XLOC_009730	5.48746	Up	-1.74209	Down	1.43808	Up	-4.29115	Down	XP_002276114 PREDICTED: hypothetical protein [Vitis vinifera]	GO:0043167;GO:0008233;GO:0009536;GO:0008150	K01255	CARP; leucyl aminopeptidase [EC:3.4.11.1]
Cla019999	XLOC_009734	-2.60409	Down	-1.61085	Down	1.3882	Up	-0.999625	Down	NP_001054597 Os05g0140100 [Oryza sativa Japonica Group]	GO:0003677;GO:0034641;GO:0009058;GO:0003674;GO:0005634;GO:0005694	K09422	MYBP; myb proto-oncogene protein, plant
XLOC_009736	XLOC_009736	-2.61539	Down	-0.0227502	Down	-0.665498	Down	0.631089	Up	Not found in the database
Cla019996	XLOC_009738	-	-	1.0614	Up	-2.93872	Down	2.5635	Up	No hits found
Cla019991	XLOC_009739	-7.47955	Down	0.705279	Up	-	-	-	-	No hits found
Cla019990	XLOC_009740	0.390725	Up	-1.39763	Down	0.278439	Up	0.0912786	Up	XP_002276987 PREDICTED: hypothetical protein [Vitis vinifera]	GO:0044281;GO:0034641;GO:0005975;GO:0009056;GO:0051186;GO:0016491;GO:0003674;GO:0009536;GO:0006790;GO:0006520	K00036	G6PD; glucose-6-phosphate 1-dehydrogenase [EC:1.1.1.49 1.1.1.363]
Cla019945	XLOC_009764	2.90339	Up	-1.10328	Down	-1.23137	Down	0.301496	Up	ACU24033 unknown [Glycine max]	GO:0005737;GO:0006950;GO:0043167;GO:0016791;GO:0008150;GO:0006464;GO:0043234;GO:0005623
Cla019933	XLOC_009771	7.20272	Up	-3.92503	Down	1.62124	Up	1.23239	Up	XP_002330170 predicted protein [Populus trichocarpa]	GO:0003674
Cla019928	XLOC_009774	1.75258	Up	-0.156306	Down	0.650992	Up	-0.149529	Down	CBI15870 unnamed protein product [Vitis vinifera]	GO:0005576;GO:0003674
Cla019917	XLOC_009781	4.459	Up	-0.830437	Down	-0.194385	Down	0.830305	Up	XP_002283998 PREDICTED: hypothetical protein [Vitis vinifera]	GO:0008150;GO:0006950;GO:0008219;GO:0002376;GO:0006810;GO:0006605;GO:0007034;GO:0061024;GO:0003674;GO:0005773;GO:0016192;GO:0005783;GO:0005886
Cla019913	XLOC_009784	4.09349	Up	-1.38961	Down	0.814159	Up	-0.934922	Down	XP_002330148 predicted protein [Populus trichocarpa]	GO:0009536;GO:0005575
Cla019904	XLOC_009787	-1.84625	Down	-3.598	Down	-3.05046	Down	-	-	CAA63483 lipoxygenase [Cucumis sativus]	GO:0005737;GO:0044281;GO:0009058;GO:0006629;GO:0043167;GO:0016491;GO:0008150	K15718	LOX1_5; linoleate 9S-lipoxygenase [EC:1.13.11.58]
Cla019874	XLOC_009799	-0.0360045	Down	1.36285	Up	-1.13777	Down	-0.24421	Down	AAO45754 signal peptidase protein-like protein [Cucumis melo]	GO:0008233;GO:0005575;GO:0034641;GO:0051604;GO:0005618;GO:0005576;GO:0009536;GO:0008150;GO:0005783;GO:0043234	K12948	SPCS3; signal peptidase complex subunit 3 [EC:3.4.-.-]
Cla019816	XLOC_009828	0.491676	Up	-1.5106	Down	-0.594752	Down	0.531442	Up	XP_002278297 PREDICTED: hypothetical protein [Vitis vinifera]	GO:0009058;GO:0051186;GO:0044281;GO:0005975;GO:0015979;GO:0006950;GO:0008219;GO:0002376;GO:0008150;GO:0034641;GO:0006790;GO:0006520;GO:0009536;GO:0007165;GO:0006091;GO:0006629;GO:0006605;GO:0061024;GO:0009056;GO:0000003;GO:0048856;GO:0016853;GO:0019748;GO:0009579	K01807	rpiA; ribose 5-phosphate isomerase A [EC:5.3.1.6]
Cla019810	XLOC_009832	0.190814	Up	2.32394	Up	0.954087	Up	-0.807466	Down	XP_002531297 dtdp-glucose 4-6-dehydratase, putative [Ricinus communis]	GO:0016853;GO:0044281;GO:0009058;GO:0005975;GO:0003674	K10046	GME; GDP-D-mannose 3', 5'-epimerase [EC:5.1.3.18 5.1.3.-]
Cla019806	XLOC_009834	-0.787359	Down	-2.67267	Down	-1.75751	Down	0.61721	Up	BAA85822 Aux/IAA protein [Cucumis sativus]	GO:0008150;GO:0034641;GO:0009058	K14484	IAA; auxin-responsive protein IAA
Cla013624	XLOC_009846	-0.865614	Down	0.814722	Up	-0.881261	Down	0.304298	Up	No hits found	GO:0000003;GO:0048856;GO:0005829
Cla013612	XLOC_009851	-1.12497	Down	-2.01029	Down	-1.37782	Down	0.310818	Up	XP_002523493 conserved hypothetical protein [Ricinus communis]	GO:0034641;GO:0009058;GO:0003677;GO:0021700;GO:0030154;GO:0048856;GO:0001071;GO:0005634;GO:0043234;GO:0005622
Cla013607	XLOC_009855	-2.27444	Down	0.133197	Up	-0.342586	Down	-0.174634	Down	XP_002268417 PREDICTED: hypothetical protein [Vitis vinifera]
Cla013592	XLOC_009863	0.410554	Up	-2.69373	Down	1.36979	Up	-0.308912	Down	XP_002264386 PREDICTED: hypothetical protein [Vitis vinifera]	GO:0034641;GO:0005739
Cla013581	XLOC_009870	2.02042	Up	-3.93909	Down	0.36961	Up	0.59353	Up	XP_002277834 PREDICTED: hypothetical protein [Vitis vinifera]
Cla013580	XLOC_009871	-1.34467	Down	-1.70815	Down	-4.8776	Down	2.67556	Up	XP_002517960 protein phosphatase-2c, putative [Ricinus communis]	GO:0043167;GO:0016791;GO:0005886;GO:0006464;GO:0005634;GO:0043234;GO:0005623
Cla013569	XLOC_009877	-3.8879	Down	-3.07621	Down	-	-	-	-	XP_002517939 Beta-expansin 3 precursor, putative [Ricinus communis]	GO:0005576;GO:0005575;GO:0016023;GO:0071554;GO:0000003;GO:0005618
Cla013565	XLOC_009879	-0.702333	Down	1.81111	Up	-0.287424	Down	0.495002	Up	XP_002330679 predicted protein [Populus trichocarpa]	GO:0009056;GO:0006950;GO:0008150;GO:0006810;GO:0003674;GO:0006464;GO:0005783	K10666	RNF5; E3 ubiquitin-protein ligase RNF5 [EC:2.3.2.27]
Cla013559	XLOC_009883	-	-	-	-	-	-	-	-	No hits found
Cla013553	XLOC_009884	3.27314	Up	-4.47609	Down	0.186451	Up	0.0800596	Up	XP_002327913 predicted protein [Populus trichocarpa]	GO:0005886;GO:0009536;GO:0005773;GO:0006790;GO:0009058;GO:0019748;GO:0016023;GO:0005576
Cla013551	XLOC_009885	-0.264279	Down	-1.77734	Down	1.11336	Up	0.356619	Up	CBI21871 unnamed protein product [Vitis vinifera]		K17560	URI1; unconventional prefoldin RPB5 interactor 1
Cla013524	XLOC_009893	1.70925	Up	-3.23959	Down	1.02707	Up	0.477338	Up	XP_002276142 PREDICTED: hypothetical protein [Vitis vinifera]
Cla013515	XLOC_009895	0.413802	Up	-3.09393	Down	-0.0548372	Down	0.991732	Up	XP_002534397 Tyrosine-protein phosphatase SIW14, putative [Ricinus communis]	GO:0006464;GO:0007010;GO:0007165;GO:0016791;GO:0016192;GO:0005737;GO:0006520	K18045	SIW14; tyrosine-protein phosphatase SIW14 [EC:3.1.3.48]
Cla013500	XLOC_009899	-0.210889	Down	1.38707	Up	-0.357829	Down	-0.426644	Down	P49299 RecName: Full=Citrate synthase, glyoxysomal; AltName: Full=GCS; Flags: Precursor	GO:0044281;GO:0005975;GO:0005829;GO:0009056;GO:0008150;GO:0006950;GO:0016746;GO:0006461;GO:0006091;GO:0006629;GO:0019748;GO:0005777	K01647	CS; citrate synthase [EC:2.3.3.1]
Cla013492	XLOC_009904	-1.78591	Down	-5.01654	Down	-0.302006	Down	-0.142556	Down	BAD86927 abscisic acid-induced protein-like [Oryza sativa Japonica Group]	GO:0006950;GO:0005575;GO:0008150	K17279	REEP5_6; receptor expression-enhancing protein 5/6
Cla013478	XLOC_009913	-1.85289	Down	0.55887	Up	0.0982776	Up	-0.0993729	Down	XP_002332204 predicted protein [Populus trichocarpa]	GO:0008150;GO:0003677;GO:0007067;GO:0005634;GO:0006950;GO:0006259	K13728	MAD2L2; mitotic spindle assembly checkpoint protein MAD2B
Cla013467	XLOC_009919	0.549741	Up	0.90104	Up	0.465346	Up	-0.504136	Down	XP_002890170 hypothetical protein ARALYDRAFT_471850 [Arabidopsis lyrata subsp. lyrata]	GO:0008150;GO:0006810
Cla013465	XLOC_009920	-1.04668	Down	1.064	Up	-0.145453	Down	-0.312183	Down	XP_002268838 PREDICTED: hypothetical protein isoform 1 [Vitis vinifera]	GO:0034641;GO:0006464;GO:0007049;GO:0009058;GO:0051301;GO:0019899;GO:0005634
Cla013462	XLOC_009922	-0.179987	Down	-3.96966	Down	0.137508	Up	2.15863	Up	ACU23151 unknown [Glycine max]
Cla013437	XLOC_009937	-1.12327	Down	-3.57896	Down	0.0559571	Up	2.35783	Up	XP_002265771 PREDICTED: hypothetical protein [Vitis vinifera]	GO:0008150
Cla013432	XLOC_009939	-1.06061	Down	-0.0045054	Down	-1.05202	Down	-0.149248	Down	ACJ84966 unknown [Medicago truncatula]	GO:0003674;GO:0005739;GO:0006950;GO:0043167;GO:0042592;GO:0008150;GO:0006810;GO:0005975;GO:0006091;GO:0009056
Cla013428	XLOC_009940	1.30795	Up	-0.305042	Down	0.432383	Up	-0.428373	Down	XP_002275876 PREDICTED: hypothetical protein [Vitis vinifera]	GO:0044281;GO:0034641;GO:0005975;GO:0009056;GO:0051186;GO:0009536;GO:0009058;GO:0006629;GO:0008150;GO:0016491;GO:0006091;GO:0006461;GO:0015979;GO:0005622;GO:0043234;GO:0006950;GO:0002376;GO:0009579
Cla013424	XLOC_009941	-2.56956	Down	-1.56538	Down	-0.112079	Down	3.22803	Up	XP_002533832 AP2 domain transcription factor RAP2.3, putative [Ricinus communis]	GO:0048856;GO:0000003;GO:0009790;GO:0003674;GO:0008150;GO:0006605;GO:0006913;GO:0005634
Cla013422	XLOC_009943	-1.41147	Down	-2.37157	Down	-1.34846	Down	0.179243	Up	XP_002276162 PREDICTED: hypothetical protein [Vitis vinifera]	GO:0044281;GO:0009058;GO:0006629;GO:0005618;GO:0071554;GO:0048856;GO:0040007;GO:0008150;GO:0005576;GO:0007165;GO:0007010;GO:0006790;GO:0051186;GO:0006464;GO:0016301;GO:0006810;GO:0005575;GO:0005886;GO:0043167;GO:0006520
Cla013410	XLOC_009948	-8.30356	Down	-0.445857	Down	-0.927378	Down	2.15503	Up	XP_002319968 predicted protein [Populus trichocarpa]	GO:0043167;GO:0006950;GO:0009056;GO:0005794;GO:0003674;GO:0005618;GO:0016491;GO:0005829;GO:0005576;GO:0008150	K00430	E1.11.1.7; peroxidase [EC:1.11.1.7]
Cla013399	XLOC_009952	-0.648645	Down	-	-	-	-	-	-	XP_002319402 predicted protein [Populus trichocarpa]
Cla013378	XLOC_009960	-1.56288	Down	1.53317	Up	-0.146264	Down	-0.487781	Down	XP_002313976 predicted protein [Populus trichocarpa]
Cla013377	XLOC_009961	-2.6661	Down	-2.7609	Down	0.987863	Up	-0.00185789	Down	ACU18403 unknown [Glycine max]	GO:0008150;GO:0007165;GO:0000902;GO:0040007
Cla013363	XLOC_009966	-0.361518	Down	-2.38218	Down	-3.78086	Down	3.56294	Up	XP_002278391 PREDICTED: similar to Probable pyridoxal biosynthesis protein PDX1 [Vitis vinifera]	GO:0016829;GO:0034641;GO:0009058;GO:0051186;GO:0044281	K06215	pdxS; pyridoxal 5'-phosphate synthase pdxS subunit [EC:4.3.3.6]
Cla013334	XLOC_009980	0.913712	Up	-2.07596	Down	-0.763633	Down	-0.670902	Down	CBI16029 unnamed protein product [Vitis vinifera]	GO:0006464;GO:0016301;GO:0005575;GO:0006950;GO:0002376;GO:0043167;GO:0009058;GO:0003674;GO:0007165;GO:0005773;GO:0008150;GO:0005886;GO:0006520	K14500	BSK; BR-signaling kinase [EC:2.7.11.1]
Cla013329	XLOC_009982	-1.93207	Down	-0.00955873	Down	0.155266	Up	-0.452491	Down	XP_002299849 predicted protein [Populus trichocarpa]	GO:0048856;GO:0006091;GO:0015979;GO:0044281;GO:0034641;GO:0005975;GO:0009056;GO:0051186;GO:0008150;GO:0009536;GO:0009058;GO:0006629;GO:0000229;GO:0006790;GO:0019748;GO:0009579;GO:0042254;GO:0061024
Cla013322	XLOC_009986	-1.55666	Down	-2.23992	Down	-1.11438	Down	2.59211	Up	CAN81044 hypothetical protein [Vitis vinifera]	GO:0000003;GO:0048856;GO:0008150;GO:0001071;GO:0005634;GO:0034641;GO:0009058;GO:0043234;GO:0005622
XLOC_009993	XLOC_009993	-1.61049	Down	-0.779894	Down	-0.03316	Down	-0.920941	Down	Not found in the database	GO:0005886;GO:0009536;GO:0016301;GO:0006520;GO:0008150
Cla013294	XLOC_010001	1.36998	Up	-2.93775	Down	-1.71443	Down	1.19394	Up	NP_973779 ATDSI-1VOC (DESSICATION-INDUCED 1VOC SUPERFAMILY PROTEIN); catalytic [Arabidopsis thaliana]
Cla013283	XLOC_010006	0.555588	Up	-1.52295	Down	-0.63955	Down	-1.07021	Down	CAN64128 hypothetical protein [Vitis vinifera]
Cla013282	XLOC_010007	6.40765	Up	-2.39692	Down	-0.636692	Down	-0.292888	Down	ACB20696 putative cold-inducible protein [Camellia sinensis]	GO:0006950;GO:0008150;GO:0043167;GO:0034641;GO:0009058;GO:0003674;GO:0044281;GO:0001071;GO:0007165;GO:0005634;GO:0048856;GO:0043234;GO:0005622
Cla013273	XLOC_010012	0.0954227	Up	-2.56387	Down	-0.253284	Down	0.0115063	Up	XP_002281695 PREDICTED: hypothetical protein [Vitis vinifera]	GO:0016491;GO:0008150;GO:0005575;GO:0005634
Cla013268	XLOC_010014	1.22724	Up	1.06083	Up	0.0238816	Up	-1.32186	Down	XP_002313457 predicted protein [Populus trichocarpa]	GO:0000003;GO:0006259;GO:0051301;GO:0007049;GO:0071554;GO:0009058;GO:0005975;GO:0007059;GO:0051276;GO:0016301;GO:0008150;GO:0034641;GO:0000902;GO:0040007;GO:0007165;GO:0005575;GO:0005886
Cla013265	XLOC_010016	-0.340293	Down	-1.36184	Down	-0.0634662	Down	0.682187	Up	ACU19266 unknown [Glycine max]	GO:0005829;GO:0043167;GO:0003674
Cla013263	XLOC_010018	4.46633	Up	-1.26105	Down	-1.20831	Down	-1.19919	Down	CAN66786 hypothetical protein [Vitis vinifera]	GO:0005623;GO:0005575;GO:0043226;GO:0005622;GO:0048856;GO:0040007;GO:0008150;GO:0000902;GO:0005576;GO:0006810;GO:0016192;GO:0005737	K07195	EXOC7; exocyst complex component 7
Cla013261	XLOC_010019	-0.944338	Down	-2.96108	Down	-0.427033	Down	1.94577	Up	XP_002531104 DNA repair and recombination protein radB, putative [Ricinus communis]		K10871	RAD51L3; RAD51-like protein 3
Cla013258	XLOC_010021	-3.82944	Down	-0.684512	Down	-1.47135	Down	3.51136	Up	XP_002531832 serine/threonine protein kinase, putative [Ricinus communis]	GO:0006810;GO:0004871;GO:0008150;GO:0005773;GO:0006464;GO:0055085;GO:0005623;GO:0016301;GO:0003674;GO:0007165;GO:0005886;GO:0043167;GO:0006520
Cla013256	XLOC_010023	4.37044	Up	0.496669	Up	-1.63346	Down	0.904841	Up	BAA94509 protein kinase 1 [Populus nigra]	GO:0016301;GO:0005886;GO:0005634
Cla008743	XLOC_010043	2.2741	Up	1.26647	Up	0.106739	Up	-2.13684	Down	No hits found
Cla008730	XLOC_010053	0.0911617	Up	-0.580804	Down	2.05274	Up	0.0858947	Up	XP_002282467 PREDICTED: hypothetical protein [Vitis vinifera]	GO:0048646;GO:0007155;GO:0071554;GO:0019899;GO:0007010;GO:0006461;GO:0006464;GO:0048856;GO:0000902;GO:0030154;GO:0016301;GO:0021700;GO:0000003;GO:0009790;GO:0005886;GO:0005768;GO:0006520
Cla008728	XLOC_010054	2.35083	Up	1.27191	Up	-0.57919	Down	-1.33413	Down	No hits found
Cla008724	XLOC_010057	-5.02104	Down	-0.285851	Down	-0.587788	Down	0.915254	Up	XP_002282561 PREDICTED: hypothetical protein [Vitis vinifera]	GO:0005576
Cla008692	XLOC_010073	3.51758	Up	-0.668235	Down	-0.447944	Down	0.529577	Up	XP_002523738 protein binding protein, putative [Ricinus communis]	GO:0001071;GO:0042393;GO:0043167;GO:0034641;GO:0009058;GO:0002376;GO:0003677;GO:0003674;GO:0005634;GO:0005694
Cla008673	XLOC_010080	-0.605769	Down	-1.66127	Down	0.728491	Up	0.670953	Up	CAN83835 hypothetical protein [Vitis vinifera]
Cla008670	XLOC_010082	-0.298252	Down	-1.80871	Down	-0.902987	Down	1.73681	Up	No hits found
Cla008669	XLOC_010083	-0.981665	Down	-3.97702	Down	-1.12777	Down	0.332659	Up	XP_002527464 prephenate dehydratase, putative [Ricinus communis]	GO:0005829;GO:0016829;GO:0006950;GO:0000003;GO:0048856;GO:0006520;GO:0009058;GO:0043473;GO:0009536;GO:0043167;GO:0008150;GO:0034641	K05359	ADT; arogenate/prephenate dehydratase [EC:4.2.1.91 4.2.1.51]
Cla008645	XLOC_010097	-1.60862	Down	-2.2515	Down	-1.11497	Down	1.00593	Up	XP_002277132 PREDICTED: hypothetical protein [Vitis vinifera]	GO:0005794;GO:0016757;GO:0005575
Cla008614	XLOC_010108	-0.0900164	Down	1.38983	Up	-0.0462643	Down	-0.584708	Down	XP_002298261 predicted protein [Populus trichocarpa]	GO:0048856;GO:0008150;GO:0003674;GO:0005768
Cla008610	XLOC_010109	-0.186395	Down	1.48118	Up	-0.617734	Down	-0.216883	Down	XP_002277937 PREDICTED: hypothetical protein [Vitis vinifera]	GO:0034641;GO:0009058;GO:0003674;GO:0006412;GO:0051276;GO:0048856;GO:0030154;GO:0008150;GO:0001071;GO:0005634;GO:0043234;GO:0005622
Cla008586	XLOC_010117	-4.19381	Down	-1.27964	Down	0.592243	Up	-0.268855	Down	XP_002263423 PREDICTED: hypothetical protein [Vitis vinifera]	GO:0005576;GO:0008150;GO:0009536
Cla008582	XLOC_010120	-0.141866	Down	-2.11638	Down	-0.643785	Down	-1.65417	Down	XP_002276538 PREDICTED: hypothetical protein [Vitis vinifera]	GO:0008150;GO:0016853;GO:0009536
Cla008563	XLOC_010129	3.49681	Up	-2.58963	Down	-1.1032	Down	-1.00056	Down	XP_002274759 PREDICTED: hypothetical protein [Vitis vinifera]	GO:0006950;GO:0005739;GO:0009536;GO:0021700;GO:0030154;GO:0048856;GO:0043167;GO:0003674;GO:0016301;GO:0005975;GO:0006091;GO:0009056;GO:0009058;GO:0044281	K00844	HK; hexokinase [EC:2.7.1.1]
Cla008553	XLOC_010134	-1.16854	Down	-1.40202	Down	0.576582	Up	-0.81256	Down	XP_002873948 calcium-dependent protein kinase 19 [Arabidopsis lyrata subsp. lyrata]	GO:0016301;GO:0005886;GO:0006464;GO:0043167;GO:0005634;GO:0006520	K13412	CPK; calcium-dependent protein kinase [EC:2.7.11.1]
Cla008547	XLOC_010138	-0.729268	Down	-2.18401	Down	0.330521	Up	0.0269028	Up	XP_002282803 PREDICTED: hypothetical protein [Vitis vinifera]
Cla008545	XLOC_010140	1.46636	Up	0.45754	Up	-0.0153648	Down	-0.440334	Down	XP_002513507 2-oxoglutarate/malate translocator, chloroplast precursor, putative [Ricinus communis]	GO:0008150;GO:0044281;GO:0009058;GO:0006629;GO:0006810;GO:0005975;GO:0022857;GO:0006950;GO:0009536;GO:0005575;GO:0071554;GO:0040007;GO:0009579;GO:0006520;GO:0055085;GO:0005739
Cla008530	XLOC_010145	-4.24447	Down	-1.53561	Down	-3.31522	Down	1.09519	Up	ACM89597 leucine rich repeat protein [Glycine max]	GO:0006810;GO:0008150;GO:0005575;GO:0005768;GO:0003674;GO:0006950
Cla008520	XLOC_010149	-0.125885	Down	-2.79257	Down	-0.472484	Down	1.55146	Up	AAZ57444 lipoxygenase LOX1 [Populus deltoides]	GO:0044281;GO:0009058;GO:0006629;GO:0043167;GO:0016491;GO:0009536;GO:0009579;GO:0008150	K00454	LOX2S; lipoxygenase [EC:1.13.11.12]
Cla003198	XLOC_010160	-0.698858	Down	-3.46597	Down	3.04099	Up	1.3854	Up	XP_002297657 predicted protein [Populus trichocarpa]	GO:0044281;GO:0034641;GO:0005975;GO:0009056;GO:0051186;GO:0009536;GO:0061024;GO:0009579;GO:0005198
Cla003180	XLOC_010165	0.439264	Up	1.27361	Up	0.731997	Up	0.624353	Up	ACU18829 unknown [Glycine max]	GO:0006950;GO:0002376;GO:0009058;GO:0019748;GO:0005576;GO:0009536
Cla003165	XLOC_010172	-0.207273	Down	-3.37037	Down	0.705737	Up	-2.0421	Down	XP_002285701 PREDICTED: hypothetical protein [Vitis vinifera]	GO:0016874;GO:0005777;GO:0044281;GO:0006629;GO:0005829;GO:0005739;GO:0008150
Cla003114	XLOC_010195	1.30279	Up	-4.39409	Down	0.19718	Up	1.55829	Up	XP_002321047 predicted protein [Populus trichocarpa]	GO:0005829;GO:0008150;GO:0016301;GO:0005623;GO:0019899;GO:0007165;GO:0005634;GO:0006950;GO:0002376
XLOC_010198	XLOC_010198	-	-	-	-	-1.36351	Down	1.49754	Up	Not found in the database
XLOC_010202	XLOC_010202	-	-	4.68879	Up	-1.13268	Down	-0.507346	Down	Not found in the database
XLOC_010204	XLOC_010204	-	-	-	-	4.63277	Up	-2.6731	Down	Not found in the database
XLOC_010212	XLOC_010212	-5.62163	Down	-	-	-	-	-	-	Not found in the database
XLOC_010247	XLOC_010247	-	-	3.67024	Up	1.70537	Up	1.22517	Up	Not found in the database
XLOC_010251	XLOC_010251	-1.69647	Down	-0.778663	Down	-1.24462	Down	1.91535	Up	Not found in the database
XLOC_010252	XLOC_010252	0.160611	Up	5.02567	Up	-0.943127	Down	0.764897	Up	Not found in the database
XLOC_010283	XLOC_010283	0.941948	Up	-1.91487	Down	-0.343226	Down	-0.801354	Down	Not found in the database	GO:0005730;GO:0005737;GO:0005886;GO:0005618;GO:0005856
XLOC_010285	XLOC_010285	0.95279	Up	3.47225	Up	-0.239251	Down	-1.14821	Down	Not found in the database
XLOC_010295	XLOC_010295	-2.97891	Down	0.824986	Up	0.777763	Up	0.146241	Up	Not found in the database
XLOC_010303	XLOC_010303	1.88147	Up	-1.27675	Down	-0.619172	Down	0.0928097	Up	Not found in the database
XLOC_010307	XLOC_010307	-0.951921	Down	4.16693	Up	-0.869911	Down	-0.0547064	Down	Not found in the database
XLOC_010308	XLOC_010308	-0.508168	Down	3.45231	Up	-0.609688	Down	-0.19371	Down	Not found in the database
XLOC_010319	XLOC_010319	-4.22313	Down	-	-	-	-	-	-	Not found in the database
XLOC_010328	XLOC_010328	0.650047	Up	-4.39369	Down	2.31742	Up	1.00806	Up	Not found in the database
Cla008100	XLOC_010335	-0.583455	Down	-2.32501	Down	-0.525403	Down	0.199715	Up	CBI17721 unnamed protein product [Vitis vinifera]	GO:0005634	K13146	INTS9; integrator complex subunit 9
Cla008123	XLOC_010344	3.4925	Up	-0.663573	Down	-1.25082	Down	-0.900262	Down	XP_002510945 trehalose-6-phosphate synthase, putative [Ricinus communis]	GO:0005737;GO:0005634;GO:0016791;GO:0009058;GO:0005975	K01087	otsB; trehalose 6-phosphate phosphatase [EC:3.1.3.12]
Cla008124	XLOC_010345	0.274784	Up	1.41984	Up	-0.473002	Down	-0.738496	Down	XP_002275283 PREDICTED: hypothetical protein isoform 2 [Vitis vinifera]	GO:0005764;GO:0008150;GO:0016491;GO:0002376	K08059	IFI30; interferon, gamma-inducible protein 30
Cla008135	XLOC_010352	1.65795	Up	-0.395118	Down	-0.329199	Down	-0.165644	Down	XP_002272867 PREDICTED: hypothetical protein [Vitis vinifera]	GO:0005829;GO:0007165;GO:0005737;GO:0043234;GO:0043226;GO:0005576;GO:0016192;GO:0005886
Cla008136	XLOC_010353	1.72324	Up	0.193239	Up	-0.776067	Down	0.178828	Up	CAA78112 unnamed protein product [Solanum lycopersicum]	GO:0003674;GO:0006810;GO:0016023;GO:0006605;GO:0007034;GO:0006950;GO:0016192;GO:0000003;GO:0009058;GO:0048856;GO:0005623;GO:0021700;GO:0030154;GO:0040007;GO:0005829;GO:0008150;GO:0005975;GO:0006091;GO:0009056;GO:0005737;GO:0043234;GO:0043226;GO:0005576;GO:0005575;GO:0007165;GO:0022607;GO:0051301;GO:0007049;GO:0005886;GO:0000902;GO:0005634
Cla008158	XLOC_010365	0.187693	Up	-2.48614	Down	2.34064	Up	-1.30329	Down	XP_002313377 predicted protein [Populus trichocarpa]
Cla008161	XLOC_010367	-2.64672	Down	-1.67755	Down	-0.701487	Down	0.1285	Up	EAY96398 hypothetical protein OsI_18295 [Oryza sativa Indica Group]	GO:0003674;GO:0006950;GO:0008219;GO:0002376;GO:0016301;GO:0008150;GO:0006605;GO:0061024;GO:0051301;GO:0000003;GO:0048856;GO:0006464;GO:0007165;GO:0005886
Cla008169	XLOC_010371	-2.76485	Down	-0.209024	Down	1.17574	Up	1.90312	Up	XP_002525634 ubiquitin-protein ligase, putative [Ricinus communis]
Cla008175	XLOC_010375	-1.82882	Down	-0.918192	Down	0.890807	Up	0.385974	Up	XP_002313389 predicted protein [Populus trichocarpa]	GO:0006950;GO:0008150;GO:0007165;GO:0044281;GO:0009058;GO:0022857;GO:0002376;GO:0006810;GO:0008219;GO:0006605;GO:0061024;GO:0005575;GO:0009536;GO:0055085;GO:0009579	K08193	SLC17A; MFS transporter, ACS family, solute carrier family 17 (sodium-dependent inorganic phosphate cotransporter), other
Cla008179	XLOC_010376	0.161931	Up	-2.76146	Down	-1.61095	Down	0.479556	Up	CAN81231 hypothetical protein [Vitis vinifera]	GO:0008150
Cla008181	XLOC_010378	1.35528	Up	-0.396443	Down	0.381202	Up	0.39477	Up	XP_002279757 PREDICTED: hypothetical protein [Vitis vinifera]	GO:0016798;GO:0005975;GO:0009056	K05349	bglX; beta-glucosidase [EC:3.2.1.21]
Cla008185	XLOC_010381	-1.01795	Down	-2.95033	Down	-0.143634	Down	0.129047	Up	XP_002314132 predicted protein [Populus trichocarpa]
Cla008193	XLOC_010384	0.800491	Up	-1.30072	Down	-0.251551	Down	-0.0878473	Down	XP_002520446 ceramidase, putative [Ricinus communis]	GO:0005794;GO:0005575;GO:0005576;GO:0005783;GO:0016810;GO:0006629	K12349	ASAH2; neutral ceramidase [EC:3.5.1.23]
Cla008216	XLOC_010392	1.31822	Up	4.45568	Up	0.98438	Up	-0.110284	Down	ACU16881 unknown [Glycine max]
Cla008226	XLOC_010398	3.63987	Up	1.54125	Up	-1.29341	Down	-0.979774	Down	XP_002533744 catalytic, putative [Ricinus communis]		K07025	putative hydrolase of the HAD superfamily
Cla008227	XLOC_010399	-1.81144	Down	0.293493	Up	0.990508	Up	-0.166505	Down	XP_002298348 predicted protein [Populus trichocarpa]		K07025	putative hydrolase of the HAD superfamily
Cla008235	XLOC_010401	0.614662	Up	-1.85787	Down	-1.73406	Down	0.555707	Up	AAL31477 alpha-expansin 6 precursor [Cucumis sativus]	GO:0071554;GO:0040007;GO:0005618;GO:0005575;GO:0000902;GO:0005576;GO:0005829;GO:0048646
Cla008239	XLOC_010402	1.61563	Up	0.225427	Up	-1.48118	Down	-0.104683	Down	XP_002532848 Glucan endo-1,3-beta-glucosidase precursor, putative [Ricinus communis]	GO:0016798
Cla008245	XLOC_010406	1.28835	Up	0.680627	Up	-0.571526	Down	-0.510611	Down	CAA63967 pom14 [Solanum tuberosum]	GO:0008150;GO:0022857;GO:0008565;GO:0006950;GO:0009536;GO:0043234;GO:0003674;GO:0006605;GO:0055085;GO:0005773;GO:0006810
Cla008256	XLOC_010413	0.110609	Up	1.1821	Up	-0.361279	Down	-0.178625	Down	ACU14107 unknown [Glycine max]	GO:0009056;GO:0006464;GO:0019899;GO:0003674;GO:0043167;GO:0005737;GO:0005634	K10575	UBE2G1; ubiquitin-conjugating enzyme E2 G1 [EC:2.3.2.23]
Cla008263	XLOC_010415	1.22854	Up	-	-	-	-	-	-	XP_002313455 beta-ketoacyl-coa synthase family protein [Populus trichocarpa]	GO:0016746;GO:0044281;GO:0009058;GO:0006629;GO:0005576;GO:0005575;GO:0005783	K15397	KCS; 3-ketoacyl-CoA synthase [EC:2.3.1.199]
Cla008264	XLOC_010416	-0.42003	Down	3.51951	Up	-0.210266	Down	-0.124633	Down	BAF49307 putative anthocyanin malonyltransferase [Clitoria ternatea]	GO:0005829;GO:0016746;GO:0009058
Cla008277	XLOC_010423	0.839827	Up	-2.2635	Down	-1.18183	Down	0.744501	Up	CBI16193 unnamed protein product [Vitis vinifera]
Cla008292	XLOC_010432	-3.83887	Down	0.966884	Up	-0.855398	Down	-0.253495	Down	No hits found
Cla008301	XLOC_010439	1.01802	Up	0.276089	Up	0.0202848	Up	0.216832	Up	BAA94509 protein kinase 1 [Populus nigra]	GO:0005886;GO:0006464;GO:0043167;GO:0005634;GO:0016301;GO:0006520
Cla005032	XLOC_010441	-1.02879	Down	-2.68321	Down	0.135697	Up	1.7362	Up	No hits found
Cla005035	XLOC_010443	-0.488551	Down	-1.43465	Down	-0.272792	Down	0.491085	Up	1101277A histone H4	GO:0005829;GO:0005694;GO:0043234;GO:0005730;GO:0005575;GO:0003677;GO:0005773;GO:0009579;GO:0051276;GO:0006259;GO:0006461;GO:0003674;GO:0009536;GO:0005886	K11254	H4; histone H4
Cla005042	XLOC_010446	1.55197	Up	3.3824	Up	-1.1086	Down	-1.48159	Down	AAO92753 arabinogalactan protein [Gossypium hirsutum]
Cla005058	XLOC_010455	-0.476413	Down	1.57958	Up	0.226044	Up	-0.332941	Down	CAN75085 hypothetical protein [Vitis vinifera]	GO:0007010;GO:0008283;GO:0005886;GO:0071554;GO:0005634;GO:0005856;GO:0043234
Cla005100	XLOC_010470	-0.151161	Down	-3.79514	Down	-	-	-	-	NP_200882 ATPase, coupled to transmembrane movement of substances [Arabidopsis thaliana]	GO:0016887;GO:0022857;GO:0006810;GO:0043167;GO:0005575
Cla005101	XLOC_010471	-0.296329	Down	-4.20332	Down	-	-	-	-	XP_002314293 predicted protein [Populus trichocarpa]
Cla005116	XLOC_010477	-0.0281816	Down	2.11892	Up	-0.523794	Down	-0.0843552	Down	XP_002321635 predicted protein [Populus trichocarpa]	GO:0005773;GO:0003674	K17987	NBR1; next to BRCA1 gene 1 protein
Cla002576	XLOC_010485	-1.29849	Down	0.738805	Up	-0.337051	Down	0.0814694	Up	XP_002318100 predicted protein [Populus trichocarpa]	GO:0008150;GO:0005737;GO:0003674;GO:0005634
Cla002584	XLOC_010491	3.26746	Up	-2.32051	Down	-0.772294	Down	0.21862	Up	XP_002321669 predicted protein [Populus trichocarpa]	GO:0005576;GO:0005618;GO:0003674
Cla002599	XLOC_010499	0.664959	Up	2.32702	Up	0.487598	Up	-0.324055	Down	XP_002318115 predicted protein [Populus trichocarpa]
Cla002632	XLOC_010510	0.266767	Up	-0.0472879	Down	-4.95802	Down	0.676644	Up	XP_002511150 metal ion binding protein, putative [Ricinus communis]
Cla002659	XLOC_010525	-1.76241	Down	4.93707	Up	0.65982	Up	-0.921869	Down	XP_002279427 PREDICTED: hypothetical protein [Vitis vinifera]
Cla019366	XLOC_010543	-0.169514	Down	1.10007	Up	-0.286705	Down	-0.301921	Down	O04057 RecName: Full=Aspartic proteinase; Flags: Precursor	GO:0005576;GO:0005773;GO:0008150;GO:0008233;GO:0006629	K08245	E3.4.23.40; phytepsin [EC:3.4.23.40]
Cla019382	XLOC_010545	-4.82215	Down	-1.99201	Down	-1.11923	Down	1.02266	Up	XP_002304909 predicted protein [Populus trichocarpa]	GO:0003674;GO:0006950;GO:0016491;GO:0005576;GO:0008150;GO:0005829	K00430	E1.11.1.7; peroxidase [EC:1.11.1.7]
Cla019444	XLOC_010573	1.98776	Up	-1.16473	Down	-0.135907	Down	-0.167257	Down	XP_002316674 predicted protein [Populus trichocarpa]
Cla019445	XLOC_010574	-1.31574	Down	-0.455641	Down	0.64131	Up	-0.369682	Down	XP_002262970 PREDICTED: hypothetical protein [Vitis vinifera]
Cla019450	XLOC_010578	0.730917	Up	2.08031	Up	0.259672	Up	-1.96512	Down	XP_002265942 PREDICTED: hypothetical protein [Vitis vinifera]	GO:0008150;GO:0005622
Cla019452	XLOC_010579	-1.46379	Down	-0.582447	Down	-1.34622	Down	3.47713	Up	No hits found
Cla019474	XLOC_010587	2.27294	Up	-	-	-	-	-	-	CBI18754 unnamed protein product [Vitis vinifera]	GO:0005576;GO:0008233;GO:0008150	K16297	SCPL-II; serine carboxypeptidase-like clade II [EC:3.4.16.-]
Cla019502	XLOC_010598	-3.06712	Down	0.413603	Up	2.63741	Up	2.39997	Up	XP_002519058 conserved hypothetical protein [Ricinus communis]
Cla019505	XLOC_010600	-0.972437	Down	1.05888	Up	0.359685	Up	-0.485153	Down	XP_002517915 transferase, transferring glycosyl groups, putative [Ricinus communis]	GO:0000902;GO:0006810;GO:0006950;GO:0008219;GO:0002376;GO:0071554;GO:0006605;GO:0061024;GO:0005794;GO:0007165;GO:0048856;GO:0000003;GO:0007049;GO:0009058;GO:0005975;GO:0007568;GO:0016192;GO:0005575;GO:0043234;GO:0005886;GO:0016757;GO:0008150	K11000	CALS; callose synthase [EC:2.4.1.-]
Cla019509	XLOC_010602	-3.51934	Down	-1.9304	Down	-1.27813	Down	0.993519	Up	XP_002265459 PREDICTED: hypothetical protein [Vitis vinifera]
Cla019541	XLOC_010613	0.514177	Up	3.71023	Up	1.64806	Up	-0.467137	Down	XP_002526605 serine/threonine protein kinase, putative [Ricinus communis]	GO:0000902;GO:0030154;GO:0021700;GO:0003674;GO:0008150;GO:0000003;GO:0009790;GO:0043473;GO:0048856;GO:0040007;GO:0005623;GO:0016301;GO:0007165;GO:0006810;GO:0005634;GO:0006520
Cla019553	XLOC_010620	-0.199141	Down	-1.41968	Down	-1.38072	Down	-0.273932	Down	XP_002532979 conserved hypothetical protein [Ricinus communis]	GO:0005829;GO:0005886
Cla019562	XLOC_010622	1.25231	Up	-3.08739	Down	0.49769	Up	0.604717	Up	XP_002271750 PREDICTED: hypothetical protein [Vitis vinifera]	GO:0043226;GO:0005622;GO:0048856;GO:0034641;GO:0008150;GO:0005737
Cla019566	XLOC_010626	-0.268119	Down	-4.32698	Down	0.309459	Up	1.54901	Up	XP_002278732 PREDICTED: hypothetical protein isoform 1 [Vitis vinifera]	GO:0006810;GO:0022857;GO:0005886;GO:0055085;GO:0005623;GO:0005575;GO:0008150	K08150	SLC2A13; MFS transporter, SP family, solute carrier family 2 (myo-inositol transporter), member 13
Cla019580	XLOC_010636	7.13146	Up	-3.36666	Down	-3.51302	Down	-	-	No hits found
Cla019592	XLOC_010641	-2.83634	Down	-1.07549	Down	-1.33269	Down	-1.05333	Down	XP_002298513 predicted protein [Populus trichocarpa]
Cla019593	XLOC_010642	-2.34021	Down	2.12437	Up	-1.00026	Down	-0.796204	Down	ACU17999 unknown [Glycine max]
Cla019594	XLOC_010643	1.51977	Up	-3.91108	Down	-0.817771	Down	1.10564	Up	CBI30830 unnamed protein product [Vitis vinifera]
Cla019618	XLOC_010658	-0.737671	Down	-2.58865	Down	-1.53222	Down	0.63963	Up	XP_002331856 predicted protein [Populus trichocarpa]
Cla019620	XLOC_010660	-1.17741	Down	-4.12719	Down	-	-	-	-	ABQ53641 AWPM19-like protein [Cucumis melo]
Cla019647	XLOC_010675	0.0870142	Up	-2.50838	Down	0.0983546	Up	1.30354	Up	XP_002269394 PREDICTED: hypothetical protein [Vitis vinifera]
Cla019657	XLOC_010681	0.363751	Up	-1.62347	Down	-1.43118	Down	0.853936	Up	CBI30704 unnamed protein product [Vitis vinifera]	GO:0005794
Cla019681	XLOC_010691	1.03438	Up	-1.64016	Down	-0.555488	Down	-0.663564	Down	XP_002522557 conserved hypothetical protein [Ricinus communis]	GO:0005575
Cla019699	XLOC_010699	4.28197	Up	-6.09547	Down	-2.92988	Down	0.947385	Up	AAD09248 EREBP-3 homolog [Stylosanthes hamata]	GO:0006950;GO:0007165;GO:0006810;GO:0003677;GO:0001071;GO:0034641;GO:0009058;GO:0005575;GO:0005634;GO:0043234;GO:0005622
Cla019713	XLOC_010704	1.43672	Up	0.777033	Up	-0.723601	Down	-0.340321	Down	AAA34002 protein kinase [Glycine max]
Cla019741	XLOC_010718	-6.05742	Down	-4.03611	Down	-	-	-	-	XP_002332196 predicted protein [Populus trichocarpa]	GO:0016491
Cla019758	XLOC_010727	0.814481	Up	1.63956	Up	-1.13061	Down	-0.62881	Down	XP_002892379 hypothetical protein ARALYDRAFT_887918 [Arabidopsis lyrata subsp. lyrata]	GO:0048856;GO:0034641;GO:0009058;GO:0009536;GO:0005634
Cla019768	XLOC_010734	-1.27891	Down	1.13784	Up	-0.167618	Down	-0.159725	Down	XP_002532642 ubiquitin-protein ligase, putative [Ricinus communis]
Cla019776	XLOC_010741	0.541313	Up	-6.07973	Down	3.18967	Up	-0.977364	Down	AAB61597 glutamine synthetase [Hevea brasiliensis]	GO:0005737;GO:0016874;GO:0071941;GO:0043167;GO:0006520;GO:0009058;GO:0071554	K01915	glnA; glutamine synthetase [EC:6.3.1.2]
Cla019780	XLOC_010744	1.04323	Up	1.71969	Up	0.478108	Up	-0.601017	Down	XP_002526194 microsomal glutathione s-transferase, putative [Ricinus communis]	GO:0008150;GO:0043226;GO:0005576;GO:0016491;GO:0003674;GO:0005622;GO:0005575;GO:0005783;GO:0006950	K00799	GST; glutathione S-transferase [EC:2.5.1.18]
Cla019788	XLOC_010749	1.77531	Up	3.52184	Up	-0.388216	Down	1.46659	Up	XP_002301034 predicted protein [Populus trichocarpa]	GO:0005575;GO:0005886;GO:0003674;GO:0006950;GO:0005634
Cla000855	XLOC_010779	-5.05725	Down	-3.86142	Down	-2.60646	Down	5.05476	Up	CAN68564 hypothetical protein [Vitis vinifera]	GO:0006950;GO:0008219;GO:0002376;GO:0000003;GO:0048856;GO:0008150;GO:0006810;GO:0006605;GO:0061024;GO:0034641;GO:0009058;GO:0003677;GO:0005634	K09287	RAV; RAV-like factor
Cla003512	XLOC_010792	5.00837	Up	-5.13883	Down	-4.1406	Down	4.65912	Up	XP_002311440 predicted protein [Populus trichocarpa]	GO:0006950;GO:0009536;GO:0044281;GO:0009058;GO:0009579;GO:0016853	K10525	AOC; allene oxide cyclase [EC:5.3.99.6]
Cla003513	XLOC_010793	3.63293	Up	-3.30741	Down	-0.440258	Down	0.423914	Up	ACU23082 unknown [Glycine max]	GO:0003674;GO:0006950;GO:0005575;GO:0043226;GO:0005622;GO:0008150;GO:0009056;GO:0006629;GO:0009058;GO:0044281	K01054	MGLL; acylglycerol lipase [EC:3.1.1.23]
Cla002665	XLOC_010798	-	-	3.11768	Up	-0.985443	Down	-1.13789	Down	XP_002523190 ARF GTPase activator, putative [Ricinus communis]	GO:0030234;GO:0007165;GO:0044281;GO:0034655;GO:0040007;GO:0043167;GO:0006605;GO:0007034;GO:0008289;GO:0000902;GO:0061024;GO:0006810;GO:0048856;GO:0016192;GO:0005773;GO:0005794;GO:0005634;GO:0005886	K12486	SMAP; stromal membrane-associated protein
Cla009504	XLOC_010817	-2.52929	Down	-	-	-	-	1.4596	Up	BAH28253 FT-like protein [Cucumis sativus]	GO:0005737;GO:0030154;GO:0001071;GO:0043167;GO:0008289;GO:0048856;GO:0000003;GO:0005634;GO:0043234;GO:0005622	K16223	FT; protein FLOWERING LOCUS T
Cla009537	XLOC_010837	0.331881	Up	-1.45424	Down	0.761954	Up	0.085952	Up	XP_002312197 dicer-like protein [Populus trichocarpa]	GO:0008150;GO:0003674;GO:0034641;GO:0004518
Cla009570	XLOC_010859	1.58225	Up	-	-	-	-	-	-	XP_002329002 predicted protein [Populus trichocarpa]	GO:0016192;GO:0003674;GO:0008150;GO:0048856;GO:0071554;GO:0022607;GO:0030198;GO:0007010;GO:0006461;GO:0005623;GO:0000902;GO:0000003;GO:0030154;GO:0040007;GO:0005886
Cla009590	XLOC_010869	-1.435	Down	-2.4776	Down	-1.7582	Down	-0.286417	Down	BAD80837 apyrase [Vigna unguiculata subsp. unguiculata]	GO:0005575;GO:0003674;GO:0005975;GO:0005615;GO:0005768;GO:0016887;GO:0005794;GO:0000003;GO:0005886
Cla002174	XLOC_010878	-0.145987	Down	1.65732	Up	-0.204928	Down	-0.890316	Down	XP_002530371 Glucan endo-1,3-beta-glucosidase precursor, putative [Ricinus communis]	GO:0005618;GO:0005773;GO:0006950;GO:0005886;GO:0005575;GO:0016798;GO:0005975	K19893	GN5_6; glucan endo-1,3-beta-glucosidase 5/6 [EC:3.2.1.39]
Cla002184	XLOC_010884	-0.651157	Down	-1.17549	Down	-0.118832	Down	0.510599	Up	XP_002268461 PREDICTED: hypothetical protein [Vitis vinifera]
Cla002191	XLOC_010888	1.21112	Up	-5.45571	Down	-	-	-	-	CAN77484 hypothetical protein [Vitis vinifera]
Cla007342	XLOC_010901	-0.02223	Down	-2.24392	Down	0.716066	Up	-1.2543	Down	NP_196786 TUB6 (BETA-6 TUBULIN); structural constituent of cytoskeleton [Arabidopsis thaliana]	GO:0007010;GO:0009058;GO:0005975;GO:0044281;GO:0006629;GO:0008150;GO:0006810;GO:0007165;GO:0040007;GO:0006950;GO:0009056;GO:0034655;GO:0043167;GO:0043473;GO:0021700;GO:0030154;GO:0048856;GO:0005737;GO:0005856;GO:0043234;GO:0006790;GO:0051186;GO:0006091;GO:0006461;GO:0006520;GO:0000902;GO:0003924;GO:0005886;GO:0005198;GO:0071554;GO:0000003	K07375	TUBB; tubulin beta
Cla007357	XLOC_010908	2.08207	Up	-0.945414	Down	0.501952	Up	0.994343	Up	XP_002314000 predicted protein [Populus trichocarpa]	GO:0005576;GO:0008150;GO:0003674;GO:0005886	K01114	plcC; phospholipase C [EC:3.1.4.3]
Cla001764	XLOC_010929	-3.59154	Down	0.664356	Up	1.10983	Up	0.672916	Up	XP_002524566 chlorophyll A/B binding protein, putative [Ricinus communis]	GO:0005575;GO:0009579;GO:0043234;GO:0003674;GO:0005622;GO:0043167;GO:0006464;GO:0009536;GO:0008150;GO:0006091;GO:0015979;GO:0006790;GO:0006520;GO:0009058	K08909	LHCA3; light-harvesting complex I chlorophyll a/b binding protein 3
Cla006319	XLOC_010965	1.6261	Up	0.0992673	Up	-0.0815373	Down	-0.579224	Down	AAS60198 hexokinase 6 [Nicotiana tabacum]	GO:0006950;GO:0005739;GO:0009536;GO:0021700;GO:0030154;GO:0048856;GO:0043167;GO:0003674;GO:0016301;GO:0005975;GO:0006091;GO:0009056;GO:0009058;GO:0044281	K00844	HK; hexokinase [EC:2.7.1.1]
Cla006312	XLOC_010968	-0.0237568	Down	2.31636	Up	-0.0263501	Down	-0.518915	Down	XP_002513516 poly(p)/ATP NAD kinase, putative [Ricinus communis]	GO:0044281;GO:0009058;GO:0034641;GO:0051186;GO:0043167;GO:0016301;GO:0008150	K00858	ppnK; NAD+ kinase [EC:2.7.1.23]
Cla006293	XLOC_010980	1.1078	Up	-6.01011	Down	-1.09608	Down	-0.0498827	Down	No hits found
Cla006288	XLOC_010985	0.186215	Up	-2.07383	Down	1.54652	Up	0.0798672	Up	No hits found
Cla004760	XLOC_011007	-2.04805	Down	-3.95325	Down	1.96718	Up	-0.696016	Down	XP_002285662 PREDICTED: hypothetical protein [Vitis vinifera]	GO:0022857;GO:0005773;GO:0005575
Cla004756	XLOC_011011	-1.10203	Down	-1.53859	Down	-0.0864285	Down	0.424528	Up	XP_002304872 predicted protein [Populus trichocarpa]
Cla004755	XLOC_011012	-2.48878	Down	-1.92665	Down	-2.24988	Down	-0.00240022	Down	AAF35911 ascorbate oxidase AO4 [Cucumis melo]	GO:0043167;GO:0005576;GO:0016491;GO:0008150;GO:0044281;GO:0005975	K00423	E1.10.3.3; L-ascorbate oxidase [EC:1.10.3.3]
Cla004752	XLOC_011013	-	-	-	-	2.03979	Up	-0.645903	Down	AAF35910 ascorbate oxidase AO1 [Cucumis melo]	GO:0043167;GO:0005576;GO:0016491;GO:0008150;GO:0044281;GO:0005975	K00423	E1.10.3.3; L-ascorbate oxidase [EC:1.10.3.3]
Cla011071	XLOC_011019	3.6887	Up	-0.980999	Down	-2.14205	Down	-0.726351	Down	XP_002273485 PREDICTED: hypothetical protein [Vitis vinifera]	GO:0005623;GO:0008150;GO:0006950;GO:0002376
Cla011088	XLOC_011027	0.269428	Up	-1.20248	Down	0.168321	Up	0.202457	Up	ACU20904 unknown [Glycine max]	GO:0034641;GO:0009058;GO:0051186;GO:0008150;GO:0044281;GO:0006629;GO:0009536;GO:0043167;GO:0016301;GO:0006810	K00919	ispE; 4-diphosphocytidyl-2-C-methyl-D-erythritol kinase [EC:2.7.1.148]
Cla011111	XLOC_011038	-0.978136	Down	-2.1356	Down	-1.43665	Down	0.0145577	Up	XP_002523410 serine-threonine protein kinase, plant-type, putative [Ricinus communis]
Cla011131	XLOC_011048	-0.5101	Down	1.59815	Up	-0.209724	Down	0.226325	Up	BAA89232 wsus [Citrullus lanatus]	GO:0044403;GO:0016757;GO:0009058;GO:0005975	K00695	E2.4.1.13; sucrose synthase [EC:2.4.1.13]
Cla011134	XLOC_011050	-5.32967	Down	-5.18859	Down	-	-	-	-	XP_002516226 21 kDa protein precursor, putative [Ricinus communis]
Cla011154	XLOC_011061	-1.27639	Down	-4.63518	Down	0.252763	Up	-0.788593	Down	XP_002326287 predicted protein [Populus trichocarpa]	GO:0005886;GO:0008150
Cla011169	XLOC_011070	2.84937	Up	0.274087	Up	-1.06315	Down	0.301024	Up	XP_002516290 conserved hypothetical protein [Ricinus communis]	GO:0000003;GO:0009790;GO:0006464;GO:0051276;GO:0003674;GO:0009056;GO:0019748;GO:0005618;GO:0048646;GO:0005794;GO:0005829;GO:0034641;GO:0009058;GO:0048856;GO:0005635;GO:0009536;GO:0008150;GO:0005886;GO:0043167;GO:0005739
Cla011181	XLOC_011078	0.834496	Up	1.32346	Up	-0.0290818	Down	-0.225035	Down	XP_002280579 PREDICTED: hypothetical protein [Vitis vinifera]
Cla011222	XLOC_011099	1.88915	Up	-3.54051	Down	-0.184036	Down	-0.608711	Down	CBI27934 unnamed protein product [Vitis vinifera]
Cla011237	XLOC_011105	-2.22587	Down	1.59002	Up	0.0946272	Up	0.373546	Up	CAN81808 hypothetical protein [Vitis vinifera]	GO:0006950;GO:0003674;GO:0034641;GO:0009058;GO:0006629;GO:0009056;GO:0051186;GO:0001071;GO:0005634;GO:0005886;GO:0043234;GO:0005622
Cla011244	XLOC_011109	1.14575	Up	-4.48263	Down	-2.92294	Down	-0.113369	Down	CAN78063 hypothetical protein [Vitis vinifera]	GO:0008150;GO:0016491;GO:0005975;GO:0009056;GO:0044281;GO:0009058;GO:0048646;GO:0005737;GO:0043167	K00469	MIOX; inositol oxygenase [EC:1.13.99.1]
Cla011250	XLOC_011112	1.40599	Up	1.4367	Up	-0.555464	Down	-0.222961	Down	XP_002309232 predicted protein [Populus trichocarpa]	GO:0007010;GO:0008150;GO:0009058;GO:0005975;GO:0006457;GO:0003674;GO:0006950;GO:0006810;GO:0040007;GO:0009056;GO:0009536;GO:0005783;GO:0043473;GO:0005829;GO:0016192;GO:0005575;GO:0000902;GO:0021700;GO:0030154;GO:0005634;GO:0005198;GO:0071554;GO:0005856	K13989	DERL2_3; Derlin-2/3
Cla011252	XLOC_011113	-4.105	Down	2.26105	Up	-0.650899	Down	0.974318	Up	XP_002280262 PREDICTED: hypothetical protein [Vitis vinifera]
Cla011254	XLOC_011114	-3.11858	Down	1.43707	Up	-0.74783	Down	0.548133	Up	XP_002514207 conserved hypothetical protein [Ricinus communis]	GO:0016301;GO:0043226;GO:0003674;GO:0005575;GO:0005829;GO:0005768;GO:0007165;GO:0002376;GO:0006950;GO:0043234;GO:0006629
Cla011272	XLOC_011121	-2.56708	Down	1.32969	Up	0.131104	Up	-0.50104	Down	NP_001105963 putative cytidine deaminase [Zea mays]	GO:0003674;GO:0034641;GO:0016810
Cla011278	XLOC_011124	0.273154	Up	-2.37842	Down	0.280926	Up	-1.30612	Down	XP_002275688 PREDICTED: hypothetical protein [Vitis vinifera]	GO:0016765;GO:0016829;GO:0006790;GO:0009058;GO:0006520;GO:0043234;GO:0005737	K01738	cysK; cysteine synthase A [EC:2.5.1.47]
XLOC_011129	XLOC_011129	-0.174956	Down	2.5125	Up	-0.558839	Down	-0.883889	Down	Not found in the database
Cla011294	XLOC_011133	-1.08279	Down	-1.57689	Down	1.00806	Up	0.00526403	Up	XP_002274803 PREDICTED: hypothetical protein [Vitis vinifera]	GO:0034641
Cla011298	XLOC_011136	-2.16831	Down	-0.14256	Down	-0.263881	Down	0.79207	Up	AAM54141 Na/H antiporter [Gossypium hirsutum]
Cla011317	XLOC_011146	-0.172889	Down	-2.06343	Down	0.554188	Up	0.372383	Up	XP_002267399 PREDICTED: hypothetical protein [Vitis vinifera]	GO:0043167;GO:0006950;GO:0003674;GO:0009536;GO:0016491;GO:0009579;GO:0008150	K04564	SOD2; superoxide dismutase, Fe-Mn family [EC:1.15.1.1]
Cla011318	XLOC_011147	-1.91141	Down	-0.11997	Down	0.5602	Up	-0.328967	Down	XP_002512323 sugar transporter, putative [Ricinus communis]		K08145	SLC2A8; MFS transporter, SP family, solute carrier family 2 (facilitated glucose transporter), member 8
Cla005248	XLOC_011150	-1.49488	Down	0.213723	Up	-0.0692147	Down	0.62805	Up	XP_002517157 chloroplast-targeted copper chaperone, putative [Ricinus communis]
Cla005245	XLOC_011152	2.59203	Up	-0.241439	Down	-0.796865	Down	0.0175106	Up	CAN61084 hypothetical protein [Vitis vinifera]	GO:0005634;GO:0005739;GO:0022857;GO:0042592;GO:0005886;GO:0055085;GO:0003674;GO:0006810	K13754	SLC24A6; solute carrier family 24 (sodium/potassium/calcium exchanger), member 6
Cla005239	XLOC_011157	-7.70872	Down	-	-	-	-	-	-	NP_564670 binding / catalytic/ oxidoreductase [Arabidopsis thaliana]	GO:0016491;GO:0008150;GO:0009536
Cla005237	XLOC_011159	-0.770967	Down	-1.43715	Down	-2.85266	Down	2.14152	Up	NP_564670 binding / catalytic/ oxidoreductase [Arabidopsis thaliana]	GO:0016491;GO:0008150;GO:0009536
Cla005228	XLOC_011163	-0.364533	Down	-3.19703	Down	1.55669	Up	0.466258	Up	XP_002263755 PREDICTED: hypothetical protein [Vitis vinifera]	GO:0034641;GO:0009536
Cla005227	XLOC_011164	-2.5737	Down	-4.20309	Down	-1.35388	Down	0.879288	Up	XP_002527396 nucleic acid binding protein, putative [Ricinus communis]	GO:0008150;GO:0043167;GO:0034641;GO:0009058;GO:0003674;GO:0001071;GO:0002376;GO:0006950;GO:0005634;GO:0043234;GO:0005622
Cla005226	XLOC_011165	4.91069	Up	-3.67674	Down	-	-	-	-	XP_002272904 PREDICTED: hypothetical protein [Vitis vinifera]	GO:0008150;GO:0061024;GO:0006605;GO:0003674;GO:0005773;GO:0008219;GO:0006810;GO:0006950;GO:0005783;GO:0005886
Cla005224	XLOC_011166	-0.928186	Down	-	-	-	-	-	-	XP_002512422 respiratory burst oxidase, putative [Ricinus communis]	GO:0006950;GO:0016491;GO:0005575;GO:0008150;GO:0006810;GO:0043167;GO:0005886	K13447	RBOH; respiratory burst oxidase [EC:1.6.3.- 1.11.1.-]
Cla005222	XLOC_011168	2.42654	Up	1.14943	Up	-0.994145	Down	0.441486	Up	XP_002512427 Rubber elongation factor protein, putative [Ricinus communis]	GO:0005773;GO:0005811;GO:0008150;GO:0006810
Cla005215	XLOC_011172	-0.175392	Down	1.85861	Up	-0.660491	Down	-0.732225	Down	XP_002318976 predicted protein [Populus trichocarpa]	GO:0008150;GO:0009056	K10268	FBXL2_20; F-box and leucine-rich repeat protein 2/20
Cla005210	XLOC_011176	0.844048	Up	2.40913	Up	-0.0292803	Down	-0.791577	Down	ACE82565 epoxide hydrolase [Nicotiana benthamiana]	GO:0003674;GO:0008150;GO:0044281;GO:0006629;GO:0016791;GO:0043226;GO:0042592;GO:0043167;GO:0006950;GO:0009056;GO:0005737;GO:0003013
Cla005194	XLOC_011181	1.31312	Up	1.48986	Up	-0.0274492	Down	-0.126771	Down	AAZ05072 hypoxia-responsive family protein [Citrus sinensis]
Cla005176	XLOC_011195	-0.0731636	Down	-3.74396	Down	0.398373	Up	2.69815	Up	XP_002278468 PREDICTED: hypothetical protein [Vitis vinifera]		K10406	KIFC2_3; kinesin family member C2/C3
Cla005143	XLOC_011209	3.06233	Up	1.23719	Up	-0.391343	Down	-0.885481	Down	No hits found
Cla008148	XLOC_011239	-3.95072	Down	-	-	-	-	-	-	XP_002272615 PREDICTED: hypothetical protein [Vitis vinifera]	GO:0006950;GO:0005829;GO:0043167;GO:0002376;GO:0007165;GO:0009056;GO:0007010;GO:0009058;GO:0005975;GO:0009536;GO:0016829;GO:0008150;GO:0005575;GO:0006091	K01568	E4.1.1.1; pyruvate decarboxylase [EC:4.1.1.1]
Cla008149	XLOC_011240	0.240842	Up	-1.3237	Down	-0.690508	Down	-0.940771	Down	XP_002276582 PREDICTED: hypothetical protein [Vitis vinifera]	GO:0022857;GO:0006810;GO:0005575	K03549	kup; KUP system potassium uptake protein
Cla008162	XLOC_011247	1.11398	Up	-1.28412	Down	-0.172443	Down	0.407328	Up	XP_002280430 PREDICTED: hypothetical protein [Vitis vinifera]		K05857	PLCD; phosphatidylinositol phospholipase C, delta [EC:3.1.4.11]
Cla008164	XLOC_011248	-0.416274	Down	-	-	-	-	-	-	XP_002525649 conserved hypothetical protein [Ricinus communis]
Cla008170	XLOC_011250	-0.551498	Down	-2.9827	Down	1.0433	Up	-0.399631	Down	XP_002279360 PREDICTED: hypothetical protein [Vitis vinifera]	GO:0034641;GO:0009536
Cla008176	XLOC_011252	4.18095	Up	2.77965	Up	-0.261682	Down	0.113895	Up	XP_002525608 cytochrome P450, putative [Ricinus communis]	GO:0003674;GO:0044281;GO:0006629;GO:0005576;GO:0016491	K15401	CYP86A1; fatty acid omega-hydroxylase [EC:1.14.-.-]
Cla008177	XLOC_011253	-1.44495	Down	-3.22298	Down	0.692129	Up	0.436801	Up	XP_002280227 PREDICTED: hypothetical protein [Vitis vinifera]	GO:0003674;GO:0034641;GO:0005975;GO:0009056;GO:0044281;GO:0051186;GO:0006790;GO:0019748;GO:0008150;GO:0009058;GO:0006629;GO:0043167;GO:0009536;GO:0016829	K03147	thiC; phosphomethylpyrimidine synthase [EC:4.1.99.17]
Cla008197	XLOC_011263	2.045	Up	-0.00586044	Down	-0.795797	Down	1.48917	Up	ABD32352 Heat shock protein Hsp20 [Medicago truncatula]	GO:0005737	K13993	HSP20; HSP20 family protein
Cla008202	XLOC_011265	2.9342	Up	-5.02976	Down	-0.475154	Down	0.818471	Up	XP_002280088 PREDICTED: hypothetical protein [Vitis vinifera]	GO:0022857;GO:0005886;GO:0055085	K14686	SLC31A1; solute carrier family 31 (copper transporter), member 1
Cla008206	XLOC_011267	-3.09631	Down	1.40524	Up	-0.0820521	Down	-0.731104	Down	No hits found
Cla008210	XLOC_011270	1.98422	Up	0.792469	Up	-0.161395	Down	-0.612796	Down	XP_002280383 PREDICTED: hypothetical protein [Vitis vinifera]	GO:0008150;GO:0022857;GO:0000902;GO:0000003;GO:0030154;GO:0040007;GO:0006810;GO:0005737;GO:0005623;GO:0071554;GO:0005575	K14689	SLC30A2; solute carrier family 30 (zinc transporter), member 2
Cla008221	XLOC_011277	0.854385	Up	-4.16339	Down	0.0501014	Up	3.32672	Up	CAN81044 hypothetical protein [Vitis vinifera]	GO:0008150;GO:0005634;GO:0034641;GO:0009058
XLOC_011290	XLOC_011290	2.13739	Up	4.76476	Up	-1.48851	Down	0.207364	Up	Not found in the database
Cla008251	XLOC_011291	-	-	2.78767	Up	-0.812911	Down	1.16204	Up	CAN69364 hypothetical protein [Vitis vinifera]
XLOC_011294	XLOC_011294	-1.84393	Down	4.22711	Up	-0.242316	Down	-0.872861	Down	Not found in the database
Cla008255	XLOC_011295	-0.312121	Down	0.725473	Up	-1.21491	Down	-2.53024	Down	AAD53089 osmotin-like protein [Benincasa hispida]	GO:0005618;GO:0071554;GO:0051301;GO:0007049;GO:0005575;GO:0005576
Cla008258	XLOC_011297	2.26133	Up	-5.4728	Down	-1.4132	Down	1.12924	Up	XP_002531370 conserved hypothetical protein [Ricinus communis]
Cla008276	XLOC_011306	-3.25858	Down	0.0353991	Up	1.48571	Up	0.0496743	Up	No hits found
Cla008290	XLOC_011312	0.583372	Up	-4.7149	Down	1.94701	Up	-1.69425	Down	XP_002281906 PREDICTED: hypothetical protein [Vitis vinifera]	GO:0008150;GO:0022857;GO:0006810;GO:0005886	K14638	SLC15A3_4; solute carrier family 15 (peptide/histidine transporter), member 3/4
Cla005036	XLOC_011319	1.94091	Up	1.05397	Up	0.0328738	Up	-0.783655	Down	XP_002530288 protein binding protein, putative [Ricinus communis]
Cla005050	XLOC_011326	1.90155	Up	-0.650166	Down	0.0489624	Up	0.371852	Up	XP_002284901 PREDICTED: hypothetical protein [Vitis vinifera]
Cla005056	XLOC_011330	-0.523889	Down	-1.30193	Down	0.386645	Up	0.745302	Up	XP_002270478 PREDICTED: hypothetical protein [Vitis vinifera]	GO:0000003;GO:0009790
Cla005064	XLOC_011335	0.268608	Up	1.80473	Up	-0.687072	Down	-0.426413	Down	XP_002523712 conserved hypothetical protein [Ricinus communis]
Cla005075	XLOC_011341	-0.528876	Down	-4.19523	Down	-	-	-	-	XP_002331452 predicted protein [Populus trichocarpa]
Cla005077	XLOC_011343	3.7424	Up	-1.13651	Down	-1.13715	Down	1.3353	Up	XP_002313539 predicted protein [Populus trichocarpa]
Cla005078	XLOC_011344	-2.5187	Down	0.66681	Up	1.40193	Up	3.12561	Up	CBI17144 unnamed protein product [Vitis vinifera]	GO:0008150
Cla005094	XLOC_011353	-0.0230673	Down	-3.64012	Down	0.0708469	Up	0.85035	Up	BAE48666 Serine carboxypeptidase [Prunus mume]	GO:0016023;GO:0008233;GO:0008150	K16298	SCPL-IV; serine carboxypeptidase-like clade IV [EC:3.4.16.-]
Cla005097	XLOC_011356	-3.11354	Down	-	-	-	-	-	-	ABK95370 unknown [Populus trichocarpa]	GO:0016757;GO:0016798;GO:0071554;GO:0005618;GO:0005975;GO:0005576;GO:0009056	K08235	E2.4.1.207; xyloglucan:xyloglucosyl transferase [EC:2.4.1.207]
Cla005099	XLOC_011357	-1.20067	Down	-3.26754	Down	-0.692103	Down	0.774959	Up	XP_002313526 predicted protein [Populus trichocarpa]	GO:0009058;GO:0044281;GO:0005634
XLOC_011359	XLOC_011359	-0.905022	Down	-3.9286	Down	-3.36341	Down	4.56085	Up	Not found in the database
Cla005123	XLOC_011368	1.25312	Up	0.609408	Up	0.130959	Up	-0.596757	Down	XP_002322206 predicted protein [Populus trichocarpa]	GO:0030234;GO:0006790;GO:0034641;GO:0009058;GO:0044281;GO:0051186;GO:0022607;GO:0043167;GO:0008150;GO:0003674;GO:0006091;GO:0009536	K03517	nadA; quinolinate synthase [EC:2.5.1.72]
Cla005124	XLOC_011369	0.31792	Up	-2.26739	Down	-0.787407	Down	1.30545	Up	XP_002323083 cytochrome P450 [Populus trichocarpa]	GO:0043167;GO:0008150;GO:0016491;GO:0043226;GO:0005783;GO:0005575
XLOC_011371	XLOC_011371	-	-	3.48085	Up	2.59128	Up	0.244489	Up	Not found in the database
Cla005127	XLOC_011372	2.24824	Up	-0.505944	Down	-0.170926	Down	-0.274439	Down	XP_002318687 cytochrome P450 [Populus trichocarpa]	GO:0003674;GO:0016491;GO:0043226;GO:0005622;GO:0008150;GO:0005575
Cla002573	XLOC_011376	-1.66233	Down	-	-	-	-	-0.192566	Down	ADB90478 pectate lyase [Gossypium hirsutum]	GO:0005576;GO:0043167;GO:0016829;GO:0005975;GO:0009056	K01728	pel; pectate lyase [EC:4.2.2.2]
Cla002601	XLOC_011384	-2.87714	Down	2.05495	Up	-0.991786	Down	-0.0834978	Down	P08216 RecName: Full=Malate synthase, glyoxysomal	GO:0006091;GO:0005777;GO:0016746;GO:0005975;GO:0044281	K01638	aceB; malate synthase [EC:2.3.3.9]
Cla002609	XLOC_011388	-5.10841	Down	-2.27171	Down	-0.973561	Down	0.293285	Up	ACU18522 unknown [Glycine max]	GO:0005737;GO:0009058;GO:0006520;GO:0043167;GO:0016874	K01940	argG; argininosuccinate synthase [EC:6.3.4.5]
Cla002611	XLOC_011390	-0.701849	Down	-2.79499	Down	0.55472	Up	0.751766	Up	XP_002528804 argininosuccinate synthase, putative [Ricinus communis]	GO:0016874;GO:0009058;GO:0006520;GO:0003674	K01940	argG; argininosuccinate synthase [EC:6.3.4.5]
Cla002619	XLOC_011395	-0.852399	Down	1.87221	Up	0.228206	Up	0.325019	Up	XP_002511186 conserved hypothetical protein [Ricinus communis]	GO:0005634;GO:0006464
Cla002627	XLOC_011400	-1.41895	Down	-	-	-	-	-	-	No hits found
Cla002630	XLOC_011402	-1.7874	Down	-3.80911	Down	-2.71278	Down	-0.649151	Down	XP_002511157 Squamosa promoter-binding protein, putative [Ricinus communis]	GO:0000003;GO:0048856
Cla002640	XLOC_011405	-	-	-	-	-1.21123	Down	0.72157	Up	XP_002511126 conserved hypothetical protein [Ricinus communis]	GO:0008150;GO:0005886;GO:0006810;GO:0042592;GO:0022857;GO:0006950	K15382	SLC50A; solute carrier family 50 (sugar transporter)
Cla002642	XLOC_011407	1.79276	Up	0.364558	Up	-0.132898	Down	-0.831601	Down	ABK93496 unknown [Populus trichocarpa]	GO:0030154;GO:0048856;GO:0003674;GO:0008150;GO:0006464;GO:0016301;GO:0034641;GO:0005886;GO:0005634;GO:0043167;GO:0044403;GO:0002376;GO:0006950;GO:0006520	K08819	CDK12_13; cyclin-dependent kinase 12/13 [EC:2.7.11.22 2.7.11.23]
Cla002643	XLOC_011408	1.252	Up	-3.62775	Down	-1.67881	Down	-0.614224	Down	XP_002284464 PREDICTED: similar to bHLH transcription factor Upa20 [Vitis vinifera]	GO:0008150;GO:0034641;GO:0009058
Cla019333	XLOC_011416	-1.59726	Down	-0.186847	Down	0.196355	Up	0.52191	Up	XP_002326632 predicted protein [Populus trichocarpa]	GO:0034641;GO:0009056;GO:0016810;GO:0008150;GO:0016023;GO:0044281	K02083	allC; allantoate deiminase [EC:3.5.3.9]
Cla019343	XLOC_011424	-3.47751	Down	-1.41417	Down	-0.822083	Down	0.614002	Up	XP_002263244 PREDICTED: hypothetical protein [Vitis vinifera]
Cla019371	XLOC_011439	-3.64855	Down	-0.240134	Down	-0.479386	Down	-0.0216543	Down	XP_002332613 predicted protein [Populus trichocarpa]
Cla019377	XLOC_011444	-2.07418	Down	-	-	-	-	-	-	CAN63417 hypothetical protein [Vitis vinifera]	GO:0005794;GO:0005575;GO:0016757
Cla019387	XLOC_011450	2.2726	Up	-0.722756	Down	-2.19744	Down	-0.109967	Down	No hits found
Cla019398	XLOC_011457	-1.96152	Down	-0.716372	Down	-0.933589	Down	0.64778	Up	XP_002518516 beta-glucosidase, putative [Ricinus communis]		K05350	bglB; beta-glucosidase [EC:3.2.1.21]
Cla019399	XLOC_011458	7.15319	Up	2.01199	Up	-2.50289	Down	-1.11212	Down	XP_002518519 tryptophan synthase beta chain, putative [Ricinus communis]	GO:0016829;GO:0034641;GO:0009058;GO:0006520;GO:0009536	K01696	trpB; tryptophan synthase beta chain [EC:4.2.1.20]
Cla019433	XLOC_011475	-1.94621	Down	0.00502073	Up	-0.822074	Down	0.808352	Up	XP_002518589 conserved hypothetical protein [Ricinus communis]
Cla019439	XLOC_011479	3.2074	Up	0.696065	Up	-0.0500907	Down	0.191178	Up	CBI20427 unnamed protein product [Vitis vinifera]	GO:0006464;GO:0000003;GO:0016301;GO:0008150;GO:0005575;GO:0019899;GO:0005773;GO:0005634;GO:0005886;GO:0006520
Cla019465	XLOC_011492	1.73091	Up	1.59682	Up	-0.462232	Down	-1.06445	Down	XP_002889853 predicted protein [Arabidopsis lyrata subsp. lyrata]	GO:0016791;GO:0006629;GO:0006790;GO:0043167;GO:0005739
Cla019481	XLOC_011505	1.19564	Up	-	-	-	-	-	-	ACM43505 polyphenoloxidase [Camellia nitidissima]	GO:0008150;GO:0009536	K00422	E1.10.3.1; polyphenol oxidase [EC:1.10.3.1]
Cla019501	XLOC_011515	3.08583	Up	4.65864	Up	-0.143789	Down	-0.236463	Down	XP_002519056 rnf5, putative [Ricinus communis]	GO:0009056;GO:0006950;GO:0008150;GO:0003674;GO:0006464;GO:0005783	K10666	RNF5; E3 ubiquitin-protein ligase RNF5 [EC:2.3.2.27]
Cla019506	XLOC_011517	-0.349266	Down	-1.74282	Down	0.674512	Up	1.29384	Up	XP_002329822 predicted protein [Populus trichocarpa]
Cla019516	XLOC_011522	-1.6173	Down	-4.11911	Down	-0.347868	Down	-1.06151	Down	XP_002523183 protein binding protein, putative [Ricinus communis]
Cla019523	XLOC_011528	0.0874366	Up	-3.857	Down	-0.320848	Down	-0.738147	Down	XP_002298892 predicted protein [Populus trichocarpa]	GO:0009790;GO:0006950;GO:0000003;GO:0051301;GO:0006259;GO:0007049;GO:0007155;GO:0008150;GO:0007010;GO:0006461;GO:0007059;GO:0051276;GO:0048856;GO:0040007;GO:0034641;GO:0009058;GO:0007165;GO:0000902;GO:0030154;GO:0006464;GO:0003677;GO:0021700;GO:0008289;GO:0001071;GO:0005634;GO:0071554;GO:0043234;GO:0005622	K09338	HD-ZIP; homeobox-leucine zipper protein
Cla019543	XLOC_011541	0.203205	Up	-	-	-	-	-0.0753315	Down	XP_002280537 PREDICTED: hypothetical protein [Vitis vinifera]	GO:0006950;GO:0006259;GO:0021700;GO:0030154;GO:0048856;GO:0040007;GO:0005739;GO:0008150;GO:0006810;GO:0042592;GO:0005634
XLOC_011543	XLOC_011543	7.09013	Up	0.590619	Up	-0.493342	Down	-0.45742	Down	Not found in the database
Cla019552	XLOC_011546	1.28645	Up	3.17671	Up	-1.15263	Down	-0.745825	Down	XP_002532980 catalytic, putative [Ricinus communis]
Cla019575	XLOC_011558	-	-	-5.06288	Down	-	-	-	-	ACU15403 unknown [Glycine max]	GO:0008150;GO:0009058;GO:0007165;GO:0044281;GO:0006950
Cla019578	XLOC_011559	-0.400378	Down	-5.87675	Down	-	-	-	-	AAT75152 9-cis-epoxy-carotenoid dioxygenase 2 [Solanum tuberosum]	GO:0000003;GO:0048856;GO:0008150;GO:0006950;GO:0043167;GO:0009536;GO:0009579;GO:0044281;GO:0009058;GO:0006629;GO:0016491	K09840	NCED; 9-cis-epoxycarotenoid dioxygenase [EC:1.13.11.51]
Cla019586	XLOC_011562	0.760142	Up	-3.47859	Down	-2.66389	Down	1.25393	Up	ACT87982 gibberellin 2-oxidase [Jatropha curcas]	GO:0044281;GO:0009056;GO:0006629;GO:0008150;GO:0016491;GO:0009058;GO:0005737;GO:0043167	K04125	E1.14.11.13; gibberellin 2-oxidase [EC:1.14.11.13]
XLOC_011565	XLOC_011565	-2.80009	Down	-	-	-	-	-	-	Not found in the database
Cla019602	XLOC_011569	0.565915	Up	1.14295	Up	-0.35089	Down	-0.812156	Down	XP_002519700 Urease accessory protein ureG, putative [Ricinus communis]	GO:0005737;GO:0008150;GO:0043167;GO:0044281;GO:0034655;GO:0005575;GO:0003674;GO:0003924;GO:0006810	K03189	ureG; urease accessory protein
Cla019631	XLOC_011581	2.14215	Up	-1.51364	Down	-0.55455	Down	0.302549	Up	XP_002284595 PREDICTED: hypothetical protein [Vitis vinifera]	GO:0005829;GO:0016301;GO:0008150;GO:0006520
Cla019641	XLOC_011585	-0.670981	Down	-2.14045	Down	-0.206112	Down	-0.0990906	Down	XP_002522271 BRASSINAZOLE-RESISTANT 2 protein, putative [Ricinus communis]	GO:0034641;GO:0009058;GO:0005634
Cla019643	XLOC_011586	1.84384	Up	-1.49563	Down	0.233593	Up	-0.546997	Down	XP_002522266 ubiquitin-protein ligase, putative [Ricinus communis]	GO:0016874;GO:0002376;GO:0006950;GO:0008219;GO:0003674;GO:0006464;GO:0005634;GO:0009536
Cla019660	XLOC_011592	4.00338	Up	-1.36223	Down	-1.40715	Down	-0.901795	Down	XP_002265984 PREDICTED: hypothetical protein [Vitis vinifera]	GO:0005623;GO:0005575
Cla019693	XLOC_011612	2.97775	Up	2.16307	Up	-0.209624	Down	0.33711	Up	XP_002458293 hypothetical protein SORBIDRAFT_03g030750 [Sorghum bicolor]	GO:0071554;GO:0005975;GO:0034641;GO:0009058;GO:0003677;GO:0001071;GO:0008150;GO:0005634;GO:0043234;GO:0005622
Cla019694	XLOC_011613	-0.867709	Down	-3.37922	Down	-1.36904	Down	0.983481	Up	XP_002509423 protein with unknown function [Ricinus communis]	GO:0021700;GO:0030154;GO:0048856;GO:0040007;GO:0001071;GO:0016301;GO:0000003;GO:0009790;GO:0009058;GO:0005975;GO:0043473;GO:0009056;GO:0005575;GO:0006464;GO:0051301;GO:0007165;GO:0006810;GO:0008150;GO:0002376;GO:0006950;GO:0005886;GO:0007059;GO:0051276;GO:0007049;GO:0043167;GO:0003674;GO:0003677;GO:0034641;GO:0000902;GO:0007010;GO:0005634;GO:0071554;GO:0043234;GO:0005622;GO:0006520
Cla019702	XLOC_011617	0.589926	Up	-1.8896	Down	0.32427	Up	0.239955	Up	CBI30598 unnamed protein product [Vitis vinifera]	GO:0008150
Cla019710	XLOC_011622	-0.382796	Down	1.24338	Up	-0.0977317	Down	-0.403873	Down	XP_002509461 smg-7, putative [Ricinus communis]	GO:0008150
XLOC_011640	XLOC_011640	0.120413	Up	-3.78544	Down	1.03857	Up	-0.635956	Down	Not found in the database
Cla019761	XLOC_011648	-0.953572	Down	1.5491	Up	0.578593	Up	-0.227978	Down	CBI33533 unnamed protein product [Vitis vinifera]	GO:0008150;GO:0048856;GO:0005575
Cla019767	XLOC_011651	2.35687	Up	-2.87789	Down	0.559997	Up	0.249926	Up	XP_002284189 PREDICTED: hypothetical protein [Vitis vinifera]	GO:0008150;GO:0005829;GO:0016853;GO:0003674;GO:0009058;GO:0005975;GO:0044281
Cla002806	XLOC_011673	-1.52824	Down	-4.22996	Down	-	-	-	-	XP_002284403 PREDICTED: hypothetical protein [Vitis vinifera]	GO:0006950;GO:0008150;GO:0034641;GO:0009058;GO:0005576;GO:0007165;GO:0044281;GO:0006464;GO:0002376;GO:0008219;GO:0005773;GO:0006605;GO:0061024;GO:0005618;GO:0048856;GO:0030154
Cla003498	XLOC_011689	-0.107236	Down	1.67901	Up	0.0696994	Up	-0.902287	Down	XP_002278191 PREDICTED: hypothetical protein [Vitis vinifera]	GO:0016301;GO:0004871;GO:0006950;GO:0006464;GO:0005739;GO:0043167;GO:0005634;GO:0007165;GO:0006520
Cla003502	XLOC_011694	-1.65945	Down	-2.86291	Down	-0.0671787	Down	0.873292	Up	XP_002521980 pentatricopeptide repeat-containing protein, putative [Ricinus communis]	GO:0005575;GO:0005739;GO:0048856;GO:0009536
XLOC_011698	XLOC_011698	-2.35792	Down	-0.242374	Down	0.0457293	Up	0.730117	Up	Not found in the database
Cla009550	XLOC_011737	1.52677	Up	-1.79869	Down	0.171277	Up	-0.279995	Down	ABX55779 isopentenyl diphosphate isomerase [Solanum lycopersicum]	GO:0043167;GO:0009058;GO:0006629;GO:0034641;GO:0051186;GO:0003674;GO:0015979;GO:0016853	K01823	idi; isopentenyl-diphosphate delta-isomerase [EC:5.3.3.2]
XLOC_011775	XLOC_011775	0.66073	Up	-5.15385	Down	2.64546	Up	0.860612	Up	Not found in the database
Cla007318	XLOC_011783	-0.073116	Down	-	-	-	-	-	-	CAN82473 hypothetical protein [Vitis vinifera]
XLOC_011784	XLOC_011784	0.574978	Up	-	-	-	-	-	-	Not found in the database	GO:0005575;GO:0006810;GO:0005886
Cla007331	XLOC_011792	-1.31123	Down	-1.1994	Down	-0.0914058	Down	0.0752051	Up	CAN72077 hypothetical protein [Vitis vinifera]	GO:0006950;GO:0005886;GO:0016798;GO:0005975	K19892	GN4; glucan endo-1,3-beta-glucosidase 4 [EC:3.2.1.39]
Cla007337	XLOC_011794	-2.57149	Down	-4.7418	Down	0.0743563	Up	-0.150531	Down	XP_002270321 PREDICTED: hypothetical protein [Vitis vinifera]	GO:0005576;GO:0005773;GO:0007155
Cla007358	XLOC_011805	-4.18961	Down	-	-	-	-	-	-	No hits found
XLOC_011839	XLOC_011839	-0.461438	Down	-	-	-	-	-	-	Not found in the database
Cla006320	XLOC_011853	0.455075	Up	1.90208	Up	-0.25956	Down	-1.25412	Down	ACD45060 beta-1,3-glucanase [Vitis riparia]
Cla006317	XLOC_011854	2.81186	Up	0.966838	Up	0.0898531	Up	-0.771237	Down	CBI17181 unnamed protein product [Vitis vinifera]
XLOC_011858	XLOC_011858	0.72594	Up	-2.48522	Down	0.608973	Up	0.80991	Up	Not found in the database
Cla004808	XLOC_011878	-2.71531	Down	-0.274963	Down	-0.489224	Down	-0.286292	Down	ABV54752 cyanogenic beta-glucosidase [Trifolium nigrescens subsp. petrisavii]	GO:0016798;GO:0016023;GO:0005975;GO:0009056;GO:0006629;GO:0043234	K01188	E3.2.1.21; beta-glucosidase [EC:3.2.1.21]
Cla004804	XLOC_011884	7.81069	Up	-7.0584	Down	-	-	-	-	CAN60062 hypothetical protein [Vitis vinifera]	GO:0016798;GO:0016023;GO:0005975;GO:0009056;GO:0006629;GO:0043234	K01188	E3.2.1.21; beta-glucosidase [EC:3.2.1.21]
Cla011063	XLOC_011903	-1.86798	Down	-0.710258	Down	2.29054	Up	1.13493	Up	ACU14687 unknown [Glycine max]	GO:0006810;GO:0005575;GO:0005886;GO:0008289
Cla011090	XLOC_011919	-0.144747	Down	1.13131	Up	-0.00767895	Down	-0.27671	Down	XP_002266870 PREDICTED: hypothetical protein isoform 1 [Vitis vinifera]		K11982	RNF115_126; E3 ubiquitin-protein ligase RNF115/126 [EC:2.3.2.27]
Cla011096	XLOC_011923	-1.22918	Down	-2.32731	Down	0.576326	Up	0.588818	Up	XP_002515847 small heat-shock protein, putative [Ricinus communis]
Cla011110	XLOC_011928	0.700342	Up	-3.39614	Down	-1.13856	Down	-0.102436	Down	XP_002303990 predicted protein [Populus trichocarpa]
Cla011126	XLOC_011937	-2.34898	Down	1.90379	Up	-0.928019	Down	-0.138462	Down	CBI27740 unnamed protein product [Vitis vinifera]		K14157	AASS; alpha-aminoadipic semialdehyde synthase [EC:1.5.1.8 1.5.1.9]
Cla011133	XLOC_011941	-	-	-	-	-0.889378	Down	-3.07322	Down	XP_002277518 PREDICTED: hypothetical protein [Vitis vinifera]	GO:0003674;GO:0005618	K01051	E3.1.1.11; pectinesterase [EC:3.1.1.11]
Cla011138	XLOC_011944	1.04792	Up	-1.31977	Down	0.430159	Up	0.454463	Up	XP_002276749 PREDICTED: hypothetical protein [Vitis vinifera]	GO:0009536	K04078	groES; chaperonin GroES
Cla011143	XLOC_011947	4.56513	Up	-2.36884	Down	-1.36087	Down	2.21705	Up	AAL35984 unknown [Cucumis sativus]		K13464	JAZ; jasmonate ZIM domain-containing protein
Cla011155	XLOC_011955	0.239173	Up	-4.24395	Down	-3.29151	Down	1.0313	Up	XP_002278292 PREDICTED: hypothetical protein [Vitis vinifera]	GO:0034641;GO:0000003;GO:0048856;GO:0005576;GO:0008233;GO:0005618;GO:0071554;GO:0040007;GO:0006790;GO:0006520;GO:0009058;GO:0005794;GO:0005829;GO:0005575;GO:0008150
Cla011157	XLOC_011956	1.77844	Up	-4.2613	Down	-1.69396	Down	1.31419	Up	CAN82003 hypothetical protein [Vitis vinifera]	GO:0006790;GO:0006520;GO:0009058;GO:0006464;GO:0016301;GO:0008150;GO:0043167;GO:0034641;GO:0005886
Cla011168	XLOC_011960	1.69992	Up	-2.68092	Down	-0.561429	Down	0.828976	Up	XP_002516287 12-oxophytodienoate reductase opr, putative [Ricinus communis]	GO:0006950;GO:0007165;GO:0005777;GO:0008150;GO:0006520;GO:0034641;GO:0009056;GO:0009058;GO:0044281;GO:0016491;GO:0043167;GO:0006629	K05894	OPR; 12-oxophytodienoic acid reductase [EC:1.3.1.42]
Cla011189	XLOC_011971	-2.10518	Down	-3.45133	Down	-0.219053	Down	1.179	Up	XP_002514097 serine/threonine-protein kinase, putative [Ricinus communis]	GO:0040007;GO:0008150;GO:0034641;GO:0009058;GO:0005623;GO:0051301;GO:0007049;GO:0000902;GO:0071554;GO:0016301;GO:0006950;GO:0061024;GO:0005737;GO:0006520
Cla011210	XLOC_011979	-1.90944	Down	-0.596912	Down	0.881858	Up	0.500772	Up	XP_002282132 PREDICTED: hypothetical protein [Vitis vinifera]	GO:0005576;GO:0003674;GO:0016798;GO:0005975;GO:0009056;GO:0006629;GO:0043234
Cla011211	XLOC_011980	-3.93189	Down	1.86315	Up	-1.80898	Down	0.2735	Up	XP_002282132 PREDICTED: hypothetical protein [Vitis vinifera]	GO:0005576;GO:0003674;GO:0016798;GO:0005975;GO:0009056;GO:0006629;GO:0043234
Cla011223	XLOC_011985	-0.415734	Down	2.23786	Up	0.180435	Up	-1.00537	Down	XP_002514152 Grave disease carrier protein, putative [Ricinus communis]	GO:0005739	K15084	SLC25A16; solute carrier family 25 (mitochondrial carrier protein), member 16
Cla011246	XLOC_011997	1.57606	Up	-0.102984	Down	-0.147106	Down	0.331685	Up	XP_002514189 phosphofructokinase, putative [Ricinus communis]	GO:0030154;GO:0048856;GO:0043167;GO:0005829;GO:0043234;GO:0016301;GO:0008150;GO:0005975;GO:0006091;GO:0009056;GO:0009058;GO:0034641;GO:0044281;GO:0051186	K00850	pfkA; 6-phosphofructokinase 1 [EC:2.7.1.11]
Cla011260	XLOC_012003	0.903988	Up	-4.27469	Down	-2.41553	Down	0.394978	Up	XP_002280395 PREDICTED: hypothetical protein [Vitis vinifera]	GO:0006464;GO:0048856;GO:0016301;GO:0008150;GO:0005975;GO:0009056;GO:0007165
Cla011268	XLOC_012007	-0.530049	Down	-2.22856	Down	0.990175	Up	-0.19524	Down	XP_002514230 malic enzyme, putative [Ricinus communis]	GO:0005829;GO:0003674;GO:0009056;GO:0016491;GO:0043167;GO:0006461;GO:0007010;GO:0044281;GO:0009058;GO:0005975;GO:0016829;GO:0006091;GO:0008150;GO:0006520	K00029	E1.1.1.40; malate dehydrogenase (oxaloacetate-decarboxylating)(NADP+) [EC:1.1.1.40]
Cla011269	XLOC_012008	0.0232016	Up	-1.12397	Down	0.716154	Up	-0.102707	Down	XP_002280491 PREDICTED: hypothetical protein [Vitis vinifera]		K11699	RDR; RNA-dependent RNA polymerase [EC:2.7.7.48]
Cla011284	XLOC_012015	1.71448	Up	2.74942	Up	-0.000221049	Down	-0.0602916	Down	ABC59078 cytochrome P450 monooxygenase CYP72A59 [Medicago truncatula]	GO:0005575;GO:0043167;GO:0016491;GO:0003674
Cla011292	XLOC_012020	-0.658294	Down	-1.81777	Down	-2.02955	Down	0.580488	Up	CBI34158 unnamed protein product [Vitis vinifera]	GO:0034641;GO:0009058;GO:0001071;GO:0003677;GO:0003674;GO:0005634;GO:0043234;GO:0005622
XLOC_012028	XLOC_012028	-0.830246	Down	-7.30407	Down	2.59677	Up	-0.237514	Down	Not found in the database	GO:0007165;GO:0005829;GO:0008150;GO:0016301;GO:0004871;GO:0048856;GO:0040007;GO:0006810;GO:0051301;GO:0019899;GO:0005634
Cla011315	XLOC_012030	0.12264	Up	-1.24855	Down	-0.65519	Down	0.158071	Up	XP_002268892 PREDICTED: hypothetical protein [Vitis vinifera]
Cla005246	XLOC_012045	2.85426	Up	-0.470155	Down	-0.972677	Down	0.11306	Up	EEE51653 hypothetical protein OsJ_32965 [Oryza sativa Japonica Group]	GO:0022857;GO:0005886;GO:0055085;GO:0005575;GO:0005634;GO:0006810
Cla005225	XLOC_012053	-2.76285	Down	-	-	-	-	-	-	XP_002318992 predicted protein [Populus trichocarpa]	GO:0008092;GO:0016023;GO:0005575;GO:0005576;GO:0000003;GO:0048646
Cla005219	XLOC_012055	-4.86961	Down	-0.508039	Down	-2.29725	Down	2.13601	Up	XP_002512449 conserved hypothetical protein [Ricinus communis]
Cla005152	XLOC_012085	0.0523988	Up	1.72433	Up	0.259742	Up	0.0161835	Up	CBI39646 unnamed protein product [Vitis vinifera]		K13152	ZMAT5; U11/U12 small nuclear ribonucleoprotein 20 kDa protein
XLOC_012091	XLOC_012091	-0.833433	Down	1.45036	Up	-0.34042	Down	-0.0204439	Down	Not found in the database	GO:0006950;GO:0016023;GO:0005886;GO:0005575;GO:0008150
Cla005136	XLOC_012094	0.129392	Up	-4.76474	Down	-1.50521	Down	-0.128689	Down	XP_002278736 PREDICTED: germin-like protein 2 [Vitis vinifera]	GO:0003674;GO:0005618;GO:0043167;GO:0016023;GO:0071554;GO:0009058;GO:0005975;GO:0005576
XLOC_012108	XLOC_012108	1.06074	Up	-2.96437	Down	-3.57344	Down	0.0477034	Up	Not found in the database
XLOC_012110	XLOC_012110	-1.36821	Down	1.30978	Up	-0.387652	Down	0.290996	Up	Not found in the database
XLOC_012112	XLOC_012112	0.170308	Up	3.55062	Up	0.713887	Up	-0.024588	Down	Not found in the database
XLOC_012124	XLOC_012124	-	-	-	-	-1.11924	Down	-1.45483	Down	Not found in the database
XLOC_012130	XLOC_012130	-	-	-	-	-0.82714	Down	-	-	Not found in the database
XLOC_012135	XLOC_012135	-2.13173	Down	-1.36801	Down	-	-	-	-	Not found in the database
XLOC_012136	XLOC_012136	0.113431	Up	-4.57772	Down	-	-	-	-	Not found in the database
XLOC_012139	XLOC_012139	-3.64205	Down	3.46217	Up	-0.0902004	Down	0.819167	Up	Not found in the database
XLOC_012147	XLOC_012147	-	-	1.60429	Up	1.25712	Up	1.43595	Up	Not found in the database
XLOC_012158	XLOC_012158	-0.638495	Down	3.63735	Up	-0.407106	Down	-3.042	Down	Not found in the database
XLOC_012163	XLOC_012163	-3.10855	Down	1.36313	Up	0.434257	Up	0.280992	Up	Not found in the database
XLOC_012172	XLOC_012172	5.52679	Up	-1.74134	Down	-0.835434	Down	-0.943812	Down	Not found in the database	GO:0043226;GO:0005622
XLOC_012185	XLOC_012185	-1.17695	Down	2.32943	Up	-0.368678	Down	-0.886253	Down	Not found in the database
Cla002756	XLOC_012188	1.63109	Up	1.74734	Up	-0.905425	Down	0.127449	Up	XP_002308036 predicted protein [Populus trichocarpa]	GO:0040007;GO:0008150;GO:0044281;GO:0034641;GO:0016301;GO:0043167;GO:0007165;GO:0006950;GO:0005737	K00942	E2.7.4.8; guanylate kinase [EC:2.7.4.8]
Cla002759	XLOC_012190	0.393215	Up	-2.4546	Down	-0.570377	Down	0.83141	Up	XP_002308026 predicted protein [Populus trichocarpa]
Cla000831	XLOC_012206	-2.57156	Down	-1.17025	Down	-1.70849	Down	1.14264	Up	AAP41199 polygalacturonase-inhibiting protein [Cucumis melo]	GO:0005618;GO:0005576
Cla008022	XLOC_012215	0.379184	Up	-2.05148	Down	-0.93777	Down	0.024135	Up	XP_002269573 PREDICTED: hypothetical protein [Vitis vinifera]
Cla008027	XLOC_012218	-0.573515	Down	4.15233	Up	0.910603	Up	-0.331206	Down	XP_002329464 predicted protein [Populus trichocarpa]	GO:0003674
Cla008053	XLOC_012227	-0.789592	Down	-2.3546	Down	-0.505163	Down	-0.457163	Down	NP_191347 C2 domain-containing protein [Arabidopsis thaliana]
Cla008067	XLOC_012236	-0.210659	Down	1.79979	Up	0.0654599	Up	-0.261128	Down	ACN28352 unknown [Zea mays]	GO:0007165;GO:0008233;GO:0034641;GO:0009056;GO:0051186;GO:0008150;GO:0005576;GO:0005575;GO:0009536;GO:0009579
Cla008081	XLOC_012246	2.19417	Up	-0.729259	Down	-0.785135	Down	1.01425	Up	XP_002526750 conserved hypothetical protein [Ricinus communis]
Cla008088	XLOC_012251	-	-	-	-	-	-	-	-	No hits found
Cla000737	XLOC_012253	-1.62017	Down	-3.62689	Down	1.0339	Up	0.375647	Up	XP_002277291 PREDICTED: hypothetical protein [Vitis vinifera]	GO:0008150
Cla000743	XLOC_012257	0.487967	Up	-3.2228	Down	-0.953659	Down	0.309203	Up	XP_002323297 predicted protein [Populus trichocarpa]	GO:0000003;GO:0048856;GO:0007049;GO:0007067;GO:0003674;GO:0006464;GO:0051604;GO:0009056;GO:0009058;GO:0006259;GO:0008150;GO:0006950;GO:0051301;GO:0005634;GO:0000902;GO:0030154
Cla011637	XLOC_012283	0.603589	Up	-4.69837	Down	0.016615	Up	0.313387	Up	XP_002272907 PREDICTED: hypothetical protein [Vitis vinifera]	GO:0006950;GO:0016874;GO:0005773;GO:0016810;GO:0044281;GO:0034641;GO:0005783;GO:0005794;GO:0005886
Cla011643	XLOC_012286	0.00416005	Up	1.40155	Up	0.267194	Up	-1.01508	Down	XP_002273522 PREDICTED: hypothetical protein [Vitis vinifera]		K17872	ndh2; NADH:ubiquinone reductase (non-electrogenic) [EC:1.6.5.9]
Cla011649	XLOC_012290	-0.839066	Down	-	-	-	-	-	-	No hits found
XLOC_012292	XLOC_012292	-	-	-	-	-0.710327	Down	-3.03415	Down	Not found in the database
Cla011673	XLOC_012299	-0.0417132	Down	-1.62522	Down	1.02982	Up	0.0345689	Up	XP_002530149 cell division cycle, putative [Ricinus communis]	GO:0006464;GO:0007049;GO:0048856;GO:0034641;GO:0009058;GO:0051276;GO:0051301;GO:0000902;GO:0040007;GO:0030154;GO:0021700;GO:0006259;GO:0007067;GO:0009056;GO:0000003;GO:0044281;GO:0005856;GO:0043234;GO:0008150;GO:0005737;GO:0003674;GO:0007010;GO:0006461;GO:0005634;GO:0051604;GO:0008283;GO:0007155;GO:0006950;GO:0005815;GO:0071554	K03353	APC6; anaphase-promoting complex subunit 6
Cla003015	XLOC_012313	-	-	-	-	-	-	-	-	No hits found
Cla003009	XLOC_012318	-2.29181	Down	-4.78503	Down	-	-	-	-	XP_002271899 PREDICTED: hypothetical protein [Vitis vinifera]
Cla003005	XLOC_012321	1.21744	Up	-0.511392	Down	0.348271	Up	-0.416733	Down	CAE54075 serine/threonine-protein kinase [Fagus sylvatica]	GO:0006464;GO:0016301;GO:0006950;GO:0007165;GO:0043167;GO:0005737;GO:0005634;GO:0006520	K14498	SNRK2; serine/threonine-protein kinase SRK2 [EC:2.7.11.1]
Cla004993	XLOC_012331	-1.09247	Down	3.20143	Up	-0.57219	Down	-0.00905627	Down	XP_002275008 PREDICTED: hypothetical protein [Vitis vinifera]	GO:0005886	K17479	GRXCR1; glutaredoxin domain-containing cysteine-rich protein 1
XLOC_012348	XLOC_012348	-0.397285	Down	-2.98978	Down	1.23362	Up	0.265188	Up	Not found in the database
Cla006083	XLOC_012405	0.344799	Up	1.20099	Up	-0.314822	Down	0.034029	Up	XP_002513254 Hepatocyte growth factor-regulated tyrosine kinase substrate, putative [Ricinus communis]
XLOC_012437	XLOC_012437	0.541234	Up	6.9514	Up	-0.75096	Down	-1.83533	Down	Not found in the database
Cla003071	XLOC_012440	2.27271	Up	-0.62843	Down	-0.600723	Down	-0.254492	Down	CBI32840 unnamed protein product [Vitis vinifera]
Cla003075	XLOC_012443	-1.94776	Down	2.39596	Up	0.438797	Up	-0.297052	Down	XP_002271182 PREDICTED: hypothetical protein [Vitis vinifera]	GO:0005773;GO:0006950;GO:0009056;GO:0044281;GO:0006629;GO:0003674;GO:0009536;GO:0022857;GO:0005840;GO:0005829;GO:0006605;GO:0055085;GO:0000003;GO:0048856;GO:0005777;GO:0043167;GO:0016491;GO:0042592;GO:0005975;GO:0005575;GO:0008219;GO:0005634;GO:0005739;GO:0006810;GO:0034641;GO:0006520;GO:0008150	K13863	SLC7A1; solute carrier family 7 (cationic amino acid transporter), member 1
Cla003082	XLOC_012450	0.0772737	Up	2.57854	Up	0.147469	Up	-1.94291	Down	XP_002525679 gd2b, putative [Ricinus communis]
Cla012157	XLOC_012465	0.44106	Up	0.62565	Up	1.11935	Up	0.0648106	Up	XP_002319200 predicted protein [Populus trichocarpa]	GO:0005575;GO:0006091;GO:0005975;GO:0005739;GO:0005618;GO:0009058;GO:0006464;GO:0016491;GO:0005783;GO:0005886;GO:0008150	K00326	E1.6.2.2; cytochrome-b5 reductase [EC:1.6.2.2]
Cla012151	XLOC_012468	0.654355	Up	-2.74961	Down	-1.05299	Down	0.445862	Up	CAI30892 SCARECROW [Cucumis sativus]	GO:0034641;GO:0009058;GO:0008150;GO:0005634
Cla012149	XLOC_012469	2.14365	Up	-3.87698	Down	-2.00064	Down	2.24125	Up	XP_002524056 Spotted leaf protein, putative [Ricinus communis]	GO:0006950;GO:0006464;GO:0007165;GO:0002376;GO:0008219;GO:0008150;GO:0003674;GO:0006605;GO:0061024;GO:0005829;GO:0006810
Cla012113	XLOC_012483	-0.292494	Down	-1.9814	Down	0.98346	Up	1.0252	Up	XP_002526386 conserved hypothetical protein [Ricinus communis]	GO:0043167;GO:0005654;GO:0006259;GO:0003677;GO:0008219;GO:0006950;GO:0009058;GO:0006810;GO:0007568;GO:0005730;GO:0008150;GO:0005815;GO:0042592;GO:0051276;GO:0003674;GO:0004386;GO:0016887;GO:0034641;GO:0005634;GO:0043234;GO:0004518;GO:0005694;GO:0005622	K03654	recQ; ATP-dependent DNA helicase RecQ [EC:3.6.4.12]
Cla012112	XLOC_012484	-1.18506	Down	-0.3444	Down	-0.35876	Down	3.37012	Up	XP_002325431 predicted protein [Populus trichocarpa]	GO:0005829;GO:0006091;GO:0002376;GO:0007165;GO:0006950;GO:0048856;GO:0006464;GO:0008150;GO:0071554;GO:0005634	K10712	ADO; cysteamine dioxygenase [EC:1.13.11.19]
Cla012111	XLOC_012485	-0.548821	Down	-6.05858	Down	-0.4651	Down	-2.5061	Down	XP_002525699 leucine-rich repeat protein, putative [Ricinus communis]	GO:0006464;GO:0008150;GO:0016301;GO:0009058;GO:0007165;GO:0043167;GO:0005886;GO:0006520
Cla012110	XLOC_012486	0.590777	Up	-1.70766	Down	0.467468	Up	1.53978	Up	XP_002326739 predicted protein [Populus trichocarpa]		K02830	HRAD1; cell cycle checkpoint protein [EC:3.1.11.2]
XLOC_012496	XLOC_012496	-	-	2.92745	Up	0.678957	Up	-0.218948	Down	Not found in the database
Cla012061	XLOC_012520	0.126251	Up	-3.64283	Down	1.62581	Up	-0.980501	Down	AAG01532 cyclin-dependent kinase B1-1 [Nicotiana tabacum]	GO:0007067;GO:0016301;GO:0007049;GO:0006464;GO:0043167;GO:0051301;GO:0006520	K07760	CDK; cyclin-dependent kinase [EC:2.7.11.22]
Cla012055	XLOC_012523	2.59373	Up	0.740771	Up	-0.304305	Down	0.812263	Up	XP_002531812 conserved hypothetical protein [Ricinus communis]
Cla012042	XLOC_012530	-1.29937	Down	0.0456016	Up	0.407703	Up	0.150457	Up	NP_849462 UBC9 (UBIQUITIN CONJUGATING ENZYME 9); ubiquitin-protein ligase [Arabidopsis thaliana]	GO:0006950;GO:0009056;GO:0044281;GO:0006629;GO:0006605;GO:0055085;GO:0003674;GO:0000902;GO:0040007;GO:0005737;GO:0061024;GO:0016192;GO:0009058;GO:0006259;GO:0007049;GO:0006464;GO:0016874;GO:0005886;GO:0043167;GO:0006461	K06689	UBE2D_E; ubiquitin-conjugating enzyme E2 D/E [EC:2.3.2.23]
Cla012028	XLOC_012537	-1.40001	Down	0.0815589	Up	-0.447374	Down	1.38824	Up	NP_181384 unknown protein [Arabidopsis thaliana]
Cla012020	XLOC_012539	-0.942368	Down	-1.85355	Down	-0.666606	Down	1.30168	Up	XP_002268948 PREDICTED: hypothetical protein [Vitis vinifera]
Cla012017	XLOC_012541	-2.43322	Down	1.0043	Up	-1.42824	Down	-0.489492	Down	XP_002323655 predicted protein [Populus trichocarpa]	GO:0003674;GO:0043167;GO:0009058;GO:0007568;GO:0008150;GO:0071554;GO:0005739;GO:0006520	K00827	AGXT2; alanine-glyoxylate transaminase / (R)-3-amino-2-methylpropionate-pyruvate transaminase [EC:2.6.1.44 2.6.1.40]
Cla018096	XLOC_012562	-2.20832	Down	-0.454032	Down	-0.36272	Down	0.668325	Up	XP_002881575 hypothetical protein ARALYDRAFT_482837 [Arabidopsis lyrata subsp. lyrata]	GO:0044281;GO:0034641;GO:0009058;GO:0016810;GO:0005575;GO:0043167	K01490	AMPD; AMP deaminase [EC:3.5.4.6]
Cla018110	XLOC_012567	-0.888007	Down	-1.64886	Down	0.962471	Up	-0.807321	Down	BAC41318 AUX1-like auxin transport protein [Cucumis sativus]	GO:0008150;GO:0007155;GO:0048646;GO:0040007;GO:0007010;GO:0006461;GO:0022857;GO:0048856;GO:0006810;GO:0043473;GO:0021700;GO:0030154;GO:0005794;GO:0005623;GO:0000902;GO:0009058;GO:0005975;GO:0007165;GO:0055085;GO:0005575;GO:0005768;GO:0005886;GO:0003674;GO:0071554	K13946	AUX1; auxin influx carrier (AUX1 LAX family)
Cla018131	XLOC_012573	-0.155007	Down	1.77573	Up	-0.479633	Down	-0.225056	Down	XP_002527875 conserved hypothetical protein [Ricinus communis]
Cla018155	XLOC_012586	1.16894	Up	3.09478	Up	-1.7707	Down	1.64333	Up	XP_002308192 predicted protein [Populus trichocarpa]	GO:0006457;GO:0008150;GO:0005737;GO:0006950	K13993	HSP20; HSP20 family protein
Cla018169	XLOC_012589	-3.77225	Down	5.31231	Up	0.999582	Up	-1.26219	Down	XP_002323528 predicted protein [Populus trichocarpa]	GO:0005575;GO:0006810;GO:0005886;GO:0003674	K14638	SLC15A3_4; solute carrier family 15 (peptide/histidine transporter), member 3/4
XLOC_012599	XLOC_012599	-2.67973	Down	8.48656	Up	1.14245	Up	-0.454565	Down	Not found in the database
Cla018189	XLOC_012602	6.25123	Up	-0.925732	Down	0.163395	Up	-0.808036	Down	ABQ45487 unknown [Solanum lycopersicum]
XLOC_012603	XLOC_012603	4.14988	Up	0.880983	Up	0.65288	Up	0.547104	Up	Not found in the database	GO:0006950;GO:0003674;GO:0007165;GO:0009058;GO:0044281;GO:0006464;GO:0002376;GO:0008219;GO:0008150;GO:0006605;GO:0061024;GO:0005576;GO:0034641;GO:0016301;GO:0005575;GO:0005886;GO:0043167;GO:0006520
Cla018201	XLOC_012612	-3.51813	Down	-1.07079	Down	-3.58026	Down	0.768031	Up	CBI30538 unnamed protein product [Vitis vinifera]		K07025	putative hydrolase of the HAD superfamily
Cla018222	XLOC_012623	1.73718	Up	-2.81896	Down	-0.302903	Down	-2.65973	Down	XP_002269811 PREDICTED: hypothetical protein [Vitis vinifera]
Cla018234	XLOC_012630	0.821331	Up	-1.42383	Down	-2.52438	Down	2.27969	Up	XP_002274909 PREDICTED: hypothetical protein [Vitis vinifera]	GO:0005737;GO:0006790;GO:0009058;GO:0019748;GO:0005575;GO:0005576
Cla018238	XLOC_012631	0.551958	Up	-2.77712	Down	1.5335	Up	-0.287851	Down	XP_002533004 pentatricopeptide repeat-containing protein, putative [Ricinus communis]	GO:0034641;GO:0007165;GO:0005739
Cla018240	XLOC_012633	1.1854	Up	-0.416874	Down	0.181414	Up	0.143246	Up	XP_002277967 PREDICTED: hypothetical protein [Vitis vinifera]	GO:0009536;GO:0008150
Cla018273	XLOC_012648	1.16449	Up	2.36786	Up	-1.22125	Down	0.322779	Up	XP_002275200 PREDICTED: hypothetical protein [Vitis vinifera]
Cla018280	XLOC_012653	0.38415	Up	-3.41926	Down	-0.913565	Down	-0.693337	Down	ACA35277 hypothetical protein [Cucumis sativus]
Cla018281	XLOC_012654	0.434138	Up	-1.64149	Down	0.210673	Up	-0.667562	Down	XP_002281059 PREDICTED: hypothetical protein [Vitis vinifera]
Cla018293	XLOC_012662	1.11481	Up	0.720611	Up	-0.164453	Down	-0.922349	Down	ACI13681 putative auxin response factor ARF16 [Malus x domestica]	GO:0003674;GO:0008150;GO:0034641;GO:0009058
XLOC_012666	XLOC_012666	1.19356	Up	1.15035	Up	0.179471	Up	0.43939	Up	Not found in the database
Cla018298	XLOC_012668	0.687056	Up	-4.72988	Down	-	-	-	-	XP_002519521 Phenylalanine ammonia-lyase, putative [Ricinus communis]	GO:0005737;GO:0016829;GO:0009058;GO:0044281;GO:0019748;GO:0006520;GO:0009056;GO:0034641	K10775	E4.3.1.24; phenylalanine ammonia-lyase [EC:4.3.1.24]
Cla018310	XLOC_012674	3.28747	Up	-1.73998	Down	-0.338023	Down	-0.529319	Down	XP_002312001 predicted protein [Populus trichocarpa]	GO:0002376;GO:0006950;GO:0016301;GO:0005886;GO:0009058;GO:0044281
Cla018313	XLOC_012676	-0.541712	Down	1.76796	Up	1.42372	Up	-0.76836	Down	XP_002276710 PREDICTED: hypothetical protein [Vitis vinifera]	GO:0034641;GO:0009058;GO:0006629;GO:0016779;GO:0003674;GO:0000988;GO:0008150;GO:0009536;GO:0044281;GO:0048856;GO:0003677;GO:0030154;GO:0001071;GO:0061024;GO:0005730;GO:0043234;GO:0005622
Cla018329	XLOC_012683	-0.589956	Down	-	-	-	-	-	-	XP_002519460 Pectate lyase precursor, putative [Ricinus communis]	GO:0071554;GO:0040007;GO:0021700;GO:0030154;GO:0048856;GO:0009058;GO:0005975;GO:0000902;GO:0005886;GO:0043473;GO:0008150;GO:0016829;GO:0006950;GO:0002376	K01728	pel; pectate lyase [EC:4.2.2.2]
Cla018348	XLOC_012689	0.613814	Up	1.83525	Up	-0.620092	Down	-0.844848	Down	XP_002519417 Aspartic proteinase Asp1 precursor, putative [Ricinus communis]
Cla018356	XLOC_012697	0.694995	Up	2.95542	Up	0.117802	Up	0.201138	Up	XP_002528630 catalytic, putative [Ricinus communis]	GO:0005575;GO:0005794;GO:0003674
Cla018357	XLOC_012698	-2.60437	Down	-0.109281	Down	-0.584649	Down	1.0091	Up	XP_002326235 predicted protein [Populus trichocarpa]
Cla018365	XLOC_012700	0.412457	Up	-	-	-	-	-	-	XP_002283672 PREDICTED: hypothetical protein [Vitis vinifera]	GO:0006950;GO:0008150;GO:0071554;GO:0007165;GO:0016757;GO:0000003;GO:0048856;GO:0006810;GO:0009058;GO:0043234;GO:0005794	K13680	CSLA; beta-mannan synthase [EC:2.4.1.32]
Cla018390	XLOC_012714	-1.96018	Down	2.73448	Up	-0.634484	Down	0.228099	Up	No hits found	GO:0009058;GO:0006629;GO:0016791;GO:0005576;GO:0034641;GO:0006950;GO:0044281;GO:0008150;GO:0006464;GO:0043234;GO:0005623
Cla018399	XLOC_012718	2.6514	Up	0.0743927	Up	0.0452424	Up	1.66367	Up	XP_002308476 predicted protein [Populus trichocarpa]
Cla018403	XLOC_012719	-0.271715	Down	-2.39743	Down	1.38221	Up	0.522378	Up	XP_002276416 PREDICTED: hypothetical protein [Vitis vinifera]	GO:0034641;GO:0005739
Cla018425	XLOC_012732	-3.11148	Down	-5.23734	Down	-	-	-	-	XP_002269135 PREDICTED: hypothetical protein [Vitis vinifera]	GO:0034641;GO:0009058
Cla018437	XLOC_012737	-0.401486	Down	-3.52207	Down	-1.02626	Down	3.39953	Up	ABK96640 unknown [Populus trichocarpa x Populus deltoides]	GO:0007568;GO:0048856;GO:0006790;GO:0034641;GO:0009058;GO:0019748;GO:0008150;GO:0044281;GO:0016301;GO:0006520;GO:0006810;GO:0006950;GO:0009056;GO:0007165;GO:0004871;GO:0005739;GO:0003674;GO:0002376;GO:0006464;GO:0030234
Cla018443	XLOC_012739	-1.29644	Down	-1.51782	Down	-1.04451	Down	-0.0860951	Down	XP_002279078 PREDICTED: hypothetical protein [Vitis vinifera]	GO:0008150
Cla018445	XLOC_012741	-0.137625	Down	3.12794	Up	-0.823312	Down	-1.7664	Down	CAN80969 hypothetical protein [Vitis vinifera]	GO:0006950;GO:0009058;GO:0008150;GO:0003674	K13464	JAZ; jasmonate ZIM domain-containing protein
Cla018455	XLOC_012745	-0.0445486	Down	0.476298	Up	0.383186	Up	-1.8526	Down	BAC41319 PIN1-like auxin transport protein [Cucumis sativus]	GO:0008150;GO:0048856;GO:0003674;GO:0071554;GO:0005618;GO:0005886;GO:0043473;GO:0000003;GO:0009790;GO:0005737;GO:0006810;GO:0005623;GO:0005575;GO:0034641;GO:0009058;GO:0044281;GO:0048646	K13947	PIN; auxin efflux carrier family
Cla018456	XLOC_012746	-0.509493	Down	-2.64483	Down	0.990466	Up	-0.460434	Down	XP_002532097 phosphoethanolamine n-methyltransferase, putative [Ricinus communis]	GO:0005829;GO:0008168;GO:0044281;GO:0034641;GO:0009058;GO:0006629;GO:0008150;GO:0000902;GO:0000003;GO:0030154;GO:0040007;GO:0048856;GO:0040011;GO:0005623	K05929	E2.1.1.103; phosphoethanolamine N-methyltransferase [EC:2.1.1.103]
Cla018459	XLOC_012748	-0.398116	Down	-5.26985	Down	-	-	-	-	XP_002532822 Protein P21, putative [Ricinus communis]	GO:0006950;GO:0008150;GO:0034641;GO:0009058;GO:0005576;GO:0007165;GO:0044281;GO:0006464;GO:0002376;GO:0008219;GO:0005773;GO:0006605;GO:0061024;GO:0005618;GO:0048856;GO:0030154
Cla018466	XLOC_012752	0.110056	Up	-1.77552	Down	-0.953344	Down	-0.586926	Down	ACU24532 unknown [Glycine max]	GO:0016798;GO:0043167;GO:0005975;GO:0005840;GO:0005829;GO:0005618;GO:0005576;GO:0009536	K05350	bglB; beta-glucosidase [EC:3.2.1.21]
Cla018474	XLOC_012759	0.341105	Up	0.99377	Up	0.264021	Up	0.170639	Up	CBI15500 unnamed protein product [Vitis vinifera]	GO:0008150;GO:0016757	K02563	murG; UDP-N-acetylglucosamine--N-acetylmuramyl-(pentapeptide) pyrophosphoryl-undecaprenol N-acetylglucosamine transferase [EC:2.4.1.227]
Cla018480	XLOC_012762	0.390113	Up	-	-	-	-	-	-	ACJ85882 unknown [Medicago truncatula]
Cla018482	XLOC_012763	1.54892	Up	-1.67624	Down	0.366567	Up	0.679314	Up	XP_002276992 PREDICTED: hypothetical protein [Vitis vinifera]
Cla018486	XLOC_012766	2.37741	Up	-0.754169	Down	1.6579	Up	-1.40267	Down	CBI15488 unnamed protein product [Vitis vinifera]	GO:0016301;GO:0005576
Cla018499	XLOC_012771	2.30734	Up	0.315572	Up	-0.134482	Down	-0.375885	Down	XP_002278538 PREDICTED: hypothetical protein [Vitis vinifera]	GO:0003674;GO:0006950;GO:0002376;GO:0008219;GO:0009058;GO:0008150;GO:0016301;GO:0006605;GO:0061024;GO:0007165;GO:0005886
Cla018507	XLOC_012775	0.668647	Up	-3.79943	Down	-0.281586	Down	0.0224879	Up	No hits found
Cla018518	XLOC_012782	1.26471	Up	3.00517	Up	-1.33843	Down	-0.0855293	Down	XP_002511983 conserved hypothetical protein [Ricinus communis]
[truncated: 1,961 more rows]
