# Supplementary material for: Comparative transcriptome analysis of two contrasting watermelon genotypes during fruit development and ripening
Source: BMC Genomics. 2017 Jan 3;18:3. doi: 10.1186/s12864-016-3442-3 (PMC5209866; doi:10.1186/s12864-016-3442-3)
Supplement: Additional file 4: — Excel file containing the DEGs in LSW177 at five developmental stages. (XLSX 491 kb) [file 12864_2016_3442_MOESM4_ESM.xlsx]

## Sheet: DEGs of LSW177
Additional file 4. Excel file containing the DEGs in LSW177 at five developmental stages
gene_Accession		18DAP/10DAP		26DAP/18DAP		34DAP/26DAP		42DAP/34DAP		Annotation
	Gene_id	log2Ration	Up/Down Regulation	log2Ration	Up/Down Regulation	log2Ration	Up/Down Regulation	log2Ration	Up/Down Regulation	Blast Nr	GO	KEGG
Cla000466	XLOC_000048	-1.76321	Down	-0.593891	Down	-2.40682	Down	-5.79943	Down	XP_002282842 PREDICTED: hypothetical protein [Vitis vinifera]	GO:0009964;GO:0008152;GO:0047890;GO:0042406
Cla000694	XLOC_000097	-2.40154	Down	-1.47908	Down	-1.31005	Down	0.0540743	Up	XP_002890093 hypothetical protein ARALYDRAFT_471711 [Arabidopsis lyrata subsp. lyrata]
Cla000443	XLOC_000110	2.91903	Up	0.225752	Up	-2.82895	Down	-1.9261	Down	XP_002268564 PREDICTED: hypothetical protein [Vitis vinifera]	GO:0005575;GO:0008150;GO:0006810;GO:0005773;GO:0042592;GO:0006950
Cla000861	XLOC_000119	1.11274	Up	0.23519	Up	1.41313	Up	-0.84585	Down	XP_002521977 rrm-containing protein, putative [Ricinus communis]	GO:0003723;GO:0003674;GO:0005737;GO:0005634
XLOC_000136	XLOC_000136	2.43195	Up	-0.0703301	Down	0.762161	Up	0.0774769	Up	Not found in the database
Cla000330	XLOC_000151	-0.365873	Down	-0.754096	Down	2.05714	Up	0.638663	Up	CAN74792 hypothetical protein [Vitis vinifera]	GO:0005634;GO:0016301;GO:0006520;GO:0008150
Cla000152	XLOC_000152	-0.817343	Down	0.686788	Up	5.41353	Up	-1.3028	Down	XP_002523852 conserved hypothetical protein [Ricinus communis]	GO:0043234;GO:0009579;GO:0034641;GO:0005975;GO:0009056;GO:0044281;GO:0051186;GO:0003674;GO:0006464;GO:0042592;GO:0006091;GO:0006461;GO:0015979;GO:0006810;GO:0005575;GO:0006790;GO:0009058;GO:0006520;GO:0008150;GO:0009536;GO:0042254;GO:0005739	K14332	psaO; photosystem I subunit PsaO
Cla000676	XLOC_000225	-0.930707	Down	-1.2793	Down	-1.91496	Down	0.103612	Up	XP_002513770 cold shock protein, putative [Ricinus communis]	GO:0005829;GO:0003723;GO:0043167;GO:0006950;GO:0034641;GO:0009058;GO:0003677;GO:0005634;GO:0000003;GO:0009790
Cla000376	XLOC_000247	1.59444	Up	0.294836	Up	-0.0324686	Down	-0.2261	Down	XP_002282662 PREDICTED: hypothetical protein [Vitis vinifera]
Cla000228	XLOC_000256	4.87413	Up	9.61703	Up	-0.822828	Down	-0.620863	Down	XP_002323081 cytochrome P450 [Populus trichocarpa]	GO:0003674;GO:0016491;GO:0043226;GO:0005622;GO:0005575
Cla000753	XLOC_000270	0.60692	Up	-0.931926	Down	3.61235	Up	-0.274064	Down	XP_002520262 2-oxoisovalerate dehydrogenase, putative [Ricinus communis]	GO:0043167;GO:0016491;GO:0008150;GO:0006950;GO:0006520;GO:0009056;GO:0043234;GO:0005739	K00166	BCKDHA; 2-oxoisovalerate dehydrogenase E1 component alpha subunit [EC:1.2.4.4]
Cla000810	XLOC_000282	-0.0949248	Down	-1.32515	Down	-2.20516	Down	-0.271184	Down	CBI28568 unnamed protein product [Vitis vinifera]	GO:0000003;GO:0048856;GO:0003674;GO:0040007;GO:0007165;GO:0002376;GO:0006950;GO:0043473;GO:0021700;GO:0030154;GO:0005576;GO:0007010;GO:0008150;GO:0006464;GO:0016301;GO:0009058;GO:0005975;GO:0005575;GO:0000902;GO:0044403;GO:0005886;GO:0043167;GO:0071554;GO:0006520
Cla000818	XLOC_000285	-0.548546	Down	-4.68254	Down	-	-	-	-	CAN78442 hypothetical protein [Vitis vinifera]
Cla000895	XLOC_000313	1.95825	Up	1.01172	Up	-2.05619	Down	-1.00609	Down	CAN64915 hypothetical protein [Vitis vinifera]
Cla000585	XLOC_000348	-0.180845	Down	0.72934	Up	-	-	-	-	ACK43223 alpha-expansin [Ziziphus jujuba]	GO:0005618;GO:0071554;GO:0000902;GO:0040007;GO:0008150;GO:0005576;GO:0005575;GO:0048646
Cla000300	XLOC_000352	1.09022	Up	0.400943	Up	0.79059	Up	-0.18693	Down	ABD49720 heat shock protein 22 [Metarhizium anisopliae]	GO:0009536	K13993	HSP20; HSP20 family protein
Cla000304	XLOC_000355	0.397962	Up	0.437215	Up	1.5276	Up	-3.14179	Down	ABV53464 pseudo-response regulator 5 [Castanea sativa]		K12130	PRR5; pseudo-response regulator 5
Cla000305	XLOC_000356	0.956855	Up	0.4606	Up	-1.94824	Down	-1.20323	Down	XP_002271067 PREDICTED: hypothetical protein [Vitis vinifera]
Cla001199	XLOC_000406	-2.86171	Down	-0.717321	Down	-1.62285	Down	0.673148	Up	XP_002328148 predicted protein [Populus trichocarpa]
Cla001204	XLOC_000407	-0.489743	Down	-0.537443	Down	1.82626	Up	3.49224	Up	O64966 RecName: Full=3-hydroxy-3-methylglutaryl-coenzyme A reductase 1; Short=HMG-CoA reductase 1	GO:0034641;GO:0044281;GO:0051186;GO:0005575;GO:0008150;GO:0005739;GO:0016491;GO:0003674;GO:0005783;GO:0009536;GO:0009058;GO:0006629	K00021	HMGCR; hydroxymethylglutaryl-CoA reductase (NADPH) [EC:1.1.1.34]
Cla000134	XLOC_000415	-0.880417	Down	-0.666114	Down	-1.92999	Down	-1.81392	Down	XP_002282642 PREDICTED: hypothetical protein [Vitis vinifera]
XLOC_000419	XLOC_000419	3.78903	Up	0.187045	Up	-0.334619	Down	0.217823	Up	Not found in the database
Cla000346	XLOC_000428	-0.64102	Down	3.23747	Up	0.928428	Up	-1.60871	Down	XP_002311258 predicted protein [Populus trichocarpa]	GO:0005829;GO:0016746;GO:0003674;GO:0009056;GO:0006629;GO:0061024;GO:0043226;GO:0016192;GO:0005576;GO:0005783;GO:0009058
Cla000610	XLOC_000449	0.989142	Up	0.419684	Up	0.34338	Up	0.511142	Up	XP_002266268 PREDICTED: hypothetical protein [Vitis vinifera]	GO:0043167;GO:0009058;GO:0022607;GO:0003674;GO:0005634;GO:0005829
Cla000693	XLOC_000464	3.04217	Up	1.3651	Up	1.46932	Up	-1.16016	Down	No hits found
Cla000214	XLOC_000509	-	-	-	-	-	-	-	-	XP_002520066 cinnamoyl-CoA reductase, putative [Ricinus communis]	GO:0000003;GO:0048856;GO:0008150;GO:0009058;GO:0048646;GO:0006950;GO:0043226;GO:0005622;GO:0044281;GO:0034641;GO:0003674;GO:0016301;GO:0005737
Cla000330	XLOC_000543	0.165138	Up	-0.588316	Down	1.85121	Up	0.473239	Up	CAN74792 hypothetical protein [Vitis vinifera]	GO:0005634;GO:0016301;GO:0006520;GO:0008150
Cla000162	XLOC_000550	0.0626548	Up	-0.188885	Down	1.89184	Up	0.124065	Up	EEF11803 predicted protein [Populus trichocarpa]
XLOC_000573	XLOC_000573	-6.60353	Down	-	-	-	-	-	-	Not found in the database	GO:0005576;GO:0043167;GO:0003674
XLOC_000599	XLOC_000599	-	-	-	-	3.01547	Up	1.07904	Up	Not found in the database
Cla000291	XLOC_000617	-2.66551	Down	-3.50137	Down	-1.30666	Down	0.234106	Up	No hits found
XLOC_000660	XLOC_000660	2.5192	Up	0.42038	Up	1.1307	Up	0.862654	Up	Not found in the database
Cla000802	XLOC_000664	-4.64579	Down	0.15799	Up	0.282076	Up	0.200843	Up	XP_002311773 predicted protein [Populus trichocarpa]
Cla000803	XLOC_000665	-0.362213	Down	0.333037	Up	4.5268	Up	0.877686	Up	CBI28554 unnamed protein product [Vitis vinifera]	GO:0043226;GO:0005622;GO:0005737
Cla000805	XLOC_000666	1.50068	Up	0.832107	Up	0.713974	Up	0.0718717	Up	XP_002314611 predicted protein [Populus trichocarpa]	GO:0008150	K19042	BOI; E3 ubiquitin-protein ligase BOI and related proteins [EC:2.3.2.27]
Cla000807	XLOC_000667	-	-	-	-	0.452113	Up	-0.0335688	Down	XP_002265385 PREDICTED: hypothetical protein [Vitis vinifera]	GO:0008150;GO:0009058
Cla000885	XLOC_000699	1.60555	Up	4.94906	Up	-6.14155	Down	-2.60342	Down	BAB83088 beta-amyrin synthase [Betula platyphylla]	GO:0016853;GO:0009058;GO:0006629	K15813	LUP4; beta-amyrin synthase [EC:5.4.99.39]
Cla000891	XLOC_000704	-0.3806	Down	-3.65862	Down	-	-	-	-	XP_002515981 GATA transcription factor, putative [Ricinus communis]	GO:0003674;GO:0008150;GO:0001071;GO:0005634;GO:0034641;GO:0009058;GO:0043234;GO:0005622
Cla000633	XLOC_000722	0.624932	Up	1.73887	Up	1.04208	Up	-0.570134	Down	XP_002278663 PREDICTED: hypothetical protein [Vitis vinifera]	GO:0043167;GO:0044281;GO:0006629;GO:0005777;GO:0016491;GO:0009056;GO:0006790;GO:0051186	K00232	E1.3.3.6; acyl-CoA oxidase [EC:1.3.3.6]
Cla000824	XLOC_000742	-1.77551	Down	-0.883318	Down	-1.87447	Down	0.0337706	Up	XP_002512875 conserved hypothetical protein [Ricinus communis]
Cla000218	XLOC_000745	0.0973365	Up	-3.4898	Down	-0.0615326	Down	-0.859692	Down	XP_002315961 predicted protein [Populus trichocarpa]	GO:0009058;GO:0034641;GO:0021700;GO:0030154;GO:0048856;GO:0003674;GO:0006950;GO:0005634
Cla000311	XLOC_000752	0.643759	Up	0.458116	Up	1.16747	Up	0.0345747	Up	XP_002267996 PREDICTED: hypothetical protein [Vitis vinifera]
XLOC_000771	XLOC_000771	-	-	4.71858	Up	2.00782	Up	-3.81713	Down	Not found in the database
XLOC_000776	XLOC_000776	-6.27685	Down	-1.64766	Down	-	-	-	-	Not found in the database	GO:0005576;GO:0043167;GO:0003674
XLOC_000782	XLOC_000782	-0.606797	Down	-1.08987	Down	2.13669	Up	-0.733902	Down	Not found in the database
XLOC_000810	XLOC_000810	-	-	-	-	-	-	-	-	Not found in the database
XLOC_000824	XLOC_000824	-0.189453	Down	-0.571317	Down	-1.91746	Down	-1.01502	Down	Not found in the database	GO:0005840;GO:0043167;GO:0003735;GO:0005634;GO:0006412;GO:0042254
XLOC_000834	XLOC_000834	5.18071	Up	1.55761	Up	-2.19381	Down	0.127739	Up	Not found in the database
Cla004910	XLOC_000868	-1.91094	Down	-2.04481	Down	1.98065	Up	0.180369	Up	XP_002317748 predicted protein [Populus trichocarpa]	GO:0008150;GO:0030154;GO:0048856;GO:0034641;GO:0009058;GO:0003677;GO:0003674;GO:0001071;GO:0000902;GO:0005634;GO:0043234;GO:0005622;GO:0005694	K09422	MYBP; myb proto-oncogene protein, plant
XLOC_000870	XLOC_000870	-1.09079	Down	0.180153	Up	0.25454	Up	0.238352	Up	Not found in the database
Cla004931	XLOC_000879	-0.738058	Down	-1.0272	Down	-1.30584	Down	0.21372	Up	XP_002513623 ATP binding protein, putative [Ricinus communis]	GO:0007010;GO:0008150;GO:0005856;GO:0003674;GO:0006461;GO:0008092;GO:0043234
Cla004934	XLOC_000881	-0.254023	Down	-2.31966	Down	-0.868413	Down	0.517307	Up	XP_002513625 hypothetical protein RCOM_1581540 [Ricinus communis]	GO:0008150
Cla004941	XLOC_000884	0.639436	Up	0.552522	Up	1.21078	Up	-0.0837285	Down	ABO32774 MYB transcription factor MYB35 [Medicago truncatula]	GO:0007165;GO:0008150;GO:0006950;GO:0000003;GO:0048856;GO:0034641;GO:0009058;GO:0003677;GO:0001071;GO:0005634;GO:0043234;GO:0005622
Cla004945	XLOC_000886	-1.75704	Down	-1.91173	Down	-1.79894	Down	2.09178	Up	XP_002513660 conserved hypothetical protein [Ricinus communis]
Cla004949	XLOC_000890	-3.05114	Down	0.607832	Up	3.47933	Up	-1.12957	Down	NP_194294 MATE efflux family protein [Arabidopsis thaliana]		K03327	TC.MATE; multidrug resistance protein, MATE family
Cla004952	XLOC_000891	2.79696	Up	-0.957074	Down	4.9666	Up	1.01463	Up	XP_002321926 predicted protein [Populus trichocarpa]
Cla004954	XLOC_000892	-1.61418	Down	0.382581	Up	-0.733409	Down	-1.06634	Down	XP_002513680 short-chain dehydrogenase, putative [Ricinus communis]	GO:0016491;GO:0005886;GO:0009536;GO:0003674;GO:0008150;GO:0006810
Cla004959	XLOC_000895	-2.94754	Down	-1.40314	Down	-	-	-	-	XP_002510981 conserved hypothetical protein [Ricinus communis]
Cla004962	XLOC_000897	1.31583	Up	-2.74411	Down	-2.33525	Down	0.795065	Up	XP_002518973 Nodulin-26, putative [Ricinus communis]	GO:0006810;GO:0042592;GO:0005886;GO:0022857;GO:0009536;GO:0006950;GO:0008150;GO:0055085	K09874	NIP; aquaporin NIP
Cla004972	XLOC_000901	0.800174	Up	1.43714	Up	0.407947	Up	0.204149	Up	CBI34634 unnamed protein product [Vitis vinifera]	GO:0008150;GO:0006790;GO:0034641;GO:0009056;GO:0044281;GO:0019748;GO:0006810;GO:0009058;GO:0043167;GO:0002376;GO:0006950;GO:0008219;GO:0005829;GO:0007165;GO:0006091;GO:0015979;GO:0016491;GO:0006605;GO:0061024;GO:0006520;GO:0022857;GO:0016746;GO:0071554;GO:0016887;GO:0006629;GO:0009536	K00083	E1.1.1.195; cinnamyl-alcohol dehydrogenase [EC:1.1.1.195]
Cla004977	XLOC_000905	2.08665	Up	0.552541	Up	-1.55392	Down	-2.65161	Down	ABK95329 unknown [Populus trichocarpa]	GO:0003674;GO:0005623;GO:0005575
Cla004990	XLOC_000914	-1.39413	Down	-1.31736	Down	-3.41162	Down	-0.167872	Down	XP_002518930 Glucan endo-1,3-beta-glucosidase precursor, putative [Ricinus communis]	GO:0005618;GO:0006950;GO:0071554;GO:0005886;GO:0005575;GO:0016798;GO:0005576;GO:0008150;GO:0005783;GO:0005975
Cla011336	XLOC_000919	0.493226	Up	1.1708	Up	-0.0937949	Down	-0.524104	Down	XP_002280751 PREDICTED: hypothetical protein isoform 1 [Vitis vinifera]
Cla011345	XLOC_000923	-6.33824	Down	-	-	-	-	-	-	CBI40578 unnamed protein product [Vitis vinifera]	GO:0034641;GO:0009058;GO:0008150;GO:0000902;GO:0030154;GO:0003677;GO:0001071;GO:0000003;GO:0048856;GO:0003674;GO:0005634;GO:0043234;GO:0005622;GO:0005694	K09422	MYBP; myb proto-oncogene protein, plant
Cla011355	XLOC_000930	5.34296	Up	-2.37234	Down	4.7667	Up	0.361242	Up	XP_002303660 hypothetical protein POPTRDRAFT_554508 [Populus trichocarpa]	GO:0005886	K17479	GRXCR1; glutaredoxin domain-containing cysteine-rich protein 1
Cla011357	XLOC_000931	1.9997	Up	-0.0656629	Down	0.589318	Up	0.135315	Up	ADH03013 auxin response factor 9 [Solanum lycopersicum]	GO:0034641;GO:0009058;GO:0003674	K14486	ARF; auxin response factor
Cla011362	XLOC_000932	-0.128501	Down	2.13956	Up	-2.35028	Down	-0.319126	Down	CAB72128 heat shock protein 70 [Cucumis sativus]	GO:0005783;GO:0043167	K09490	HSPA5; heat shock 70kDa protein 5
Cla011373	XLOC_000935	-0.993941	Down	0.00379697	Up	3.43079	Up	0.886328	Up	XP_002304555 predicted protein [Populus trichocarpa]	GO:0005829;GO:0009058;GO:0019748;GO:0044281;GO:0006629;GO:0006950;GO:0043167;GO:0016874;GO:0005783;GO:0005794;GO:0005634;GO:0005886	K01897	ACSL; long-chain acyl-CoA synthetase [EC:6.2.1.3]
Cla011376	XLOC_000937	-1.74392	Down	-1.04722	Down	-2.10814	Down	-0.327031	Down	XP_002509949 Polygalacturonase precursor, putative [Ricinus communis]	GO:0003674
Cla011413	XLOC_000952	2.02885	Up	1.13543	Up	-1.28825	Down	-1.47425	Down	No hits found		K11792	DDA1; DET1- and DDB1-associated protein 1
Cla011419	XLOC_000956	0.181278	Up	-0.0397224	Down	-1.19207	Down	-0.277966	Down	XP_002509851 big map kinase/bmk, putative [Ricinus communis]	GO:0016301;GO:0004871;GO:0007165;GO:0006464;GO:0043167;GO:0006520	K04371	MAPK1_3; mitogen-activated protein kinase 1/3 [EC:2.7.11.24]
Cla011420	XLOC_000957	10.4097	Up	2.18584	Up	1.1192	Up	-0.359709	Down	AAG10430 beta hydroxylase [Tagetes erecta]	GO:0005575;GO:0009058;GO:0044281;GO:0006629;GO:0008150;GO:0009536;GO:0003674;GO:0043167;GO:0016491	K15746	crtZ; beta-carotene 3-hydroxylase [EC:1.14.13.129]
Cla011423	XLOC_000959	-1.80615	Down	-0.287958	Down	-1.13107	Down	-1.20771	Down	BAE71200 hypothetical protein [Trifolium pratense]
Cla011427	XLOC_000961	-1.29047	Down	-2.17464	Down	-2.48488	Down	-1.88323	Down	XP_002509838 zinc finger protein, putative [Ricinus communis]	GO:0009058;GO:0043167;GO:0008150;GO:0003674
Cla011442	XLOC_000971	-0.190448	Down	-1.30771	Down	0.638006	Up	0.0809145	Up	XP_002304500 predicted protein [Populus trichocarpa]	GO:0008150;GO:0016874;GO:0009058;GO:0034641;GO:0044281	K01951	guaA; GMP synthase (glutamine-hydrolysing) [EC:6.3.5.2]
Cla011444	XLOC_000972	-1.16772	Down	-0.537089	Down	0.063342	Up	0.490758	Up	XP_002509807 kinesin heavy chain, putative [Ricinus communis]	GO:0051301;GO:0007049;GO:0008092;GO:0007059;GO:0051276;GO:0007067;GO:0007010;GO:0006461;GO:0003674;GO:0008150;GO:0005856;GO:0043234;GO:0005737	K10406	KIFC2_3; kinesin family member C2/C3
Cla011450	XLOC_000976	-1.39292	Down	-3.34846	Down	-4.43485	Down	-0.400556	Down	XP_002304492 tubulin, beta chain [Populus trichocarpa]	GO:0005737;GO:0005198;GO:0043167;GO:0034655;GO:0044281;GO:0008150;GO:0006461;GO:0003924;GO:0005856;GO:0043234	K07375	TUBB; tubulin beta
Cla011469	XLOC_000986	-2.01863	Down	-0.536912	Down	-2.85609	Down	0.927468	Up	XP_002448229 hypothetical protein SORBIDRAFT_06g023630 [Sorghum bicolor]	GO:0005773;GO:0043167;GO:0005575;GO:0005886;GO:0007267
Cla011499	XLOC_001004	3.52885	Up	1.12297	Up	-2.64963	Down	-0.60155	Down	No hits found
Cla011542	XLOC_001023	5.54268	Up	0.859366	Up	-2.33973	Down	-0.142789	Down	XP_002509596 Amine oxidase [copper-containing] precursor, putative [Ricinus communis]	GO:0043167;GO:0007165;GO:0009058;GO:0034641;GO:0005576;GO:0016491	K00276	AOC3; primary-amine oxidase [EC:1.4.3.21]
Cla011549	XLOC_001024	0.970663	Up	-0.0105831	Down	2.90686	Up	-0.582804	Down	XP_002509586 conserved hypothetical protein [Ricinus communis]
Cla011550	XLOC_001025	-2.06188	Down	-0.220925	Down	-5.41188	Down	-	-	XP_002264729 PREDICTED: hypothetical protein [Vitis vinifera]	GO:0008150
Cla011554	XLOC_001029	0.848754	Up	-4.57109	Down	-	-	-	-	CBI31879 unnamed protein product [Vitis vinifera]
Cla011574	XLOC_001041	1.45014	Up	0.264642	Up	-0.643912	Down	-1.04097	Down	ABG91752 HyPRP2 [Gossypium hirsutum]
Cla011592	XLOC_001047	-1.28531	Down	-0.882784	Down	-1.69612	Down	-0.17519	Down	XP_002282063 PREDICTED: hypothetical protein [Vitis vinifera]	GO:0009536;GO:0034641
Cla002358	XLOC_001057	-1.12197	Down	-0.195485	Down	-2.36712	Down	0.0359345	Up	XP_002263176 PREDICTED: hypothetical protein [Vitis vinifera]	GO:0005829;GO:0043167;GO:0016301;GO:0009058;GO:0005975;GO:0009536;GO:0008150;GO:0006790;GO:0006520;GO:0034641;GO:0009056;GO:0044281;GO:0051186	K00847	E2.7.1.4; fructokinase [EC:2.7.1.4]
Cla002353	XLOC_001059	0.0991423	Up	0.341787	Up	1.26244	Up	-0.47978	Down	CBI31850 unnamed protein product [Vitis vinifera]	GO:0005575;GO:0055085;GO:0016887;GO:0022857;GO:0009536;GO:0034655;GO:0044281;GO:0043167;GO:0005886	K05655	ABCB8; ATP-binding cassette, subfamily B (MDR/TAP), member 8
Cla002335	XLOC_001068	-0.472024	Down	-3.05965	Down	-0.753871	Down	0.462904	Up	XP_002510835 ATPP2-A13, putative [Ricinus communis]	GO:0008150;GO:0006950;GO:0003674
Cla002331	XLOC_001070	-2.18432	Down	-0.853351	Down	-1.53973	Down	1.34868	Up	XP_002318848 predicted protein [Populus trichocarpa]	GO:0006950;GO:0006259;GO:0021700;GO:0030154;GO:0048856;GO:0040007;GO:0005739;GO:0008150;GO:0006810;GO:0042592;GO:0005634
Cla002325	XLOC_001073	-1.96987	Down	-5.04814	Down	-	-	-	-	XP_002524401 basic 7S globulin 2 precursor small subunit, putative [Ricinus communis]
Cla003568	XLOC_001081	-0.305368	Down	-0.555292	Down	5.86952	Up	0.192454	Up	XP_002510925 hydrolase, putative [Ricinus communis]
Cla003579	XLOC_001088	-1.61491	Down	-0.440795	Down	-0.306066	Down	0.226471	Up	XP_002520012 ATP binding protein, putative [Ricinus communis]	GO:0008150;GO:0034641;GO:0009058;GO:0051276;GO:0008283;GO:0006259;GO:0051301;GO:0007049;GO:0006464;GO:0007165;GO:0005737;GO:0007010;GO:0006461;GO:0048856;GO:0016301;GO:0043167;GO:0000902;GO:0022607;GO:0048646;GO:0000003;GO:0008134;GO:0005634;GO:0006520;GO:0043234;GO:0005622	K06228	FU; fused [EC:2.7.11.1]
Cla003586	XLOC_001092	-0.653096	Down	0.310382	Up	1.17491	Up	0.22837	Up	XP_002275188 PREDICTED: hypothetical protein [Vitis vinifera]
Cla003594	XLOC_001096	-0.113536	Down	0.0741935	Up	1.14571	Up	-0.116122	Down	XP_002277737 PREDICTED: hypothetical protein [Vitis vinifera]
Cla003612	XLOC_001106	-1.713	Down	-0.495081	Down	-0.377885	Down	0.545508	Up	XP_002526993 mannose-6-phosphate isomerase, putative [Ricinus communis]	GO:0008150;GO:0016853;GO:0009058;GO:0005975;GO:0044281;GO:0005737;GO:0000003;GO:0009790	K01809	manA; mannose-6-phosphate isomerase [EC:5.3.1.8]
Cla003615	XLOC_001110	-1.44142	Down	-0.659415	Down	2.94006	Up	0.216574	Up	XP_002280495 PREDICTED: hypothetical protein [Vitis vinifera]
Cla003618	XLOC_001113	-4.08416	Down	0.383042	Up	-0.244939	Down	1.95941	Up	CBI38610 unnamed protein product [Vitis vinifera]	GO:0006950;GO:0007165;GO:0008150	K09286	EREBP; EREBP-like factor
Cla003635	XLOC_001119	-4.56885	Down	-2.7067	Down	-	-	-	-	XP_002531289 Auxin-induced protein 22D, putative [Ricinus communis]	GO:0008150;GO:0034641;GO:0009058	K14484	IAA; auxin-responsive protein IAA
Cla003637	XLOC_001120	1.4733	Up	0.580828	Up	0.271311	Up	-0.417607	Down	CBI38912 unnamed protein product [Vitis vinifera]
Cla003638	XLOC_001121	0.305733	Up	2.0545	Up	-4.91516	Down	0.991191	Up	ABO42744 putative ADP-ribosylation factor [Echinacea angustifolia]	GO:0005622;GO:0006810;GO:0003674
XLOC_001149	XLOC_001149	-	-	4.03786	Up	0.286357	Up	-0.407688	Down	Not found in the database
Cla003902	XLOC_001150	1.141	Up	0.549094	Up	0.167985	Up	0.138683	Up	XP_002282753 PREDICTED: hypothetical protein [Vitis vinifera]	GO:0005975;GO:0009056;GO:0006950;GO:0005739;GO:0034641;GO:0044281;GO:0051186;GO:0009536;GO:0009579;GO:0016829;GO:0008150;GO:0006091;GO:0009058	K01623	ALDO; fructose-bisphosphate aldolase, class I [EC:4.1.2.13]
Cla003918	XLOC_001156	0.84123	Up	1.86055	Up	3.67796	Up	0.796672	Up	ACU20687 unknown [Glycine max]
Cla003927	XLOC_001162	-0.731105	Down	-0.619686	Down	2.76001	Up	0.378016	Up	XP_002284457 PREDICTED: hypothetical protein [Vitis vinifera]	GO:0005794;GO:0005768
Cla003941	XLOC_001172	-2.60317	Down	0.273301	Up	-	-	-	-	XP_002311518 predicted protein [Populus trichocarpa]	GO:0016798;GO:0005975;GO:0009056;GO:0071554;GO:0040007;GO:0005576;GO:0009536
Cla003946	XLOC_001176	-1.04772	Down	-3.28159	Down	-2.96086	Down	1.32471	Up	ABQ45352 RNA-dependent RNA polymerase [Gossypium hirsutum]	GO:0006950;GO:0008150;GO:0007165;GO:0006464;GO:0002376;GO:0008219;GO:0016779;GO:0006605;GO:0061024;GO:0034641;GO:0009058;GO:0003674;GO:0005634;GO:0044281;GO:0043234;GO:0005622	K11699	RDR; RNA-dependent RNA polymerase [EC:2.7.7.48]
Cla003956	XLOC_001179	-0.076604	Down	0.0306978	Up	1.15373	Up	-0.270552	Down	XP_002525995 ankyrin repeat-containing protein, putative [Ricinus communis]	GO:0005575;GO:0008150;GO:0006950;GO:0005634;GO:0003674;GO:0005886
Cla005803	XLOC_001183	-0.989198	Down	-0.708067	Down	-0.874076	Down	-2.07206	Down	No hits found
Cla005813	XLOC_001188	1.54956	Up	-0.887591	Down	-0.131091	Down	0.3084	Up	ACD03223 xyloglucan endotransglucosylase/hydrolase 13 [Actinidia deliciosa]	GO:0016757;GO:0016798;GO:0071554;GO:0000003;GO:0048856;GO:0005618;GO:0005975;GO:0005576	K08235	E2.4.1.207; xyloglucan:xyloglucosyl transferase [EC:2.4.1.207]
Cla005816	XLOC_001190	-0.0720248	Down	0.0028339	Up	-1.51198	Down	-0.665787	Down	XP_002521913 PLE, putative [Ricinus communis]	GO:0009536;GO:0007067;GO:0007267;GO:0000003;GO:0048856;GO:0008150;GO:0005737;GO:0005856;GO:0043234;GO:0008092;GO:0007010;GO:0034641;GO:0006461;GO:0005634;GO:0044403;GO:0002376;GO:0006950;GO:0051301;GO:0007049;GO:0005739	K16732	PRC1; protein regulator of cytokinesis 1
Cla005819	XLOC_001191	0.451577	Up	-0.225743	Down	-3.86893	Down	-0.221684	Down	XP_002311555 predicted protein [Populus trichocarpa]	GO:0008150;GO:0043167;GO:0003677;GO:0003674;GO:0034641;GO:0009058;GO:0001071;GO:0005975;GO:0005634;GO:0043234;GO:0005622
Cla005822	XLOC_001192	1.49828	Up	-1.01524	Down	-2.75673	Down	-0.122845	Down	XP_002325957 predicted protein [Populus trichocarpa]	GO:0043226;GO:0005622;GO:0006810;GO:0006950;GO:0002376;GO:0008150;GO:0005737;GO:0007165;GO:0016192;GO:0009058;GO:0044281
XLOC_001199	XLOC_001199	4.92728	Up	1.03611	Up	-2.33487	Down	0.493009	Up	Not found in the database
Cla005847	XLOC_001202	-1.7936	Down	-2.1194	Down	-3.94618	Down	-	-	XP_002273118 PREDICTED: hypothetical protein [Vitis vinifera]	GO:0006464;GO:0008150;GO:0006810
Cla005879	XLOC_001222	-2.0969	Down	3.11894	Up	-2.58897	Down	-0.985422	Down	No hits found	GO:0006810;GO:0006950;GO:0034641;GO:0009058;GO:0003677;GO:0003674;GO:0001071;GO:0008150;GO:0005634;GO:0043234;GO:0005622
Cla005901	XLOC_001235	-1.01	Down	-2.50438	Down	-3.29056	Down	0.16652	Up	XP_002513117 conserved hypothetical protein [Ricinus communis]
Cla005910	XLOC_001238	-0.960214	Down	-0.741269	Down	-1.50724	Down	-0.779666	Down	XP_002297758 predicted protein [Populus trichocarpa]	GO:0005829;GO:0008150;GO:0006950;GO:0009058;GO:0006629;GO:0044281;GO:0019748;GO:0016491;GO:0006520;GO:0007165	K09841	ABA2; xanthoxin dehydrogenase [EC:1.1.1.288]
Cla008509	XLOC_001254	1.06196	Up	-1.34972	Down	0.811051	Up	-0.425062	Down	XP_002533270 conserved hypothetical protein [Ricinus communis]	GO:0005575;GO:0005739;GO:0008150;GO:0016746;GO:0009058;GO:0044281;GO:0006629;GO:0005783;GO:0043234
XLOC_001258	XLOC_001258	1.35376	Up	0.80267	Up	0.0163703	Up	0.138466	Up	Not found in the database
Cla008499	XLOC_001261	0.577238	Up	-0.362482	Down	1.97801	Up	-0.334935	Down	XP_002279804 PREDICTED: hypothetical protein [Vitis vinifera]	GO:0000003;GO:0048856;GO:0034641;GO:0009058;GO:0006810;GO:0016746;GO:0003674;GO:0006464;GO:0005654;GO:0043234;GO:0008150;GO:0051276;GO:0003677;GO:0016887;GO:0005886;GO:0043167
Cla008480	XLOC_001268	-2.77289	Down	-1.32655	Down	-0.400484	Down	-1.80058	Down	ABC26914 WRKY40 [Glycine max]	GO:0009058;GO:0034641;GO:0003677;GO:0001071;GO:0005634;GO:0043234;GO:0005622
Cla008461	XLOC_001277	0.32413	Up	0.792079	Up	-8.61017	Down	-	-	XP_002533622 Auxin-induced protein 5NG4, putative [Ricinus communis]
Cla008460	XLOC_001278	1.09297	Up	0.614258	Up	-3.76465	Down	-1.24354	Down	XP_002272117 PREDICTED: hypothetical protein [Vitis vinifera]
Cla008447	XLOC_001284	-0.392144	Down	-0.879848	Down	1.13164	Up	0.682319	Up	XP_002275497 PREDICTED: hypothetical protein [Vitis vinifera]	GO:0005737
Cla008444	XLOC_001287	-0.629784	Down	-2.77205	Down	-1.89298	Down	0.569448	Up	XP_002275240 PREDICTED: hypothetical protein [Vitis vinifera]	GO:0016757;GO:0071554;GO:0009058;GO:0005975;GO:0005575;GO:0005739;GO:0005794;GO:0043167;GO:0005768;GO:0005634
Cla008425	XLOC_001298	0.148551	Up	0.811943	Up	1.54111	Up	-0.726586	Down	XP_002516301 Histone deacetylase, putative [Ricinus communis]	GO:0019899;GO:0034641;GO:0005975;GO:0009056;GO:0044281;GO:0051186;GO:0016810;GO:0006790;GO:0019748;GO:0009058;GO:0003674;GO:0006464;GO:0051276;GO:0009536;GO:0005829;GO:0006629;GO:0008092;GO:0061024;GO:0005654;GO:0043234;GO:0005856
Cla008422	XLOC_001300	-8.92071	Down	1.94582	Up	-	-	-	-	No hits found
Cla008420	XLOC_001301	-	-	-	-	-	-	-	-	No hits found
Cla008408	XLOC_001307	-	-	-	-	-	-	-	-	XP_002268704 PREDICTED: hypothetical protein [Vitis vinifera]	GO:0008150;GO:0006810
Cla008398	XLOC_001311	1.57317	Up	0.392251	Up	-0.152942	Down	0.0510032	Up	XP_002322794 predicted protein [Populus trichocarpa]	GO:0043226;GO:0005622;GO:0006950;GO:0008150;GO:0002376;GO:0007165;GO:0005737
Cla008356	XLOC_001333	6.25854	Up	1.39137	Up	-2.2568	Down	-2.30052	Down	BAD93612 hypothetical protein [Cucumis melo]
Cla008342	XLOC_001342	-0.274603	Down	-1.41158	Down	-1.90042	Down	-0.26113	Down	XP_002511523 conserved hypothetical protein [Ricinus communis]
Cla008315	XLOC_001354	1.291	Up	-0.0602628	Down	0.0562375	Up	0.0711189	Up	CAK22419 B12D-like protein [Beta vulgaris]
Cla000975	XLOC_001373	-1.276	Down	-3.55796	Down	-	-	-	-	XP_002318052 f-box family protein [Populus trichocarpa]	GO:0034641;GO:0009058;GO:0043167;GO:0003677;GO:0005634
Cla000979	XLOC_001374	0.600062	Up	1.02373	Up	1.83082	Up	0.233455	Up	XP_002282501 PREDICTED: hypothetical protein [Vitis vinifera]	GO:0048856;GO:0005886;GO:0022857;GO:0005773;GO:0042592;GO:0006950;GO:0071554;GO:0005975;GO:0006810;GO:0005575;GO:0055085;GO:0008150;GO:0005768
Cla000982	XLOC_001376	-1.96107	Down	-1.6193	Down	-1.28822	Down	-0.143314	Down	ACU18361 unknown [Glycine max]
Cla001046	XLOC_001387	-0.361732	Down	-0.991505	Down	-	-	-	-	XP_002273852 PREDICTED: hypothetical protein [Vitis vinifera]
XLOC_001392	XLOC_001392	-1.18523	Down	0.425772	Up	-3.53886	Down	-	-	Not found in the database
Cla001867	XLOC_001402	0.713811	Up	0.110034	Up	1.92192	Up	0.689796	Up	XP_002285165 PREDICTED: hypothetical protein [Vitis vinifera]
Cla003450	XLOC_001427	0.871854	Up	-0.329415	Down	-0.890948	Down	-1.13218	Down	XP_002511359 UBX domain-containing protein 8-B, putative [Ricinus communis]	GO:0005886;GO:0005622	K18726	FAF2; FAS-associated factor 2
Cla003454	XLOC_001429	-0.399624	Down	-0.155329	Down	-2.95966	Down	-1.17748	Down	XP_002318086 predicted protein [Populus trichocarpa]	GO:0008150;GO:0048856;GO:0000003;GO:0009790
Cla003455	XLOC_001430	-3.14377	Down	-1.85623	Down	-1.02429	Down	-1.38298	Down	XP_002318079 predicted protein [Populus trichocarpa]
Cla011049	XLOC_001479	0.974288	Up	-0.657351	Down	0.176375	Up	-0.0485971	Down	XP_002312825 predicted protein [Populus trichocarpa]		K13206	CCDC55; coiled-coil domain-containing protein 55
Cla011038	XLOC_001487	-1.27763	Down	0.207205	Up	-1.66556	Down	0.0717212	Up	XP_002274506 PREDICTED: hypothetical protein [Vitis vinifera]	GO:0005575;GO:0044403;GO:0002376;GO:0006950;GO:0008150;GO:0005618;GO:0048856;GO:0016301;GO:0004871;GO:0005886;GO:0007165;GO:0006520
Cla011016	XLOC_001497	1.21131	Up	0.486873	Up	0.612684	Up	0.134254	Up	XP_002308739 predicted protein [Populus trichocarpa]	GO:0040007;GO:0006605;GO:0007034;GO:0005794;GO:0000902;GO:0043167;GO:0043226;GO:0005737;GO:0061024;GO:0007165;GO:0034655;GO:0044281;GO:0016192;GO:0003924;GO:0005773;GO:0005783;GO:0005886	K07877	RAB2A; Ras-related protein Rab-2A
Cla010955	XLOC_001529	-1.34159	Down	-2.6239	Down	4.49062	Up	0.932057	Up	XP_002512546 conserved hypothetical protein [Ricinus communis]	GO:0005737;GO:0006950;GO:0043167;GO:0009058;GO:0005975;GO:0005634;GO:0016757;GO:0008150	K18819	GOLS; inositol 3-alpha-galactosyltransferase [EC:2.4.1.123]
Cla009002	XLOC_001544	-0.801797	Down	-1.5489	Down	-2.0356	Down	0.745509	Up	XP_002520560 Rho GDP-dissociation inhibitor, putative [Ricinus communis]	GO:0030154;GO:0048856;GO:0007010;GO:0000902;GO:0040007;GO:0003674;GO:0030234;GO:0005737	K12462	ARHGDI; Rho GDP-dissociation inhibitor
XLOC_001552	XLOC_001552	0.509938	Up	2.22052	Up	3.75651	Up	1.73393	Up	Not found in the database
Cla009011	XLOC_001553	0.186334	Up	-1.78781	Down	2.60942	Up	-0.292011	Down	XP_002277785 PREDICTED: hypothetical protein [Vitis vinifera]		K14445	SLC13A2_3_5; solute carrier family 13 (sodium-dependent dicarboxylate transporter), member 2/3/5
Cla009049	XLOC_001568	-0.323013	Down	0.431692	Up	-2.08585	Down	-1.11827	Down	XP_002879572 integral membrane family protein [Arabidopsis lyrata subsp. lyrata]	GO:0005575;GO:0005886
Cla001994	XLOC_001575	-	-	-1.01875	Down	-2.66266	Down	-	-	CAZ15549 phloem protein 2 [Malus x domestica]
Cla002003	XLOC_001580	0.500945	Up	-0.61132	Down	-2.60298	Down	-1.10161	Down	No hits found	GO:0002376;GO:0006950;GO:0008219;GO:0008150;GO:0009058;GO:0003674;GO:0006605;GO:0061024;GO:0006810;GO:0005634
Cla002010	XLOC_001584	-8.19407	Down	-4.29158	Down	2.29603	Up	-	-	AAA92465 phloem protein 2 [Cucurbita argyrosperma]	GO:0008150;GO:0003674
Cla009094	XLOC_001605	0.839794	Up	0.807775	Up	1.32119	Up	-2.112	Down	BAB01310 unnamed protein product [Arabidopsis thaliana]	GO:0043167;GO:0008150	K11982	RNF115_126; E3 ubiquitin-protein ligase RNF115/126 [EC:2.3.2.27]
Cla009096	XLOC_001607	-0.630527	Down	-1.23418	Down	-3.0125	Down	-0.790326	Down	XP_002268058 PREDICTED: hypothetical protein [Vitis vinifera]	GO:0006950;GO:0034641;GO:0009058;GO:0003674;GO:0007165;GO:0006464;GO:0002376;GO:0008219;GO:0008150;GO:0006605;GO:0061024;GO:0048856;GO:0030154;GO:0001071;GO:0005634;GO:0043234;GO:0005622
Cla009110	XLOC_001614	0.453948	Up	-0.256837	Down	-1.2721	Down	-2.27772	Down	XP_002448762 hypothetical protein SORBIDRAFT_06g032750 [Sorghum bicolor]	GO:0016874;GO:0005777;GO:0044281;GO:0006629;GO:0009536
Cla009122	XLOC_001619	3.05525	Up	2.09122	Up	1.53087	Up	-0.00122402	Down	ADC34069 phytoene synthase [Cucumis melo]	GO:0009058;GO:0006629;GO:0016765;GO:0009536	K02291	crtB; phytoene synthase [EC:2.5.1.32]
Cla009124	XLOC_001621	0.22109	Up	-1.08418	Down	-1.29901	Down	-0.922101	Down	XP_002270861 PREDICTED: hypothetical protein [Vitis vinifera]	GO:0006950;GO:0009058;GO:0005975;GO:0005618;GO:0016757;GO:0006629;GO:0008150;GO:0005576;GO:0009536;GO:0005575	K00695	E2.4.1.13; sucrose synthase [EC:2.4.1.13]
Cla009137	XLOC_001630	-2.19175	Down	-0.310573	Down	-1.71768	Down	-0.638655	Down	XP_002305927 predicted protein [Populus trichocarpa]	GO:0006520;GO:0043167;GO:0016829;GO:0003674;GO:0006790	K01580	E4.1.1.15; glutamate decarboxylase [EC:4.1.1.15]
Cla009181	XLOC_001652	-0.271322	Down	-0.466544	Down	2.72034	Up	-0.721759	Down	AAD27880 photosystem I reaction center subunit III [Vigna radiata]	GO:0009536;GO:0009579;GO:0043234;GO:0015979	K02694	psaF; photosystem I subunit III
Cla009182	XLOC_001653	0.825505	Up	-	-	-	-	-	-	XP_002297935 predicted protein [Populus trichocarpa]	GO:0048856;GO:0040007;GO:0008150;GO:0005634
Cla009186	XLOC_001654	1.26272	Up	-0.838292	Down	0.425202	Up	0.270304	Up	XP_002274045 PREDICTED: hypothetical protein [Vitis vinifera]	GO:0006950;GO:0003674;GO:0009058;GO:0044281;GO:0002376;GO:0007165;GO:0008219;GO:0008150;GO:0006605;GO:0061024;GO:0043167;GO:0044403;GO:0005634	K14508	NPR1; regulatory protein NPR1
Cla009193	XLOC_001659	-	-	-	-	-	-	1.72882	Up	No hits found
Cla004574	XLOC_001666	-1.20583	Down	1.45016	Up	4.0821	Up	0.0393395	Up	XP_002265976 PREDICTED: hypothetical protein [Vitis vinifera]
Cla004590	XLOC_001674	-0.185075	Down	0.624655	Up	-2.44836	Down	-1.02359	Down	ACU20940 unknown [Glycine max]	GO:0005694;GO:0005654;GO:0006950;GO:0009056;GO:0044281;GO:0006629;GO:0006810;GO:0006605;GO:0055085;GO:0005634;GO:0043234;GO:0021700;GO:0030154;GO:0048856;GO:0040007;GO:0034641;GO:0009058;GO:0008150;GO:0005975;GO:0006091;GO:0001071;GO:0003677;GO:0003674;GO:0051276;GO:0022607;GO:0006259;GO:0005622
Cla004591	XLOC_001675	-4.90713	Down	2.70618	Up	3.73831	Up	0.0129114	Up	XP_002518424 subtilase, putative [Ricinus communis]
Cla004614	XLOC_001684	-2.26252	Down	-2.18513	Down	-1.52596	Down	-	-	NP_181059 unknown protein [Arabidopsis thaliana]
Cla001007	XLOC_001691	0.500747	Up	-0.197872	Down	-2.7417	Down	-1.17372	Down	No hits found
Cla000997	XLOC_001694	1.14482	Up	-0.00720796	Down	-0.29007	Down	-0.240172	Down	XP_002322360 predicted protein [Populus trichocarpa]
Cla000996	XLOC_001695	-0.378643	Down	0.459973	Up	-2.38943	Down	0.722105	Up	CBI21767 unnamed protein product [Vitis vinifera]	GO:0008150;GO:0006950;GO:0003674;GO:0008219;GO:0005622;GO:0006464	K19042	BOI; E3 ubiquitin-protein ligase BOI and related proteins [EC:2.3.2.27]
Cla001786	XLOC_001699	-4.42478	Down	-	-	-	-	-	-	XP_002262801 PREDICTED: hypothetical protein [Vitis vinifera]
Cla001812	XLOC_001706	-0.940041	Down	-	-	-	-	-	-	XP_002522358 zinc finger protein, putative [Ricinus communis]	GO:0034641;GO:0009058;GO:0043167;GO:0001071;GO:0003677;GO:0005634;GO:0043234;GO:0005622
Cla000703	XLOC_001719	-3.24745	Down	-1.40307	Down	-0.918363	Down	-0.567872	Down	CBI21410 unnamed protein product [Vitis vinifera]	GO:0000003;GO:0048856;GO:0008150;GO:0006950;GO:0034641;GO:0009058;GO:0003677;GO:0003674;GO:0001071;GO:0005634;GO:0043234;GO:0005622
Cla000706	XLOC_001721	-1.1151	Down	-3.75237	Down	-	-	-	-	XP_002310135 predicted protein [Populus trichocarpa]
Cla000713	XLOC_001726	3.80136	Up	1.58988	Up	0.91114	Up	-1.26795	Down	CBI21429 unnamed protein product [Vitis vinifera]	GO:0003677;GO:0034641;GO:0009058	K09419	HSFF; heat shock transcription factor, other eukaryote
Cla000718	XLOC_001730	-0.0185531	Down	-0.657176	Down	2.02064	Up	0.472659	Up	CBI21442 unnamed protein product [Vitis vinifera]
Cla013966	XLOC_001731	-0.334689	Down	-2.53104	Down	-	-	-	-	ACU18196 unknown [Glycine max]	GO:0005794;GO:0071554;GO:0009058;GO:0005975;GO:0005575
Cla013973	XLOC_001734	-1.34661	Down	0.781789	Up	-0.339686	Down	-0.35577	Down	XP_002461327 hypothetical protein SORBIDRAFT_02g000980 [Sorghum bicolor]	GO:0006790;GO:0034641;GO:0009056;GO:0044281;GO:0019748;GO:0006810;GO:0009058;GO:0006629;GO:0016853;GO:0005777;GO:0002376;GO:0006950;GO:0008219;GO:0008150;GO:0042592;GO:0005773;GO:0008289;GO:0043167;GO:0005829;GO:0022857;GO:0007165;GO:0005575;GO:0006091;GO:0015979;GO:0016798;GO:0009536;GO:0006605;GO:0061024;GO:0006520;GO:0055085;GO:0005886;GO:0071554;GO:0005739;GO:0006464;GO:0016192;GO:0016791;GO:…	K01110	PTEN; phosphatidylinositol-3,4,5-trisphosphate 3-phosphatase and dual-specificity protein phosphatase PTEN [EC:3.1.3.16 3.1.3.48 3.1.3.67]
Cla013979	XLOC_001736	2.51562	Up	0.770365	Up	0.230781	Up	-0.769441	Down	XP_002283347 PREDICTED: hypothetical protein [Vitis vinifera]	GO:0007165;GO:0008150;GO:0003674;GO:0006950;GO:0034641;GO:0009058;GO:0001071;GO:0005634;GO:0043234;GO:0005622	K09422	MYBP; myb proto-oncogene protein, plant
Cla013991	XLOC_001741	3.37606	Up	-1.3485	Down	0.079354	Up	0.475688	Up	XP_002524947 Indole-3-acetic acid-amido synthetase GH3.3, putative [Ricinus communis]	GO:0016874;GO:0008150;GO:0042592;GO:0005737	K14487	GH3; auxin responsive GH3 gene family
Cla014013	XLOC_001751	-0.57728	Down	-1.62431	Down	-0.376177	Down	0.809011	Up	XP_002525252 Peroxidase 73 precursor, putative [Ricinus communis]	GO:0030154;GO:0048856;GO:0043167;GO:0006950;GO:0009056;GO:0003674;GO:0016491;GO:0005576;GO:0008150	K00430	E1.11.1.7; peroxidase [EC:1.11.1.7]
Cla014040	XLOC_001765	-2.25676	Down	-3.63952	Down	-2.19083	Down	-1.93827	Down	CAI79403 galactomannan galactosyltransferase [Senna occidentalis]	GO:0005794;GO:0005768;GO:0071554;GO:0005575;GO:0008150;GO:0016757
Cla014051	XLOC_001770	-1.01176	Down	-4.05921	Down	-1.77363	Down	-	-	XP_002320013 AP2 domain-containing transcription factor [Populus trichocarpa]	GO:0007165;GO:0048856;GO:0034641;GO:0009058;GO:0003677;GO:0001071;GO:0006629;GO:0044281;GO:0005634;GO:0043234;GO:0005622	K09285	OVM; AP2-like factor, ANT lineage
Cla014056	XLOC_001774	-0.489067	Down	0.571886	Up	-1.42254	Down	-0.244995	Down	XP_002877695 hypothetical protein ARALYDRAFT_485334 [Arabidopsis lyrata subsp. lyrata]	GO:0005794;GO:0005768;GO:0005886;GO:0005773;GO:0005575;GO:0009536;GO:0009579
Cla014068	XLOC_001779	0.801206	Up	1.00503	Up	0.755177	Up	-0.107761	Down	P19446 RecName: Full=Malate dehydrogenase, glyoxysomal; Flags: Precursor	GO:0016491;GO:0044281;GO:0005777;GO:0005975;GO:0006091	K00026	MDH2; malate dehydrogenase [EC:1.1.1.37]
Cla014083	XLOC_001783	3.575	Up	1.15308	Up	-0.00847934	Down	0.649036	Up	XP_002528894 conserved hypothetical protein [Ricinus communis]	GO:0005634;GO:0005886
Cla014113	XLOC_001797	1.12246	Up	-0.93162	Down	-3.36637	Down	-0.739714	Down	XP_002285693 PREDICTED: hypothetical protein [Vitis vinifera]	GO:0005575;GO:0006810;GO:0009058;GO:0005739;GO:0006950;GO:0022857;GO:0008150;GO:0055085	K15104	SLC25A11; solute carrier family 25 (mitochondrial oxoglutarate transporter), member 11
Cla014115	XLOC_001798	-1.88408	Down	-4.22005	Down	-0.16678	Down	-	-	XP_002530701 cyclin d, putative [Ricinus communis]		K18810	CYCD1_2_4; cyclin D1/2/4, plant
Cla014172	XLOC_001816	1.12671	Up	1.25824	Up	0.37669	Up	-0.347475	Down	XP_002309999 predicted protein [Populus trichocarpa]	GO:0043167;GO:0006950;GO:0007165;GO:0003674;GO:0006464
Cla014189	XLOC_001824	5.35803	Up	2.60706	Up	0.924549	Up	0.616004	Up	XP_002310203 predicted protein [Populus trichocarpa]	GO:0006810;GO:0055085;GO:0008150;GO:0016757;GO:0006950;GO:0009056;GO:0019748;GO:0009058	K12356	UGT72E; coniferyl-alcohol glucosyltransferase [EC:2.4.1.111]
Cla014193	XLOC_001825	0.445821	Up	-4.76873	Down	2.16142	Up	-0.673146	Down	XP_002310795 predicted protein [Populus trichocarpa]	GO:0034641;GO:0009058;GO:0003677;GO:0003674	K09338	HD-ZIP; homeobox-leucine zipper protein
Cla014205	XLOC_001835	0.964819	Up	0.553416	Up	3.28164	Up	0.34444	Up	XP_002521601 Chitin-inducible gibberellin-responsive protein, putative [Ricinus communis]	GO:0034641;GO:0009058;GO:0001071;GO:0005634;GO:0043234;GO:0005622
Cla014230	XLOC_001848	-0.972226	Down	0.476821	Up	-4.76416	Down	-0.828662	Down	XP_002521544 conserved hypothetical protein [Ricinus communis]
Cla014235	XLOC_001851	-2.64869	Down	-2.18115	Down	-0.833279	Down	0.258655	Up	XP_002277083 PREDICTED: hypothetical protein [Vitis vinifera]
Cla014243	XLOC_001857	0.223591	Up	0.360754	Up	-3.29324	Down	-0.948192	Down	XP_002310264 predicted protein [Populus trichocarpa]	GO:0016887;GO:0043167;GO:0005783	K08900	BCS1; mitochondrial chaperone BCS1
Cla014252	XLOC_001865	0.0546849	Up	0.497213	Up	3.00909	Up	0.685959	Up	BAA37167 cytochrome P450 [Arabidopsis thaliana]	GO:0009058;GO:0044281;GO:0006629;GO:0000003;GO:0048856;GO:0003674;GO:0005575;GO:0016491;GO:0009536	K12637	CYP90C1; 3-epi-6-deoxocathasterone 23-monooxygenase [EC:1.14.13.112]
Cla014254	XLOC_001866	-2.40351	Down	1.16358	Up	-3.62008	Down	-1.1346	Down	AAW47739 beta-galactosidase [Prunus persica]	GO:0034641;GO:0009056;GO:0005618;GO:0048856;GO:0040007;GO:0016798;GO:0019748;GO:0016023;GO:0009058;GO:0006520;GO:0071554;GO:0005773;GO:0003674;GO:0005576;GO:0005975;GO:0006629;GO:0043234
Cla014256	XLOC_001867	-0.135683	Down	-1.57937	Down	-4.952	Down	-	-	XP_002534135 Purple acid phosphatase precursor, putative [Ricinus communis]	GO:0043167;GO:0005618;GO:0016791;GO:0005575;GO:0006950;GO:0005576;GO:0005829;GO:0044281;GO:0034641;GO:0008150;GO:0006464;GO:0043234;GO:0005623
Cla014259	XLOC_001869	-0.644662	Down	-1.54544	Down	-2.28572	Down	0.10358	Up	XP_002533655 ATP binding protein, putative [Ricinus communis]	GO:0005794;GO:0005783;GO:0008168;GO:0005768;GO:0005773;GO:0008150;GO:0005575
Cla014265	XLOC_001872	-2.13385	Down	-1.33694	Down	5.89107	Up	0.0842265	Up	BAI47545 coniferaldehyde 5-hydroxylase [Eucalyptus globulus subsp. globulus]	GO:0044281;GO:0006629;GO:0005575;GO:0009058;GO:0008150;GO:0016491;GO:0016192;GO:0061024;GO:0003674;GO:0008219;GO:0019748;GO:0005576;GO:0005783;GO:0043167	K09755	CYP84A; ferulate-5-hydroxylase [EC:1.14.-.-]
Cla014268	XLOC_001874	-1.69195	Down	-4.806	Down	-	-	-	-	XP_002310296 predicted protein [Populus trichocarpa]	GO:0048856;GO:0007010;GO:0051301;GO:0007049;GO:0006464;GO:0051276;GO:0040007;GO:0008283;GO:0008150;GO:0007165;GO:0006259;GO:0009058;GO:0005975;GO:0016301;GO:0005575;GO:0005886;GO:0043167;GO:0000003;GO:0006520
Cla014269	XLOC_001875	0.108195	Up	-3.58699	Down	-	-	-	-	XP_002327766 NAC domain protein, IPR003441 [Populus trichocarpa]	GO:0003677;GO:0030154;GO:0048856;GO:0008150;GO:0034641;GO:0009058;GO:0001071;GO:0071554;GO:0005634;GO:0043234;GO:0005622
Cla014292	XLOC_001887	0.201626	Up	0.604291	Up	-4.16505	Down	-3.30423	Down	XP_002265805 PREDICTED: hypothetical protein [Vitis vinifera]	GO:0006950
Cla014295	XLOC_001888	3.53956	Up	0.0809674	Up	0.484269	Up	0.000428089	Up	ACU19371 unknown [Glycine max]	GO:0006950;GO:0002376;GO:0007165;GO:0003674;GO:0048856;GO:0007568;GO:0009536;GO:0008150;GO:0071554
Cla014297	XLOC_001890	3.07808	Up	1.69763	Up	0.0597966	Up	-0.807061	Down	XP_002265360 PREDICTED: hypothetical protein [Vitis vinifera]	GO:0005773;GO:0043167;GO:0016798;GO:0005975	K01191	E3.2.1.24; alpha-mannosidase [EC:3.2.1.24]
Cla014298	XLOC_001891	-0.217646	Down	1.03	Up	0.183034	Up	-0.51641	Down	ABA40445 proteasome, alpha subunit-like protein [Solanum tuberosum]	GO:0005737;GO:0005622;GO:0043234;GO:0009056;GO:0005634;GO:0008233	K02731	PSMA7; 20S proteasome subunit alpha 4 [EC:3.4.25.1]
Cla014358	XLOC_001918	1.66074	Up	-0.418457	Down	-0.338975	Down	-0.593263	Down	XP_002532472 calmodulin binding protein, putative [Ricinus communis]	GO:0006950;GO:0003674;GO:0008219;GO:0005739;GO:0005886	K08472	MLO; mlo protein
Cla014389	XLOC_001930	1.43414	Up	0.431829	Up	0.573349	Up	0.472892	Up	XP_002870162 hypothetical protein ARALYDRAFT_493247 [Arabidopsis lyrata subsp. lyrata]
Cla014416	XLOC_001948	2.02632	Up	0.884122	Up	1.0908	Up	-0.165498	Down	Q9ZWQ8 RecName: Full=Plastid-lipid-associated protein, chloroplastic; AltName: Full=CitPAP; Flags: Precursor	GO:0009536
Cla014433	XLOC_001957	-3.3204	Down	1.8202	Up	5.68202	Up	0.178786	Up	ACV92030 WRKY transcription factor 28 [(Populus tomentosa x P. bolleana) x P. tomentosa]	GO:0006950;GO:0003674;GO:0008150;GO:0003677;GO:0034641;GO:0009058;GO:0001071;GO:0007165;GO:0043234;GO:0005622
Cla014442	XLOC_001963	-0.57202	Down	0.29984	Up	-0.389633	Down	-0.675596	Down	CBI23231 unnamed protein product [Vitis vinifera]	GO:0008150;GO:0003674;GO:0016491;GO:0009536	K18195	RGL4; rhamnogalacturonan endolyase [EC:4.2.2.23]
Cla014447	XLOC_001965	-1.47218	Down	-4.73428	Down	0.107883	Up	1.6053	Up	XP_002518472 protein binding protein, putative [Ricinus communis]	GO:0005623
XLOC_002008	XLOC_002008	1.47747	Up	1.42733	Up	2.83431	Up	0.970476	Up	Not found in the database
Cla009603	XLOC_002013	1.46315	Up	0.9336	Up	0.0559508	Up	-0.0587655	Down	XP_002317224 predicted protein [Populus trichocarpa]	GO:0003674;GO:0008150;GO:0044281;GO:0006629;GO:0016791;GO:0043226;GO:0042592;GO:0043167;GO:0006950;GO:0009056;GO:0005737;GO:0003013
Cla009623	XLOC_002022	-3.3936	Down	-6.08437	Down	-1.5165	Down	-	-	XP_002509463 structural constituent of cell wall, putative [Ricinus communis]	GO:0005575;GO:0005886;GO:0008150
Cla009642	XLOC_002027	1.07058	Up	0.555972	Up	1.69307	Up	-0.921201	Down	XP_002278979 PREDICTED: hypothetical protein [Vitis vinifera]		K09510	DNAJB4; DnaJ homolog subfamily B member 4
Cla009675	XLOC_002040	-0.268903	Down	0.047822	Up	-1.26223	Down	-0.252646	Down	XP_002317431 predicted protein [Populus trichocarpa]	GO:0043167;GO:0016829;GO:0009058;GO:0005975;GO:0006091;GO:0009056	K01568	E4.1.1.1; pyruvate decarboxylase [EC:4.1.1.1]
Cla009678	XLOC_002042	2.5053	Up	1.01645	Up	-0.507079	Down	-0.115105	Down	XP_002267261 PREDICTED: hypothetical protein [Vitis vinifera]	GO:0002376;GO:0006950;GO:0008219;GO:0003674;GO:0005623;GO:0009058;GO:0006605;GO:0061024;GO:0005576;GO:0009056;GO:0006629
Cla009683	XLOC_002045	-1.80907	Down	-3.95375	Down	-2.82251	Down	0.445677	Up	XP_002266934 PREDICTED: hypothetical protein [Vitis vinifera]	GO:0034641;GO:0009058;GO:0006464;GO:0006091;GO:0006461;GO:0015979;GO:0008150;GO:0009536;GO:0005634;GO:0042254;GO:0061024
Cla009695	XLOC_002051	0.250512	Up	-1.0547	Down	-3.24038	Down	-1.54776	Down	XP_002272922 PREDICTED: hypothetical protein [Vitis vinifera]
XLOC_002057	XLOC_002057	0.850995	Up	-1.6415	Down	-2.886	Down	-	-	Not found in the database
Cla009708	XLOC_002058	-	-	-	-	-	-	-	-	No hits found
Cla009728	XLOC_002070	-1.92867	Down	-6.16801	Down	1.29513	Up	0.409768	Up	ABQ53634 unknown [Cucumis melo]
Cla009729	XLOC_002071	1.03241	Up	0.050371	Up	0.846071	Up	0.0232055	Up	XP_002519772 bromodomain-containing protein, putative [Ricinus communis]	GO:0003677;GO:0034641;GO:0009058;GO:0003674;GO:0005634
Cla009731	XLOC_002072	0.656617	Up	0.0608344	Up	-1.34544	Down	-0.331752	Down	XP_002519769 Flavonol synthase/flavanone 3-hydroxylase, putative [Ricinus communis]	GO:0000003;GO:0048856;GO:0016491;GO:0008150;GO:0009058;GO:0071554;GO:0007568;GO:0005737;GO:0009790
Cla009734	XLOC_002074	1.20203	Up	-0.00971159	Down	0.389395	Up	0.0156562	Up	No hits found
Cla009742	XLOC_002079	1.53375	Up	-0.444124	Down	0.993508	Up	0.260275	Up	XP_002519748 conserved hypothetical protein [Ricinus communis]	GO:0016791;GO:0007165;GO:0034641;GO:0009058;GO:0006913;GO:0006464;GO:0005634	K17616	CTDSPL2; CTD small phosphatase-like protein 2 [EC:3.1.3.-]
Cla009753	XLOC_002086	0.550572	Up	-2.68614	Down	5.8486	Up	-3.93012	Down	XP_002524616 chlorophyll A/B binding protein, putative [Ricinus communis]	GO:0043167;GO:0006091;GO:0015979;GO:0009579;GO:0043234;GO:0006464;GO:0003674;GO:0005575;GO:0009536	K08912	LHCB1; light-harvesting complex II chlorophyll a/b binding protein 1
Cla009770	XLOC_002094	1.68932	Up	0.713944	Up	0.191265	Up	0.303116	Up	No hits found
Cla009775	XLOC_002096	-0.46594	Down	-0.63564	Down	-1.22357	Down	-0.587691	Down	NP_973600 katanin, putative [Arabidopsis thaliana]	GO:0008150;GO:0008092;GO:0005856;GO:0043234;GO:0007010;GO:0043167;GO:0016887;GO:0005737;GO:0005634	K07767	KATNA1; katanin p60 ATPase-containing subunit A1 [EC:3.6.4.3]
Cla009779	XLOC_002097	-1.41765	Down	2.13299	Up	3.9327	Up	0.319258	Up	ADG03462 9-cis-epoxycarotenoid dioxygenase [Gossypium hirsutum]	GO:0008150;GO:0006950;GO:0043167;GO:0009536;GO:0009579;GO:0044281;GO:0009058;GO:0006629;GO:0016491	K09840	NCED; 9-cis-epoxycarotenoid dioxygenase [EC:1.13.11.51]
Cla009789	XLOC_002105	0.592059	Up	2.39879	Up	-0.843084	Down	-0.292893	Down	CBI30934 unnamed protein product [Vitis vinifera]	GO:0005783;GO:0007165;GO:0005794;GO:0006950;GO:0016491;GO:0016853;GO:0005634;GO:0008150	K10950	ERO1L; ERO1-like protein alpha [EC:1.8.4.-]
Cla009793	XLOC_002108	1.09921	Up	0.649393	Up	-0.915538	Down	0.0390051	Up	XP_002279222 PREDICTED: hypothetical protein [Vitis vinifera]	GO:0006950;GO:0022857;GO:0009536;GO:0009058;GO:0006629;GO:0003674;GO:0051301;GO:0007049;GO:0008150;GO:0005829;GO:0006464;GO:0016301;GO:0007165;GO:0055085;GO:0005886;GO:0005634;GO:0043167;GO:0005739;GO:0006520
Cla009799	XLOC_002110	1.7454	Up	0.060988	Up	0.71562	Up	0.535671	Up	XP_002532982 DNA binding protein, putative [Ricinus communis]
Cla009813	XLOC_002122	-0.53369	Down	-0.498066	Down	2.73062	Up	-0.940859	Down	XP_002874843 hypothetical protein ARALYDRAFT_911810 [Arabidopsis lyrata subsp. lyrata]	GO:0009056
Cla009843	XLOC_002136	-1.38246	Down	-0.0303261	Down	-2.15102	Down	-1.28983	Down	XP_002330558 predicted protein [Populus trichocarpa]	GO:0044281;GO:0006629;GO:0005575;GO:0009058;GO:0008150;GO:0016491;GO:0005739;GO:0016192;GO:0061024;GO:0008219;GO:0003674;GO:0019748;GO:0005783;GO:0043167	K19706	FAH; dihydroceramide fatty acyl 2-hydroxylase [EC:1.14.18.7]
Cla009860	XLOC_002142	0.0915623	Up	-3.47417	Down	-2.87961	Down	0.48399	Up	XP_002332198 predicted protein [Populus trichocarpa]	GO:0008233;GO:0051301;GO:0007049;GO:0005618;GO:0005576;GO:0008150
Cla009873	XLOC_002148	1.13329	Up	-0.0469278	Down	-0.0473465	Down	0.212798	Up	CAN69730 hypothetical protein [Vitis vinifera]		K17686	copA; Cu+-exporting ATPase [EC:3.6.3.54]
Cla009891	XLOC_002157	0.880338	Up	2.1829	Up	0.229263	Up	-0.429287	Down	ACU18911 unknown [Glycine max]	GO:0005739
Cla009908	XLOC_002164	-2.39662	Down	-3.79429	Down	-5.22971	Down	1.29321	Up	XP_002533995 conserved hypothetical protein [Ricinus communis]
Cla004880	XLOC_002170	-0.23354	Down	-0.139691	Down	-1.75823	Down	0.337565	Up	XP_002262703 PREDICTED: hypothetical protein [Vitis vinifera]	GO:0003677;GO:0043167;GO:0034641;GO:0009058;GO:0003674;GO:0001071;GO:0005634;GO:0043234;GO:0005622
Cla004902	XLOC_002179	-0.99779	Down	-0.43071	Down	-1.4355	Down	0.411068	Up	XP_002317760 predicted protein [Populus trichocarpa]	GO:0003674;GO:0043167;GO:0055085;GO:0022857;GO:0006810;GO:0008150;GO:0043234;GO:0005886	K05391	CNGF; cyclic nucleotide gated channel, other eukaryote
Cla004905	XLOC_002180	0.117456	Up	0.026442	Up	1.09204	Up	-0.424967	Down	XP_002513581 ATP-dependent peptidase, putative [Ricinus communis]	GO:0005575;GO:0005739;GO:0043167;GO:0008150;GO:0009536;GO:0009056;GO:0008233;GO:0016887;GO:0006950;GO:0009579;GO:0006790;GO:0009058;GO:0019748	K08955	YME1; ATP-dependent metalloprotease [EC:3.4.24.-]
Cla004912	XLOC_002185	-0.0630057	Down	-3.1745	Down	-3.08207	Down	-	-	XP_002874676 hypothetical protein ARALYDRAFT_489952 [Arabidopsis lyrata subsp. lyrata]	GO:0048856;GO:0006950;GO:0006913;GO:0044281;GO:0034641;GO:0009058;GO:0000003;GO:0009790;GO:0051301;GO:0008150;GO:0007049;GO:0007165;GO:0006464;GO:0003674;GO:0003677;GO:0001071;GO:0006605;GO:0005634;GO:0043234;GO:0005622
Cla004967	XLOC_002211	-0.0845969	Down	-0.876848	Down	-0.975593	Down	-0.583767	Down	XP_002518966 ATP binding protein, putative [Ricinus communis]	GO:0005783;GO:0008168;GO:0005768;GO:0048646;GO:0005773;GO:0008150;GO:0005575;GO:0005794
Cla004970	XLOC_002213	2.26452	Up	1.56589	Up	1.11699	Up	0.143641	Up	XP_002277530 PREDICTED: hypothetical protein [Vitis vinifera]	GO:0044281;GO:0009058;GO:0006629;GO:0003674;GO:0006464;GO:0048856;GO:0000003
Cla004975	XLOC_002214	-1.43849	Down	-4.35583	Down	-3.56947	Down	-	-	XP_002318264 predicted protein [Populus trichocarpa]	GO:0003674;GO:0008150	K01206	FUCA; alpha-L-fucosidase [EC:3.2.1.51]
Cla004992	XLOC_002219	-4.92285	Down	-	-	-	-	-	-	XP_002333655 predicted protein [Populus trichocarpa]	GO:0005737;GO:0008150;GO:0043167;GO:0016491
Cla011327	XLOC_002221	-0.345602	Down	0.154252	Up	-2.45986	Down	-1.3033	Down	XP_002303697 predicted protein [Populus trichocarpa]	GO:0000902;GO:0030154
Cla011333	XLOC_002225	0.391437	Up	-0.37073	Down	-5.228	Down	1.0934	Up	XP_002869737 hypothetical protein ARALYDRAFT_492451 [Arabidopsis lyrata subsp. lyrata]	GO:0005737;GO:0008150;GO:0006810;GO:0005886;GO:0003674;GO:0022857;GO:0055085;GO:0000003;GO:0048856
Cla011349	XLOC_002233	-1.57618	Down	-0.147408	Down	-2.2655	Down	0.341602	Up	XP_002268779 PREDICTED: hypothetical protein [Vitis vinifera]	GO:0003674;GO:0016853;GO:0005975;GO:0044281;GO:0034641	K01784	galE; UDP-glucose 4-epimerase [EC:5.1.3.2]
Cla011356	XLOC_002234	3.20792	Up	0.239018	Up	-0.305452	Down	-0.0284407	Down	XP_002304564 predicted protein [Populus trichocarpa]
Cla011368	XLOC_002241	1.87591	Up	0.595321	Up	-1.37473	Down	-0.491571	Down	XP_002262981 PREDICTED: hypothetical protein [Vitis vinifera]	GO:0005886;GO:0009536
Cla011371	XLOC_002243	-0.0184283	Down	-0.845618	Down	2.19823	Up	-0.0558996	Down	XP_002303675 predicted protein [Populus trichocarpa]	GO:0005886;GO:0005975;GO:0009056;GO:0016798	K01194	TREH; alpha,alpha-trehalase [EC:3.2.1.28]
Cla011390	XLOC_002254	1.85668	Up	0.308316	Up	0.484342	Up	0.254765	Up	XP_002509917 ubiquitin-conjugating enzyme E2, putative [Ricinus communis]	GO:0006950;GO:0009056;GO:0044281;GO:0006629;GO:0006605;GO:0055085;GO:0003674;GO:0000902;GO:0040007;GO:0005737;GO:0061024;GO:0016192;GO:0009058;GO:0006259;GO:0007049;GO:0006464;GO:0016874;GO:0005886;GO:0043167;GO:0006461	K06689	UBE2D_E; ubiquitin-conjugating enzyme E2 D/E [EC:2.3.2.23]
Cla011395	XLOC_002257	1.29673	Up	0.69578	Up	-5.43032	Down	2.11533	Up	EAY73065 hypothetical protein OsI_00940 [Oryza sativa Indica Group]	GO:0005773;GO:0006810;GO:0022857
Cla011409	XLOC_002267	0.648399	Up	1.86521	Up	-2.26659	Down	-1.67475	Down	CBI34401 unnamed protein product [Vitis vinifera]	GO:0006950;GO:0016491;GO:0005886;GO:0003674;GO:0008150;GO:0007165;GO:0009058;GO:0044281;GO:0002376;GO:0008219;GO:0042592;GO:0006464;GO:0006605;GO:0061024;GO:0043167;GO:0000003;GO:0048856	K13447	RBOH; respiratory burst oxidase [EC:1.6.3.- 1.11.1.-]
Cla011414	XLOC_002269	2.72016	Up	1.7541	Up	1.16147	Up	-1.75606	Down	XP_002278542 PREDICTED: hypothetical protein [Vitis vinifera]
Cla011424	XLOC_002273	-2.87996	Down	-2.8832	Down	1.84004	Up	0.317444	Up	XP_002299516 predicted protein [Populus trichocarpa]
Cla011438	XLOC_002278	-1.96051	Down	-0.601282	Down	-0.828374	Down	0.0822338	Up	XP_002303595 predicted protein [Populus trichocarpa]	GO:0005794;GO:0016023;GO:0005886;GO:0008233;GO:0005575;GO:0008150;GO:0005768
Cla011463	XLOC_002288	-1.89978	Down	-1.00062	Down	-1.07492	Down	-0.869256	Down	XP_002271860 PREDICTED: hypothetical protein isoform 2 [Vitis vinifera]	GO:0048856;GO:0034641;GO:0006790;GO:0009058;GO:0006520;GO:0030154;GO:0007165;GO:0006464;GO:0016301;GO:0008150;GO:0005886;GO:0043167
Cla011467	XLOC_002290	-2.27147	Down	-0.633097	Down	-2.22416	Down	-0.434655	Down	XP_002303574 predicted protein [Populus trichocarpa]
XLOC_002308	XLOC_002308	-	-	-	-	-	-	-	-	Not found in the database
Cla011512	XLOC_002311	-0.188933	Down	0.105518	Up	-0.427531	Down	-0.070894	Down	XP_002509654 ADP-ribose pyrophosphatase, putative [Ricinus communis]		K18447	NUDX14; ADP-sugar diphosphatase [EC:3.6.1.21]
Cla011514	XLOC_002312	-7.25773	Down	-0.0441978	Down	-	-	-	-	XP_002299579 cytochrome P450 [Populus trichocarpa]	GO:0043167;GO:0009058;GO:0006629;GO:0016491;GO:0005783;GO:0005575
Cla011536	XLOC_002325	-1.8704	Down	0.587413	Up	2.62352	Up	0.312333	Up	XP_002266562 PREDICTED: hypothetical protein [Vitis vinifera]	GO:0003674
Cla011538	XLOC_002326	-0.889724	Down	-0.350466	Down	2.26437	Up	1.16984	Up	XP_002329892 predicted protein [Populus trichocarpa]
Cla011543	XLOC_002328	-0.478726	Down	2.63995	Up	-4.45696	Down	-2.22949	Down	XP_002329895 cytochrome P450 [Populus trichocarpa]	GO:0016491;GO:0008150
Cla011547	XLOC_002333	4.61738	Up	1.21633	Up	-0.458211	Down	-0.995841	Down	XP_002329896 predicted protein [Populus trichocarpa]	GO:0009058;GO:0006629;GO:0016491
Cla011559	XLOC_002338	-3.84808	Down	-0.248406	Down	-1.32727	Down	0.541483	Up	ACS94417 acid invertase 1 [Cucumis melo]	GO:0005773;GO:0016798;GO:0005975;GO:0005783;GO:0043234	K01193	E3.2.1.26; beta-fructofuranosidase [EC:3.2.1.26]
Cla011565	XLOC_002341	-0.0918365	Down	-0.379044	Down	-3.16542	Down	1.47218	Up	XP_002265516 PREDICTED: hypothetical protein [Vitis vinifera]
Cla011574	XLOC_002343	1.34275	Up	0.0940765	Up	-0.589726	Down	-0.542448	Down	ABG91752 HyPRP2 [Gossypium hirsutum]	GO:0006810;GO:0006091;GO:0015979;GO:0009058;GO:0044281;GO:0005618;GO:0002376;GO:0006950;GO:0008219;GO:0006605;GO:0061024;GO:0005576;GO:0005575;GO:0008289;GO:0008150;GO:0007165
Cla002362	XLOC_002359	4.59233	Up	0.233166	Up	-1.61664	Down	-0.810121	Down	CAC83626 gibberellin 20-oxidase [Cucurbita maxima]	GO:0008150;GO:0016491;GO:0000003;GO:0048856;GO:0009058;GO:0006629;GO:0044281;GO:0000902;GO:0040007;GO:0005737
Cla002355	XLOC_002363	-1.44684	Down	-0.99895	Down	1.24819	Up	2.59437	Up	XP_002267983 PREDICTED: hypothetical protein [Vitis vinifera]	GO:0008150;GO:0007165;GO:0003674;GO:0006950
Cla002338	XLOC_002374	-	-	-	-	-	-	-	-	XP_002322452 cytochrome P450 [Populus trichocarpa]	GO:0043226;GO:0016491;GO:0005575
Cla002332	XLOC_002375	-0.315495	Down	-0.488606	Down	1.72501	Up	0.948519	Up	XP_002279763 PREDICTED: hypothetical protein [Vitis vinifera]	GO:0034641;GO:0009058;GO:0000003;GO:0048856;GO:0030154;GO:0005634;GO:0009790
Cla002328	XLOC_002377	-3.43211	Down	-3.81476	Down	-1.33323	Down	2.22545	Up	AAM77272 acid invertase [Lagenaria siceraria]	GO:0005773;GO:0016798;GO:0005975;GO:0005783;GO:0043234	K01193	E3.2.1.26; beta-fructofuranosidase [EC:3.2.1.26]
Cla003564	XLOC_002385	0.122527	Up	-2.08945	Down	-0.700592	Down	0.590097	Up	XP_002510893 Xyloglucan galactosyltransferase KATAMARI1, putative [Ricinus communis]	GO:0005794;GO:0008150;GO:0005768;GO:0007165;GO:0000902;GO:0040007;GO:0071554;GO:0009058;GO:0005975;GO:0016757
Cla003573	XLOC_002389	-2.25812	Down	-0.755448	Down	-2.95821	Down	-1.07206	Down	XP_002268183 PREDICTED: hypothetical protein [Vitis vinifera]
Cla003605	XLOC_002399	-2.54987	Down	1.86087	Up	-2.71277	Down	-2.42886	Down	XP_002268425 PREDICTED: hypothetical protein [Vitis vinifera]	GO:0008150;GO:0005575;GO:0005623
Cla003609	XLOC_002402	2.2462	Up	-0.855776	Down	0.649538	Up	-0.866679	Down	XP_002299145 predicted protein [Populus trichocarpa]	GO:0003674;GO:0005773;GO:0016491;GO:0005576;GO:0008150;GO:0006950	K00430	E1.11.1.7; peroxidase [EC:1.11.1.7]
Cla003666	XLOC_002426	2.89477	Up	1.55523	Up	0.361765	Up	-0.851543	Down	XP_002269459 PREDICTED: hypothetical protein [Vitis vinifera]
Cla003894	XLOC_002433	0.514422	Up	-0.550532	Down	1.75876	Up	0.882384	Up	XP_002526285 catalytic, putative [Ricinus communis]
Cla003909	XLOC_002439	-0.0913583	Down	-2.63391	Down	-1.70154	Down	-1.29916	Down	BAJ10466 auxin efflux facilitator [Cucumis sativus]	GO:0008150;GO:0043226;GO:0000902;GO:0030154;GO:0021700;GO:0040007;GO:0048856;GO:0043473;GO:0051301;GO:0005623;GO:0005886;GO:0022857;GO:0009058;GO:0005975;GO:0006810;GO:0007165;GO:0005575;GO:0055085;GO:0071554	K13947	PIN; auxin efflux carrier family
Cla003922	XLOC_002448	3.03322	Up	-0.246748	Down	1.41229	Up	-0.419452	Down	XP_002311488 predicted protein [Populus trichocarpa]
Cla003940	XLOC_002456	-0.125603	Down	-1.33299	Down	-3.89491	Down	-3.01801	Down	XP_002527780 21 kDa protein precursor, putative [Ricinus communis]
Cla003949	XLOC_002458	-4.63027	Down	-0.61144	Down	0.196561	Up	0.738766	Up	XP_002305881 predicted protein [Populus trichocarpa]	GO:0005576;GO:0005575
Cla003961	XLOC_002466	2.83961	Up	-0.271018	Down	-0.659874	Down	-1.08093	Down	XP_002281436 PREDICTED: hypothetical protein [Vitis vinifera]	GO:0005886;GO:0006810;GO:0005634
Cla005801	XLOC_002468	1.16856	Up	0.78209	Up	-0.74441	Down	-2.57075	Down	XP_002281480 PREDICTED: hypothetical protein [Vitis vinifera]	GO:0042592;GO:0022857;GO:0005773;GO:0005575;GO:0006810
Cla005807	XLOC_002471	1.48911	Up	-0.372306	Down	0.0248291	Up	-0.347319	Down	XP_002265087 PREDICTED: hypothetical protein [Vitis vinifera]	GO:0005575;GO:0044403;GO:0002376;GO:0006950;GO:0008150;GO:0005618;GO:0048856;GO:0005576;GO:0016301;GO:0004871;GO:0005886;GO:0007165;GO:0006520
Cla005808	XLOC_002472	-2.88661	Down	-0.878802	Down	-1.86336	Down	-0.977608	Down	CAF31355 putative histidine kinase [Cucurbita maxima]	GO:0016791;GO:0006950;GO:0008150;GO:0004871;GO:0048856;GO:0019899;GO:0042592;GO:0006464;GO:0007165;GO:0005783;GO:0016301;GO:0009790;GO:0003674;GO:0007568;GO:0005575;GO:0005886;GO:0006810;GO:0043234	K14489	AHK2_3_4; arabidopsis histidine kinase 2/3/4 (cytokinin receptor) [EC:2.7.13.3]
Cla005812	XLOC_002473	-0.85838	Down	-2.06798	Down	-	-	-	-	XP_002314762 predicted protein [Populus trichocarpa]	GO:0005575;GO:0016023	K08360	CYB561; cytochrome b-561 [EC:1.16.5.1]
Cla005820	XLOC_002477	-0.592197	Down	-2.24552	Down	-1.53339	Down	0.141622	Up	XP_002312487 predicted protein [Populus trichocarpa]	GO:0048856;GO:0003674;GO:0016301;GO:0004871;GO:0040007;GO:0005737;GO:0007165;GO:0006810;GO:0006464;GO:0016192;GO:0005575;GO:0008150;GO:0005886;GO:0043167;GO:0000003;GO:0006520
Cla005852	XLOC_002496	1.62311	Up	0.350354	Up	0.0896928	Up	-0.135217	Down	XP_002531069 spore coat protein, putative [Ricinus communis]	GO:0006950;GO:0008150;GO:0043167;GO:0000003;GO:0048856;GO:0048646;GO:0016491;GO:0003674;GO:0005783;GO:0005618;GO:0005576;GO:0005794;GO:0005829;GO:0000902;GO:0040007;GO:0007165;GO:0005575;GO:0006810;GO:0006464
Cla005916	XLOC_002528	0.972069	Up	-0.338119	Down	-1.09625	Down	-0.552957	Down	ABK95961 unknown [Populus trichocarpa]	GO:0009058;GO:0034641;GO:0044281;GO:0016829;GO:0016757	K13421	UMPS; uridine monophosphate synthetase [EC:2.4.2.10 4.1.1.23]
Cla005929	XLOC_002534	-2.62055	Down	-0.903733	Down	-0.811466	Down	-0.743515	Down	XP_002321080 predicted protein [Populus trichocarpa]	GO:0000003;GO:0048856;GO:0006950;GO:0009790;GO:0021700;GO:0019748;GO:0006461;GO:0008150;GO:0005886
Cla008511	XLOC_002536	-0.139038	Down	0.171902	Up	-1.94339	Down	-3.81227	Down	XP_002269182 PREDICTED: hypothetical protein [Vitis vinifera]	GO:0016757;GO:0006950;GO:0008150;GO:0005794;GO:0007165;GO:0009058;GO:0005975;GO:0002376;GO:0008219;GO:0000003;GO:0006605;GO:0061024;GO:0005783;GO:0034641;GO:0006520;GO:0009056;GO:0005575;GO:0044281;GO:0071554;GO:0006790;GO:0048856
Cla008498	XLOC_002541	-3.43058	Down	0.633316	Up	2.58926	Up	-2.04734	Down	XP_002279670 PREDICTED: hypothetical protein [Vitis vinifera]	GO:0009058;GO:0003674;GO:0019748;GO:0016491;GO:0044281;GO:0006629;GO:0005783
Cla008485	XLOC_002549	-0.0159488	Down	-1.39346	Down	0.595072	Up	0.300341	Up	XP_002279361 PREDICTED: hypothetical protein [Vitis vinifera]		K14521	NAT10; N-acetyltransferase 10 [EC:2.3.1.-]
Cla008478	XLOC_002554	0.433325	Up	1.2862	Up	0.322225	Up	0.318834	Up	ACU23308 unknown [Glycine max]	GO:0006810;GO:0071554;GO:0055085;GO:0022857;GO:0005768;GO:0061024;GO:0006464;GO:0009058;GO:0005975;GO:0005794;GO:0016192;GO:0008150;GO:0005886
Cla008457	XLOC_002565	1.05289	Up	-0.430634	Down	-2.76912	Down	-2.01525	Down	XP_002272117 PREDICTED: hypothetical protein [Vitis vinifera]
Cla008440	XLOC_002569	-1.63983	Down	-1.86709	Down	-2.9612	Down	-3.26013	Down	XP_002309901 predicted protein [Populus trichocarpa]	GO:0030234;GO:0005576;GO:0008150
Cla008429	XLOC_002572	0.720402	Up	-1.4954	Down	5.16612	Up	-1.29103	Down	XP_002280499 PREDICTED: hypothetical protein [Vitis vinifera]	GO:0009579;GO:0009536	K02701	psaN; photosystem I subunit PsaN
Cla008423	XLOC_002575	-4.97934	Down	-4.83577	Down	-0.0356176	Down	-1.59844	Down	No hits found
XLOC_002576	XLOC_002576	0.115723	Up	-3.15082	Down	0.234929	Up	-0.379973	Down	Not found in the database
Cla008421	XLOC_002577	-5.55004	Down	-3.30657	Down	-	-	-	-	No hits found
Cla008418	XLOC_002578	-7.63826	Down	-	-	-	-	-	-	No hits found
Cla008417	XLOC_002579	-0.414023	Down	-0.786647	Down	-2.29877	Down	-1.89451	Down	XP_002516310 conserved hypothetical protein [Ricinus communis]	GO:0005794;GO:0005575;GO:0005768
Cla008403	XLOC_002587	4.93278	Up	-1.14691	Down	-1.3082	Down	-0.574797	Down	XP_002323377 predicted protein [Populus trichocarpa]	GO:0006950;GO:0009058;GO:0044281;GO:0061024;GO:0016192;GO:0006810;GO:0005575;GO:0008150;GO:0005794;GO:0002376;GO:0008219;GO:0003674;GO:0006605;GO:0007009;GO:0007165;GO:0005886;GO:0005623;GO:0006464;GO:0016023;GO:0043234;GO:0005737;GO:0034641;GO:0000902;GO:0000003;GO:0030154;GO:0040007	K08486	STX1B_2_3; syntaxin 1B/2/3
Cla008397	XLOC_002591	3.48262	Up	1.69235	Up	-3.35939	Down	-0.865896	Down	XP_002309394 predicted protein [Populus trichocarpa]
Cla008378	XLOC_002597	1.15032	Up	0.416417	Up	0.135743	Up	-0.471097	Down	XP_002269312 PREDICTED: hypothetical protein isoform 2 [Vitis vinifera]	GO:0003674;GO:0005575;GO:0006810;GO:0005886;GO:0055085
Cla008340	XLOC_002617	0.484848	Up	-0.251967	Down	2.12614	Up	-0.858761	Down	XP_002511520 conserved hypothetical protein [Ricinus communis]
Cla008337	XLOC_002618	-1.49954	Down	-3.64647	Down	-1.59657	Down	0.0548206	Up	ABK93925 unknown [Populus trichocarpa]	GO:0005975;GO:0040007;GO:0071554;GO:0043473;GO:0021700;GO:0030154;GO:0048856;GO:0006464;GO:0007165;GO:0008150;GO:0016301;GO:0009058;GO:0006790;GO:0019748;GO:0009056;GO:0000902;GO:0005886;GO:0043167;GO:0006520
Cla008334	XLOC_002620	-3.36066	Down	-0.593308	Down	-1.83089	Down	-0.453884	Down	EEE65209 hypothetical protein OsJ_20350 [Oryza sativa Japonica Group]	GO:0016887;GO:0022857;GO:0043167;GO:0009058;GO:0034641;GO:0044281;GO:0005575;GO:0055085;GO:0034655;GO:0005886;GO:0006091	K01535	PMA1; H+-transporting ATPase [EC:3.6.3.6]
Cla008328	XLOC_002624	3.10048	Up	1.95005	Up	-0.125846	Down	-0.400329	Down	XP_002511494 ATP binding protein, putative [Ricinus communis]	GO:0009536;GO:0002376;GO:0007165;GO:0006950;GO:0000003;GO:0048856;GO:0006810;GO:0008150;GO:0022857;GO:0055085;GO:0016887;GO:0005783;GO:0005886;GO:0043167;GO:0005739	K08900	BCS1; mitochondrial chaperone BCS1
Cla008319	XLOC_002632	-0.239931	Down	-0.0326888	Down	1.28124	Up	0.195768	Up	XP_002280557 PREDICTED: hypothetical protein [Vitis vinifera]	GO:0048856;GO:0034641;GO:0009058;GO:0006399;GO:0006464;GO:0006605;GO:0006091;GO:0006461;GO:0015979;GO:0008150;GO:0009536;GO:0000229;GO:0030154;GO:0042254;GO:0061024
Cla008305	XLOC_002636	-0.163659	Down	-1.61452	Down	-2.54512	Down	-	-	ACU14844 unknown [Glycine max]
Cla001688	XLOC_002654	0.135927	Up	1.91852	Up	-1.48635	Down	-0.253008	Down	CAN75395 hypothetical protein [Vitis vinifera]		K09646	SCPEP1; serine carboxypeptidase 1 [EC:3.4.16.-]
XLOC_002659	XLOC_002659	0.0405495	Up	0.917252	Up	-2.36279	Down	-1.6319	Down	Not found in the database	GO:0043167;GO:0009536
Cla001060	XLOC_002669	-0.077242	Down	-0.131466	Down	1.80707	Up	-0.257592	Down	XP_002321579 predicted protein [Populus trichocarpa]		K10576	UBE2H; ubiquitin-conjugating enzyme E2 H [EC:2.3.2.23]
Cla001857	XLOC_002674	0.361577	Up	0.272065	Up	2.25687	Up	-0.0795938	Down	ABA40832 lethal leaf spot 1-like protein [Glycine max]	GO:0006950;GO:0009056;GO:0000003;GO:0009790;GO:0048856;GO:0006790;GO:0009058;GO:0019748;GO:0005975;GO:0006091;GO:0008150;GO:0005829;GO:0002376;GO:0016491;GO:0034641;GO:0051186;GO:0044281;GO:0006629;GO:0061024;GO:0009536;GO:0006520;GO:0005739;GO:0022607;GO:0008219;GO:0030154;GO:0043167;GO:0003674;GO:0016810;GO:0016829;GO:0009579	K13071	PAO; pheophorbide a oxygenase [EC:1.14.12.20]
Cla003429	XLOC_002693	3.78478	Up	0.564361	Up	1.1498	Up	1.3633	Up	XP_002285243 PREDICTED: hypothetical protein [Vitis vinifera]
Cla003446	XLOC_002701	-0.993344	Down	-2.64435	Down	-0.850196	Down	0.309323	Up	XP_002321625 predicted protein [Populus trichocarpa]	GO:0009058;GO:0005975;GO:0044281;GO:0006950;GO:0006464;GO:0016301;GO:0016757;GO:0016798;GO:0043167;GO:0007165;GO:0009536;GO:0008150;GO:0005886;GO:0006520	K06617	E2.4.1.82; raffinose synthase [EC:2.4.1.82]
XLOC_002707	XLOC_002707	-4.58205	Down	-	-	-	-	-	-	Not found in the database
Cla001088	XLOC_002713	-2.01813	Down	-	-	-	-	-	-	XP_002269369 PREDICTED: hypothetical protein [Vitis vinifera]
Cla001095	XLOC_002717	2.16139	Up	-0.257458	Down	0.587527	Up	0.552051	Up	XP_002523810 Glucan endo-1,3-beta-glucosidase precursor, putative [Ricinus communis]	GO:0016798;GO:0005886;GO:0005576;GO:0005975
Cla003550	XLOC_002735	0.381601	Up	0.612387	Up	0.165982	Up	0.144074	Up	ACU23258 unknown [Glycine max]
Cla001064	XLOC_002767	-0.366159	Down	0.560948	Up	-1.20551	Down	-0.773764	Down	XP_002274254 PREDICTED: hypothetical protein [Vitis vinifera]	GO:0005794;GO:0005575;GO:0005576;GO:0005618;GO:0005768
Cla011017	XLOC_002795	-0.445269	Down	-0.500477	Down	-1.28616	Down	-0.541836	Down	AAM08927 farnesyl pyrophosphate synthase [Malus x domestica]	GO:0005737;GO:0043167;GO:0016765;GO:0009058;GO:0006629;GO:0044281	K00787	FDPS; farnesyl diphosphate synthase [EC:2.5.1.1 2.5.1.10]
Cla010985	XLOC_002814	2.37373	Up	-1.06733	Down	-0.825243	Down	-1.961	Down	CBI18634 unnamed protein product [Vitis vinifera]	GO:0003674;GO:0005575;GO:0006810
Cla010972	XLOC_002820	-2.67269	Down	-1.25583	Down	-1.25458	Down	-1.01233	Down	XP_002267981 PREDICTED: hypothetical protein [Vitis vinifera]	GO:0005773;GO:0022857;GO:0043234;GO:0042592;GO:0006810;GO:0005886	K05389	KCNKF; potassium channel subfamily K, other eukaryote
XLOC_002842	XLOC_002842	0.397778	Up	1.23208	Up	2.97976	Up	1.03477	Up	Not found in the database
Cla009074	XLOC_002889	0.150316	Up	-1.09046	Down	-2.16446	Down	-0.542217	Down	XP_002513132 Aspartic proteinase nepenthesin-1 precursor, putative [Ricinus communis]	GO:0006950;GO:0002376;GO:0003677;GO:0008233;GO:0005576;GO:0008150;GO:0005783
Cla009081	XLOC_002891	-0.245095	Down	-1.17085	Down	2.93197	Up	1.08583	Up	XP_002513121 conserved hypothetical protein [Ricinus communis]
Cla009090	XLOC_002897	-2.45417	Down	-1.67539	Down	-3.76855	Down	-0.580327	Down	AAR14273 predicted protein [Populus tremula x Populus alba]	GO:0003674
Cla009123	XLOC_002915	-2.4506	Down	-	-	-	-	-	-	No hits found
Cla009130	XLOC_002921	-0.743783	Down	-0.409464	Down	2.22476	Up	0.374014	Up	AAX44355 putative At5g37260 [Solanum habrochaites]	GO:0006950;GO:0071554;GO:0000003;GO:0009790;GO:0009058;GO:0008150;GO:0005198;GO:0005576;GO:0034641;GO:0007165;GO:0048856;GO:0061024;GO:0006464;GO:0007049;GO:0003677;GO:0001071;GO:0003674;GO:0005634;GO:0005618;GO:0043234;GO:0005622;GO:0005694
Cla009141	XLOC_002923	2.81531	Up	0.811055	Up	0.679876	Up	-0.873954	Down	NP_850506 universal stress protein (USP) family protein / early nodulin ENOD18 family protein [Arabidopsis thaliana]
Cla009162	XLOC_002936	-0.669454	Down	-1.10695	Down	-3.37261	Down	1.20809	Up	XP_002531922 Glucan endo-1,3-beta-glucosidase precursor, putative [Ricinus communis]		K19891	GN1_2_3; glucan endo-1,3-beta-glucosidase 1/2/3 [EC:3.2.1.39]
Cla009167	XLOC_002937	-1.88084	Down	-0.700415	Down	0.649984	Up	0.0925975	Up	ABK96323 unknown [Populus trichocarpa x Populus deltoides]	GO:0034641;GO:0005975;GO:0009056;GO:0044281;GO:0051186;GO:0009536	K01807	rpiA; ribose 5-phosphate isomerase A [EC:5.3.1.6]
Cla009173	XLOC_002940	1.21853	Up	2.15079	Up	2.03763	Up	0.129919	Up	XP_002512613 conserved hypothetical protein [Ricinus communis]
Cla009183	XLOC_002943	-0.386684	Down	0.173153	Up	3.24488	Up	1.31334	Up	NP_199329 root hair defective 3 GTP-binding (RHD3) family protein [Arabidopsis thaliana]	GO:0009056;GO:0044281;GO:0006629;GO:0006950;GO:0006605;GO:0055085;GO:0043167;GO:0034655;GO:0005783;GO:0005634
Cla009184	XLOC_002944	-1.5517	Down	-1.7388	Down	-2.79152	Down	0.0944842	Up	XP_002274319 PREDICTED: hypothetical protein [Vitis vinifera]
Cla004579	XLOC_002952	-1.72424	Down	-2.42744	Down	-	-	-	-	XP_002331567 predicted protein [Populus trichocarpa]
Cla004584	XLOC_002955	1.39017	Up	1.33555	Up	0.34087	Up	0.0311981	Up	XP_002317190 predicted protein [Populus trichocarpa]		K17893	AOX1; ubiquinol oxidase [EC:1.10.3.11]
Cla004608	XLOC_002965	0.299336	Up	-0.366364	Down	1.50016	Up	0.545118	Up	CBI27180 unnamed protein product [Vitis vinifera]	GO:0006457;GO:0006950;GO:0044281;GO:0034641;GO:0009058;GO:0043167;GO:0009536;GO:0008150;GO:0000003;GO:0009790
Cla001001	XLOC_002980	-0.0772145	Down	0.0808287	Up	1.15556	Up	-0.554173	Down	XP_002305256 predicted protein [Populus trichocarpa]	GO:0003674;GO:0034641;GO:0005623;GO:0030154;GO:0048856;GO:0005654;GO:0050877;GO:0008150;GO:0008219;GO:0034655;GO:0040007;GO:0005622;GO:0043234;GO:0006605;GO:0006913;GO:0005737;GO:0007010;GO:0006259;GO:0009058;GO:0007049;GO:0043167;GO:0008283;GO:0009790;GO:0005730;GO:0007165
Cla001790	XLOC_002988	0.278185	Up	0.236902	Up	4.37419	Up	-1.19099	Down	Q40459 RecName: Full=Oxygen-evolving enhancer protein 1, chloroplastic; Short=OEE1; AltName: Full=33 kDa subunit of oxygen evolving system of photosystem II; AltName: Full=OEC 33 kDa subunit; AltName: Full=33 kDa thylakoid membrane protein; Flags: Precursor	GO:0009579;GO:0043234;GO:0005575;GO:0030312;GO:0043167;GO:0006091;GO:0015979;GO:0009536	K02716	psbO; photosystem II oxygen-evolving enhancer protein 1
Cla001792	XLOC_002990	-0.248696	Down	-0.34477	Down	-3.6441	Down	0.0895547	Up	XP_002310186 predicted protein [Populus trichocarpa]
Cla001796	XLOC_002993	0.0499496	Up	0.533873	Up	1.1024	Up	0.391745	Up	XP_002522375 hypothetical protein RCOM_0603640 [Ricinus communis]
Cla001807	XLOC_002998	-1.21168	Down	-0.563024	Down	-0.159987	Down	-1.15123	Down	CAN76392 hypothetical protein [Vitis vinifera]
Cla001814	XLOC_003002	-0.337313	Down	2.98269	Up	-0.742121	Down	-0.462921	Down	XP_002310754 predicted protein [Populus trichocarpa]	GO:0005737;GO:0006950;GO:0002376;GO:0003674;GO:0044281
Cla001815	XLOC_003003	-2.44781	Down	3.69518	Up	4.20679	Up	-0.614452	Down	XP_002270043 PREDICTED: hypothetical protein [Vitis vinifera]	GO:0003674;GO:0034641;GO:0009058;GO:0044281;GO:0005737
Cla001827	XLOC_003008	-2.70252	Down	-2.40145	Down	-2.10459	Down	1.62808	Up	XP_002310734 predicted protein [Populus trichocarpa]	GO:0006629;GO:0016491;GO:0044281;GO:0005575;GO:0005783
Cla001828	XLOC_003009	-0.396918	Down	0.282576	Up	-2.8197	Down	-1.89864	Down	NP_974698 unknown protein [Arabidopsis thaliana]
Cla013967	XLOC_003023	-0.263539	Down	-1.58798	Down	2.13056	Up	0.91782	Up	ACV92028 WRKY transcription factor 26 [(Populus tomentosa x P. bolleana) x P. tomentosa]	GO:0007165;GO:0003674;GO:0009058;GO:0002376;GO:0006950;GO:0008150;GO:0005634;GO:0034641
Cla013985	XLOC_003032	0.376052	Up	-1.32068	Down	-0.341113	Down	-0.582838	Down	XP_002524941 cytochrome P450, putative [Ricinus communis]	GO:0005575;GO:0043167;GO:0016491
Cla013986	XLOC_003033	-1.21755	Down	-0.279918	Down	2.90622	Up	1.16997	Up	XP_002524941 cytochrome P450, putative [Ricinus communis]	GO:0009058;GO:0019748;GO:0043167;GO:0006790;GO:0044281;GO:0034641;GO:0016491;GO:0005575;GO:0003674
Cla014004	XLOC_003040	1.98025	Up	2.09711	Up	2.86605	Up	0.754829	Up	XP_002284084 PREDICTED: hypothetical protein [Vitis vinifera]
Cla014012	XLOC_003046	-1.48676	Down	-0.9587	Down	-1.3966	Down	0.343969	Up	No hits found
Cla014015	XLOC_003048	0.850362	Up	-1.84401	Down	0.910467	Up	-0.970497	Down	XP_002525255 LOB domain-containing protein, putative [Ricinus communis]	GO:0008150;GO:0048856;GO:0044281;GO:0009058;GO:0006629
Cla014017	XLOC_003049	-2.94271	Down	-0.761334	Down	0.583927	Up	-0.126098	Down	XP_002284329 PREDICTED: hypothetical protein [Vitis vinifera]
Cla014029	XLOC_003057	3.05791	Up	-1.13156	Down	2.82884	Up	0.254243	Up	XP_002273261 PREDICTED: hypothetical protein [Vitis vinifera]	GO:0005829;GO:0000003;GO:0048856;GO:0034641;GO:0009058;GO:0003677;GO:0008150;GO:0003674;GO:0005634;GO:0005694
Cla014045	XLOC_003063	0.194669	Up	-1.97334	Down	4.7161	Up	0.44878	Up	XP_002310330 predicted protein [Populus trichocarpa]	GO:0044281;GO:0005622
Cla014047	XLOC_003064	1.95482	Up	0.574786	Up	-3.02428	Down	0.94828	Up	XP_002525303 phytosulfokines precursor, putative [Ricinus communis]
Cla014059	XLOC_003069	0.229155	Up	-0.624338	Down	1.26807	Up	0.072405	Up	AAF07192 branched-chain amino acid aminotransferase [Solanum tuberosum]	GO:0005829;GO:0003674;GO:0005739;GO:0007165;GO:0006520;GO:0009058;GO:0009536;GO:0009056;GO:0019748;GO:0005634	K00826	E2.6.1.42; branched-chain amino acid aminotransferase [EC:2.6.1.42]
Cla014066	XLOC_003072	-0.0620673	Down	-1.60643	Down	-3.25512	Down	0.0623956	Up	XP_002263186 PREDICTED: hypothetical protein [Vitis vinifera]
Cla014067	XLOC_003074	-1.4735	Down	-2.49849	Down	-1.75519	Down	-0.178825	Down	ABO47736 alpha-tubulin [Gossypium hirsutum]	GO:0005737;GO:0005198;GO:0043167;GO:0044281;GO:0034655;GO:0008150;GO:0006461;GO:0003924;GO:0005856;GO:0043234	K07374	TUBA; tubulin alpha
Cla014070	XLOC_003076	-0.827953	Down	-1.27509	Down	-4.4694	Down	0.739812	Up	XP_002531999 Receptor protein kinase CLAVATA1 precursor, putative [Ricinus communis]	GO:0016798;GO:0048856;GO:0006950;GO:0000003;GO:0030154;GO:0007165;GO:0009058;GO:0005975;GO:0040007;GO:0071554;GO:0009056;GO:0003674;GO:0008150;GO:0043473;GO:0021700;GO:0005829;GO:0007010;GO:0006464;GO:0016301;GO:0009536;GO:0005575;GO:0006810;GO:0000902;GO:0005886;GO:0005634;GO:0043167;GO:0006520
Cla014076	XLOC_003081	-2.23484	Down	-0.917776	Down	-0.577904	Down	1.18124	Up	XP_002528909 Chromosome-associated kinesin KIF4A, putative [Ricinus communis]	GO:0003674;GO:0005856;GO:0008150	K10401	KIF18_19; kinesin family member 18/19
Cla014082	XLOC_003085	0.0170912	Up	0.445499	Up	-1.51653	Down	-0.743582	Down	XP_002528895 transcription factor, putative [Ricinus communis]	GO:0003674;GO:0007165;GO:0048646;GO:0008150;GO:0005737;GO:0007010;GO:0034641;GO:0009058;GO:0001071;GO:0005634;GO:0006950;GO:0044403;GO:0002376;GO:0000003;GO:0048856;GO:0043234;GO:0005622	K14484	IAA; auxin-responsive protein IAA
Cla014085	XLOC_003086	-1.17963	Down	-0.277433	Down	-3.39188	Down	-0.684296	Down	XP_002264407 PREDICTED: hypothetical protein [Vitis vinifera]	GO:0034641;GO:0009058;GO:0003677;GO:0016301;GO:0001071;GO:0005634;GO:0044281;GO:0043234;GO:0005622
Cla014092	XLOC_003090	-2.90336	Down	0.488184	Up	2.83343	Up	1.09877	Up	CAY19192 cinnamyl alcohol dehydrogenase [Cucumis sativus]	GO:0016491;GO:0008150;GO:0043167	K00083	E1.1.1.195; cinnamyl-alcohol dehydrogenase [EC:1.1.1.195]
Cla014097	XLOC_003093	-3.86498	Down	-0.0293172	Down	-	-	-	-	XP_002532392 UDP-glucosyltransferase, putative [Ricinus communis]	GO:0009058;GO:0016757;GO:0044281;GO:0005975;GO:0043226;GO:0005622
Cla014104	XLOC_003097	-2.69739	Down	-1.44641	Down	-0.5812	Down	-0.411351	Down	CBI38269 unnamed protein product [Vitis vinifera]	GO:0005794
Cla014117	XLOC_003102	-0.684219	Down	-1.60711	Down	-2.98679	Down	0.833657	Up	CAC34447 ZF-HD homeobox protein [Flaveria bidentis]	GO:0034641;GO:0009058;GO:0043167;GO:0003677;GO:0005634
Cla014120	XLOC_003105	3.13267	Up	-0.232426	Down	2.25816	Up	0.279688	Up	No hits found
Cla014125	XLOC_003107	-2.44598	Down	0.543414	Up	-1.3183	Down	-1.16972	Down	XP_002262875 PREDICTED: hypothetical protein [Vitis vinifera]
Cla014147	XLOC_003120	1.44037	Up	-6.07778	Down	1.35479	Up	-	-	XP_002310566 predicted protein [Populus trichocarpa]
Cla014151	XLOC_003123	-3.07087	Down	-1.34307	Down	-1.42008	Down	0.405318	Up	CBI40991 unnamed protein product [Vitis vinifera]
Cla014154	XLOC_003125	-1.18493	Down	-0.572372	Down	-1.28202	Down	-1.48647	Down	AAR83862 elicitor-inducible protein EIG-J7 [Capsicum annuum]
Cla014155	XLOC_003126	1.73962	Up	-2.92538	Down	1.64944	Up	-2.22001	Down	XP_002533145 trehalose-6-phosphate synthase, putative [Ricinus communis]	GO:0005730;GO:0008150;GO:0009536;GO:0016791;GO:0009058;GO:0005975	K01087	otsB; trehalose 6-phosphate phosphatase [EC:3.1.3.12]
Cla014156	XLOC_003127	1.33467	Up	-1.55927	Down	0.815302	Up	0.192818	Up	XP_002533146 DNA binding protein, putative [Ricinus communis]	GO:0006950;GO:0008150;GO:0005622;GO:0003677;GO:0007165	K09286	EREBP; EREBP-like factor
Cla014158	XLOC_003129	3.43794	Up	1.32891	Up	-3.54588	Down	-1.48354	Down	XP_002310578 predicted protein [Populus trichocarpa]	GO:0044281;GO:0005975;GO:0009056;GO:0000902;GO:0000003;GO:0030154;GO:0040007;GO:0021700;GO:0048856;GO:0005737;GO:0003674;GO:0071554;GO:0005623
Cla014159	XLOC_003130	-0.72483	Down	-0.598415	Down	-2.08267	Down	-0.633912	Down	XP_002301039 predicted protein [Populus trichocarpa]	GO:0016853;GO:0009058;GO:0005975;GO:0006091;GO:0009056
Cla014161	XLOC_003131	-5.25799	Down	-1.26349	Down	-0.895107	Down	1.43567	Up	Q9SSV4 RecName: Full=Inositol-3-phosphate synthase; Short=MIP synthase; AltName: Full=Myo-inositol-1-phosphate synthase; Short=MI-1-P synthase; Short=IPS	GO:0005737;GO:0009058;GO:0006629;GO:0016853;GO:0044281;GO:0005975	K01858	INO1; myo-inositol-1-phosphate synthase [EC:5.5.1.4]
Cla014166	XLOC_003133	1.39652	Up	0.938508	Up	-1.74276	Down	-0.274957	Down	XP_002528981 metal ion binding protein, putative [Ricinus communis]	GO:0005575;GO:0005886;GO:0003674;GO:0006950;GO:0005634
Cla014185	XLOC_003147	1.13733	Up	-1.75599	Down	3.32046	Up	-0.277171	Down	XP_002276397 PREDICTED: hypothetical protein [Vitis vinifera]
Cla014190	XLOC_003149	2.93127	Up	1.22488	Up	0.88275	Up	-0.818515	Down	CBI18678 unnamed protein product [Vitis vinifera]	GO:0044281;GO:0005975;GO:0003674;GO:0000902;GO:0000003;GO:0030154;GO:0040007;GO:0016301;GO:0008150;GO:0005623;GO:0005886;GO:0005575;GO:0005576;GO:0009056;GO:0006629
Cla014191	XLOC_003150	1.54085	Up	-0.781126	Down	0.768772	Up	0.283542	Up	CAC59823 Xaa-Pro aminopeptidase 1 [Solanum lycopersicum]	GO:0003674	K01262	pepP; Xaa-Pro aminopeptidase [EC:3.4.11.9]
Cla014216	XLOC_003156	-0.632839	Down	-0.176352	Down	1.31392	Up	-0.0571197	Down	XP_002266534 PREDICTED: hypothetical protein [Vitis vinifera]	GO:0005739;GO:0008219;GO:0000003;GO:0008150;GO:0007005;GO:0016192;GO:0009790	K17681	ATAD3A_B; ATPase family AAA domain-containing protein 3A/B
Cla014246	XLOC_003165	0.958152	Up	-0.522302	Down	-2.968	Down	-1.45318	Down	XP_002310821 predicted protein [Populus trichocarpa]
Cla014263	XLOC_003170	-0.911384	Down	-5.14327	Down	-	-	-	-	No hits found
Cla014267	XLOC_003172	-	-	-	-	-	-	1.82476	Up	XP_002271503 PREDICTED: hypothetical protein [Vitis vinifera]	GO:0008150;GO:0043167;GO:0044281;GO:0009058;GO:0034641;GO:0001071;GO:0006950;GO:0005634;GO:0043234;GO:0005622
XLOC_003177	XLOC_003177	4.05011	Up	-2.3658	Down	-0.231116	Down	-0.324227	Down	Not found in the database
Cla014278	XLOC_003179	0.29586	Up	0.469206	Up	1.70996	Up	-0.520127	Down	XP_002327665 predicted protein [Populus trichocarpa]
Cla014283	XLOC_003183	1.11218	Up	-2.48484	Down	-	-	-	-	XP_002300710 predicted protein [Populus trichocarpa]
Cla014290	XLOC_003186	-	-	0.242995	Up	-3.99209	Down	0.314451	Up	XP_002266220 PREDICTED: hypothetical protein [Vitis vinifera]	GO:0008150;GO:0006810;GO:0005773;GO:0005886
Cla014313	XLOC_003193	-2.40315	Down	-1.91187	Down	-1.0874	Down	-1.79867	Down	ABK95626 unknown [Populus trichocarpa]	GO:0043167;GO:0005618;GO:0006950;GO:0009056;GO:0071554;GO:0009058;GO:0005975;GO:0003674;GO:0016491;GO:0005576;GO:0008150	K00430	E1.11.1.7; peroxidase [EC:1.11.1.7]
Cla014333	XLOC_003205	-2.48018	Down	-1.45922	Down	-2.04069	Down	-1.31679	Down	XP_002268210 PREDICTED: hypothetical protein [Vitis vinifera]	GO:0044403;GO:0043226;GO:0005737;GO:0005623;GO:0005829;GO:0003674;GO:0005815;GO:0008150;GO:0005576;GO:0051604;GO:0051301;GO:0007049	K19476	IST1; vacuolar protein sorting-associated protein IST1
Cla014357	XLOC_003219	-0.149812	Down	0.300686	Up	-1.57372	Down	-0.651669	Down	XP_002304639 predicted protein [Populus trichocarpa]	GO:0005829;GO:0009056;GO:0005739;GO:0006399;GO:0006520;GO:0006412;GO:0007010;GO:0005768;GO:0043167;GO:0005794;GO:0009058;GO:0005975;GO:0008150;GO:0016874;GO:0005737;GO:0043234	K01880	GARS; glycyl-tRNA synthetase [EC:6.1.1.14]
Cla014374	XLOC_003230	-0.760724	Down	0.564427	Up	-2.15763	Down	-1.06947	Down	ABN08873 nucleic acid binding , related [Medicago truncatula]		K19307	BMT5; 25S rRNA (uracil2634-N3)-methyltransferase [EC:2.1.1.313]
Cla014384	XLOC_003237	2.59591	Up	0.953873	Up	0.659606	Up	0.439923	Up	XP_002533397 ARF GTPase activator, putative [Ricinus communis]	GO:0005773;GO:0005886
Cla014388	XLOC_003238	-2.23765	Down	-2.40151	Down	-3.62942	Down	-1.58929	Down	XP_002323124 predicted protein [Populus trichocarpa]
Cla014391	XLOC_003239	-0.0533278	Down	4.36797	Up	-1.21616	Down	0.440521	Up	XP_002307909 predicted protein [Populus trichocarpa]	GO:0071554;GO:0005975;GO:0008092;GO:0005856;GO:0043234;GO:0007010;GO:0008150;GO:0009058;GO:0005737
Cla014403	XLOC_003244	0.486712	Up	-1.41749	Down	-0.488006	Down	-1.66316	Down	No hits found
XLOC_003258	XLOC_003258	-1.1936	Down	0.391819	Up	-2.83006	Down	-0.730005	Down	Not found in the database	GO:0005575;GO:0005739;GO:0005777
Cla014441	XLOC_003260	-4.12395	Down	-2.14587	Down	0.133488	Up	-	-	XP_002518461 DNA binding protein, putative [Ricinus communis]	GO:0008150;GO:0003674;GO:0000003;GO:0048856
Cla014443	XLOC_003261	2.18325	Up	0.510966	Up	-0.0927906	Down	-0.982124	Down	AAL66290 adenosine 5'-phosphosulfate reductase [Glycine max]		K05907	APR; adenylyl-sulfate reductase (glutathione) [EC:1.8.4.9]
Cla014450	XLOC_003264	-0.323813	Down	-0.292605	Down	-1.52878	Down	-0.699931	Down	XP_002268282 PREDICTED: hypothetical protein [Vitis vinifera]	GO:0005794;GO:0016757;GO:0006464;GO:0009058;GO:0005975;GO:0005575
Cla014454	XLOC_003268	1.70619	Up	-0.170432	Down	0.896968	Up	0.0233394	Up	BAE71239 putative calcium dependent protein kinase [Trifolium pratense]	GO:0016301;GO:0005575;GO:0005886;GO:0043167;GO:0006464;GO:0019899;GO:0005634;GO:0006520	K13412	CPK; calcium-dependent protein kinase [EC:2.7.11.1]
Cla014456	XLOC_003270	-1.13163	Down	-1.75414	Down	-3.85369	Down	-1.43225	Down	XP_002316525 predicted protein [Populus trichocarpa]
Cla014461	XLOC_003273	0.998097	Up	-	-	-	-	-	-	CAN68638 hypothetical protein [Vitis vinifera]
Cla014464	XLOC_003276	-0.16376	Down	1.17027	Up	-1.96633	Down	-0.00178781	Down	XP_002518517 Glucose-6-phosphate/phosphate translocator 2, chloroplast precursor, putative [Ricinus communis]	GO:0005975;GO:0009056;GO:0055085;GO:0005575;GO:0022857;GO:0006810;GO:0048856;GO:0008150;GO:0021700;GO:0009536;GO:0009790	K15283	SLC35E1; solute carrier family 35, member E1
Cla014471	XLOC_003283	-0.521805	Down	2.60987	Up	2.67075	Up	0.988721	Up	No hits found
Cla001334	XLOC_003292	0.138742	Up	-0.164006	Down	-1.29098	Down	-0.410782	Down	XP_002524721 S-locus-specific glycoprotein S6 precursor, putative [Ricinus communis]	GO:0003674;GO:0006950;GO:0002376;GO:0008219;GO:0009058;GO:0008150;GO:0016301;GO:0006605;GO:0061024;GO:0007165;GO:0005886
Cla001351	XLOC_003301	0.445875	Up	0.266394	Up	-1.80509	Down	-0.355928	Down	ACU23497 unknown [Glycine max]
Cla001371	XLOC_003307	-1.05152	Down	0.423153	Up	1.40046	Up	0.975951	Up	XP_002521406 conserved hypothetical protein [Ricinus communis]
Cla009607	XLOC_003309	-1.79794	Down	-5.18009	Down	0.433074	Up	-1.34708	Down	XP_002519037 Stem-specific protein TSJT1, putative [Ricinus communis]
Cla009635	XLOC_003327	-0.346807	Down	-1.68911	Down	2.48397	Up	0.915832	Up	AAV66332 ethylene response factor 1 [Cucumis sativus]	GO:0006950;GO:0007165;GO:0034641;GO:0009058;GO:0003677;GO:0001071;GO:0005634;GO:0043234;GO:0005622
Cla009640	XLOC_003332	-1.69039	Down	-4.40237	Down	0.675148	Up	1.4611	Up	No hits found
Cla009644	XLOC_003335	-0.758198	Down	-0.255566	Down	2.92425	Up	-0.595216	Down	XP_002509428 Triose phosphate/phosphate translocator, chloroplast precursor, putative [Ricinus communis]	GO:0005575;GO:0009536;GO:0006810;GO:0003674	K15283	SLC35E1; solute carrier family 35, member E1
Cla009645	XLOC_003336	0.896473	Up	-2.63583	Down	1.6791	Up	4.5787	Up	XP_002305111 predicted protein [Populus trichocarpa]
Cla009650	XLOC_003338	1.72845	Up	-2.56938	Down	3.59718	Up	1.7859	Up	XP_002262673 PREDICTED: hypothetical protein [Vitis vinifera]	GO:0006950;GO:0003674;GO:0007165;GO:0006464;GO:0002376;GO:0008219;GO:0009058;GO:0008150;GO:0006605;GO:0061024;GO:0005737;GO:0034641;GO:0044281
Cla009652	XLOC_003340	0.00193847	Up	-1.87585	Down	-0.223152	Down	0.725117	Up	XP_002273401 PREDICTED: hypothetical protein [Vitis vinifera]	GO:0034641;GO:0009058;GO:0003677	K14486	ARF; auxin response factor
Cla009660	XLOC_003344	-0.0564784	Down	-2.86479	Down	-1.10237	Down	-2.39144	Down	XP_002522514 rac gtpase, putative [Ricinus communis]	GO:0005737;GO:0043167;GO:0005575;GO:0007165	K04392	RAC1; Ras-related C3 botulinum toxin substrate 1
Cla009667	XLOC_003347	3.43558	Up	-0.956021	Down	1.15557	Up	1.05124	Up	XP_002316839 predicted protein [Populus trichocarpa]	GO:0008150;GO:0003674;GO:0006464;GO:0006810	K19038	ATL41; E3 ubiquitin-protein ligase ATL41 [EC:2.3.2.27]
Cla009682	XLOC_003354	-0.563171	Down	-2.22587	Down	-	-	-	-	EAY75191 hypothetical protein OsI_03083 [Oryza sativa Indica Group]	GO:0003674;GO:0005739;GO:0008150;GO:0009056;GO:0006629
Cla009695	XLOC_003361	0.254328	Up	-0.968357	Down	-3.30137	Down	-2.43642	Down	XP_002272922 PREDICTED: hypothetical protein [Vitis vinifera]
Cla009726	XLOC_003374	-	-	-	-	-	-	-	-	XP_002266118 PREDICTED: hypothetical protein [Vitis vinifera]	GO:0044281;GO:0006629;GO:0005618;GO:0048856;GO:0009056;GO:0003674;GO:0006950;GO:0009536;GO:0009579;GO:0005576
Cla009743	XLOC_003378	-0.510846	Down	-0.767378	Down	0.166366	Up	1.89127	Up	XP_002519744 hydrolase, hydrolyzing O-glycosyl compounds, putative [Ricinus communis]	GO:0007010;GO:0005886;GO:0051276;GO:0034641;GO:0009058;GO:0008283;GO:0051301;GO:0007049;GO:0006464;GO:0016798;GO:0000003;GO:0048646;GO:0048856;GO:0006259;GO:0005975
Cla009752	XLOC_003380	1.31637	Up	-0.372842	Down	5.07089	Up	-1.941	Down	XP_002524616 chlorophyll A/B binding protein, putative [Ricinus communis]	GO:0043167;GO:0006091;GO:0015979;GO:0009579;GO:0043234;GO:0006464;GO:0003674;GO:0005575;GO:0009536	K08912	LHCB1; light-harvesting complex II chlorophyll a/b binding protein 1
Cla009754	XLOC_003381	0.548118	Up	-3.60416	Down	2.61571	Up	-2.7569	Down	XP_002305701 predicted protein [Populus trichocarpa]	GO:0009058;GO:0003674;GO:0016301;GO:0004871;GO:0016192;GO:0008150;GO:0071554;GO:0006950;GO:0007165;GO:0006464;GO:0055085;GO:0016491;GO:0005768;GO:0005886;GO:0043167;GO:0006520	K13420	FLS2; LRR receptor-like serine/threonine-protein kinase FLS2 [EC:2.7.11.1]
Cla009766	XLOC_003387	-3.13308	Down	-2.39188	Down	-1.47495	Down	-1.10401	Down	XP_002276613 PREDICTED: similar to sterol 22-desaturase [Vitis vinifera]	GO:0005575;GO:0008150;GO:0016491;GO:0009058;GO:0006629;GO:0003674;GO:0006950;GO:0005576;GO:0009056;GO:0019748;GO:0043167;GO:0044281	K09832	CYP710A; sterol 22-desaturase [EC:1.14.19.41]
Cla009768	XLOC_003389	-0.180687	Down	-0.0727652	Down	-5.78328	Down	0.166386	Up	ABK95079 unknown [Populus trichocarpa]
Cla009771	XLOC_003391	1.47423	Up	0.695202	Up	0.934762	Up	-0.560932	Down	XP_002305706 predicted protein [Populus trichocarpa]
Cla009772	XLOC_003392	0.592105	Up	0.174631	Up	0.293854	Up	-1.39199	Down	XP_002519687 conserved hypothetical protein [Ricinus communis]
Cla009773	XLOC_003393	-0.987575	Down	-1.79546	Down	-7.38136	Down	0.91918	Up	CAN64742 hypothetical protein [Vitis vinifera]
Cla009782	XLOC_003398	1.10575	Up	0.565469	Up	0.41124	Up	-0.393434	Down	T10242 (S)-2-hydroxy-acid oxidase (EC 1.1.3.15) - cucurbit	GO:0008150;GO:0005777;GO:0006950;GO:0005575;GO:0016491;GO:0009058;GO:0009536;GO:0005840;GO:0005829;GO:0043167;GO:0005634;GO:0005576;GO:0005737;GO:0043234	K11517	HAO; (S)-2-hydroxy-acid oxidase [EC:1.1.3.15]
Cla009834	XLOC_003416	0.0942514	Up	0.636669	Up	4.79365	Up	-0.670155	Down	XP_002328050 predicted protein [Populus trichocarpa]	GO:0006950;GO:0002376;GO:0043167;GO:0016791;GO:0006464;GO:0043234;GO:0005623
Cla009835	XLOC_003417	-	-	0.786294	Up	2.65647	Up	1.29307	Up	ACG69488 germin-like protein 12 [Glycine max]	GO:0016023
XLOC_003448	XLOC_003448	-1.11477	Down	-0.957944	Down	-	-	-	-	Not found in the database
Cla009883	XLOC_003449	-5.43573	Down	-	-	-	-	-	-	XP_002276139 PREDICTED: hypothetical protein [Vitis vinifera]	GO:0034641;GO:0009058;GO:0003674
Cla009898	XLOC_003455	0.57026	Up	0.141013	Up	-1.6909	Down	0.21013	Up	XP_002321809 predicted protein [Populus trichocarpa]
Cla009899	XLOC_003456	2.34089	Up	1.34774	Up	-0.419498	Down	-0.0714651	Down	ABK95960 unknown [Populus trichocarpa]	GO:0005739;GO:0016491
Cla009911	XLOC_003463	-1.29759	Down	-0.510623	Down	-2.4848	Down	-0.19263	Down	XP_002264952 PREDICTED: hypothetical protein [Vitis vinifera]	GO:0016798;GO:0048856;GO:0006950;GO:0000003;GO:0030154;GO:0040007;GO:0005975;GO:0009056;GO:0003674;GO:0009536;GO:0043473;GO:0021700;GO:0005829;GO:0007165;GO:0007010;GO:0008150;GO:0006464;GO:0016301;GO:0009058;GO:0000902;GO:0005886;GO:0005634;GO:0043167;GO:0071554;GO:0006520
XLOC_003484	XLOC_003484	-0.928858	Down	-0.592842	Down	-	-	-	-	Not found in the database
XLOC_003491	XLOC_003491	-3.48698	Down	-3.48233	Down	-	-	-	-	Not found in the database
XLOC_003498	XLOC_003498	-1.6988	Down	1.807	Up	-3.66422	Down	0.256099	Up	Not found in the database
XLOC_003502	XLOC_003502	1.53605	Up	0.871063	Up	0.895967	Up	-0.599586	Down	Not found in the database	GO:0071554;GO:0009058;GO:0005975
XLOC_003512	XLOC_003512	-4.16515	Down	-	-	-	-	-	-	Not found in the database
XLOC_003530	XLOC_003530	-	-	-	-	-	-	-	-	Not found in the database
XLOC_003533	XLOC_003533	-4.75778	Down	-0.336547	Down	2.42618	Up	-2.0948	Down	Not found in the database
XLOC_003541	XLOC_003541	0.801733	Up	2.72167	Up	0.307138	Up	-0.966108	Down	Not found in the database
XLOC_003563	XLOC_003563	-	-	-	-	-	-	-	-	Not found in the database
Cla008761	XLOC_003575	-1.55639	Down	-0.413349	Down	-0.137391	Down	-0.130511	Down	XP_002273174 PREDICTED: hypothetical protein [Vitis vinifera]		K06268	PPP3R; serine/threonine-protein phosphatase 2B regulatory subunit
Cla008772	XLOC_003580	-0.467456	Down	-0.240618	Down	1.22138	Up	-0.223199	Down	XP_002326492 predicted protein [Populus trichocarpa]	GO:0005575;GO:0040007;GO:0008233;GO:0016887;GO:0034655;GO:0044281;GO:0003677;GO:0043167;GO:0006605;GO:0055085;GO:0006461;GO:0048856;GO:0051604;GO:0005777;GO:0009056	K01338	lon; ATP-dependent Lon protease [EC:3.4.21.53]
Cla008780	XLOC_003583	1.93203	Up	-0.294877	Down	-0.791815	Down	-0.249857	Down	XP_002527637 type I inositol polyphosphate 5-phosphatase, putative [Ricinus communis]
Cla008794	XLOC_003590	-0.557174	Down	0.00831428	Up	1.7056	Up	-0.639185	Down	CAN74782 hypothetical protein [Vitis vinifera]
Cla008802	XLOC_003597	0.88534	Up	-0.0829737	Down	0.309612	Up	0.0114467	Up	XP_002326522 predicted protein [Populus trichocarpa]	GO:0008150;GO:0034641;GO:0006520;GO:0009056;GO:0006790;GO:0009058;GO:0019748;GO:0044281;GO:0007165;GO:0003674;GO:0005634;GO:0043167;GO:0008289	K14496	PYL; abscisic acid receptor PYR/PYL family
XLOC_003600	XLOC_003600	-3.21638	Down	-3.49238	Down	-2.72883	Down	-0.301423	Down	Not found in the database
Cla008848	XLOC_003620	-1.23481	Down	-0.312562	Down	2.7348	Up	-1.59745	Down	XP_002263724 PREDICTED: hypothetical protein [Vitis vinifera]	GO:0009058;GO:0044281;GO:0005975;GO:0015979;GO:0008150;GO:0002376;GO:0006950;GO:0008219;GO:0009536;GO:0006790;GO:0006520;GO:0034641;GO:0009056;GO:0051186;GO:0005829;GO:0007165;GO:0042254;GO:0016301;GO:0006605;GO:0061024;GO:0003674;GO:0043167;GO:0006091;GO:0006464;GO:0005576;GO:0006461;GO:0009579;GO:0048856	K00855	PRK; phosphoribulokinase [EC:2.7.1.19]
Cla008852	XLOC_003622	-1.26754	Down	-0.263811	Down	0.223177	Up	-0.638266	Down	No hits found	GO:0008150;GO:0034641;GO:0003674	K00558	DNMT1; DNA (cytosine-5)-methyltransferase 1 [EC:2.1.1.37]
Cla008862	XLOC_003628	1.02518	Up	1.52122	Up	0.259149	Up	-0.224187	Down	XP_002326586 predicted protein [Populus trichocarpa]
Cla008880	XLOC_003638	-0.367881	Down	-5.42271	Down	-	-	-	-	XP_002303679 predicted protein [Populus trichocarpa]	GO:0008150;GO:0034641;GO:0009058;GO:0030154;GO:0048856;GO:0051276;GO:0001071;GO:0003674;GO:0000003;GO:0005634;GO:0043234;GO:0005622
Cla008888	XLOC_003641	-2.92347	Down	-1.12832	Down	1.95489	Up	0.943822	Up	XP_002299428 predicted protein [Populus trichocarpa]	GO:0005829;GO:0016829;GO:0044281;GO:0006790;GO:0006520;GO:0009056;GO:0006950;GO:0006461;GO:0043167	K01761	E4.4.1.11; methionine-gamma-lyase [EC:4.4.1.11]
Cla008898	XLOC_003649	-0.532065	Down	0.697083	Up	3.2135	Up	-1.59995	Down	XP_002265774 PREDICTED: hypothetical protein isoform 1 [Vitis vinifera]	GO:0003674;GO:0009536;GO:0016491;GO:0015979;GO:0009579;GO:0008150	K02641	petH; ferredoxin--NADP+ reductase [EC:1.18.1.2]
Cla008904	XLOC_003655	-0.0937921	Down	-0.357718	Down	-1.7089	Down	-0.533674	Down	XP_002265520 PREDICTED: hypothetical protein [Vitis vinifera]		K08472	MLO; mlo protein
Cla008906	XLOC_003657	0.556474	Up	-0.147593	Down	-1.02033	Down	-0.180044	Down	NP_179374 ERD7 (EARLY-RESPONSIVE TO DEHYDRATION 7) [Arabidopsis thaliana]	GO:0016301;GO:0008150;GO:0005623	K19366	SPG20; spartin
Cla008914	XLOC_003662	-1.18722	Down	-0.706287	Down	-2.61262	Down	-0.335714	Down	XP_002272810 PREDICTED: hypothetical protein [Vitis vinifera]	GO:0009058;GO:0006629;GO:0008150;GO:0005886;GO:0006810;GO:0007010;GO:0006790;GO:0006520;GO:0007165;GO:0006950;GO:0042592
Cla008915	XLOC_003663	1.74442	Up	-0.150628	Down	0.619341	Up	-0.14683	Down	ACB87913 SKP1-like protein 1 [Malus x domestica]	GO:0006259;GO:0006950;GO:0007010;GO:0007067;GO:0003674;GO:0000003;GO:0009790;GO:0005737;GO:0000902;GO:0040007;GO:0005829;GO:0005622;GO:0043234;GO:0009056;GO:0005856;GO:0006464;GO:0016301;GO:0009058;GO:0007049;GO:0007165;GO:0007059;GO:0051301;GO:0008150;GO:0044403;GO:0005886;GO:0005634;GO:0043167;GO:0006461;GO:0006520	K03094	SKP1; S-phase kinase-associated protein 1
Cla008933	XLOC_003672	2.99784	Up	-0.0884124	Down	-2.60153	Down	-3.73923	Down	XP_002521700 AMP dependent ligase, putative [Ricinus communis]	GO:0005777;GO:0044281;GO:0009058;GO:0006629;GO:0007165
Cla008942	XLOC_003677	0.0395937	Up	1.42541	Up	3.04905	Up	0.164852	Up	XP_002280019 PREDICTED: hypothetical protein [Vitis vinifera]	GO:0006810;GO:0008150
Cla005602	XLOC_003692	-0.969399	Down	-0.337771	Down	0.59604	Up	1.96552	Up	XP_002265980 PREDICTED: hypothetical protein [Vitis vinifera]
Cla005643	XLOC_003715	3.54728	Up	-0.0960945	Down	-2.21815	Down	-1.12009	Down	XP_002334311 predicted protein [Populus trichocarpa]
Cla005645	XLOC_003717	0.961849	Up	1.13226	Up	0.552145	Up	-2.54956	Down	ADJ57588 mitochondrial small heat shock protein [Capsicum annuum]	GO:0006457;GO:0008150;GO:0006950;GO:0009536;GO:0005739	K13993	HSP20; HSP20 family protein
Cla005659	XLOC_003725	-6.11242	Down	-6.9141	Down	0.433357	Up	0.185762	Up	ACU14605 unknown [Glycine max]
Cla005663	XLOC_003727	-0.42267	Down	-1.29856	Down	-5.34519	Down	-	-	BAC81420 nitrate transporter [Prunus persica]	GO:0006950;GO:0044281;GO:0009058;GO:0006629;GO:0003674;GO:0042592;GO:0071554;GO:0005975;GO:0006810;GO:0022857;GO:0008150;GO:0006790;GO:0019748;GO:0005886	K14638	SLC15A3_4; solute carrier family 15 (peptide/histidine transporter), member 3/4
Cla001160	XLOC_003757	-2.12783	Down	-2.16172	Down	-0.462334	Down	0.0695603	Up	XP_002509649 Triose phosphate/phosphate translocator, chloroplast precursor, putative [Ricinus communis]	GO:0005975;GO:0005794;GO:0005886;GO:0006810;GO:0040007;GO:0022857;GO:0071554;GO:0005575
Cla001161	XLOC_003758	-4.51414	Down	-	-	-	-	-	-	XP_002509647 Tellurite resistance protein tehA, putative [Ricinus communis]	GO:0005773;GO:0008150;GO:0022857;GO:0019899;GO:0044281;GO:0009056;GO:0006629;GO:0006810;GO:0019748;GO:0043167;GO:0042592;GO:0034641;GO:0006520;GO:0009058;GO:0005575;GO:0055085;GO:0006950;GO:0007165;GO:0005886
XLOC_003764	XLOC_003764	1.28835	Up	0.119705	Up	0.0982456	Up	-0.178246	Down	Not found in the database	GO:0006950;GO:0006259;GO:0034641;GO:0009058;GO:0005634;GO:0043234
Cla004495	XLOC_003766	-1.2384	Down	0.149142	Up	-1.33339	Down	-0.328915	Down	XP_002529042 conserved hypothetical protein [Ricinus communis]
Cla004483	XLOC_003769	-0.450112	Down	0.590153	Up	5.12958	Up	-0.724385	Down	XP_002299080 hypothetical protein POPTRDRAFT_550669 [Populus trichocarpa]	GO:0005575;GO:0003674;GO:0006091;GO:0015979;GO:0009536;GO:0008150;GO:0042592;GO:0009579;GO:0043234;GO:0006810;GO:0006790;GO:0009058;GO:0006520;GO:0044281;GO:0034641;GO:0051186	K08905	psaG; photosystem I subunit V
Cla004454	XLOC_003779	0.856542	Up	2.82448	Up	-0.501917	Down	0.0942871	Up	XP_002320237 catechol o-methyltransferase related [Populus trichocarpa]	GO:0009058;GO:0019748;GO:0008168	K13066	E2.1.1.68; caffeic acid 3-O-methyltransferase [EC:2.1.1.68]
Cla004446	XLOC_003783	-0.248745	Down	-0.787318	Down	1.87045	Up	1.724	Up	XP_002530619 conserved hypothetical protein [Ricinus communis]
Cla004431	XLOC_003787	-1.15113	Down	-0.0422862	Down	-0.826858	Down	0.100367	Up	XP_002265612 PREDICTED: hypothetical protein [Vitis vinifera]	GO:0000003;GO:0009790;GO:0006950;GO:0034641;GO:0009058;GO:0048856;GO:0008150;GO:0005634	K18835	WRKY2; WRKY transcription factor 2
Cla005335	XLOC_003812	-	-	-	-	-	-	-	-	XP_002529469 endo-1,4-beta-glucanase, putative [Ricinus communis]	GO:0016798;GO:0071554;GO:0005975;GO:0009056;GO:0005576
Cla005331	XLOC_003815	-0.355145	Down	1.27303	Up	-3.77384	Down	-	-	XP_002317326 predicted protein [Populus trichocarpa]
Cla005325	XLOC_003818	-	-	-	-	-	-	-	-	ACU23301 unknown [Glycine max]	GO:0008150;GO:0003674
Cla003827	XLOC_003855	1.98589	Up	-6.07924	Down	-0.866995	Down	-	-	NP_001044467 Os01g0785400 [Oryza sativa Japonica Group]	GO:0007165;GO:0016874;GO:0042592;GO:0008150;GO:0000902;GO:0040007;GO:0009536;GO:0006790;GO:0034641;GO:0009058;GO:0019748	K14487	GH3; auxin responsive GH3 gene family
Cla003829	XLOC_003857	-5.34292	Down	-	-	-	-	-	-	XP_002510939 Pectinesterase-2 precursor, putative [Ricinus communis]	GO:0071554;GO:0005975;GO:0003674;GO:0005618;GO:0009058;GO:0005576	K01051	E3.1.1.11; pectinesterase [EC:3.1.1.11]
Cla005702	XLOC_003863	-2.33298	Down	-2.11226	Down	-2.00518	Down	-1.88817	Down	XP_002531999 Receptor protein kinase CLAVATA1 precursor, putative [Ricinus communis]	GO:0016798;GO:0048856;GO:0006950;GO:0000003;GO:0030154;GO:0007165;GO:0009058;GO:0005975;GO:0040007;GO:0071554;GO:0009056;GO:0003674;GO:0008150;GO:0043473;GO:0021700;GO:0005829;GO:0007010;GO:0006464;GO:0016301;GO:0009536;GO:0005575;GO:0006810;GO:0000902;GO:0005886;GO:0005634;GO:0043167;GO:0006520
Cla000871	XLOC_003887	1.81031	Up	0.466786	Up	-0.46808	Down	-0.815874	Down	ABF18929 putative 1-deoxy-D-xylulose 5-phosphate synthase [Hevea brasiliensis]	GO:0043167;GO:0009058;GO:0006629;GO:0006790;GO:0044281;GO:0034641;GO:0003674;GO:0009536	K01662	dxs; 1-deoxy-D-xylulose-5-phosphate synthase [EC:2.2.1.7]
Cla004542	XLOC_003903	0.159898	Up	0.767088	Up	2.56105	Up	0.426543	Up	XP_002533960 Myosin-1, putative [Ricinus communis]
Cla004826	XLOC_003914	0.714171	Up	-0.487432	Down	1.39204	Up	-0.0768176	Down	XP_002310554 predicted protein [Populus trichocarpa]	GO:0043167	K03686	dnaJ; molecular chaperone DnaJ
XLOC_003922	XLOC_003922	-2.25148	Down	0.20463	Up	4.25902	Up	0.842979	Up	Not found in the database
Cla004841	XLOC_003923	-2.41131	Down	-1.76141	Down	-1.14568	Down	-	-	XP_002271230 PREDICTED: hypothetical protein [Vitis vinifera]	GO:0044281;GO:0009058;GO:0006629;GO:0005829;GO:0043167;GO:0006950;GO:0008289;GO:0006790;GO:0051186;GO:0005623;GO:0009579;GO:0006810;GO:0009536;GO:0005575;GO:0005634;GO:0005576
Cla004846	XLOC_003926	1.5142	Up	-1.32818	Down	-1.22361	Down	-0.104163	Down	XP_002302349 predicted protein [Populus trichocarpa]	GO:0005829;GO:0005730;GO:0016829;GO:0048856;GO:0003677;GO:0043167;GO:0006950;GO:0002376;GO:0009058;GO:0005975;GO:0008150;GO:0005575;GO:0006091	K01610	E4.1.1.49; phosphoenolpyruvate carboxykinase (ATP) [EC:4.1.1.49]
Cla001104	XLOC_003938	3.02056	Up	-2.04872	Down	2.09229	Up	-0.391548	Down	XP_002264923 PREDICTED: hypothetical protein [Vitis vinifera]
Cla001293	XLOC_003962	-0.660685	Down	-2.11897	Down	-1.25867	Down	-1.26876	Down	XP_002522618 hypothetical protein RCOM_0884570 [Ricinus communis]	GO:0008150;GO:0040007;GO:0004871;GO:0071554;GO:0007165
Cla006495	XLOC_003969	-0.740336	Down	0.374622	Up	-1.69973	Down	-1.24894	Down	XP_002522688 Protein C6orf115, putative [Ricinus communis]	GO:0008150
Cla006479	XLOC_003974	1.74938	Up	1.71404	Up	-1.48146	Down	-0.819382	Down	AAM64614 Isp4-like protein [Arabidopsis thaliana]	GO:0008150;GO:0003674;GO:0005575;GO:0006810;GO:0055085
Cla006457	XLOC_003986	2.19179	Up	-0.236849	Down	2.49853	Up	0.34819	Up	XP_002313927 predicted protein [Populus trichocarpa]
Cla006441	XLOC_003994	0.609479	Up	0.0929217	Up	1.20969	Up	0.349745	Up	No hits found
Cla017409	XLOC_004032	-0.562439	Down	0.169749	Up	1.55889	Up	0.695144	Up	AAX37335 UDP-glucuronic acid decarboxylase 2 [Populus tomentosa]	GO:0005829;GO:0005575;GO:0005794;GO:0016829;GO:0005975;GO:0044281;GO:0034641;GO:0009058;GO:0005768;GO:0005773;GO:0003674;GO:0005886;GO:0019748	K08678	UXS1; UDP-glucuronate decarboxylase [EC:4.1.1.35]
Cla017403	XLOC_004036	-5.56832	Down	-	-	-	-	-	-	CAZ86693 epoxide hydrolase 2 [Prunus persica]	GO:0003674;GO:0008150;GO:0006629;GO:0016791;GO:0043226;GO:0042592;GO:0043167;GO:0044281;GO:0009056;GO:0005737
Cla017401	XLOC_004037	0.817596	Up	1.24532	Up	-1.58151	Down	-1.381	Down	ACV50424 late embryogenesis protein-5 [Jatropha curcas]	GO:0006950;GO:0009058;GO:0006629;GO:0007165;GO:0002376;GO:0008219;GO:0006605;GO:0061024;GO:0005739
Cla017398	XLOC_004038	-1.71025	Down	-	-	-	-	-	-	No hits found
Cla017395	XLOC_004039	0.00904942	Up	-0.999558	Down	-3.72105	Down	-2.17659	Down	CAZ86693 epoxide hydrolase 2 [Prunus persica]	GO:0003674;GO:0008150;GO:0006629;GO:0016791;GO:0043226;GO:0042592;GO:0043167;GO:0044281;GO:0009056;GO:0005737
Cla017390	XLOC_004043	0.102053	Up	-0.0525282	Down	1.65312	Up	-0.175945	Down	CBI36887 unnamed protein product [Vitis vinifera]
Cla017389	XLOC_004044	2.69942	Up	-1.25583	Down	-0.289444	Down	-0.822752	Down	BAD01556 ERF-like protein [Cucumis melo]	GO:0006950;GO:0008150;GO:0005634;GO:0034641;GO:0009058	K09286	EREBP; EREBP-like factor
Cla017383	XLOC_004048	-1.84832	Down	-0.28641	Down	3.22819	Up	-0.408942	Down	XP_002274010 PREDICTED: hypothetical protein [Vitis vinifera]	GO:0007010;GO:0009536;GO:0008283;GO:0005575;GO:0006950;GO:0051301;GO:0007049;GO:0006259;GO:0005794;GO:0016757;GO:0048856;GO:0009058;GO:0005975;GO:0008150;GO:0071554	K00770	E2.4.2.24; 1,4-beta-D-xylan synthase [EC:2.4.2.24]
Cla017363	XLOC_004056	3.36437	Up	-0.902907	Down	2.76777	Up	-0.236875	Down	CBI36940 unnamed protein product [Vitis vinifera]
Cla017358	XLOC_004060	-0.841086	Down	0.198898	Up	-1.55514	Down	-0.172633	Down	XP_002515280 conserved hypothetical protein [Ricinus communis]
Cla017347	XLOC_004066	-3.81062	Down	-	-	-	-	-	-	No hits found
Cla017336	XLOC_004073	-0.620319	Down	-4.07293	Down	-2.07852	Down	-0.94093	Down	XP_002515233 conserved hypothetical protein [Ricinus communis]	GO:0005737;GO:0006950;GO:0043167;GO:0008150;GO:0009058;GO:0005975;GO:0016757	K18819	GOLS; inositol 3-alpha-galactosyltransferase [EC:2.4.1.123]
Cla017301	XLOC_004089	-0.132925	Down	0.14397	Up	-2.542	Down	-0.0844942	Down	CBI27154 unnamed protein product [Vitis vinifera]	GO:0005576;GO:0008233;GO:0008150	K16297	SCPL-II; serine carboxypeptidase-like clade II [EC:3.4.16.-]
Cla017271	XLOC_004102	-	-	0.724666	Up	4.80985	Up	0.892356	Up	XP_002532165 conserved hypothetical protein [Ricinus communis]
XLOC_004120	XLOC_004120	2.10178	Up	0.858673	Up	0.458788	Up	-1.06525	Down	Not found in the database
Cla017212	XLOC_004130	-0.205844	Down	0.0597969	Up	-0.0857278	Down	-3.3559	Down	ADE76223 unknown [Picea sitchensis]	GO:0006464;GO:0016301;GO:0043167;GO:0007165;GO:0006950;GO:0005886;GO:0006520	K07198	PRKAA; 5'-AMP-activated protein kinase, catalytic alpha subunit [EC:2.7.11.11]
Cla017204	XLOC_004133	1.87197	Up	2.8051	Up	-3.82072	Down	-0.937611	Down	XP_002268562 PREDICTED: hypothetical protein [Vitis vinifera]
Cla017195	XLOC_004137	-	-	-	-	-	-	-	-	XP_002304625 predicted protein [Populus trichocarpa]	GO:0016757;GO:0016798;GO:0071554;GO:0005618;GO:0005975;GO:0005576	K08235	E2.4.1.207; xyloglucan:xyloglucosyl transferase [EC:2.4.1.207]
Cla017188	XLOC_004139	-0.678819	Down	-2.2854	Down	-	-	-	-	XP_002266222 PREDICTED: hypothetical protein [Vitis vinifera]	GO:0006464;GO:0016301;GO:0007165;GO:0006950;GO:0002376;GO:0003674;GO:0005886;GO:0006520
Cla017153	XLOC_004156	1.22176	Up	1.05562	Up	1.98205	Up	-0.186833	Down	No hits found
Cla017152	XLOC_004157	1.64594	Up	1.21429	Up	-0.548079	Down	-0.725772	Down	XP_002266470 PREDICTED: hypothetical protein [Vitis vinifera]	GO:0005975;GO:0016798	K05349	bglX; beta-glucosidase [EC:3.2.1.21]
Cla017146	XLOC_004159	-0.493529	Down	0.0850005	Up	1.42242	Up	0.0186302	Up	ABK24703 unknown [Picea sitchensis]	GO:0044281;GO:0005975;GO:0009056;GO:0006464;GO:0019899;GO:0016791;GO:0005737;GO:0007165;GO:0005634	K14819	DUSP12; dual specificity phosphatase 12 [EC:3.1.3.16 3.1.3.48]
Cla017121	XLOC_004167	-0.477969	Down	-0.576476	Down	-1.54532	Down	0.0556595	Up	XP_002521569 anaphase-promoting complex, putative [Ricinus communis]	GO:0007067;GO:0006464;GO:0051301;GO:0009056;GO:0005737;GO:0005634;GO:0043234	K03357	APC10; anaphase-promoting complex subunit 10
Cla017100	XLOC_004175	1.1746	Up	5.38168	Up	4.18404	Up	0.767113	Up	ABH02847 MYB transcription factor MYB181 [Glycine max]	GO:0000003;GO:0048856;GO:0007165;GO:0034641;GO:0009058;GO:0003677;GO:0001071;GO:0005634;GO:0043234;GO:0005622	K09422	MYBP; myb proto-oncogene protein, plant
Cla017099	XLOC_004176	1.43024	Up	0.279733	Up	1.7989	Up	-0.117324	Down	NP_189423 RPL12-C (ribosomal protein l12-c); structural constituent of ribosome [Arabidopsis thaliana]	GO:0005622;GO:0009536	K02935	RP-L7; large subunit ribosomal protein L7/L12
Cla017094	XLOC_004179	2.27467	Up	-0.868922	Down	2.44209	Up	0.877613	Up	XP_002524645 conserved hypothetical protein [Ricinus communis]
Cla017090	XLOC_004182	1.09864	Up	0.340884	Up	-0.419188	Down	-0.249779	Down	CAR98204 formate dehydrogenase [Lotus japonicus]	GO:0003674;GO:0005739;GO:0008150;GO:0016491;GO:0043234;GO:0005623;GO:0044281	K00122	FDH; formate dehydrogenase [EC:1.2.1.2]
Cla017073	XLOC_004189	-0.295912	Down	-2.82269	Down	-1.15854	Down	0.976587	Up	XP_002312513 predicted protein [Populus trichocarpa]
Cla017060	XLOC_004198	-3.84672	Down	-2.64677	Down	-2.9151	Down	1.1122	Up	XP_002300026 predicted protein [Populus trichocarpa]	GO:0008150;GO:0005886;GO:0003674;GO:0006950
Cla017056	XLOC_004202	0.738638	Up	-0.567133	Down	-1.66322	Down	-1.63037	Down	ACJ11765 class III peroxidase [Gossypium hirsutum]	GO:0005618;GO:0003674;GO:0016491;GO:0005576;GO:0005829;GO:0044281;GO:0009058;GO:0006629;GO:0006950	K00430	E1.11.1.7; peroxidase [EC:1.11.1.7]
Cla017055	XLOC_004203	2.82384	Up	2.62003	Up	0.109805	Up	0.144395	Up	XP_002517403 arsenite inducuble RNA associated protein aip-1, putative [Ricinus communis]	GO:0008150;GO:0007165;GO:0006950
Cla017038	XLOC_004213	0.348429	Up	-3.84444	Down	-4.82755	Down	-	-	XP_002517440 Protein P21, putative [Ricinus communis]
Cla017019	XLOC_004219	0.695408	Up	0.627819	Up	-4.07929	Down	-1.66982	Down	ACU17623 unknown [Glycine max]	GO:0005975	K01785	galM; aldose 1-epimerase [EC:5.1.3.3]
Cla017010	XLOC_004225	-2.64797	Down	2.18374	Up	-7.61109	Down	-1.50127	Down	ACF74297 gibberellin-regulated protein [Arachis hypogaea]	GO:0008150;GO:0005576;GO:0000003;GO:0048856;GO:0007165
Cla017006	XLOC_004226	-1.10147	Down	-2.74427	Down	0.623064	Up	0.54325	Up	XP_002531860 amino acid transporter, putative [Ricinus communis]	GO:0022857;GO:0005773;GO:0005575;GO:0006810	K15015	SLC32A; solute carrier family 32 (vesicular inhibitory amino acid transporter)
Cla017000	XLOC_004229	1.43164	Up	1.02318	Up	0.214361	Up	0.344414	Up	XP_002331333 cytochrome P450 [Populus trichocarpa]	GO:0016491;GO:0003674;GO:0006810
Cla016990	XLOC_004234	2.43154	Up	-1.21877	Down	2.43679	Up	-0.124815	Down	XP_002283811 PREDICTED: hypothetical protein [Vitis vinifera]	GO:0007165;GO:0008150;GO:0006950;GO:0034641;GO:0009058;GO:0003677;GO:0001071;GO:0007568;GO:0048856;GO:0003674;GO:0005634;GO:0043234;GO:0005622
Cla016979	XLOC_004241	-	-	-	-	-	-	-	-	XP_002530549 isopropylmalate synthase, putative [Ricinus communis]	GO:0009536;GO:0016746;GO:0016829;GO:0006520;GO:0009058;GO:0044281	K01649	leuA; 2-isopropylmalate synthase [EC:2.3.3.13]
Cla002929	XLOC_004255	-2.26717	Down	0.225119	Up	-0.286487	Down	-0.0276068	Down	XP_002873138 hypothetical protein ARALYDRAFT_487196 [Arabidopsis lyrata subsp. lyrata]	GO:0022857;GO:0005575;GO:0006810;GO:0005886
Cla002910	XLOC_004264	-1.40474	Down	-2.67812	Down	-0.574622	Down	0.819721	Up	XP_002515342 amine oxidase, putative [Ricinus communis]
Cla002908	XLOC_004266	0.281989	Up	-0.0355279	Down	-2.54166	Down	-1.79247	Down	No hits found
Cla002907	XLOC_004267	0.989692	Up	0.184469	Up	-2.76771	Down	-0.115787	Down	XP_002525674 conserved hypothetical protein [Ricinus communis]
Cla002890	XLOC_004278	0.39644	Up	0.646674	Up	-1.23352	Down	-0.649675	Down	XP_002532594 strictosidine synthase, putative [Ricinus communis]	GO:0005618;GO:0005575;GO:0005886;GO:0005773;GO:0034641;GO:0009058;GO:0009536;GO:0005783;GO:0016829;GO:0006629
Cla002889	XLOC_004279	-0.984936	Down	-4.86793	Down	-0.22879	Down	-	-	XP_002323253 predicted protein [Populus trichocarpa]	GO:0003674;GO:0051276;GO:0034641;GO:0009058;GO:0008150;GO:0044281;GO:0005618;GO:0048856;GO:0007165;GO:0008283;GO:0004386;GO:0016829;GO:0005575;GO:0005783;GO:0005886;GO:0005634;GO:0006629
Cla002886	XLOC_004282	0.455903	Up	-1.42656	Down	0.645626	Up	-3.39321	Down	XP_002531548 N-acylneuraminate-9-phosphatase, putative [Ricinus communis]
Cla002878	XLOC_004285	-0.212444	Down	0.831034	Up	1.46847	Up	-0.0240258	Down	XP_002266914 PREDICTED: hypothetical protein [Vitis vinifera]	GO:0005773;GO:0005623;GO:0022857;GO:0008150;GO:0043226;GO:0005737;GO:0055085;GO:0006810	K15015	SLC32A; solute carrier family 32 (vesicular inhibitory amino acid transporter)
Cla017441	XLOC_004297	-0.758948	Down	-3.19148	Down	0.686393	Up	-1.05124	Down	ABN09175 Homeodomain-related [Medicago truncatula]	GO:0008150;GO:0000003;GO:0048856;GO:0034641;GO:0009058;GO:0003677;GO:0001071;GO:0005634;GO:0043234;GO:0005622
Cla017444	XLOC_004299	0.382099	Up	0.0142788	Up	1.13819	Up	0.118752	Up	XP_002526200 transcription factor hy5, putative [Ricinus communis]	GO:0005654;GO:0005575;GO:0008150;GO:0006950;GO:0007165;GO:0008219;GO:0034641;GO:0009058;GO:0005635;GO:0005737;GO:0005783;GO:0002376
Cla017458	XLOC_004305	2.16137	Up	0.395805	Up	0.607088	Up	0.354993	Up	XP_002283602 PREDICTED: hypothetical protein [Vitis vinifera]
Cla017465	XLOC_004309	2.28116	Up	-0.0494919	Down	-1.38156	Down	-0.870169	Down	XP_002336553 predicted protein [Populus trichocarpa]	GO:0005575;GO:0005618	K16297	SCPL-II; serine carboxypeptidase-like clade II [EC:3.4.16.-]
Cla017495	XLOC_004322	-1.48604	Down	-0.121515	Down	2.7105	Up	1.38412	Up	XP_002268452 PREDICTED: hypothetical protein [Vitis vinifera]
Cla017496	XLOC_004323	1.3776	Up	0.92854	Up	-0.465211	Down	-0.613972	Down	XP_002325867 predicted protein [Populus trichocarpa]	GO:0007165;GO:0008150;GO:0006950;GO:0034641;GO:0009058;GO:0003677;GO:0001071;GO:0005634;GO:0043234;GO:0005622	K09422	MYBP; myb proto-oncogene protein, plant
Cla017518	XLOC_004334	1.92626	Up	0.191058	Up	-0.37519	Down	0.0337166	Up	XP_002330991 predicted protein [Populus trichocarpa]	GO:0000003;GO:0048856;GO:0008150;GO:0001071;GO:0005634;GO:0034641;GO:0009058;GO:0043234;GO:0005622
Cla017539	XLOC_004340	0.741249	Up	-1.56328	Down	-1.753	Down	-0.825134	Down	AAS19533 omega-6 fatty acid desaturase [Cucurbita pepo]	GO:0005783;GO:0016491;GO:0009058;GO:0044281;GO:0006629;GO:0005575;GO:0008150	K10256	FAD2; omega-6 fatty acid desaturase / acyl-lipid omega-6 desaturase (Delta-12 desaturase) [EC:1.14.19.6 1.14.19.22]
Cla017544	XLOC_004344	1.48844	Up	0.579129	Up	-0.771586	Down	-0.128246	Down	XP_002279599 PREDICTED: hypothetical protein [Vitis vinifera]	GO:0043167;GO:0016791;GO:0006464;GO:0005739;GO:0043234;GO:0005623	K01102	PDP; pyruvate dehydrogenase phosphatase [EC:3.1.3.43]
Cla017553	XLOC_004349	0.580953	Up	-4.90041	Down	-1.99295	Down	0.0789402	Up	XP_002275747 PREDICTED: hypothetical protein [Vitis vinifera]	GO:0034641;GO:0009058;GO:0001071;GO:0003677;GO:0005634;GO:0043234;GO:0005622	K09338	HD-ZIP; homeobox-leucine zipper protein
Cla017558	XLOC_004352	0.25428	Up	0.221438	Up	-1.79092	Down	0.413107	Up	XP_002275867 PREDICTED: hypothetical protein [Vitis vinifera]	GO:0016301;GO:0043167;GO:0008150;GO:0000902;GO:0000003;GO:0030154;GO:0040007;GO:0019899;GO:0005737;GO:0071554;GO:0005623;GO:0005634;GO:0005886;GO:0006520
Cla017564	XLOC_004356	0.990171	Up	2.22836	Up	-0.687165	Down	-0.291569	Down	XP_002323338 predicted protein [Populus trichocarpa]	GO:0006950;GO:0002376;GO:0009058;GO:0019748;GO:0005576;GO:0009536
Cla017570	XLOC_004359	-1.067	Down	-4.85221	Down	1.05683	Up	-5.25673	Down	XP_002281267 PREDICTED: hypothetical protein [Vitis vinifera]
Cla017580	XLOC_004362	-1.1781	Down	-0.0562402	Down	-2.01792	Down	-0.0233388	Down	AAO14627 hypothetical protein [Prunus persica]
Cla017584	XLOC_004364	0.611799	Up	0.332357	Up	-1.68456	Down	-0.522315	Down	XP_002322754 predicted protein [Populus trichocarpa]	GO:0043167;GO:0044281;GO:0009056;GO:0006629;GO:0006950;GO:0005634;GO:0006810	K16275	BAH; E3 ubiquitin-protein ligase BAH [EC:2.3.2.27]
Cla017587	XLOC_004366	-1.3796	Down	-0.744758	Down	0.271819	Up	0.2359	Up	XP_002524108 conserved hypothetical protein [Ricinus communis]	GO:0005575;GO:0005634;GO:0008092;GO:0016023;GO:0005856;GO:0043234
Cla017607	XLOC_004376	-0.0972121	Down	-1.25407	Down	2.05983	Up	0.386732	Up	XP_002524081 conserved hypothetical protein [Ricinus communis]
Cla017613	XLOC_004379	0.232267	Up	-1.58241	Down	2.62064	Up	-0.585557	Down	CAN61277 hypothetical protein [Vitis vinifera]	GO:0003723;GO:0022607;GO:0009058;GO:0044281;GO:0006629;GO:0061024;GO:0000003;GO:0048856;GO:0009579;GO:0009536;GO:0009790	K11294	NCL; nucleolin
Cla017634	XLOC_004387	1.24711	Up	0.545355	Up	1.88645	Up	-0.676666	Down	ACU21291 unknown [Glycine max]	GO:0003674;GO:0044281;GO:0034641;GO:0009536
Cla017636	XLOC_004389	0.0651982	Up	0.338397	Up	-1.46007	Down	0.340511	Up	ACU24209 unknown [Glycine max]	GO:0043226;GO:0005622;GO:0006950;GO:0008150;GO:0002376;GO:0007165;GO:0005737
Cla017645	XLOC_004394	-0.807783	Down	-	-	-	-	-	-	XP_002873247 carboxy-lyase [Arabidopsis lyrata subsp. lyrata]	GO:0016798;GO:0005634;GO:0005829;GO:0009058	K06966	uncharacterized protein
Cla017650	XLOC_004396	-3.92902	Down	-	-	-	-	-	-	NP_001118449 unknown protein [Arabidopsis thaliana]	GO:0005623;GO:0034641;GO:0009058
Cla017659	XLOC_004400	-4.05458	Down	5.69487	Up	2.39126	Up	0.821552	Up	BAA89230 wts2L [Citrullus lanatus]	GO:0008150
Cla017663	XLOC_004401	-0.073971	Down	-0.4303	Down	-2.29055	Down	-1.20061	Down	XP_002281618 PREDICTED: hypothetical protein [Vitis vinifera]	GO:0008233;GO:0003674;GO:0005623;GO:0006950;GO:0043226;GO:0005576;GO:0008150	K01285	PRCP; lysosomal Pro-X carboxypeptidase [EC:3.4.16.2]
Cla017678	XLOC_004407	1.86282	Up	0.893681	Up	-0.710934	Down	0.0174651	Up	XP_002308465 predicted protein [Populus trichocarpa]
Cla017683	XLOC_004411	1.96109	Up	1.35035	Up	-0.548021	Down	-0.17764	Down	No hits found	GO:0009058;GO:0006259;GO:0003677;GO:0005634;GO:0006950
Cla017705	XLOC_004418	-0.313946	Down	-1.82349	Down	-1.0203	Down	-0.191466	Down	XP_002283113 PREDICTED: hypothetical protein [Vitis vinifera]	GO:0005576;GO:0003674;GO:0009056;GO:0006629
Cla017708	XLOC_004421	-1.08514	Down	-1.68927	Down	-	-	-	-	XP_002326417 predicted protein [Populus trichocarpa]	GO:0005576;GO:0005618;GO:0008150;GO:0008233
Cla017715	XLOC_004425	-1.2989	Down	0.091159	Up	-0.993722	Down	0.566951	Up	ACA35286 starch branching enzyme I [Cucumis sativus]	GO:0009058;GO:0043167;GO:0016757;GO:0016798;GO:0009536;GO:0005975;GO:0071554;GO:0009056;GO:0006091;GO:0009790	K00700	glgB; 1,4-alpha-glucan branching enzyme [EC:2.4.1.18]
Cla017740	XLOC_004439	-1.15151	Down	-2.01123	Down	-2.16896	Down	-0.839031	Down	NP_181196 leucine-rich repeat transmembrane protein kinase, putative [Arabidopsis thaliana]	GO:0005886;GO:0006464;GO:0043167;GO:0016301;GO:0007165;GO:0006520
Cla017800	XLOC_004469	-0.836887	Down	-0.636655	Down	-1.3823	Down	-1.15351	Down	XP_002519488 multidrug resistance protein 1, 2, putative [Ricinus communis]	GO:0008150;GO:0006950;GO:0006810;GO:0007155;GO:0000003;GO:0009790;GO:0040007;GO:0007010;GO:0006461;GO:0048646;GO:0022857;GO:0043473;GO:0021700;GO:0030154;GO:0048856;GO:0000902;GO:0009058;GO:0005975;GO:0007165;GO:0005575;GO:0016887;GO:0055085;GO:0034655;GO:0044281;GO:0005886;GO:0003674;GO:0043167;GO:0071554	K05658	ABCB1; ATP-binding cassette, subfamily B (MDR/TAP), member 1 [EC:3.6.3.44]
Cla017815	XLOC_004476	1.20384	Up	1.04288	Up	0.681566	Up	-0.107263	Down	Q08935 RecName: Full=29 kDa ribonucleoprotein A, chloroplastic; AltName: Full=CP29A; Flags: Precursor	GO:0003674;GO:0009536	K11294	NCL; nucleolin
Cla017828	XLOC_004483	1.29378	Up	-0.294295	Down	0.833035	Up	-0.0285521	Down	No hits found
Cla017829	XLOC_004484	1.08088	Up	-0.708049	Down	-2.51372	Down	-0.845848	Down	ACM45784 peroxidase [Cucumis sativus]	GO:0043167;GO:0006950;GO:0009056;GO:0003674;GO:0016491;GO:0005576;GO:0008150;GO:0005829	K00430	E1.11.1.7; peroxidase [EC:1.11.1.7]
Cla017840	XLOC_004491	-0.374201	Down	-1.65932	Down	-0.219364	Down	0.0415478	Up	XP_002275005 PREDICTED: similar to ribonuclease P family protein [Vitis vinifera]	GO:0034641;GO:0005622;GO:0004518	K03538	POP4; ribonuclease P protein subunit POP4 [EC:3.1.26.5]
Cla017841	XLOC_004492	-0.461409	Down	-1.43161	Down	-2.09792	Down	0.111842	Up	XP_002525180 ATP binding protein, putative [Ricinus communis]	GO:0007010;GO:0005886;GO:0071554;GO:0005634;GO:0005856;GO:0043234
Cla017850	XLOC_004495	3.76272	Up	-4.38183	Down	4.86342	Up	1.77337	Up	XP_002525193 DNA binding protein, putative [Ricinus communis]	GO:0008150
Cla017851	XLOC_004496	1.22279	Up	-0.629401	Down	2.37619	Up	-0.0968751	Down	XP_002525200 conserved hypothetical protein [Ricinus communis]	GO:0034641;GO:0009058
Cla017874	XLOC_004505	2.43646	Up	-0.226388	Down	0.940386	Up	-0.82776	Down	XP_002879674 endonuclease/exonuclease/phosphatase family protein [Arabidopsis lyrata subsp. lyrata]
Cla017889	XLOC_004514	-1.71933	Down	-0.195569	Down	-0.810705	Down	-0.353251	Down	XP_002269924 PREDICTED: hypothetical protein [Vitis vinifera]	GO:0016757;GO:0006810;GO:0005794;GO:0005886;GO:0040007;GO:0009058;GO:0005975
Cla017892	XLOC_004515	-0.893294	Down	-1.98994	Down	-0.698944	Down	-2.0347	Down	XP_002283965 PREDICTED: hypothetical protein isoform 1 [Vitis vinifera]	GO:0005737;GO:0006950;GO:0043167;GO:0006464;GO:0016301;GO:0003674;GO:0006810
Cla017894	XLOC_004516	2.66069	Up	0.513645	Up	-0.331536	Down	-0.258388	Down	BAD26571 type-2 metallothionein [Citrullus lanatus]
Cla017905	XLOC_004521	-4.21312	Down	-0.990752	Down	-0.384083	Down	-0.406497	Down	CBI30535 unnamed protein product [Vitis vinifera]	GO:0071554;GO:0005975;GO:0043167;GO:0016491;GO:0008150;GO:0016023;GO:0009058;GO:0019748;GO:0009056;GO:0005576	K05909	E1.10.3.2; laccase [EC:1.10.3.2]
Cla017934	XLOC_004533	3.15436	Up	0.055105	Up	-1.21039	Down	-1.64145	Down	XP_002272506 PREDICTED: hypothetical protein [Vitis vinifera]	GO:0005739;GO:0009536
Cla017937	XLOC_004534	0.512508	Up	-4.66212	Down	-1.26886	Down	-0.47467	Down	XP_002322929 predicted protein [Populus trichocarpa]
Cla017942	XLOC_004536	-0.0647627	Down	-1.85858	Down	-1.64868	Down	-1.19997	Down	XP_002275792 PREDICTED: hypothetical protein [Vitis vinifera]
Cla017952	XLOC_004540	1.16923	Up	-0.153134	Down	2.49809	Up	-0.112632	Down	CAN82905 hypothetical protein [Vitis vinifera]	GO:0009536;GO:0009579
Cla017988	XLOC_004556	0.636332	Up	0.262766	Up	2.22411	Up	-0.340508	Down	Q39963 RecName: Full=Probable pyridoxal biosynthesis protein PDX1; AltName: Full=Ethylene-inducible protein HEVER	GO:0016829;GO:0034641;GO:0009058;GO:0051186;GO:0044281	K06215	pdxS; pyridoxal 5'-phosphate synthase pdxS subunit [EC:4.3.3.6]
Cla017995	XLOC_004559	2.64407	Up	0.725327	Up	2.14999	Up	-0.0411835	Down	XP_002264016 PREDICTED: hypothetical protein [Vitis vinifera]	GO:0005730;GO:0001071;GO:0003674;GO:0034641;GO:0009058;GO:0003677;GO:0008150;GO:0005654;GO:0043234;GO:0009056;GO:0019748
Cla018008	XLOC_004563	0.673943	Up	1.5827	Up	-0.131168	Down	-0.118523	Down	NP_001169161 hypothetical protein LOC100383011 [Zea mays]	GO:0005575;GO:0006457;GO:0006950;GO:0042592;GO:0016491;GO:0005783;GO:0000902;GO:0000003;GO:0030154;GO:0040007;GO:0044281;GO:0009058;GO:0006629;GO:0008150;GO:0005623
Cla018009	XLOC_004564	1.30332	Up	2.70031	Up	1.05374	Up	-0.261154	Down	XP_002530500 pyruvate decarboxylase, putative [Ricinus communis]	GO:0006950;GO:0005829;GO:0043167;GO:0002376;GO:0007165;GO:0009056;GO:0007010;GO:0009058;GO:0005975;GO:0009536;GO:0016829;GO:0008150;GO:0005575;GO:0006091	K01568	E4.1.1.1; pyruvate decarboxylase [EC:4.1.1.1]
Cla018013	XLOC_004567	0.0771774	Up	-0.214704	Down	5.49365	Up	-0.0282024	Down	XP_002530493 phosphatidylethanolamine binding protein, putative [Ricinus communis]		K06910	uncharacterized protein
Cla018025	XLOC_004573	1.99188	Up	-0.555826	Down	0.651753	Up	0.815524	Up	XP_002265215 PREDICTED: hypothetical protein [Vitis vinifera]	GO:0009056;GO:0019748;GO:0003674;GO:0005634;GO:0006464	K10268	FBXL2_20; F-box and leucine-rich repeat protein 2/20
Cla018034	XLOC_004578	1.96353	Up	0.206252	Up	-0.526159	Down	-0.933643	Down	XP_002266957 PREDICTED: hypothetical protein [Vitis vinifera]	GO:0034641;GO:0009058;GO:0044281;GO:0006520;GO:0009056;GO:0042592;GO:0006810;GO:0009536;GO:0006950
Cla018040	XLOC_004581	-0.988048	Down	1.0314	Up	2.17698	Up	0.826551	Up	XP_002270134 PREDICTED: hypothetical protein [Vitis vinifera]	GO:0000902;GO:0040007;GO:0005856;GO:0005730;GO:0003674;GO:0048856;GO:0034641;GO:0009058
Cla008766	XLOC_004604	1.7019	Up	-1.12856	Down	-2.3954	Down	-0.865529	Down	XP_002282871 PREDICTED: hypothetical protein [Vitis vinifera]	GO:0016798;GO:0048856;GO:0006950;GO:0000003;GO:0030154;GO:0040007;GO:0005975;GO:0009056;GO:0003674;GO:0009536;GO:0043473;GO:0021700;GO:0005829;GO:0007165;GO:0007010;GO:0008150;GO:0006464;GO:0016301;GO:0009058;GO:0000902;GO:0005886;GO:0005634;GO:0043167;GO:0071554;GO:0006520	K01177	E3.2.1.2; beta-amylase [EC:3.2.1.2]
Cla008768	XLOC_004606	-0.610111	Down	1.34032	Up	0.0068895	Up	-0.106676	Down	XP_002282850 PREDICTED: hypothetical protein [Vitis vinifera]	GO:0004518;GO:0008150	K14648	ENDOU; poly(U)-specific endoribonuclease [EC:3.1.-.-]
Cla008783	XLOC_004618	6.15644	Up	2.43624	Up	0.421453	Up	-0.981027	Down	XP_002519847 Peptide transporter, putative [Ricinus communis]		K14638	SLC15A3_4; solute carrier family 15 (peptide/histidine transporter), member 3/4
Cla008813	XLOC_004633	-	-	1.07984	Up	-0.925086	Down	2.70623	Up	No hits found
Cla008849	XLOC_004649	-0.46088	Down	-0.466577	Down	-1.20431	Down	0.134094	Up	XP_002273732 PREDICTED: hypothetical protein [Vitis vinifera]	GO:0005794;GO:0005575;GO:0005886;GO:0006810;GO:0009536
Cla008875	XLOC_004658	-3.25806	Down	1.94377	Up	-0.914407	Down	-1.25503	Down	XP_002263043 PREDICTED: hypothetical protein [Vitis vinifera]	GO:0055085;GO:0005886;GO:0022857;GO:0005575;GO:0006950
Cla008878	XLOC_004660	-0.635645	Down	-3.05913	Down	-	-	-	-	XP_002523999 Protein AFR, putative [Ricinus communis]	GO:0008150;GO:0003674
Cla008882	XLOC_004662	-1.57409	Down	-0.747506	Down	0.0384881	Up	0.330661	Up	XP_002297953 predicted protein [Populus trichocarpa]	GO:0005886;GO:0043226;GO:0005622;GO:0005737;GO:0005575
Cla008952	XLOC_004688	0.0726095	Up	0.435409	Up	0.711395	Up	0.21138	Up	XP_002272829 PREDICTED: hypothetical protein [Vitis vinifera]
Cla008956	XLOC_004690	-0.275307	Down	0.76907	Up	-1.95802	Down	-0.85767	Down	CBI21570 unnamed protein product [Vitis vinifera]		K07088	uncharacterized protein
Cla008964	XLOC_004695	-1.07355	Down	-0.371592	Down	-0.200644	Down	-0.229727	Down	XP_002298992 predicted protein [Populus trichocarpa]	GO:0003674;GO:0008092;GO:0008150;GO:0016491;GO:0043167;GO:0016887;GO:0005856;GO:0043234;GO:0000902;GO:0030154;GO:0000003;GO:0005886
Cla005600	XLOC_004701	1.49137	Up	0.0690237	Up	0.0605399	Up	0.56081	Up	XP_002273343 PREDICTED: hypothetical protein [Vitis vinifera]
Cla005603	XLOC_004703	-0.0956163	Down	0.174463	Up	1.19951	Up	0.677351	Up	CAA98160 RAB1C [Lotus japonicus]	GO:0009058;GO:0006464;GO:0005794;GO:0008150;GO:0034655;GO:0044281;GO:0043167;GO:0005783;GO:0006810;GO:0005829;GO:0007165;GO:0016192;GO:0005623;GO:0003924;GO:0005886;GO:0000902;GO:0000003;GO:0030154;GO:0040007	K07874	RAB1A; Ras-related protein Rab-1A
Cla005605	XLOC_004705	-0.717723	Down	-1.7396	Down	-2.661	Down	0.469291	Up	No hits found
Cla005629	XLOC_004712	-1.45937	Down	-0.489114	Down	-0.638704	Down	-0.51093	Down	CBI37357 unnamed protein product [Vitis vinifera]	GO:0005794;GO:0005768
Cla005659	XLOC_004725	-6.34344	Down	-5.30137	Down	-	-	-	-	ACU14605 unknown [Glycine max]	GO:0021700;GO:0030154;GO:0048856;GO:0040007;GO:0008289;GO:0006810;GO:0005575;GO:0005576;GO:0008150
Cla005677	XLOC_004732	1.0676	Up	-3.60306	Down	-	-	-	-	XP_002318288 NAC domain protein, IPR003441 [Populus trichocarpa]
Cla001155	XLOC_004749	0.551203	Up	0.827923	Up	2.31107	Up	-0.764495	Down	XP_002509675 conserved hypothetical protein [Ricinus communis]	GO:0034641;GO:0005975;GO:0009056;GO:0044281;GO:0051186;GO:0008150;GO:0006464;GO:0009058;GO:0006091;GO:0006461;GO:0015979;GO:0006950;GO:0003674;GO:0016491;GO:0005575;GO:0009536;GO:0009579;GO:0042254;GO:0061024
Cla001163	XLOC_004751	-1.71326	Down	-0.990885	Down	-	-	-	-	XP_002299581 predicted protein [Populus trichocarpa]	GO:0048856;GO:0007165;GO:0008150;GO:0006464;GO:0016301;GO:0005886;GO:0043167;GO:0000003;GO:0006520
Cla004496	XLOC_004756	-0.996022	Down	-5.90698	Down	1.37726	Up	-	-	XP_002276503 PREDICTED: hypothetical protein [Vitis vinifera]	GO:0007010;GO:0008150;GO:0051301;GO:0007049;GO:0034641;GO:0005737;GO:0022607;GO:0003674;GO:0048856;GO:0016887;GO:0009058;GO:0006259;GO:0005856;GO:0043234	K10400	KIF15; kinesin family member 15
Cla004486	XLOC_004763	-2.40619	Down	1.13412	Up	0.568878	Up	1.54559	Up	XP_002268527 PREDICTED: hypothetical protein [Vitis vinifera]	GO:0009058;GO:0043167;GO:0055085;GO:0006810;GO:0000902;GO:0000003;GO:0030154;GO:0040007;GO:0008150;GO:0005737;GO:0009056;GO:0019748;GO:0071554;GO:0005623;GO:0005634	K13448	CML; calcium-binding protein CML
Cla004464	XLOC_004777	0.782542	Up	-	-	-	-	-	-	XP_002522745 conserved hypothetical protein [Ricinus communis]	GO:0009058;GO:0044281;GO:0006629;GO:0021700;GO:0030154;GO:0048856;GO:0040007;GO:0006950;GO:0005886;GO:0006790;GO:0051186;GO:0005773;GO:0006810;GO:0008150
Cla004433	XLOC_004802	1.17205	Up	0.0470829	Up	0.657474	Up	0.443388	Up	ACU13998 unknown [Glycine max]
Cla004424	XLOC_004807	0.257322	Up	-0.30402	Down	-1.2638	Down	-0.982547	Down	XP_002297621 predicted protein [Populus trichocarpa]	GO:0002376	K03025	RPC6; DNA-directed RNA polymerase III subunit RPC6
Cla005346	XLOC_004826	-1.5631	Down	0.270959	Up	-1.66014	Down	-1.19443	Down	XP_002531201 Protein regulator of cytokinesis, putative [Ricinus communis]	GO:0051301;GO:0007049;GO:0007067;GO:0007010;GO:0006461;GO:0006790;GO:0009058;GO:0006520;GO:0051276;GO:0006464;GO:0005829;GO:0000003;GO:0005737;GO:0005975;GO:0048856;GO:0008150;GO:0005856;GO:0043234;GO:0006259;GO:0009056;GO:0016192;GO:0008283;GO:0003674;GO:0005634;GO:0008092;GO:0071554	K16732	PRC1; protein regulator of cytokinesis 1
Cla005344	XLOC_004827	0.698747	Up	1.04116	Up	0.901999	Up	0.0251725	Up	CAN79559 hypothetical protein [Vitis vinifera]	GO:0009058;GO:0019748;GO:0006950;GO:0044281;GO:0002376;GO:0016765;GO:0009536;GO:0005575;GO:0034641;GO:0006520	K01626	E2.5.1.54; 3-deoxy-7-phosphoheptulonate synthase [EC:2.5.1.54]
Cla005339	XLOC_004831	-0.0364371	Down	0.146664	Up	1.11291	Up	0.376354	Up	NP_566657 ATEHD1 (EPS15 HOMOLOGY DOMAIN 1); GTP binding / GTPase/ calcium ion binding [Arabidopsis thaliana]	GO:0016192;GO:0043167;GO:0006605;GO:0007034;GO:0005575;GO:0006950;GO:0005768;GO:0061024;GO:0003924;GO:0005886	K12483	EHD1; EH domain-containing protein 1
Cla005337	XLOC_004832	-0.821577	Down	-3.33625	Down	5.60214	Up	1.89067	Up	XP_002529472 Glucan endo-1,3-beta-glucosidase precursor, putative [Ricinus communis]	GO:0007010;GO:0005886;GO:0034641;GO:0009058;GO:0051276;GO:0008283;GO:0051301;GO:0007049;GO:0006464;GO:0005618;GO:0016798;GO:0000003;GO:0048646;GO:0048856;GO:0006259;GO:0005975
Cla005320	XLOC_004840	3.49587	Up	1.74474	Up	0.326045	Up	-0.105673	Down	XP_002315238 predicted protein [Populus trichocarpa]	GO:0005575;GO:0005886
Cla005298	XLOC_004850	1.56106	Up	0.572668	Up	0.065742	Up	0.0419134	Up	XP_002316991 predicted protein [Populus trichocarpa]
Cla005292	XLOC_004852	1.79963	Up	0.904676	Up	-0.338162	Down	0.256941	Up	XP_002319290 predicted protein [Populus trichocarpa]	GO:0005975;GO:0009056;GO:0055085;GO:0005575;GO:0022857;GO:0006810;GO:0048856;GO:0008150;GO:0021700;GO:0009536;GO:0009790	K15283	SLC35E1; solute carrier family 35, member E1
Cla005289	XLOC_004854	-0.618444	Down	-2.51147	Down	-5.50053	Down	-0.00490276	Down	ACU24257 unknown [Glycine max]
Cla005283	XLOC_004858	0.986944	Up	-0.20457	Down	-0.795846	Down	-3.57398	Down	ADG27845 thiazole biosynthetic enzyme [Gossypium hirsutum]	GO:0006810;GO:0009536;GO:0006790;GO:0009058;GO:0043167;GO:0008150;GO:0005975;GO:0006950;GO:0005829;GO:0006464;GO:0009579;GO:0003674;GO:0044281;GO:0034641;GO:0005739	K03146	THI4; thiamine thiazole synthase
XLOC_004940	XLOC_004940	-5.66899	Down	-1.66213	Down	-0.0383813	Down	0.887165	Up	Not found in the database
Cla002470	XLOC_004966	0.0910051	Up	0.424188	Up	4.66165	Up	-2.80415	Down	ADD84880 mitochondrial AOX2 [Citrullus lanatus]	GO:0043167;GO:0005739;GO:0005575;GO:0016491;GO:0008150	K17893	AOX1; ubiquinol oxidase [EC:1.10.3.11]
Cla001289	XLOC_004980	-1.12252	Down	-1.93965	Down	-2.76671	Down	0.773818	Up	No hits found
Cla006489	XLOC_004994	0.0784362	Up	1.43071	Up	-0.379565	Down	-0.902834	Down	XP_002522039 proline iminopeptidase, putative [Ricinus communis]	GO:0008233	K01259	pip; proline iminopeptidase [EC:3.4.11.5]
Cla006467	XLOC_005006	-1.51783	Down	-2.10036	Down	-	-	-	-	XP_002270633 PREDICTED: hypothetical protein [Vitis vinifera]	GO:0016757;GO:0016798;GO:0071554;GO:0005618;GO:0005975;GO:0005576	K08235	E2.4.1.207; xyloglucan:xyloglucosyl transferase [EC:2.4.1.207]
Cla006465	XLOC_005007	2.93335	Up	-0.484489	Down	0.453629	Up	0.0229481	Up	CAN62368 hypothetical protein [Vitis vinifera]
Cla006454	XLOC_005013	0.798835	Up	-0.376152	Down	3.54366	Up	-1.03732	Down	XP_002271890 PREDICTED: hypothetical protein [Vitis vinifera]	GO:0006457;GO:0008150;GO:0009536;GO:0006950;GO:0005575;GO:0008233;GO:0005739
Cla006442	XLOC_005017	3.22539	Up	1.76696	Up	-0.421798	Down	-1.13645	Down	XP_002313187 nucleobase ascorbate transporter [Populus trichocarpa]		K14611	SLC23A1_2; solute carrier family 23 (nucleobase transporter), member 1/2
Cla006433	XLOC_005023	4.52307	Up	-	-	-	-	-0.0892324	Down	No hits found
Cla006411	XLOC_005031	1.25839	Up	0.458272	Up	0.089905	Up	-0.0452066	Down	ACF74320 unknown [Arachis hypogaea]
Cla001305	XLOC_005039	-3.64406	Down	-	-	-	-	-	-	XP_002526580 Ran GTPase binding protein, putative [Ricinus communis]	GO:0043226;GO:0005622;GO:0008150;GO:0006464;GO:0003674;GO:0006950;GO:0005737;GO:0005575
Cla017424	XLOC_005052	0.0530151	Up	-0.95707	Down	1.52473	Up	-0.504217	Down	XP_002267274 PREDICTED: hypothetical protein [Vitis vinifera]	GO:0005829;GO:0008150;GO:0004871;GO:0048856;GO:0003674;GO:0000003;GO:0003924;GO:0006605;GO:0009536;GO:0007165
Cla017396	XLOC_005066	1.98529	Up	0.284413	Up	2.17979	Up	-0.329336	Down	XP_002523108 epoxide hydrolase, putative [Ricinus communis]	GO:0003674;GO:0008150;GO:0006629;GO:0016791;GO:0043226;GO:0042592;GO:0043167;GO:0044281;GO:0009056;GO:0005737
Cla017386	XLOC_005069	-1.39444	Down	-2.18006	Down	-1.33828	Down	0.207536	Up	ABO28522 kinesin-related protein [Gossypium hirsutum]		K10406	KIFC2_3; kinesin family member C2/C3
Cla017371	XLOC_005077	-0.587262	Down	-2.22887	Down	-2.29603	Down	1.12593	Up	NP_192119 DNAJ heat shock N-terminal domain-containing protein [Arabidopsis thaliana]
Cla017353	XLOC_005085	-2.50799	Down	-1.18412	Down	-	-	-	-	XP_002270887 PREDICTED: hypothetical protein [Vitis vinifera]
Cla017330	XLOC_005092	-0.256546	Down	3.68811	Up	1.78617	Up	0.345014	Up	No hits found
Cla017325	XLOC_005095	0.149068	Up	1.34359	Up	4.59523	Up	-1.76099	Down	XP_002515206 chlorophyll A/B binding protein, putative [Ricinus communis]	GO:0043167;GO:0006091;GO:0015979;GO:0009579;GO:0043234;GO:0006464;GO:0003674;GO:0005575;GO:0009536	K08912	LHCB1; light-harvesting complex II chlorophyll a/b binding protein 1
Cla017319	XLOC_005099	0.220322	Up	0.747714	Up	2.81221	Up	-2.92117	Down	ACU23978 unknown [Glycine max]
Cla017313	XLOC_005102	-2.88373	Down	-0.6312	Down	-	-	-	-	XP_002532101 oligopeptide transporter, putative [Ricinus communis]	GO:0006810;GO:0005886;GO:0003674;GO:0055085;GO:0005575
Cla017302	XLOC_005109	0.26228	Up	-0.319537	Down	-1.53436	Down	-1.17375	Down	XP_002310649 predicted protein [Populus trichocarpa]	GO:0005576;GO:0008233;GO:0008150	K16297	SCPL-II; serine carboxypeptidase-like clade II [EC:3.4.16.-]
Cla017281	XLOC_005121	-0.0114954	Down	-0.432833	Down	-1.68679	Down	-0.881976	Down	AAB04057 S-adenosyl-L-methionine:delta24-sterol-C-methyltransferase [Glycine max]	GO:0009058;GO:0044281;GO:0006629;GO:0034641;GO:0009056;GO:0005829;GO:0019748;GO:0005575;GO:0006950;GO:0006790;GO:0051186;GO:0008168;GO:0008150;GO:0006520;GO:0005773;GO:0005783;GO:0000003;GO:0009790	K00559	E2.1.1.41; sterol 24-C-methyltransferase [EC:2.1.1.41]
Cla017280	XLOC_005122	-0.0232995	Down	-0.629007	Down	-2.10636	Down	-1.05189	Down	AAZ83345 24-sterol C-methyltransferase [Gossypium hirsutum]	GO:0009058;GO:0044281;GO:0006629;GO:0034641;GO:0009056;GO:0005829;GO:0019748;GO:0005575;GO:0006950;GO:0006790;GO:0051186;GO:0008168;GO:0008150;GO:0006520;GO:0005773;GO:0005783;GO:0000003;GO:0009790	K00559	E2.1.1.41; sterol 24-C-methyltransferase [EC:2.1.1.41]
Cla017278	XLOC_005124	-6.03465	Down	-1.6437	Down	-3.55685	Down	1.03133	Up	XP_002517797 conserved hypothetical protein [Ricinus communis]
Cla017272	XLOC_005128	4.66223	Up	1.35357	Up	-1.35406	Down	-3.08079	Down	XP_002517823 Polygalacturonase precursor, putative [Ricinus communis]	GO:0016798;GO:0008150
Cla017268	XLOC_005131	0.3539	Up	-5.70913	Down	-	-	-	-	CBI24883 unnamed protein product [Vitis vinifera]
Cla017256	XLOC_005137	-2.18006	Down	-1.87361	Down	-3.67745	Down	-0.770885	Down	XP_002513181 serine-threonine protein kinase, plant-type, putative [Ricinus communis]
Cla017252	XLOC_005140	-0.544385	Down	-0.0768049	Down	-3.16651	Down	0.134913	Up	XP_002273018 PREDICTED: hypothetical protein [Vitis vinifera]	GO:0008150;GO:0006629;GO:0016491;GO:0040007;GO:0048856;GO:0030154;GO:0021700;GO:0005575;GO:0005783
Cla017243	XLOC_005145	1.68086	Up	0.0675811	Up	1.13462	Up	0.323938	Up	XP_002313473 predicted protein [Populus trichocarpa]	GO:0005794
Cla017240	XLOC_005147	-0.897264	Down	0.385016	Up	-2.40472	Down	-0.152507	Down	CAN75882 hypothetical protein [Vitis vinifera]
Cla017234	XLOC_005152	-3.1806	Down	-0.637822	Down	5.53463	Up	0.390172	Up	XP_002512191 conserved hypothetical protein [Ricinus communis]
Cla017232	XLOC_005154	-1.34255	Down	-0.40643	Down	-2.40044	Down	-1.04688	Down	XP_002267624 PREDICTED: hypothetical protein [Vitis vinifera]		K08900	BCS1; mitochondrial chaperone BCS1
Cla017231	XLOC_005155	4.77247	Up	2.94378	Up	-2.17715	Down	-2.96375	Down	XP_002523580 conserved hypothetical protein [Ricinus communis]
Cla017230	XLOC_005156	1.40933	Up	1.04488	Up	-3.30073	Down	-2.58422	Down	XP_002523580 conserved hypothetical protein [Ricinus communis]
Cla017224	XLOC_005159	-1.21637	Down	-1.79304	Down	2.36634	Up	0.285418	Up	XP_002512753 conserved hypothetical protein [Ricinus communis]
Cla017217	XLOC_005163	-1.22357	Down	-2.30496	Down	-3.07873	Down	0.0932715	Up	XP_002304730 predicted protein [Populus trichocarpa]	GO:0009058;GO:0044281;GO:0006629;GO:0043167;GO:0005886;GO:0006790;GO:0051186;GO:0071554;GO:0005975;GO:0005773
Cla017205	XLOC_005171	-	-	-	-	-	-	-	-	XP_002299260 cinnamoyl CoA reductase [Populus trichocarpa]	GO:0008150;GO:0006810;GO:0016301;GO:0003674;GO:0006950;GO:0006913;GO:0009058;GO:0006629;GO:0005575;GO:0005777;GO:0000003;GO:0048856;GO:0002376;GO:0008219;GO:0006091;GO:0005975;GO:0009056;GO:0003677;GO:0016491;GO:0008168;GO:0005829;GO:0003729;GO:0006259;GO:0016853;GO:0006397;GO:0044281;GO:0006605;GO:0007034;GO:0009536;GO:0005618;GO:0005886;GO:0051276;GO:0006464;GO:0043167;GO:0005794;GO:0005739;GO:…	K09753	CCR; cinnamoyl-CoA reductase [EC:1.2.1.44]
Cla017196	XLOC_005176	-0.664744	Down	-2.69555	Down	-0.594253	Down	-1.45885	Down	ACF05504 respiratory burst oxidase-like protein [Citrullus colocynthis]	GO:0016491;GO:0006950;GO:0009056;GO:0005575;GO:0008150;GO:0043167;GO:0008219;GO:0007165;GO:0005794;GO:0005634;GO:0005886;GO:0042592	K13447	RBOH; respiratory burst oxidase [EC:1.6.3.- 1.11.1.-]
Cla017179	XLOC_005187	0.718295	Up	-0.517689	Down	-1.97723	Down	-1.35349	Down	XP_002525443 transcription factor, putative [Ricinus communis]
Cla017169	XLOC_005194	-0.926391	Down	-0.229529	Down	-1.47491	Down	-0.282109	Down	XP_002276818 PREDICTED: hypothetical protein [Vitis vinifera]	GO:0005829;GO:0016301;GO:0006790;GO:0043167;GO:0000003;GO:0008150;GO:0009058;GO:0009536;GO:0006520;GO:0034641;GO:0044281	K00860	cysC; adenylylsulfate kinase [EC:2.7.1.25]
Cla017143	XLOC_005207	-0.922807	Down	-3.5298	Down	-1.94369	Down	-	-	XP_002517323 DNA binding protein, putative [Ricinus communis]	GO:0009536;GO:0034641;GO:0009058;GO:0003677;GO:0008150;GO:0003674;GO:0001071;GO:0005634;GO:0043234;GO:0005622
Cla017142	XLOC_005208	0.153088	Up	-0.246586	Down	-1.03063	Down	-0.534322	Down	XP_002322616 predicted protein [Populus trichocarpa]	GO:0006464;GO:0007165;GO:0003674;GO:0043167;GO:0006950;GO:0005576;GO:0016301;GO:0004871;GO:0005886;GO:0016791;GO:0006520;GO:0043234;GO:0005623
Cla017137	XLOC_005211	0.748037	Up	-0.449858	Down	2.49424	Up	0.662356	Up	XP_002526974 copine, putative [Ricinus communis]	GO:0003674;GO:0008150;GO:0005886;GO:0006950;GO:0005634;GO:0006464	K16280	RGLG; E3 ubiquitin-protein ligase RGLG [EC:2.3.2.27]
Cla017122	XLOC_005220	1.39071	Up	-0.364864	Down	0.313867	Up	0.46223	Up	XP_002521466 F-box/LRR-repeat protein, putative [Ricinus communis]	GO:0008150	K10268	FBXL2_20; F-box and leucine-rich repeat protein 2/20
Cla017113	XLOC_005224	3.26113	Up	-1.02375	Down	2.13046	Up	1.27634	Up	ABD72603 raffinose synthase [Cucumis sativus]	GO:0009058;GO:0005975;GO:0044281;GO:0006950;GO:0006464;GO:0016301;GO:0016757;GO:0016798;GO:0043167;GO:0007165;GO:0009536;GO:0008150;GO:0005886;GO:0006520	K06617	E2.4.1.82; raffinose synthase [EC:2.4.1.82]
Cla017109	XLOC_005228	0.271521	Up	-1.14508	Down	2.43246	Up	-0.210602	Down	XP_002273842 PREDICTED: hypothetical protein [Vitis vinifera]
Cla017051	XLOC_005248	1.7335	Up	-0.421429	Down	0.648367	Up	-0.99659	Down	CBI34989 unnamed protein product [Vitis vinifera]	GO:0008150;GO:0006810;GO:0005886;GO:0022857	K14638	SLC15A3_4; solute carrier family 15 (peptide/histidine transporter), member 3/4
Cla017039	XLOC_005253	0.984142	Up	0.726786	Up	-0.666087	Down	0.0297331	Up	XP_002322752 predicted protein [Populus trichocarpa]	GO:0000003;GO:0048856;GO:0009058;GO:0006629;GO:0044281;GO:0040007;GO:0016746;GO:0008150;GO:0016791;GO:0009536;GO:0043473;GO:0021700;GO:0030154;GO:0005975;GO:0006810;GO:0000902;GO:0071554;GO:0005739
Cla017016	XLOC_005266	1.09947	Up	1.10822	Up	2.58247	Up	0.77666	Up	XP_002283234 PREDICTED: hypothetical protein [Vitis vinifera]
Cla017013	XLOC_005267	-0.30144	Down	1.01109	Up	1.44519	Up	0.00388739	Up	XP_002534059 60S ribosomal protein L34, putative [Ricinus communis]
Cla016994	XLOC_005274	-0.933934	Down	-0.867311	Down	-0.959348	Down	1.29294	Up	No hits found
Cla016980	XLOC_005282	-	-	-	-	4.97483	Up	1.96939	Up	CAA78386 protein 1 [Petunia x hybrida]	GO:0008150;GO:0006950;GO:0034641;GO:0009058;GO:0003677;GO:0006790;GO:0005975;GO:0019748;GO:0002376;GO:0001071;GO:0003674;GO:0005634;GO:0043234;GO:0005622;GO:0005694	K09422	MYBP; myb proto-oncogene protein, plant
Cla016960	XLOC_005289	-1.74674	Down	1.96165	Up	-2.07937	Down	-0.223948	Down	ACU18848 unknown [Glycine max]	GO:0005576;GO:0005575;GO:0005618;GO:0008233;GO:0008150	K16297	SCPL-II; serine carboxypeptidase-like clade II [EC:3.4.16.-]
Cla002924	XLOC_005297	-0.454877	Down	-1.286	Down	-2.90362	Down	0.640191	Up	ACM89625 disease resistance protein [Glycine max]
Cla002922	XLOC_005298	-2.89246	Down	-1.79953	Down	1.05792	Up	0.365485	Up	XP_002308938 AP2 domain-containing transcription factor [Populus trichocarpa]	GO:0009058;GO:0034641;GO:0003677;GO:0008150;GO:0006629;GO:0001071;GO:0006091;GO:0005975;GO:0009056;GO:0005634;GO:0043234;GO:0005622	K09285	OVM; AP2-like factor, ANT lineage
Cla002914	XLOC_005301	-0.543646	Down	-0.73727	Down	1.60642	Up	0.221078	Up	No hits found	GO:0034641;GO:0006950;GO:0009058;GO:0006629;GO:0006397;GO:0051186;GO:0034655;GO:0016779;GO:0009536;GO:0006399;GO:0044281;GO:0005975;GO:0003723;GO:0042254;GO:0004518
Cla002911	XLOC_005302	-0.600111	Down	-1.41809	Down	-0.101206	Down	0.281853	Up	ADB95945 cation exchanger 8 [Cucumis sativus]	GO:0055085;GO:0006810;GO:0022857	K13754	SLC24A6; solute carrier family 24 (sodium/potassium/calcium exchanger), member 6
Cla002895	XLOC_005309	-4.17662	Down	0.0666404	Up	-2.06335	Down	-2.03074	Down	XP_002275008 PREDICTED: hypothetical protein [Vitis vinifera]	GO:0005623	K17479	GRXCR1; glutaredoxin domain-containing cysteine-rich protein 1
Cla017430	XLOC_005322	-1.08813	Down	-0.176542	Down	0.0671429	Up	0.168954	Up	XP_002323217 predicted protein [Populus trichocarpa]	GO:0016791;GO:0008150;GO:0043167;GO:0016301;GO:0003674;GO:0006464;GO:0043234;GO:0005623
Cla017433	XLOC_005325	2.89734	Up	0.814942	Up	0.299975	Up	-1.35104	Down	CAH58631 nodulin-like protein [Plantago major]	GO:0005575;GO:0005576;GO:0009536
Cla017437	XLOC_005326	0.453922	Up	-1.50815	Down	-5.863	Down	-2.25458	Down	CAA93316 nitrite transporter [Cucumis sativus]	GO:0006810;GO:0008150;GO:0005773;GO:0003674;GO:0022857;GO:0005794;GO:0005886	K14638	SLC15A3_4; solute carrier family 15 (peptide/histidine transporter), member 3/4
Cla017451	XLOC_005333	-0.108233	Down	-2.59256	Down	0.281341	Up	1.71395	Up	ABV32544 alpha-L-arabinofuranosidase protein [Prunus persica]	GO:0071554;GO:0005975;GO:0009056;GO:0016798;GO:0005618;GO:0009058;GO:0005578;GO:0005773;GO:0005576;GO:0044281;GO:0034641	K01209	abfA; alpha-N-arabinofuranosidase [EC:3.2.1.55]
Cla017452	XLOC_005334	-0.461159	Down	-2.0227	Down	0.451617	Up	-0.0282104	Down	XP_002523676 zinc finger protein, putative [Ricinus communis]	GO:0016746;GO:0005886;GO:0043226;GO:0005737;GO:0005575;GO:0005634;GO:0043167;GO:0005622;GO:0009058
Cla017459	XLOC_005339	0.634409	Up	-0.466159	Down	1.45798	Up	-0.108151	Down	XP_002529621 GTP-binding protein typa/bipa, putative [Ricinus communis]		K06207	typA; GTP-binding protein
Cla017479	XLOC_005345	-0.497697	Down	-1.00637	Down	-1.72726	Down	-5.31009	Down	ABD28653 phytochrome kinase substrate 1-like protein, , putative [Medicago truncatula]
Cla017483	XLOC_005349	-2.42875	Down	-1.96194	Down	-2.38085	Down	-0.4064	Down	XP_002280231 PREDICTED: hypothetical protein [Vitis vinifera]	GO:0005575;GO:0048856;GO:0016887;GO:0022857;GO:0055085;GO:0006810;GO:0043167;GO:0008150;GO:0005886
Cla017516	XLOC_005361	0.347789	Up	0.585498	Up	-1.84641	Down	-0.934658	Down	XP_002282897 PREDICTED: hypothetical protein [Vitis vinifera]	GO:0034641;GO:0009058
Cla017520	XLOC_005364	-	-	-	-	-	-	-	-	XP_002336585 cytochrome P450 [Populus trichocarpa]	GO:0016491
Cla017526	XLOC_005368	-3.40799	Down	1.25172	Up	0.555281	Up	1.80386	Up	XP_002275203 PREDICTED: hypothetical protein [Vitis vinifera]	GO:0008150;GO:0016301;GO:0048856;GO:0005886
Cla017529	XLOC_005369	-1.64557	Down	-0.399231	Down	-1.28726	Down	1.75747	Up	CBI30036 unnamed protein product [Vitis vinifera]
Cla017549	XLOC_005377	0.370186	Up	5.37229	Up	0.0878246	Up	-1.35642	Down	XP_002530716 ATP binding protein, putative [Ricinus communis]	GO:0003674;GO:0016301;GO:0005575;GO:0006810
Cla017550	XLOC_005378	4.48275	Up	3.63182	Up	0.599098	Up	0.0676698	Up	XP_002530716 ATP binding protein, putative [Ricinus communis]	GO:0008150;GO:0006810;GO:0016301;GO:0003674;GO:0005886
Cla017568	XLOC_005386	-1.48841	Down	-2.40282	Down	-4.36923	Down	0.547024	Up	XP_002281244 PREDICTED: hypothetical protein [Vitis vinifera]
Cla017583	XLOC_005394	0.765576	Up	-0.407023	Down	-2.2155	Down	0.140774	Up	XP_002524116 Transferrin receptor protein, putative [Ricinus communis]		K01301	NAALAD; N-acetylated-alpha-linked acidic dipeptidase [EC:3.4.17.21]
Cla017603	XLOC_005402	-0.39335	Down	0.284841	Up	-1.84932	Down	0.269423	Up	XP_002270858 PREDICTED: hypothetical protein [Vitis vinifera]	GO:0009058;GO:0022607;GO:0005886;GO:0003674;GO:0005815;GO:0005739	K04082	hscB; molecular chaperone HscB
Cla017611	XLOC_005407	-0.353366	Down	-2.42497	Down	-4.29276	Down	0.843216	Up	XP_002308328 predicted protein [Populus trichocarpa]	GO:0005634;GO:0003677;GO:0003674;GO:0001071;GO:0007165;GO:0008150;GO:0043234;GO:0005622
XLOC_005419	XLOC_005419	5.58516	Up	-0.320565	Down	-0.542309	Down	-1.2715	Down	Not found in the database
Cla017643	XLOC_005420	0.538846	Up	-0.152442	Down	-1.16517	Down	-1.14069	Down	XP_002275038 PREDICTED: hypothetical protein [Vitis vinifera]
Cla017644	XLOC_005422	-0.930025	Down	-2.64408	Down	-3.21877	Down	0.161814	Up	XP_002323393 predicted protein [Populus trichocarpa]
Cla017646	XLOC_005423	0.440877	Up	0.264011	Up	1.12601	Up	0.000518586	Up	XP_002323394 2-cys peroxiredoxin [Populus trichocarpa]		K03386	PRDX2_4; peroxiredoxin (alkyl hydroperoxide reductase subunit C) [EC:1.11.1.15]
Cla017660	XLOC_005431	-2.41526	Down	-5.20259	Down	3.59219	Up	-0.0932847	Down	XP_002281462 PREDICTED: hypothetical protein [Vitis vinifera]	GO:0016491;GO:0009058;GO:0019748;GO:0006629;GO:0008150
Cla017672	XLOC_005439	1.67886	Up	-0.232596	Down	-0.505865	Down	0.226703	Up	CAN79276 hypothetical protein [Vitis vinifera]
Cla017674	XLOC_005440	0.029895	Up	-0.799497	Down	-2.41158	Down	-3.32442	Down	XP_002282171 PREDICTED: hypothetical protein isoform 1 [Vitis vinifera]	GO:0005576;GO:0016798;GO:0005618;GO:0005975;GO:0005783;GO:0043234	K01193	E3.2.1.26; beta-fructofuranosidase [EC:3.2.1.26]
Cla017676	XLOC_005442	-1.42189	Down	-1.24737	Down	-3.95019	Down	0.972085	Up	XP_002276356 PREDICTED: hypothetical protein [Vitis vinifera]	GO:0005737;GO:0008092;GO:0008150;GO:0043167;GO:0005856;GO:0043234;GO:0003674	K10398	KIF11; kinesin family member 11
Cla017687	XLOC_005445	1.21207	Up	-1.69627	Down	-0.130296	Down	-0.0295076	Down	XP_002323427 predicted protein [Populus trichocarpa]	GO:0009536;GO:0009579	K01674	cah; carbonic anhydrase [EC:4.2.1.1]
Cla017694	XLOC_005447	1.83912	Up	-0.745488	Down	-0.392556	Down	-2.38675	Down	ACA35272 unknown protein [Cucumis sativus]
Cla017704	XLOC_005455	-0.230924	Down	-0.0221347	Down	-2.62252	Down	-2.20119	Down	No hits found
Cla017709	XLOC_005457	-0.178358	Down	-0.528482	Down	2.19676	Up	0.493115	Up	XP_002326253 predicted protein [Populus trichocarpa]
Cla017737	XLOC_005472	2.42745	Up	-0.0383295	Down	6.18008	Up	-2.54598	Down	XP_002318984 predicted protein [Populus trichocarpa]
Cla017745	XLOC_005476	0.22827	Up	3.88275	Up	5.28919	Up	0.76612	Up	CAA79329 BP8 [Betula pendula]
Cla017769	XLOC_005483	0.954003	Up	-0.803765	Down	2.19984	Up	-0.112686	Down	XP_002531930 UDP-glucosyltransferase, putative [Ricinus communis]	GO:0016757;GO:0043226;GO:0005622;GO:0009058	K13496	UGT73C; UDP-glucosyl transferase 73C [EC:2.4.1.-]
Cla017782	XLOC_005491	0.99681	Up	0.22006	Up	1.9286	Up	0.179918	Up	XP_002267645 PREDICTED: hypothetical protein [Vitis vinifera]	GO:0034641;GO:0009058;GO:0003674;GO:0008150
Cla017789	XLOC_005497	-1.77266	Down	-3.05048	Down	6.41314	Up	2.57504	Up	AAW51884 nitrate and chloride transporter [Glycine max]
XLOC_005499	XLOC_005499	1.43558	Up	0.283579	Up	0.371306	Up	0.145575	Up	Not found in the database
Cla017794	XLOC_005500	-1.50896	Down	-4.93825	Down	-0.807925	Down	-	-	ACU17768 unknown [Glycine max]	GO:0016757;GO:0016798;GO:0071554;GO:0005618;GO:0005975;GO:0005576;GO:0009056	K08235	E2.4.1.207; xyloglucan:xyloglucosyl transferase [EC:2.4.1.207]
Cla017819	XLOC_005509	0.971893	Up	3.14871	Up	1.90292	Up	0.321738	Up	CAN66257 hypothetical protein [Vitis vinifera]
Cla017824	XLOC_005510	-1.5764	Down	0.63763	Up	-0.604131	Down	-0.0755427	Down	ACA35277 hypothetical protein [Cucumis sativus]
Cla017832	XLOC_005513	-1.14939	Down	-1.40584	Down	2.96629	Up	1.0297	Up	XP_002525170 hypothetical protein RCOM_0819400 [Ricinus communis]
Cla017833	XLOC_005514	-0.974911	Down	-1.14892	Down	-3.15279	Down	-1.86216	Down	XP_002275174 PREDICTED: hypothetical protein [Vitis vinifera]
Cla017848	XLOC_005521	-4.08111	Down	2.34758	Up	-0.133146	Down	-0.0269922	Down	XP_002322849 AP2 domain-containing transcription factor [Populus trichocarpa]	GO:0000003;GO:0048856;GO:0006950;GO:0034641;GO:0009058;GO:0003677;GO:0030154;GO:0001071;GO:0048646;GO:0005634;GO:0043234;GO:0005622	K09284	AP2; AP2-like factor, euAP2 lineage
Cla017853	XLOC_005524	-0.009629	Down	1.10026	Up	-0.517796	Down	-0.0627534	Down	XP_002281489 PREDICTED: hypothetical protein [Vitis vinifera]	GO:0003674
Cla017854	XLOC_005525	2.086	Up	1.31707	Up	0.331166	Up	-0.804974	Down	ADB85103 glutathione S-transferase omega [Jatropha curcas]	GO:0005829;GO:0008150;GO:0006950;GO:0009056;GO:0016765;GO:0006464;GO:0006790;GO:0009058;GO:0019748;GO:0006520;GO:0034641	K00799	GST; glutathione S-transferase [EC:2.5.1.18]
Cla017862	XLOC_005529	-2.45837	Down	1.97284	Up	2.59089	Up	0.991905	Up	CBI32646 unnamed protein product [Vitis vinifera]
Cla017863	XLOC_005530	-	-	-	-	5.37902	Up	-0.324444	Down	XP_002525222 ATP-binding cassette transporter, putative [Ricinus communis]	GO:0006810;GO:0005575;GO:0016887;GO:0022857;GO:0009058;GO:0019748;GO:0043167;GO:0008150
Cla017871	XLOC_005532	-1.165	Down	0.278137	Up	2.56922	Up	0.000987266	Up	XP_002308481 predicted protein [Populus trichocarpa]
Cla017901	XLOC_005546	1.5289	Up	1.61195	Up	0.289545	Up	0.683596	Up	CAN71797 hypothetical protein [Vitis vinifera]
Cla017903	XLOC_005547	0.819748	Up	-1.91504	Down	0.177907	Up	-0.870869	Down	ACU22970 unknown [Glycine max]	GO:0003674	K07025	putative hydrolase of the HAD superfamily
Cla017912	XLOC_005553	-0.973172	Down	-2.00271	Down	-	-	-	-	XP_002531555 Zeamatin precursor, putative [Ricinus communis]	GO:0016023
Cla017918	XLOC_005556	-0.0151775	Down	-0.374875	Down	-1.27937	Down	-0.959343	Down	EEC68485 hypothetical protein OsI_36738 [Oryza sativa Indica Group]	GO:0005886
Cla017938	XLOC_005565	2.02182	Up	-1.24408	Down	-0.526991	Down	-0.322772	Down	XP_002534074 Peptide transporter, putative [Ricinus communis]	GO:0005575;GO:0006810;GO:0005886;GO:0003674	K14638	SLC15A3_4; solute carrier family 15 (peptide/histidine transporter), member 3/4
Cla017945	XLOC_005569	0.957328	Up	1.36936	Up	-2.15429	Down	-1.47274	Down	AAM28293 class-1 LMW heat shock protein [Ananas comosus]		K13993	HSP20; HSP20 family protein
Cla017951	XLOC_005573	-0.186595	Down	-0.277039	Down	-2.40865	Down	-1.07335	Down	NP_568959 TUB2; GTP binding / GTPase/ structural molecule [Arabidopsis thaliana]		K07375	TUBB; tubulin beta
Cla017958	XLOC_005578	-1.35184	Down	-0.955299	Down	-	-	-	-	XP_002309106 predicted protein [Populus trichocarpa]
Cla017962	XLOC_005581	0.273625	Up	2.97721	Up	1.76742	Up	0.611128	Up	XP_002527859 Sialin, putative [Ricinus communis]	GO:0006810;GO:0055085;GO:0022857;GO:0009536;GO:0005575	K08193	SLC17A; MFS transporter, ACS family, solute carrier family 17 (sodium-dependent inorganic phosphate cotransporter), other
Cla017972	XLOC_005588	-3.56218	Down	-0.766159	Down	0.605142	Up	0.853835	Up	XP_002309124 predicted protein [Populus trichocarpa]	GO:0000003;GO:0048856;GO:0009058;GO:0006629;GO:0044281;GO:0040007;GO:0016746;GO:0008150;GO:0016791;GO:0009536;GO:0043473;GO:0021700;GO:0030154;GO:0005975;GO:0005575;GO:0006810;GO:0000902;GO:0071554;GO:0005739	K13508	GPAT; glycerol-3-phosphate acyltransferase [EC:2.3.1.15]
Cla017985	XLOC_005595	-0.491546	Down	0.58294	Up	-2.47336	Down	-1.159	Down	XP_002309137 predicted protein [Populus trichocarpa]	GO:0005575;GO:0055085;GO:0008150;GO:0005739;GO:0009536;GO:0009579;GO:0006091;GO:0015979;GO:0022857;GO:0006810	K14684	SLC25A23S; solute carrier family 25 (mitochondrial phosphate transporter), member 23/24/25/41
Cla017999	XLOC_005602	-0.881296	Down	-1.40265	Down	-7.62132	Down	0.940369	Up	XP_002281996 PREDICTED: hypothetical protein [Vitis vinifera]	GO:0003674;GO:0043226;GO:0005622;GO:0006810;GO:0006950;GO:0002376;GO:0008150;GO:0005737;GO:0007165;GO:0016192;GO:0044281;GO:0009058
Cla018000	XLOC_005603	-1.11611	Down	-1.94344	Down	-6.34832	Down	-0.719079	Down	XP_002874594 predicted protein [Arabidopsis lyrata subsp. lyrata]	GO:0043226;GO:0005622;GO:0006950;GO:0006810;GO:0002376;GO:0008150;GO:0005737;GO:0007165;GO:0016192;GO:0044281;GO:0009058
Cla018001	XLOC_005604	-1.65615	Down	-1.61814	Down	-4.81058	Down	-1.61836	Down	XP_002281996 PREDICTED: hypothetical protein [Vitis vinifera]	GO:0008150;GO:0006810;GO:0006950;GO:0002376;GO:0016192
Cla018014	XLOC_005612	0.832017	Up	1.14538	Up	1.86973	Up	0.523825	Up	AAN06953 amt2-like protein [Medicago truncatula]	GO:0055085;GO:0005886;GO:0005575;GO:0022857	K03320	amt; ammonium transporter, Amt family
Cla018019	XLOC_005615	-2.31374	Down	-1.9619	Down	-0.270753	Down	-1.9354	Down	XP_002526683 Systemin receptor SR160 precursor, putative [Ricinus communis]	GO:0006464;GO:0016301;GO:0005575;GO:0007165;GO:0005618;GO:0043167;GO:0008283;GO:0005886;GO:0006520
Cla018022	XLOC_005617	-3.45492	Down	-0.948156	Down	-1.87277	Down	0.436718	Up	XP_002264808 PREDICTED: hypothetical protein [Vitis vinifera]	GO:0006464;GO:0009056;GO:0005654;GO:0005622;GO:0043234
Cla018055	XLOC_005625	-0.373048	Down	-4.09147	Down	-1.13316	Down	0.734933	Up	XP_002528692 Brassinosteroid LRR receptor kinase precursor, putative [Ricinus communis]	GO:0048856;GO:0000003;GO:0003674;GO:0071554;GO:0040007;GO:0008150;GO:0051301;GO:0007165;GO:0005975;GO:0006464;GO:0016301;GO:0006810;GO:0009056;GO:0005886;GO:0043167;GO:0006520
Cla018059	XLOC_005628	-2.03821	Down	-5.54445	Down	1.86621	Up	-2.08908	Down	XP_002528697 WRKY transcription factor, putative [Ricinus communis]	GO:0006091;GO:0015979;GO:0006950;GO:0008150;GO:0003674;GO:0044281;GO:0009058;GO:0006464;GO:0007165;GO:0002376;GO:0008219;GO:0006605;GO:0061024;GO:0034641;GO:0001071;GO:0007568;GO:0048856;GO:0043234;GO:0005622
XLOC_005636	XLOC_005636	-3.84337	Down	2.06575	Up	0.881821	Up	0.422287	Up	Not found in the database
XLOC_005637	XLOC_005637	-5.70794	Down	2.65397	Up	0.310106	Up	-0.820951	Down	Not found in the database
XLOC_005640	XLOC_005640	-	-	-	-	3.25118	Up	0.419267	Up	Not found in the database
XLOC_005667	XLOC_005667	-	-	-	-	-	-	2.70688	Up	Not found in the database
XLOC_005680	XLOC_005680	-4.07383	Down	-0.0252361	Down	1.13096	Up	-0.448686	Down	Not found in the database
XLOC_005715	XLOC_005715	-0.225321	Down	-0.918414	Down	-2.04601	Down	-4.99575	Down	Not found in the database
Cla006510	XLOC_005737	-2.50877	Down	-2.84519	Down	-1.57611	Down	0.108361	Up	AAY43007 chloride channel [Glycine max]	GO:0022857;GO:0055085;GO:0003674;GO:0043234;GO:0005773;GO:0006810;GO:0005634	K05016	CLCN7; chloride channel 7
Cla006521	XLOC_005740	-1.00859	Down	-5.10427	Down	-	-	-	-	CAN68422 hypothetical protein [Vitis vinifera]	GO:0005623;GO:0007009;GO:0005886;GO:0008150;GO:0003674;GO:0006810;GO:0043226;GO:0005622;GO:0005737
Cla006564	XLOC_005759	0.597933	Up	-0.435534	Down	-3.3709	Down	0.606412	Up	XP_002281324 PREDICTED: hypothetical protein [Vitis vinifera]	GO:0016757;GO:0008150;GO:0043226;GO:0005622
Cla006581	XLOC_005768	-5.55781	Down	-1.95758	Down	0.0986349	Up	0.710343	Up	ACZ67478 auxin resistant 1 protein [Brassica rapa subsp. campestris]	GO:0008150;GO:0007155;GO:0048646;GO:0040007;GO:0007010;GO:0006461;GO:0022857;GO:0048856;GO:0006810;GO:0043473;GO:0021700;GO:0030154;GO:0005794;GO:0005623;GO:0000902;GO:0009058;GO:0005975;GO:0007165;GO:0055085;GO:0005575;GO:0005768;GO:0005886;GO:0003674;GO:0071554	K13946	AUX1; auxin influx carrier (AUX1 LAX family)
Cla006582	XLOC_005769	-0.125235	Down	-0.0654676	Down	0.641442	Up	0.285923	Up	XP_002526886 metalloendopeptidase, putative [Ricinus communis]	GO:0009058;GO:0006629;GO:0048856;GO:0022607;GO:0044281;GO:0061024;GO:0000003;GO:0008233;GO:0008150;GO:0009536;GO:0009579;GO:0009790
Cla006599	XLOC_005783	-0.4123	Down	-1.80403	Down	-1.86205	Down	-1.6115	Down	ACJ85198 unknown [Medicago truncatula]	GO:0034641;GO:0009058;GO:0003674
Cla006609	XLOC_005786	0.922775	Up	-0.370694	Down	1.44692	Up	-0.242575	Down	XP_002278231 PREDICTED: hypothetical protein [Vitis vinifera]	GO:0009579;GO:0009536;GO:0034641;GO:0009058;GO:0051186
Cla006616	XLOC_005789	-1.60343	Down	-0.214318	Down	0.0744529	Up	-0.14362	Down	XP_002274158 PREDICTED: hypothetical protein [Vitis vinifera]	GO:0048856;GO:0034641;GO:0008150
Cla006617	XLOC_005790	-1.68613	Down	-1.78013	Down	-3.82038	Down	-0.976263	Down	ACU14349 unknown [Glycine max]
Cla011936	XLOC_005828	1.42239	Up	0.204993	Up	-2.29489	Down	-0.705514	Down	XP_002525499 serine-threonine protein kinase, plant-type, putative [Ricinus communis]	GO:0005575;GO:0048856;GO:0008150;GO:0003674;GO:0000003
Cla003363	XLOC_005895	-2.80848	Down	-1.84264	Down	-0.828377	Down	-0.00359793	Down	XP_002522401 Ran GTPase binding protein, putative [Ricinus communis]	GO:0008150;GO:0043226;GO:0005622;GO:0003674;GO:0005737
Cla003371	XLOC_005899	4.65444	Up	1.71919	Up	-1.6212	Down	-	-	No hits found
Cla003377	XLOC_005902	-2.09644	Down	-1.91637	Down	-1.55355	Down	-0.294292	Down	XP_002509502 conserved hypothetical protein [Ricinus communis]
Cla001445	XLOC_005914	-0.463517	Down	-1.28836	Down	-2.83873	Down	1.09889	Up	XP_002325393 predicted protein [Populus trichocarpa]
XLOC_005916	XLOC_005916	-	-	-	-	-	-	-	-	Not found in the database	GO:0055085;GO:0006810;GO:0005886;GO:0048856;GO:0043226;GO:0005794;GO:0000003;GO:0022857
Cla007937	XLOC_005919	-1.95333	Down	-0.760837	Down	-0.336416	Down	-4.18455	Down	XP_002318839 tir-nbs-lrr resistance protein [Populus trichocarpa]	GO:0003674;GO:0006950
Cla007921	XLOC_005930	-	-	-	-	4.18628	Up	0.623927	Up	No hits found
Cla007870	XLOC_005958	-3.75243	Down	-1.98951	Down	-	-	-	-	NP_187079 LTL1 (LI-TOLERANT LIPASE 1); carboxylesterase/ hydrolase, acting on ester bonds [Arabidopsis thaliana]	GO:0006950;GO:0008150;GO:0009056;GO:0006629;GO:0048856;GO:0005576;GO:0003674
Cla007867	XLOC_005960	0.132544	Up	-0.283571	Down	-6.56951	Down	1.91495	Up	XP_002302637 predicted protein [Populus trichocarpa]	GO:0006950;GO:0034641;GO:0009058;GO:0008134;GO:0005634;GO:0043234;GO:0005622
Cla005751	XLOC_005972	-1.66953	Down	-0.854568	Down	-2.0152	Down	-0.808713	Down	XP_002315107 predicted protein [Populus trichocarpa]	GO:0008150;GO:0043167;GO:0016491
Cla005752	XLOC_005973	-1.7343	Down	0.316871	Up	-3.89286	Down	-3.49899	Down	AAB60911 ESTs gb|T43256,gb|46316,gb|N64930,gb|AA395255,gb|AA404382 come from this gene [Arabidopsis thaliana]	GO:0005975;GO:0005829;GO:0005773;GO:0005618;GO:0016798;GO:0005886;GO:0006629;GO:0009056;GO:0008150	K12373	HEXA_B; hexosaminidase [EC:3.2.1.52]
Cla005756	XLOC_005975	-0.182698	Down	-0.606907	Down	1.52044	Up	0.0806808	Up	XP_002277544 PREDICTED: hypothetical protein [Vitis vinifera]	GO:0003674
Cla005777	XLOC_005981	2.40029	Up	1.38208	Up	2.51086	Up	-1.60569	Down	XP_002332067 predicted protein [Populus trichocarpa]	GO:0008150;GO:0005829;GO:0005618;GO:0006950;GO:0006457;GO:0043167;GO:0009536;GO:0005886	K03283	HSPA1_8; heat shock 70kDa protein 1/8
Cla022761	XLOC_005998	-1.54953	Down	-1.61054	Down	-6.72471	Down	3.48785	Up	CBI17905 unnamed protein product [Vitis vinifera]
Cla022783	XLOC_006014	3.62288	Up	1.44353	Up	-1.3002	Down	-1.17762	Down	CAB39659 predicted protein destination factor [Arabidopsis thaliana]	GO:0005623;GO:0043167;GO:0008289;GO:0005794;GO:0005737;GO:0043234;GO:0003674;GO:0016023;GO:0061024;GO:0016192;GO:0006461;GO:0005634
Cla022808	XLOC_006026	-	-	-	-	-	-	-	-	No hits found
Cla022820	XLOC_006030	0.997239	Up	-0.671207	Down	1.26224	Up	0.173783	Up	ACN54324 NADPH:cytochrome P450 reductase [Gossypium hirsutum]	GO:0005783;GO:0019748;GO:0016491;GO:0043167;GO:0009536;GO:0008150	K00327	POR; NADPH-ferrihemoprotein reductase [EC:1.6.2.4]
Cla022826	XLOC_006034	1.45156	Up	0.956611	Up	0.510234	Up	0.378447	Up	XP_002534461 conserved hypothetical protein [Ricinus communis]
Cla022830	XLOC_006037	0.150037	Up	-4.77425	Down	-	-	-	-	XP_002271849 PREDICTED: hypothetical protein [Vitis vinifera]	GO:0005737;GO:0016301;GO:0008150;GO:0019899;GO:0005634
Cla022857	XLOC_006055	-3.94222	Down	-	-	-	-	-	-	ACU23404 unknown [Glycine max]	GO:0005975;GO:0005618;GO:0008150;GO:0016798;GO:0016757;GO:0006950;GO:0071554;GO:0009536;GO:0005794;GO:0005576	K08235	E2.4.1.207; xyloglucan:xyloglucosyl transferase [EC:2.4.1.207]
Cla022875	XLOC_006062	1.35752	Up	-0.798641	Down	-1.6758	Down	0.142455	Up	CAN76946 hypothetical protein [Vitis vinifera]	GO:0034641;GO:0009058;GO:0008150;GO:0016829	K01611	speD; S-adenosylmethionine decarboxylase [EC:4.1.1.50]
Cla022882	XLOC_006065	1.68447	Up	0.154556	Up	-0.725629	Down	-0.429339	Down	CAQ58629 pyruvate kinase [Vitis vinifera]	GO:0005737;GO:0006091;GO:0005975;GO:0009056;GO:0016301;GO:0008150;GO:0043167;GO:0009058;GO:0034641;GO:0044281	K00873	PK; pyruvate kinase [EC:2.7.1.40]
Cla022885	XLOC_006068	-3.3506	Down	-2.98979	Down	0.49651	Up	-	-	ABC88435 acid alpha galactosidase 2 [Cucumis sativus]	GO:0008150;GO:0005618;GO:0009058;GO:0005975;GO:0000003;GO:0048856;GO:0005576;GO:0005737;GO:0007010;GO:0009056;GO:0006629;GO:0016798	K07407	E3.2.1.22B; alpha-galactosidase [EC:3.2.1.22]
Cla022896	XLOC_006072	-2.04685	Down	-1.02933	Down	0.601085	Up	-0.966517	Down	XP_002525577 conserved hypothetical protein [Ricinus communis]
Cla022914	XLOC_006083	-1.45919	Down	-0.188988	Down	-	-	-	-	XP_002303945 predicted protein [Populus trichocarpa]	GO:0005783;GO:0008150
Cla022915	XLOC_006084	1.3463	Up	0.476946	Up	-0.604967	Down	-0.249508	Down	CBI37602 unnamed protein product [Vitis vinifera]	GO:0006950;GO:0071941;GO:0044281;GO:0034641;GO:0009058;GO:0005737;GO:0043234;GO:0006520;GO:0005829;GO:0009536;GO:0009056;GO:0016874;GO:0043167	K01956	carA; carbamoyl-phosphate synthase small subunit [EC:6.3.5.5]
Cla022925	XLOC_006088	1.61778	Up	0.576866	Up	-0.238095	Down	0.321975	Up	ACU16552 unknown [Glycine max]
Cla022933	XLOC_006092	0.0729568	Up	-2.65089	Down	-2.70695	Down	1.01528	Up	No hits found
Cla022934	XLOC_006093	1.15483	Up	0.275689	Up	-0.214608	Down	-0.0277666	Down	XP_002529001 Nitrogen fixation protein nifU, putative [Ricinus communis]	GO:0009058;GO:0022607;GO:0003674;GO:0008150;GO:0009536;GO:0005198
Cla022940	XLOC_006098	-0.197414	Down	0.654385	Up	-2.31548	Down	-1.73664	Down	XP_002328767 predicted protein [Populus trichocarpa]	GO:0006810
Cla022950	XLOC_006104	1.10393	Up	0.34669	Up	-0.855536	Down	-0.721438	Down	XP_002277485 PREDICTED: O-acetylserine(thiol)-lyase [Vitis vinifera]	GO:0016829;GO:0009536;GO:0006790;GO:0006520;GO:0009058;GO:0003674;GO:0005737;GO:0043234	K01738	cysK; cysteine synthase A [EC:2.5.1.47]
Cla022964	XLOC_006110	-1.4191	Down	-1.86586	Down	0.211626	Up	-0.0708429	Down	XP_002514915 conserved hypothetical protein [Ricinus communis]	GO:0005634;GO:0006464
Cla022971	XLOC_006114	1.80536	Up	1.63156	Up	0.813559	Up	0.38911	Up	CAJ43712 caffeoyl-CoA O-methyltransferase [Plantago major]	GO:0008168;GO:0009058;GO:0019748;GO:0005829
Cla022975	XLOC_006116	3.43136	Up	1.71682	Up	-2.23898	Down	-4.53735	Down	NP_564916 CCoAMT; caffeoyl-CoA O-methyltransferase [Arabidopsis thaliana]	GO:0008168;GO:0009058;GO:0019748;GO:0005829
Cla022977	XLOC_006119	0.779296	Up	0.759321	Up	-0.222348	Down	0.147486	Up	XP_002311714 predicted protein [Populus trichocarpa]	GO:0008233;GO:0009058;GO:0006629;GO:0005783;GO:0043234;GO:0006605;GO:0034641;GO:0051604;GO:0008150;GO:0044281	K12946	SPCS1; signal peptidase complex subunit 1 [EC:3.4.-.-]
Cla022985	XLOC_006123	-1.20217	Down	-0.371428	Down	-2.13535	Down	-0.887104	Down	BAH19309 urease [Morus alba]	GO:0005737;GO:0043167;GO:0071941;GO:0044281;GO:0034641;GO:0009056;GO:0016810	K01427	URE; urease [EC:3.5.1.5]
Cla022991	XLOC_006125	0.426818	Up	0.643453	Up	2.11946	Up	0.139952	Up	XP_002311728 predicted protein [Populus trichocarpa]
Cla023005	XLOC_006133	-0.718071	Down	1.36359	Up	2.4865	Up	0.183726	Up	XP_002309560 predicted protein [Populus trichocarpa]
Cla023010	XLOC_006136	0.106498	Up	-0.59608	Down	1.56862	Up	0.26367	Up	XP_002301054 predicted protein [Populus trichocarpa]		K12118	CRY1; cryptochrome 1
Cla023012	XLOC_006138	-1.66746	Down	-0.545659	Down	-1.35718	Down	3.63877	Up	XP_002513927 abhydrolase domain containing, putative [Ricinus communis]
Cla023014	XLOC_006139	1.6126	Up	-0.0574523	Down	2.09709	Up	0.148132	Up	XP_002285786 PREDICTED: hypothetical protein [Vitis vinifera]	GO:0048856;GO:0008150
Cla023033	XLOC_006146	0.255339	Up	1.22292	Up	0.882043	Up	-0.441963	Down	XP_002284042 PREDICTED: similar to isoamylase-type starch-debranching enzyme 3 [Vitis vinifera]	GO:0043234;GO:0009536;GO:0005829;GO:0009058;GO:0016798;GO:0005575;GO:0005975;GO:0016301;GO:0044281;GO:0034641	K01214	E3.2.1.68; isoamylase [EC:3.2.1.68]
Cla023084	XLOC_006163	1.4892	Up	0.630552	Up	1.36014	Up	0.448922	Up	P42066 RecName: Full=Phosphoenolpyruvate carboxykinase [ATP]; Short=PEP carboxykinase; Short=PEPCK; AltName: Full=Phosphoenolpyruvate carboxylase	GO:0005829;GO:0005730;GO:0016829;GO:0048856;GO:0003677;GO:0043167;GO:0006950;GO:0002376;GO:0009058;GO:0005975;GO:0008150;GO:0005575;GO:0006091	K01610	E4.1.1.49; phosphoenolpyruvate carboxykinase (ATP) [EC:4.1.1.49]
Cla023089	XLOC_006166	0.534584	Up	-0.344573	Down	-0.430599	Down	-1.53534	Down	XP_002301126 predicted protein [Populus trichocarpa]	GO:0000003;GO:0009790;GO:0005975;GO:0009056;GO:0016301;GO:0048856;GO:0040007;GO:0008150;GO:0007049;GO:0007165;GO:0003674;GO:0030154;GO:0071554;GO:0006464;GO:0034641;GO:0009058
Cla023094	XLOC_006168	2.59928	Up	-0.6004	Down	0.023377	Up	-1.30939	Down	XP_002285542 PREDICTED: hypothetical protein isoform 1 [Vitis vinifera]
Cla023106	XLOC_006173	1.6193	Up	-1.29077	Down	0.28955	Up	-2.66167	Down	XP_002308597 predicted protein [Populus trichocarpa]	GO:0048856;GO:0008150;GO:0016301;GO:0007165;GO:0005783;GO:0005886
Cla023109	XLOC_006174	-3.6851	Down	0.172565	Up	0.27031	Up	-0.749414	Down	XP_002283745 PREDICTED: hypothetical protein [Vitis vinifera]	GO:0008150
Cla023129	XLOC_006184	-2.18054	Down	-2.99203	Down	-1.07677	Down	1.53892	Up	XP_002513903 heat shock protein binding protein, putative [Ricinus communis]	GO:0007165;GO:0006950	K09527	DNAJC7; DnaJ homolog subfamily C member 7
Cla023134	XLOC_006187	0.620954	Up	-0.481346	Down	2.10831	Up	-0.0669336	Down	AAG52318 unknown protein; 4584-7806 [Arabidopsis thaliana]
Cla023155	XLOC_006200	2.0926	Up	0.905216	Up	-0.203485	Down	-0.140322	Down	XP_002284432 PREDICTED: hypothetical protein [Vitis vinifera]	GO:0008150;GO:0000003;GO:0016301;GO:0008092;GO:0005622;GO:0005886
Cla023156	XLOC_006201	-0.982276	Down	-0.397856	Down	-1.19321	Down	2.7092	Up	XP_002513785 zinc finger protein, putative [Ricinus communis]		K11982	RNF115_126; E3 ubiquitin-protein ligase RNF115/126 [EC:2.3.2.27]
Cla023160	XLOC_006203	1.41091	Up	-0.957046	Down	-2.35427	Down	-1.63374	Down	XP_002302243 predicted protein [Populus trichocarpa]	GO:0005575
Cla023188	XLOC_006214	-1.38467	Down	-1.15343	Down	-0.0607378	Down	0.273442	Up	XP_002307456 predicted protein [Populus trichocarpa]	GO:0000003;GO:0009790;GO:0044281;GO:0034641;GO:0009058;GO:0051276;GO:0006464;GO:0048646;GO:0005730;GO:0003677;GO:0005694;GO:0043234;GO:0016887;GO:0048856;GO:0043167;GO:0006259	K10755	RFC2_4; replication factor C subunit 2/4
Cla023197	XLOC_006220	-0.941518	Down	-0.280567	Down	1.29171	Up	-0.150627	Down	XP_002522601 conserved hypothetical protein [Ricinus communis]	GO:0003674;GO:0043226;GO:0005622
Cla023208	XLOC_006225	-0.145407	Down	0.0149722	Up	1.6111	Up	-0.285624	Down	XP_002272974 PREDICTED: hypothetical protein [Vitis vinifera]
Cla023215	XLOC_006230	0.112364	Up	-0.230994	Down	1.56172	Up	0.139094	Up	CAN76368 hypothetical protein [Vitis vinifera]	GO:0043167;GO:0008135;GO:0009536;GO:0003924;GO:0005840;GO:0006412	K02519	infB; translation initiation factor IF-2
Cla023225	XLOC_006235	0.131885	Up	0.674997	Up	1.15985	Up	0.252404	Up	XP_002513424 conserved hypothetical protein [Ricinus communis]
Cla023254	XLOC_006252	-1.70978	Down	-0.73279	Down	-0.738799	Down	0.285598	Up	XP_002522590 protein binding protein, putative [Ricinus communis]
Cla023261	XLOC_006256	-0.019608	Down	1.56314	Up	-0.319374	Down	0.0828873	Up	XP_002272000 PREDICTED: hypothetical protein [Vitis vinifera]	GO:0005829;GO:0006950;GO:0006457;GO:0009058;GO:0005975;GO:0006810;GO:0002376;GO:0005773;GO:0043167;GO:0005783;GO:0016192;GO:0009536;GO:0008150;GO:0005794	K09486	HYOU1; hypoxia up-regulated 1
Cla023264	XLOC_006258	-0.0746572	Down	0.166874	Up	-1.36167	Down	0.360811	Up	ACU16302 unknown [Glycine max]	GO:0005840;GO:0003735;GO:0006412;GO:0042254	K02901	RP-L27e; large subunit ribosomal protein L27e
Cla023279	XLOC_006264	1.01163	Up	1.4697	Up	-0.888734	Down	-0.29723	Down	XP_002323168 predicted protein [Populus trichocarpa]	GO:0003674
Cla023281	XLOC_006265	-0.626355	Down	-2.80295	Down	-2.76418	Down	-2.01871	Down	XP_002264622 PREDICTED: hypothetical protein [Vitis vinifera]	GO:0000003;GO:0048856;GO:0006520;GO:0071554;GO:0005575;GO:0005886;GO:0006950;GO:0005618;GO:0006790;GO:0009058;GO:0007165;GO:0003674
Cla023282	XLOC_006266	-3.6646	Down	-0.238453	Down	-1.08197	Down	1.29695	Up	ABR13301 putative proline-rich cell wall protein [Prunus dulcis]	GO:0006810;GO:0006091;GO:0015979;GO:0006950;GO:0044281;GO:0009058;GO:0002376;GO:0008219;GO:0003674;GO:0006605;GO:0061024;GO:0005576;GO:0008150;GO:0008289;GO:0005575;GO:0005783;GO:0007165
Cla023283	XLOC_006267	0.387981	Up	1.14063	Up	-0.44336	Down	-0.0509599	Down	XP_002511119 proteasome subunit alpha type, putative [Ricinus communis]	GO:0009056;GO:0006950;GO:0008233;GO:0005622;GO:0043234;GO:0009058;GO:0005975;GO:0005773;GO:0008150;GO:0006091;GO:0005840;GO:0005829;GO:0005634	K02728	PSMA4; 20S proteasome subunit alpha 3 [EC:3.4.25.1]
Cla023284	XLOC_006268	0.738417	Up	-6.09346	Down	-	-	-	-	XP_002316597 predicted protein [Populus trichocarpa]	GO:0008150;GO:0005623;GO:0005575
Cla023312	XLOC_006280	-2.68296	Down	-0.285298	Down	-0.155854	Down	-0.753696	Down	CBI20142 unnamed protein product [Vitis vinifera]
Cla023313	XLOC_006281	1.21274	Up	-1.19236	Down	-0.397589	Down	-0.0649026	Down	XP_002316847 predicted protein [Populus trichocarpa]
Cla023323	XLOC_006286	-0.502383	Down	2.08901	Up	0.390575	Up	-1.05056	Down	XP_002524526 conserved hypothetical protein [Ricinus communis]
Cla023340	XLOC_006293	0.984454	Up	-0.00542011	Down	-0.173557	Down	-0.35257	Down	XP_002283041 PREDICTED: hypothetical protein [Vitis vinifera]
Cla023346	XLOC_006297	-0.806111	Down	-1.74839	Down	-1.61917	Down	-0.861598	Down	XP_002282936 PREDICTED: hypothetical protein [Vitis vinifera]		K05387	GRIP; glutamate receptor, ionotropic, plant
Cla023349	XLOC_006299	-0.472418	Down	-1.00764	Down	1.46175	Up	0.67384	Up	XP_002277579 PREDICTED: hypothetical protein [Vitis vinifera]	GO:0016192;GO:0005829;GO:0005768;GO:0043167;GO:0007165;GO:0034655;GO:0044281;GO:0003924;GO:0006810;GO:0005886
Cla023375	XLOC_006310	-2.14926	Down	-1.77244	Down	-2.33094	Down	-0.356667	Down	XP_002316890 predicted protein [Populus trichocarpa]	GO:0005886;GO:0008150;GO:0022857;GO:0006810	K03327	TC.MATE; multidrug resistance protein, MATE family
Cla023419	XLOC_006329	-0.0775464	Down	-1.51795	Down	-3.17272	Down	-0.70675	Down	XP_002316926 predicted protein [Populus trichocarpa]	GO:0006464;GO:0000902;GO:0040007;GO:0005575;GO:0016301;GO:0043167;GO:0008150;GO:0007165;GO:0005576;GO:0005886;GO:0006520
Cla023427	XLOC_006335	-1.17342	Down	-0.656667	Down	0.206021	Up	-0.0566448	Down	EEE67412 hypothetical protein OsJ_24744 [Oryza sativa Japonica Group]	GO:0003674;GO:0071554;GO:0009058;GO:0005975;GO:0042592;GO:0008150;GO:0005739;GO:0006810;GO:0005575;GO:0016887;GO:0022857;GO:0055085;GO:0044281;GO:0034655;GO:0005886;GO:0005856;GO:0043234	K10357	MYO5; myosin V
Cla023461	XLOC_006351	-0.841785	Down	0.237559	Up	-1.53279	Down	-0.0551899	Down	XP_002273352 PREDICTED: hypothetical protein [Vitis vinifera]
Cla023472	XLOC_006356	-0.601995	Down	-1.92236	Down	-	-	-	-	XP_002306996 predicted protein [Populus trichocarpa]	GO:0071554;GO:0005975;GO:0008233;GO:0005773;GO:0008150;GO:0009058;GO:0030154;GO:0008219;GO:0048856;GO:0005576;GO:0005634;GO:0005886	K16290	XCP; xylem cysteine proteinase [EC:3.4.22.-]
Cla016423	XLOC_006370	2.7115	Up	-0.262698	Down	-0.0168932	Down	-0.782251	Down	XP_002279904 PREDICTED: hypothetical protein [Vitis vinifera]
Cla016456	XLOC_006385	2.29407	Up	-0.0551841	Down	-0.222767	Down	-0.700789	Down	XP_002516495 phosphofructokinase, putative [Ricinus communis]	GO:0030154;GO:0048856;GO:0043167;GO:0005829;GO:0043234;GO:0016301;GO:0008150;GO:0006091;GO:0005975;GO:0009056;GO:0009058;GO:0034641;GO:0044281;GO:0051186	K00850	pfkA; 6-phosphofructokinase 1 [EC:2.7.1.11]
Cla016540	XLOC_006424	0.527281	Up	-0.204517	Down	1.68899	Up	0.599474	Up	AAC37515 SPF1-like DNA-binding protein [Cucumis sativus]
XLOC_006432	XLOC_006432	5.8872	Up	3.15438	Up	1.08191	Up	1.22223	Up	Not found in the database
Cla016576	XLOC_006445	-1.05484	Down	1.35079	Up	-2.81921	Down	-1.44419	Down	XP_002512933 conserved hypothetical protein [Ricinus communis]
Cla016579	XLOC_006446	-	-	-	-	5.59292	Up	0.553883	Up	ACU17783 unknown [Glycine max]	GO:0000902;GO:0021700;GO:0030154;GO:0040007;GO:0003674;GO:0005739;GO:0000003;GO:0048856;GO:0005623;GO:0005794;GO:0005886;GO:0006810
Cla016581	XLOC_006447	1.13089	Up	0.607695	Up	-0.347049	Down	-0.26553	Down	XP_002512945 Ocs element-binding factor, putative [Ricinus communis]	GO:0034641;GO:0009058;GO:0000003;GO:0048856;GO:0006605;GO:0007034;GO:0003674;GO:0016192;GO:0003677;GO:0001071;GO:0006950;GO:0043234;GO:0005622
Cla016599	XLOC_006460	-1.60931	Down	-1.84227	Down	1.46188	Up	-0.174578	Down	XP_002512973 xylulose kinase, putative [Ricinus communis]
Cla016608	XLOC_006466	-1.07966	Down	0.491223	Up	1.69605	Up	0.176536	Up	CAN70805 hypothetical protein [Vitis vinifera]	GO:0016798;GO:0071554;GO:0005975;GO:0009056;GO:0005576;GO:0005739	K01179	E3.2.1.4; endoglucanase [EC:3.2.1.4]
Cla016609	XLOC_006467	0.590071	Up	-0.412243	Down	5.97745	Up	-0.699545	Down	XP_002271661 PREDICTED: hypothetical protein [Vitis vinifera]		K01623	ALDO; fructose-bisphosphate aldolase, class I [EC:4.1.2.13]
Cla016625	XLOC_006474	-2.31723	Down	-	-	-	-	-	-	XP_002271427 PREDICTED: hypothetical protein [Vitis vinifera]	GO:0005739;GO:0008150	K14488	SAUR; SAUR family protein
Cla016626	XLOC_006475	-6.24427	Down	-0.409947	Down	-3.68643	Down	3.78323	Up	XP_002276412 PREDICTED: hypothetical protein [Vitis vinifera]	GO:0009536;GO:0008150	K14488	SAUR; SAUR family protein
Cla016629	XLOC_006478	-	-	-	-	-	-	-	-	XP_002276412 PREDICTED: hypothetical protein [Vitis vinifera]	GO:0009536;GO:0008150	K14488	SAUR; SAUR family protein
Cla016638	XLOC_006485	-	-	-	-	-	-	-	-	XP_002276412 PREDICTED: hypothetical protein [Vitis vinifera]	GO:0005739;GO:0008150	K14488	SAUR; SAUR family protein
Cla016640	XLOC_006487	-5.65815	Down	-	-	-	-	-	-	XP_002276412 PREDICTED: hypothetical protein [Vitis vinifera]	GO:0005739;GO:0008150	K14488	SAUR; SAUR family protein
Cla016641	XLOC_006488	-	-	-	-	-	-	-	-	XP_002276412 PREDICTED: hypothetical protein [Vitis vinifera]	GO:0005739;GO:0008150	K14488	SAUR; SAUR family protein
Cla016650	XLOC_006493	-0.944256	Down	-1.06354	Down	-2.30759	Down	0.190563	Up	XP_002263791 PREDICTED: hypothetical protein [Vitis vinifera]	GO:0016887;GO:0003674;GO:0006259;GO:0009058;GO:0051301;GO:0007049;GO:0006464;GO:0051276;GO:0008283;GO:0005634;GO:0043234;GO:0005737;GO:0003677;GO:0000003;GO:0048856;GO:0043167;GO:0004386;GO:0005694	K02209	MCM5; DNA replication licensing factor MCM5 [EC:3.6.4.12]
Cla016662	XLOC_006498	0.827296	Up	-0.30056	Down	2.11783	Up	-0.0732903	Down	XP_002523505 apolipoprotein d, putative [Ricinus communis]	GO:0006950;GO:0008150;GO:0005794;GO:0005575;GO:0005886;GO:0006810;GO:0005773;GO:0005576;GO:0005829;GO:0005783;GO:0005739;GO:0003674	K03098	APOD; apolipoprotein D and lipocalin family protein
Cla016683	XLOC_006508	1.87188	Up	-0.554982	Down	0.242486	Up	-0.452225	Down	XP_002285404 PREDICTED: hypothetical protein [Vitis vinifera]	GO:0005777;GO:0043167;GO:0005886
Cla016685	XLOC_006509	-0.221672	Down	0.409953	Up	-3.06766	Down	-0.423928	Down	CBI28238 unnamed protein product [Vitis vinifera]	GO:0005886;GO:0006464;GO:0043167;GO:0005575;GO:0016301;GO:0006520
Cla016726	XLOC_006524	-1.15595	Down	-3.53145	Down	-5.46583	Down	-	-	XP_002524453 serine/threonine protein kinase, putative [Ricinus communis]	GO:0006464;GO:0016301;GO:0043167;GO:0003674;GO:0000003;GO:0009790;GO:0005634;GO:0006520
Cla016727	XLOC_006525	2.99351	Up	0.129847	Up	-4.13308	Down	-0.54674	Down	XP_002524454 Early nodulin, putative [Ricinus communis]	GO:0005575;GO:0044403
Cla016738	XLOC_006533	-	-	-0.443112	Down	0.116394	Up	-	-	No hits found
Cla016764	XLOC_006539	1.67695	Up	0.782435	Up	2.61942	Up	0.212591	Up	XP_002514309 DNA binding protein, putative [Ricinus communis]	GO:0006950;GO:0034641;GO:0009058;GO:0003677;GO:0001071;GO:0009056;GO:0019748;GO:0005634;GO:0043234;GO:0005622	K09419	HSFF; heat shock transcription factor, other eukaryote
Cla016785	XLOC_006550	-5.08191	Down	-1.28874	Down	-	-	-	-	XP_002280555 PREDICTED: hypothetical protein [Vitis vinifera]	GO:0007165;GO:0034641;GO:0009058;GO:0003677;GO:0001071;GO:0005634;GO:0043234;GO:0005622	K09286	EREBP; EREBP-like factor
Cla016796	XLOC_006554	1.11625	Up	-0.713588	Down	0.692201	Up	0.419997	Up	ACU17009 unknown [Glycine max]	GO:0009058;GO:0008565;GO:0022857;GO:0043234;GO:0005739;GO:0055085;GO:0009536
Cla016805	XLOC_006555	0.61793	Up	-2.2863	Down	-2.55639	Down	-1.98783	Down	XP_002283391 PREDICTED: hypothetical protein [Vitis vinifera]
Cla016806	XLOC_006556	-	-	-	-	-	-	-	-	XP_002283385 PREDICTED: hypothetical protein [Vitis vinifera]	GO:0008150;GO:0016791;GO:0044281;GO:0034641
Cla016807	XLOC_006557	-1.21745	Down	-2.5237	Down	-	-	-	-	XP_002283385 PREDICTED: hypothetical protein [Vitis vinifera]
Cla016816	XLOC_006559	1.14587	Up	-2.83815	Down	-0.493386	Down	-0.324897	Down	CAN81808 hypothetical protein [Vitis vinifera]
Cla016817	XLOC_006560	1.35756	Up	-2.51023	Down	-0.733867	Down	-0.387109	Down	CAN81808 hypothetical protein [Vitis vinifera]	GO:0043167;GO:0007165;GO:0034641;GO:0009058;GO:0003674;GO:0009056;GO:0051186;GO:0007568;GO:0048856;GO:0006629;GO:0005886;GO:0005634;GO:0006950
Cla016851	XLOC_006573	0.725841	Up	0.419602	Up	2.66661	Up	-2.20968	Down	XP_002514063 conserved hypothetical protein [Ricinus communis]	GO:0034641;GO:0009058;GO:0042592;GO:0051276;GO:0006950;GO:0006259;GO:0003674;GO:0008150;GO:0000003;GO:0009790;GO:0044281;GO:0051301;GO:0007049;GO:0030154;GO:0048856;GO:0043167;GO:0022607;GO:0007165;GO:0006464;GO:0003677;GO:0000228;GO:0007059
Cla016874	XLOC_006583	-3.77863	Down	-0.132534	Down	-	-	-	-	CAA94433 unknown [Cucumis melo]	GO:0005829;GO:0043167;GO:0006810;GO:0000003;GO:0048856;GO:0008150;GO:0006950
Cla016876	XLOC_006585	5.65227	Up	-0.0521127	Down	-3.4668	Down	-4.51937	Down	CAD80088 putative major latex protein [Momordica charantia]	GO:0005829;GO:0043167;GO:0000003;GO:0048856;GO:0008150;GO:0009536
Cla016885	XLOC_006590	0.606121	Up	0.195312	Up	2.18391	Up	0.35578	Up	CBI27449 unnamed protein product [Vitis vinifera]
Cla016909	XLOC_006603	-1.57472	Down	-0.745987	Down	0.234785	Up	-0.00599978	Down	XP_002265950 PREDICTED: hypothetical protein [Vitis vinifera]	GO:0016301;GO:0043167;GO:0016765;GO:0006790;GO:0044281;GO:0034641;GO:0009058;GO:0008150;GO:0009536;GO:0051186	K14153	thiDE; hydroxymethylpyrimidine kinase / phosphomethylpyrimidine kinase / thiamine-phosphate diphosphorylase [EC:2.7.1.49 2.7.4.7 2.5.1.3]
Cla016916	XLOC_006609	-0.364605	Down	0.105041	Up	-0.89731	Down	-0.584465	Down	CBI27484 unnamed protein product [Vitis vinifera]
Cla016925	XLOC_006612	1.34251	Up	-0.591204	Down	1.80613	Up	0.205352	Up	XP_002521874 hypothetical protein RCOM_0775400 [Ricinus communis]
Cla016933	XLOC_006617	-0.870428	Down	-0.407191	Down	-1.92788	Down	0.514683	Up	XP_002529559 zinc finger protein, putative [Ricinus communis]	GO:0008150;GO:0042393;GO:0006259;GO:0009058;GO:0043167;GO:0003674;GO:0051301;GO:0007049;GO:0006464;GO:0051276;GO:0034641;GO:0016874;GO:0006950;GO:0008283;GO:0005694;GO:0000003;GO:0048856;GO:0003677;GO:0065003;GO:0005634	K10638	UHRF1; E3 ubiquitin-protein ligase UHRF1 [EC:2.3.2.27]
Cla016938	XLOC_006621	1.68645	Up	-3.71997	Down	10.1862	Up	0.849326	Up	ADC80920 delta-9 fatty acid desaturase [Vernicia fordii]
Cla016943	XLOC_006623	1.1244	Up	0.457237	Up	0.339747	Up	0.0963692	Up	P00051 RecName: Full=Cytochrome c	GO:0005739;GO:0005575;GO:0003674;GO:0043167;GO:0008150	K08738	CYC; cytochrome c
Cla016949	XLOC_006624	0.285441	Up	1.83501	Up	0.698462	Up	-0.679507	Down	XP_002865763 hypothetical protein ARALYDRAFT_331392 [Arabidopsis lyrata subsp. lyrata]		K17108	GBA2; non-lysosomal glucosylceramidase [EC:3.2.1.45]
Cla001917	XLOC_006628	1.37866	Up	-0.0780827	Down	0.261559	Up	0.332478	Up	ABE91850 Protein of unknown function DUF707 [Medicago truncatula]
Cla001909	XLOC_006631	2.38042	Up	-2.28261	Down	5.30935	Up	1.25932	Up	XP_002527853 short-chain dehydrogenase, putative [Ricinus communis]	GO:0044281;GO:0006629;GO:0005829;GO:0048856;GO:0008150;GO:0006950;GO:0016491;GO:0009536;GO:0006520;GO:0051186
Cla001895	XLOC_006637	2.18882	Up	-0.219307	Down	2.2185	Up	-0.540779	Down	XP_002527853 short-chain dehydrogenase, putative [Ricinus communis]	GO:0044281;GO:0006629;GO:0005829;GO:0048856;GO:0006950;GO:0016491;GO:0009536;GO:0006520;GO:0051186
Cla001871	XLOC_006651	-0.057654	Down	0.180963	Up	1.17945	Up	0.218918	Up	XP_002277493 PREDICTED: hypothetical protein [Vitis vinifera]		K07052	uncharacterized protein
Cla002067	XLOC_006655	-1.46558	Down	-1.9779	Down	-	-	-	-	XP_002520279 ATP binding protein, putative [Ricinus communis]	GO:0003674;GO:0005886;GO:0006464;GO:0005576;GO:0016301;GO:0006520
Cla006511	XLOC_006670	-0.612403	Down	-2.67057	Down	-4.00481	Down	1.66808	Up	XP_002509536 Blue copper protein precursor, putative [Ricinus communis]
Cla006513	XLOC_006672	2.09814	Up	0.737979	Up	-1.06961	Down	-0.611427	Down	ACJ84062 unknown [Medicago truncatula]	GO:0008150;GO:0006950;GO:0005886
Cla006519	XLOC_006676	-0.747042	Down	-2.06403	Down	-2.67269	Down	-1.22241	Down	CAN69961 hypothetical protein [Vitis vinifera]	GO:0008150
Cla006527	XLOC_006681	-5.76694	Down	4.51591	Up	1.6778	Up	-0.00709132	Down	XP_002265308 PREDICTED: similar to LHT1 (LYSINE HISTIDINE TRANSPORTER 1); amino acid transmembrane transporter [Vitis vinifera]	GO:0009058;GO:0006464;GO:0006810;GO:0002376;GO:0006950;GO:0008219;GO:0022857;GO:0008150;GO:0006605;GO:0061024;GO:0005737;GO:0055085;GO:0016192;GO:0005575;GO:0005886;GO:0007165
Cla006529	XLOC_006683	1.54769	Up	0.327471	Up	0.0177028	Up	-0.459704	Down	CBI40089 unnamed protein product [Vitis vinifera]	GO:0040007;GO:0008150;GO:0043226;GO:0005634;GO:0005886	K15627	ASPSCR1; tether containing UBX domain for GLUT4
Cla006534	XLOC_006686	-2.44602	Down	-0.218941	Down	0.212579	Up	0.694086	Up	XP_002270991 PREDICTED: hypothetical protein [Vitis vinifera]	GO:0005575
Cla006542	XLOC_006691	0.522436	Up	-0.553987	Down	5.13927	Up	-0.158119	Down	XP_002532996 Ribulose bisphosphate carboxylase/oxygenase activase 1, chloroplast precursor, putative [Ricinus communis]	GO:0001071;GO:0043167;GO:0009536;GO:0043234;GO:0005622
Cla006545	XLOC_006693	1.19982	Up	-0.882547	Down	3.20322	Up	1.67635	Up	XP_002315207 predicted protein [Populus trichocarpa]
Cla006547	XLOC_006694	-1.5192	Down	-0.763818	Down	-0.955752	Down	-0.377195	Down	XP_002524217 ATP binding protein, putative [Ricinus communis]	GO:0005794;GO:0008168;GO:0005768;GO:0005773;GO:0008150;GO:0005575
Cla006560	XLOC_006704	-0.684969	Down	0.333142	Up	-2.26937	Down	0.141493	Up	XP_002277071 PREDICTED: hypothetical protein [Vitis vinifera]	GO:0003674;GO:0005886;GO:0071554;GO:0005634;GO:0005829;GO:0007165;GO:0044281;GO:0034655;GO:0048856
Cla006603	XLOC_006722	-1.36629	Down	0.0772798	Up	0.372448	Up	0.259211	Up	CAN60362 hypothetical protein [Vitis vinifera]
Cla006604	XLOC_006723	2.19198	Up	-0.0427592	Down	1.51604	Up	0.275778	Up	NP_565887 unknown protein [Arabidopsis thaliana]	GO:0003674;GO:0007165;GO:0008150;GO:0005634	K14496	PYL; abscisic acid receptor PYR/PYL family
Cla006605	XLOC_006724	0.873936	Up	0.401307	Up	2.22984	Up	-1.04935	Down	ADE35085 DREB2A [Salicornia brachiata]	GO:0008150;GO:0003677;GO:0006950
Cla006606	XLOC_006725	-8.76838	Down	0.587848	Up	-	-	-	-	CBI25418 unnamed protein product [Vitis vinifera]	GO:0008150;GO:0043167;GO:0016491;GO:0005576;GO:0009056;GO:0019748	K05909	E1.10.3.2; laccase [EC:1.10.3.2]
Cla011852	XLOC_006737	-1.20441	Down	-3.98182	Down	-	-	-	-	XP_002528071 zinc finger protein, putative [Ricinus communis]	GO:0034641;GO:0009058;GO:0003729;GO:0003677;GO:0000902;GO:0040007;GO:0071554	K18753	ZFP36L; butyrate response factor 1
Cla011887	XLOC_006756	-	-	-	-	-	-	-1.61654	Down	No hits found
Cla011908	XLOC_006770	0.122142	Up	-0.0463216	Down	1.30722	Up	0.321908	Up	XP_002325554 predicted protein [Populus trichocarpa]
Cla011910	XLOC_006771	1.87114	Up	-0.522167	Down	0.384674	Up	0.0155079	Up	XP_002327239 predicted protein [Populus trichocarpa]	GO:0005576;GO:0007165
Cla011913	XLOC_006773	-4.26942	Down	-	-	-	-	-	-	XP_002526837 Non-imprinted in Prader-Willi/Angelman syndrome region protein, putative [Ricinus communis]	GO:0005575;GO:0022857;GO:0005886;GO:0006810
Cla011923	XLOC_006778	0.485716	Up	-0.701166	Down	-1.32721	Down	-0.271699	Down	XP_002521744 sucrose phosphate syntase, putative [Ricinus communis]	GO:0006950;GO:0009058;GO:0005975;GO:0048856;GO:0040007;GO:0016757;GO:0006629;GO:0005634;GO:0005886	K00696	E2.4.1.14; sucrose-phosphate synthase [EC:2.4.1.14]
Cla011942	XLOC_006791	0.511711	Up	-4.42666	Down	-	-	-	-	XP_002525508 protein phosphatase 2c, putative [Ricinus communis]	GO:0048856;GO:0008150;GO:0009536;GO:0007165;GO:0016791;GO:0006950;GO:0005634;GO:0006464;GO:0043234;GO:0005623	K17506	PPM1L; protein phosphatase 1L [EC:3.1.3.16]
Cla011965	XLOC_006807	1.04654	Up	0.609005	Up	0.210845	Up	-0.592982	Down	No hits found
Cla011966	XLOC_006808	-0.35464	Down	0.129754	Up	1.64833	Up	0.121073	Up	CBI18266 unnamed protein product [Vitis vinifera]	GO:0005654;GO:0043234;GO:0000003;GO:0007059;GO:0051301;GO:0006259;GO:0007049;GO:0003674;GO:0009058;GO:0006950;GO:0005694	K10896	FANCM; fanconi anemia group M protein
Cla011983	XLOC_006813	-1.0712	Down	-2.70776	Down	-	-	-	-	XP_002279765 PREDICTED: hypothetical protein [Vitis vinifera]	GO:0071554;GO:0005975;GO:0005575;GO:0030154;GO:0048856;GO:0005739;GO:0005794;GO:0008168;GO:0008150;GO:0019748;GO:0009058;GO:0005576	K18801	GXM; glucuronoxylan 4-O-methyltransferase [EC:2.1.1.112]
Cla003344	XLOC_006852	-0.114635	Down	-0.797284	Down	-0.975851	Down	-0.474412	Down	XP_002311593 predicted protein [Populus trichocarpa]	GO:0005575;GO:0005794;GO:0009058;GO:0044281;GO:0006629;GO:0008150;GO:0005768;GO:0005618;GO:0005773;GO:0008168;GO:0071554
Cla003347	XLOC_006853	5.59613	Up	0.639199	Up	1.56633	Up	-0.749497	Down	Q9ZVH0 RecName: Full=Protein FEZ; AltName: Full=NAC domain-containing protein 9; Short=ANAC009
Cla003356	XLOC_006858	0.701427	Up	0.479138	Up	1.41575	Up	0.219778	Up	XP_002863303 ORF64c [Arabidopsis lyrata subsp. lyrata]	GO:0009536
Cla007943	XLOC_006886	-3.00441	Down	-1.48062	Down	-0.547231	Down	-1.06999	Down	XP_002886836 hypothetical protein ARALYDRAFT_475541 [Arabidopsis lyrata subsp. lyrata]
Cla007871	XLOC_006917	-1.65443	Down	0.22834	Up	3.76989	Up	-1.1062	Down	Q41229 RecName: Full=Photosystem I reaction center subunit IV B, chloroplastic; Short=PSI-E B; Contains: RecName: Full=Photosystem I reaction center subunit IV B isoform 2; Flags: Precursor	GO:0043234;GO:0009579;GO:0015979;GO:0009536	K02693	psaE; photosystem I subunit IV
Cla005777	XLOC_006951	2.20805	Up	1.24031	Up	2.88606	Up	-1.44047	Down	XP_002332067 predicted protein [Populus trichocarpa]	GO:0043167	K03283	HSPA1_8; heat shock 70kDa protein 1/8
Cla022752	XLOC_006965	-	-	-	-	2.24412	Up	2.96708	Up	ACU16663 unknown [Glycine max]
Cla022807	XLOC_006994	1.33632	Up	0.914558	Up	2.22072	Up	-0.938385	Down	ACU15317 unknown [Glycine max]
Cla022809	XLOC_006995	0.686537	Up	-0.311396	Down	-1.71979	Down	-0.171233	Down	ACE77057 plasma membrane proton pump [Cucumis sativus]	GO:0016887;GO:0022857;GO:0043167;GO:0009058;GO:0034641;GO:0044281;GO:0005575;GO:0055085;GO:0034655;GO:0005886;GO:0006091	K01535	PMA1; H+-transporting ATPase [EC:3.6.3.6]
XLOC_006997	XLOC_006997	0.48213	Up	1.17494	Up	0.581929	Up	0.0153483	Up	Not found in the database	GO:0034641;GO:0009058;GO:0006520;GO:0006790;GO:0044281;GO:0006629;GO:0009056;GO:0019748;GO:0051186;GO:0048856;GO:0016765;GO:0005575;GO:0030154;GO:0008150;GO:0009536;GO:0006950;GO:0009579;GO:0005886;GO:0006810;GO:0071554
Cla022816	XLOC_006999	0.611462	Up	1.09817	Up	1.56445	Up	0.620117	Up	XP_002270335 PREDICTED: hypothetical protein [Vitis vinifera]	GO:0048856;GO:0000003;GO:0008150;GO:0005634;GO:0043234;GO:0030154;GO:0003674;GO:0006464;GO:0051276;GO:0006950;GO:0005575;GO:0042393;GO:0009058
Cla022856	XLOC_007014	-1.08801	Down	-1.85795	Down	-3.89342	Down	1.06341	Up	XP_002273725 PREDICTED: hypothetical protein [Vitis vinifera]
Cla022865	XLOC_007019	10.8048	Up	-3.59919	Down	2.23894	Up	-1.38536	Down	No hits found
Cla022867	XLOC_007021	-1.29889	Down	0.283026	Up	-0.492318	Down	0.044603	Up	CAN83511 hypothetical protein [Vitis vinifera]	GO:0005575;GO:0009058;GO:0006950;GO:0008150;GO:0007568;GO:0007010;GO:0005576;GO:0005794;GO:0005886
Cla022877	XLOC_007027	-0.394562	Down	-0.0527717	Down	-2.84398	Down	-1.39387	Down	XP_002269378 PREDICTED: hypothetical protein [Vitis vinifera]	GO:0008233	K01354	ptrB; oligopeptidase B [EC:3.4.21.83]
Cla022889	XLOC_007032	-0.714355	Down	-0.355893	Down	1.8711	Up	0.567891	Up	ABV89629 lipoic acid synthase-like protein [Brassica rapa]	GO:0016491;GO:0016874;GO:0003674;GO:0009536;GO:0015979;GO:0006790;GO:0009058;GO:0044281;GO:0006629;GO:0051186;GO:0008150
Cla022892	XLOC_007034	0.932576	Up	0.710862	Up	-0.15927	Down	-0.37052	Down	XP_002877973 binding protein [Arabidopsis lyrata subsp. lyrata]
Cla022894	XLOC_007035	-0.0874574	Down	-0.48408	Down	-1.82313	Down	-0.91478	Down	XP_002266083 PREDICTED: hypothetical protein [Vitis vinifera]		K15032	MTERFD; mTERF domain-containing protein, mitochondrial
Cla022919	XLOC_007044	-0.363028	Down	-0.123903	Down	1.30358	Up	-0.0783612	Down	XP_002515179 conserved hypothetical protein [Ricinus communis]	GO:0006810;GO:0006605;GO:0043167;GO:0009536;GO:0009579	K03070	secA; preprotein translocase subunit SecA
Cla022955	XLOC_007063	-0.0807555	Down	-0.868557	Down	2.89127	Up	-0.702841	Down	No hits found
Cla022960	XLOC_007066	0.653427	Up	1.25158	Up	1.266	Up	-0.445692	Down	XP_002277728 PREDICTED: hypothetical protein [Vitis vinifera]
Cla022962	XLOC_007067	1.03079	Up	1.4413	Up	1.58302	Up	0.499582	Up	No hits found
Cla022963	XLOC_007068	-1.47663	Down	-1.05216	Down	6.00515	Up	-2.64408	Down	ABK95596 unknown [Populus trichocarpa]	GO:0043167;GO:0043234;GO:0009579;GO:0005622;GO:0006091;GO:0015979;GO:0006464;GO:0003674;GO:0005575;GO:0009536	K08908	LHCA2; light-harvesting complex I chlorophyll a/b binding protein 2
Cla022967	XLOC_007070	-0.292771	Down	-0.519029	Down	-1.19081	Down	-1.20751	Down	CAN70074 hypothetical protein [Vitis vinifera]	GO:0000003;GO:0048856;GO:0048646;GO:0040007;GO:0009058;GO:0019748;GO:0003674;GO:0016491;GO:0008283;GO:0005575;GO:0005783
Cla022972	XLOC_007073	1.00877	Up	1.55852	Up	-0.432311	Down	-0.172137	Down	CAJ43712 caffeoyl-CoA O-methyltransferase [Plantago major]	GO:0008168;GO:0043167;GO:0009058;GO:0043473;GO:0019748;GO:0005829
Cla022975	XLOC_007074	3.10571	Up	2.22067	Up	-2.24118	Down	-2.73711	Down	NP_564916 CCoAMT; caffeoyl-CoA O-methyltransferase [Arabidopsis thaliana]	GO:0008168;GO:0043167;GO:0009058;GO:0043473;GO:0019748;GO:0008150;GO:0005829
Cla022989	XLOC_007081	-0.414338	Down	0.168569	Up	0.950611	Up	0.140007	Up	XP_002514991 conserved hypothetical protein [Ricinus communis]	GO:0006259;GO:0003674;GO:0003677;GO:0009058;GO:0008150;GO:0043167;GO:0004386;GO:0016887;GO:0005575;GO:0005694	K09775	uncharacterized protein
Cla022993	XLOC_007082	1.87652	Up	1.19745	Up	1.359	Up	0.685031	Up	XP_002283043 PREDICTED: hypothetical protein [Vitis vinifera]	GO:0005739;GO:0016301;GO:0004871;GO:0007165;GO:0006520;GO:0008150	K08869	ADCK; aarF domain-containing kinase
Cla023009	XLOC_007088	-2.07444	Down	3.3343	Up	3.50699	Up	-0.352714	Down	XP_002513920 conserved hypothetical protein [Ricinus communis]
XLOC_007090	XLOC_007090	2.26333	Up	-2.4504	Down	3.64898	Up	0.499766	Up	Not found in the database
Cla023016	XLOC_007092	-1.03599	Down	-0.72482	Down	-1.66184	Down	-1.1381	Down	XP_002285784 PREDICTED: hypothetical protein [Vitis vinifera]
Cla023018	XLOC_007093	0.880823	Up	-4.87555	Down	1.68602	Up	-0.177097	Down	XP_002302305 predicted protein [Populus trichocarpa]	GO:0016757;GO:0009058;GO:0006629
Cla023019	XLOC_007094	-	-	-	-	-	-	2.01272	Up	XP_002513945 conserved hypothetical protein [Ricinus communis]	GO:0005615;GO:0005618;GO:0008150;GO:0005794;GO:0006950;GO:0040007;GO:0005829;GO:0005576;GO:0009058;GO:0044281;GO:0006629
Cla023027	XLOC_007097	1.08286	Up	2.95209	Up	1.69066	Up	-0.46004	Down	CBI19199 unnamed protein product [Vitis vinifera]	GO:0005794;GO:0005768
Cla023028	XLOC_007098	1.06145	Up	0.402614	Up	0.423717	Up	-0.262217	Down	XP_002328370 predicted protein [Populus trichocarpa]		K14800	TSR2; pre-rRNA-processing protein TSR2
Cla023031	XLOC_007100	2.59081	Up	-0.122838	Down	-3.4885	Down	-2.16852	Down	CAN83612 hypothetical protein [Vitis vinifera]
Cla023035	XLOC_007103	-1.6502	Down	-2.96425	Down	-0.359415	Down	0.193654	Up	XP_002285736 PREDICTED: hypothetical protein [Vitis vinifera]
Cla023052	XLOC_007113	2.74859	Up	-1.31267	Down	1.49951	Up	1.64709	Up	XP_002302339 predicted protein [Populus trichocarpa]	GO:0005634
Cla023071	XLOC_007123	0.326826	Up	-1.77882	Down	-	-	-	-	XP_002527357 lyase, putative [Ricinus communis]		K18195	RGL4; rhamnogalacturonan endolyase [EC:4.2.2.23]
Cla023076	XLOC_007127	-2.27269	Down	-1.62142	Down	-2.42427	Down	-0.739263	Down	XP_002307325 predicted protein [Populus trichocarpa]	GO:0034641;GO:0009058;GO:0048856;GO:0061024;GO:0000003;GO:0007049;GO:0008150;GO:0003674;GO:0008134;GO:0005634;GO:0071554;GO:0043234;GO:0005622
Cla023121	XLOC_007150	0.361179	Up	1.23622	Up	0.549804	Up	0.204751	Up	XP_002284083 PREDICTED: hypothetical protein [Vitis vinifera]	GO:0005829;GO:0016023;GO:0007034;GO:0005768;GO:0003674;GO:0005575
XLOC_007153	XLOC_007153	-4.99493	Down	-	-	-	-	-	-	Not found in the database
Cla023128	XLOC_007155	-4.22701	Down	-0.470696	Down	-1.1356	Down	-	-	No hits found
Cla023131	XLOC_007157	-0.138421	Down	-1.20292	Down	-2.75911	Down	-3.1891	Down	XP_002306588 predicted protein [Populus trichocarpa]
Cla023136	XLOC_007160	-2.80243	Down	-3.5176	Down	-	-	-	-	XP_002306582 predicted protein [Populus trichocarpa]	GO:0005623;GO:0005575;GO:0005737;GO:0043226;GO:0005622
Cla023150	XLOC_007165	-3.19637	Down	-4.60481	Down	0.936445	Up	-	-	XP_002284399 PREDICTED: hypothetical protein [Vitis vinifera]	GO:0005794
Cla023158	XLOC_007170	7.64326	Up	-0.399857	Down	0.863707	Up	-0.378107	Down	XP_002284446 PREDICTED: hypothetical protein [Vitis vinifera]	GO:0034641;GO:0009058;GO:0008150;GO:0003677;GO:0006950;GO:0001071;GO:0005634;GO:0043234;GO:0005622
Cla023178	XLOC_007179	2.07383	Up	-1.08877	Down	1.07788	Up	0.885915	Up	XP_002520351 Protein psi1, putative [Ricinus communis]	GO:0005654;GO:0003674;GO:0043226;GO:0005576;GO:0005886;GO:0006950;GO:0051082;GO:0005829	K09519	DNAJB13; DnaJ homolog subfamily B member 13
Cla023181	XLOC_007180	-0.466261	Down	0.0293078	Up	-1.0361	Down	-0.600408	Down	XP_002285869 PREDICTED: hypothetical protein [Vitis vinifera]	GO:0008150;GO:0006464;GO:0005622
Cla023182	XLOC_007181	-0.0241202	Down	0.00967267	Up	1.62676	Up	-0.364248	Down	ACI15342 NAC domain protein NAC2 [Gossypium hirsutum]
XLOC_007204	XLOC_007204	-3.87775	Down	-1.42496	Down	-	-	-	-	Not found in the database	GO:0005575
Cla023238	XLOC_007208	-0.179906	Down	-0.970576	Down	2.197	Up	-0.371666	Down	BAH10638 4-hydroxyphenylpyruvate dioxygenase [Hevea brasiliensis]	GO:0005737;GO:0043167;GO:0006520;GO:0009056;GO:0016491;GO:0008150	K00457	HPD; 4-hydroxyphenylpyruvate dioxygenase [EC:1.13.11.27]
Cla023263	XLOC_007217	-1.93872	Down	-0.624277	Down	3.90549	Up	0.200817	Up	XP_002266304 PREDICTED: hypothetical protein [Vitis vinifera]	GO:0016757;GO:0008150;GO:0043226;GO:0005622
Cla023265	XLOC_007218	-0.17683	Down	0.113829	Up	-1.4155	Down	-2.33232	Down	XP_002307913 predicted protein [Populus trichocarpa]	GO:0043167;GO:0009536;GO:0003674;GO:0005739;GO:0006520	K16871	POP2; 4-aminobutyrate---pyruvate transaminase [EC:2.6.1.96]
Cla023270	XLOC_007219	0.249035	Up	-1.43515	Down	0.731341	Up	-0.904371	Down	XP_002263888 PREDICTED: hypothetical protein isoform 2 [Vitis vinifera]	GO:0003674
Cla023294	XLOC_007228	-6.07131	Down	-0.187902	Down	-0.970181	Down	-0.688075	Down	XP_002300444 predicted protein [Populus trichocarpa]	GO:0003674
Cla023296	XLOC_007229	-3.149	Down	-0.922206	Down	-0.125335	Down	-0.157384	Down	CBI20089 unnamed protein product [Vitis vinifera]	GO:0005975;GO:0040007;GO:0071554;GO:0043473;GO:0021700;GO:0030154;GO:0048856;GO:0006464;GO:0008150;GO:0016301;GO:0009058;GO:0005575;GO:0006790;GO:0019748;GO:0009056;GO:0000902;GO:0005886;GO:0043167;GO:0006520
Cla023299	XLOC_007231	1.10244	Up	0.64341	Up	-1.69879	Down	-0.693791	Down	ACU20540 unknown [Glycine max]	GO:0000003;GO:0048856;GO:0016491;GO:0008150;GO:0009058;GO:0043167;GO:0071554;GO:0007568;GO:0005737;GO:0009790	K07305	msrB; peptide-methionine (R)-S-oxide reductase [EC:1.8.4.12]
Cla023301	XLOC_007232	-0.732565	Down	-0.897742	Down	-3.00935	Down	-0.212241	Down	XP_002283700 PREDICTED: hypothetical protein [Vitis vinifera]	GO:0034641;GO:0009058;GO:0003674;GO:0005654;GO:0043234;GO:0006464;GO:0051276	K11380	NTO1; NuA3 HAT complex component NTO1
Cla023318	XLOC_007243	0.733078	Up	0.474065	Up	0.0436628	Up	1.36661	Up	XP_002316854 predicted protein [Populus trichocarpa]
Cla023322	XLOC_007245	-2.5193	Down	5.00717	Up	0.678948	Up	-1.783	Down	XP_002316850 Sec61 transport protein [Populus trichocarpa]	GO:0005575;GO:0006810;GO:0005783	K10956	SEC61A; protein transport protein SEC61 subunit alpha
Cla023334	XLOC_007252	-0.330383	Down	0.13144	Up	-1.34699	Down	-0.132716	Down	XP_002530381 Phosphoenolpyruvate carboxylase, putative [Ricinus communis]	GO:0005737;GO:0006091;GO:0015979;GO:0016829;GO:0009058;GO:0005975	K01595	ppc; phosphoenolpyruvate carboxylase [EC:4.1.1.31]
Cla023337	XLOC_007254	-1.31344	Down	-0.887614	Down	-2.21552	Down	-0.599925	Down	XP_002524280 Small glutamine-rich tetratricopeptide repeat-containing protein A, putative [Ricinus communis]	GO:0007165;GO:0005634;GO:0006950
Cla023341	XLOC_007257	0.100464	Up	-0.0074416	Down	1.15514	Up	0.742757	Up	XP_002282987 PREDICTED: hypothetical protein [Vitis vinifera]	GO:0003674
Cla023348	XLOC_007259	-1.33877	Down	-3.36748	Down	-	-	-	-	CBI20226 unnamed protein product [Vitis vinifera]
Cla023371	XLOC_007271	0.461452	Up	-5.41713	Down	0.332286	Up	-0.786741	Down	XP_002329124 predicted protein [Populus trichocarpa]
Cla023372	XLOC_007272	-1.41622	Down	-2.67695	Down	0.246131	Up	0.134171	Up	AAM75139 alkaline alpha galactosidase I [Cucumis melo]	GO:0009058;GO:0005975;GO:0044281;GO:0006950;GO:0006464;GO:0016301;GO:0016757;GO:0016798;GO:0043167;GO:0007165;GO:0009536;GO:0008150;GO:0005886;GO:0006520	K06617	E2.4.1.82; raffinose synthase [EC:2.4.1.82]
Cla023384	XLOC_007278	1.08192	Up	-1.70909	Down	2.34428	Up	0.202976	Up	XP_002533551 ubiquitin ligase protein cop1, putative [Ricinus communis]	GO:0006950;GO:0006259;GO:0008150;GO:0043234;GO:0003674;GO:0000003;GO:0048856;GO:0005622
Cla023399	XLOC_007282	-1.54616	Down	0.012531	Up	2.95973	Up	-1.5334	Down	Q41249 RecName: Full=Protochlorophyllide reductase, chloroplastic; Short=PCR; AltName: Full=NADPH-protochlorophyllide oxidoreductase; Short=POR; Flags: Precursor	GO:0016491;GO:0034641;GO:0009058;GO:0051186;GO:0009536;GO:0008150;GO:0005975;GO:0015979	K00218	E1.3.1.33; protochlorophyllide reductase [EC:1.3.1.33]
Cla023403	XLOC_007285	-2.34092	Down	-0.548544	Down	-0.117998	Down	-0.54045	Down	CAN69737 hypothetical protein [Vitis vinifera]
Cla023404	XLOC_007286	-1.96563	Down	-0.334826	Down	0.300004	Up	-0.301349	Down	XP_002329151 predicted protein [Populus trichocarpa]	GO:0016023;GO:0016798
Cla023440	XLOC_007305	-1.28266	Down	-1.74174	Down	-1.0284	Down	-0.596897	Down	XP_002307782 predicted protein [Populus trichocarpa]	GO:0005794;GO:0005768
Cla023441	XLOC_007306	1.1413	Up	0.770957	Up	0.256201	Up	-0.0362	Down	XP_002270022 PREDICTED: similar to adenosine monophosphate binding protein 1 AMPBP1 [Vitis vinifera]	GO:0044281;GO:0006629;GO:0005777;GO:0005739;GO:0016874;GO:0034641;GO:0009056;GO:0051186;GO:0009058;GO:0007165;GO:0043167
Cla016421	XLOC_007332	-4.80509	Down	-6.48136	Down	-	-	-	-	ACK43222 expansin 2 [Ziziphus jujuba]	GO:0071554;GO:0040007;GO:0005618;GO:0000902;GO:0005576;GO:0005575;GO:0048646;GO:0005198
Cla016425	XLOC_007334	-1.03593	Down	-0.916057	Down	-2.24057	Down	0.112822	Up	XP_002275275 PREDICTED: hypothetical protein [Vitis vinifera]	GO:0048856;GO:0000003;GO:0003674;GO:0071554;GO:0040007;GO:0008150;GO:0051301;GO:0007165;GO:0005975;GO:0006464;GO:0016301;GO:0005575;GO:0006810;GO:0009056;GO:0005886;GO:0043167;GO:0006520
Cla016434	XLOC_007340	-0.0132664	Down	0.313054	Up	1.38684	Up	0.355739	Up	XP_002329237 predicted protein [Populus trichocarpa]
Cla016444	XLOC_007345	5.46347	Up	-0.964223	Down	1.07158	Up	-2.12038	Down	XP_002516723 cytochrome P450, putative [Ricinus communis]	GO:0005575;GO:0016491;GO:0043167;GO:0003674;GO:0034641;GO:0009058;GO:0008150	K10717	CYP735A; cytokinin trans-hydroxylase
Cla016455	XLOC_007349	0.665946	Up	0.26864	Up	1.14915	Up	-0.104107	Down	XP_002530392 conserved hypothetical protein [Ricinus communis]
Cla016466	XLOC_007355	-1.57379	Down	-2.68643	Down	0.195698	Up	1.67058	Up	XP_002305966 predicted protein [Populus trichocarpa]	GO:0009536	K01180	E3.2.1.6; endo-1,3(4)-beta-glucanase [EC:3.2.1.6]
Cla016470	XLOC_007358	1.24021	Up	0.337074	Up	-0.222118	Down	0.00742023	Up	CBI16881 unnamed protein product [Vitis vinifera]	GO:0034641;GO:0006520;GO:0009058;GO:0016829	K06001	trpB; tryptophan synthase beta chain [EC:4.2.1.20]
Cla016474	XLOC_007362	-2.31224	Down	-2.24324	Down	1.33662	Up	-0.85465	Down	AAR86686 proline dehydrogenase [Glycine max]	GO:0006950;GO:0008150;GO:0007165;GO:0016491;GO:0002376;GO:0008219;GO:0009056;GO:0019748;GO:0006605;GO:0061024;GO:0009058;GO:0006520;GO:0044281;GO:0005739	K00318	PRODH; proline dehydrogenase [EC:1.5.-.-]
Cla016506	XLOC_007376	2.71371	Up	0.667976	Up	1.21312	Up	0.331119	Up	ABB60086 brassinosteroid-6-oxidase [Vitis vinifera]	GO:0009058;GO:0044281;GO:0006629;GO:0016491;GO:0043167;GO:0003674;GO:0005575;GO:0008150	K12640	CYP85A2; brassinosteroid-6-oxidase 2 [EC:1.14.-.-]
Cla016510	XLOC_007379	0.393318	Up	-0.89814	Down	-1.45714	Down	-0.526579	Down	CBI21198 unnamed protein product [Vitis vinifera]	GO:0048856;GO:0003674;GO:0000003;GO:0016301;GO:0008150;GO:0006950;GO:0006464;GO:0005975;GO:0009056;GO:0005618;GO:0040007;GO:0006810;GO:0007165;GO:0005575;GO:0005886
Cla016512	XLOC_007381	-0.50818	Down	-0.944642	Down	-2.7033	Down	-0.809937	Down	No hits found
Cla016515	XLOC_007384	1.23507	Up	0.641666	Up	-0.109648	Down	0.0115267	Up	XP_002305386 predicted protein [Populus trichocarpa]	GO:0003674;GO:0009536
Cla016524	XLOC_007390	3.09604	Up	4.65671	Up	-7.40922	Down	0.599968	Up	XP_002276804 PREDICTED: hypothetical protein [Vitis vinifera]	GO:0008150;GO:0016757
Cla016529	XLOC_007391	-1.50818	Down	-	-	-	-	-	-	CBI22295 unnamed protein product [Vitis vinifera]
Cla016534	XLOC_007393	2.17269	Up	-0.190437	Down	1.47052	Up	-0.601595	Down	XP_002284191 PREDICTED: hypothetical protein isoform 1 [Vitis vinifera]
Cla016574	XLOC_007413	-2.55075	Down	0.598773	Up	-1.57772	Down	-0.670218	Down	AAB91467 ADP-glucose pyrophosphorylase large subunit 1 [Citrullus lanatus subsp. vulgaris]	GO:0009536;GO:0043167;GO:0009058;GO:0005975;GO:0016779;GO:0006091	K00975	glgC; glucose-1-phosphate adenylyltransferase [EC:2.7.7.27]
Cla016576	XLOC_007414	-0.464609	Down	1.17441	Up	-2.98243	Down	-0.933619	Down	XP_002512933 conserved hypothetical protein [Ricinus communis]
Cla016590	XLOC_007419	1.05741	Up	0.513594	Up	0.478902	Up	0.290518	Up	XP_002512955 bel1 homeotic protein, putative [Ricinus communis]	GO:0003677
Cla016598	XLOC_007422	-1.86635	Down	-0.349135	Down	-0.776355	Down	-0.358877	Down	XP_002265593 PREDICTED: hypothetical protein [Vitis vinifera]		K11498	CENPE; centromeric protein E
Cla016601	XLOC_007424	-0.857781	Down	0.0534469	Up	1.15702	Up	-2.01656	Down	XP_002512977 DNA-damage-inducible protein f, putative [Ricinus communis]	GO:0022857;GO:0006950;GO:0006520;GO:0008150;GO:0006790;GO:0007165;GO:0009058;GO:0044281;GO:0002376;GO:0006629;GO:0008219;GO:0009056;GO:0019748;GO:0006605;GO:0061024;GO:0051186;GO:0055085;GO:0005575;GO:0034641;GO:0009536;GO:0005886;GO:0005739
XLOC_007431	XLOC_007431	-3.98383	Down	-3.58686	Down	-1.0515	Down	-	-	Not found in the database
Cla016617	XLOC_007432	-1.29393	Down	-2.29797	Down	-5.15175	Down	-0.0693503	Down	XP_002270504 PREDICTED: hypothetical protein [Vitis vinifera]		K14488	SAUR; SAUR family protein
Cla016660	XLOC_007448	-0.0545152	Down	1.8938	Up	-0.818821	Down	-1.20795	Down	XP_002523508 conserved hypothetical protein [Ricinus communis]
Cla016671	XLOC_007454	0.387498	Up	-0.068664	Down	1.35586	Up	0.347263	Up	XP_002533670 Inner membrane transport protein yjjL, putative [Ricinus communis]	GO:0006810;GO:0055085;GO:0022857;GO:0009536;GO:0005575
Cla016703	XLOC_007473	-3.1221	Down	1.14708	Up	-0.172254	Down	-0.211691	Down	No hits found
Cla016707	XLOC_007475	0.0951154	Up	1.08952	Up	2.0725	Up	-1.00825	Down	XP_002524492 conserved hypothetical protein [Ricinus communis]
Cla016709	XLOC_007476	-0.629606	Down	0.0300171	Up	-1.13209	Down	-1.11644	Down	XP_002285177 PREDICTED: hypothetical protein [Vitis vinifera]
Cla016716	XLOC_007478	0.246463	Up	0.181677	Up	-2.82997	Down	0.861846	Up	XP_002285159 PREDICTED: hypothetical protein [Vitis vinifera]	GO:0016757;GO:0006810;GO:0005794;GO:0005886;GO:0040007;GO:0009058;GO:0005975;GO:0007010
Cla016743	XLOC_007490	0.55672	Up	-0.64198	Down	-1.63332	Down	-0.130878	Down	CBI28136 unnamed protein product [Vitis vinifera]
Cla016744	XLOC_007491	-1.02881	Down	-1.80289	Down	-3.5425	Down	-2.57039	Down	ACZ98536 protein kinase [Malus x domestica]	GO:0009058;GO:0044281;GO:0006629;GO:0005618;GO:0071554;GO:0048856;GO:0040007;GO:0008150;GO:0007165;GO:0007010;GO:0006790;GO:0051186;GO:0005975;GO:0006464;GO:0016301;GO:0005575;GO:0006810;GO:0009056;GO:0005886;GO:0043167;GO:0006520
Cla016746	XLOC_007494	-1.14429	Down	-0.127965	Down	-1.97823	Down	-0.0608017	Down	XP_002515563 protein phosphatase 2a, regulatory subunit, putative [Ricinus communis]	GO:0030234;GO:0043234;GO:0005622;GO:0007165;GO:0005634;GO:0005829	K11584	PPP2R5; serine/threonine-protein phosphatase 2A regulatory subunit B'
Cla016754	XLOC_007501	-1.0213	Down	-2.15129	Down	-2.01636	Down	0.413364	Up	ACU17946 unknown [Glycine max]
Cla016760	XLOC_007504	-0.208829	Down	-1.42303	Down	1.97846	Up	0.466787	Up	XP_002281165 PREDICTED: hypothetical protein [Vitis vinifera]	GO:0006259;GO:0003677;GO:0016887;GO:0007067;GO:0003674;GO:0009058;GO:0000003;GO:0051301;GO:0007049;GO:0008150;GO:0006464;GO:0051276;GO:0006950;GO:0008283;GO:0000228;GO:0034655;GO:0044281;GO:0048856;GO:0043167;GO:0005634;GO:0043234	K08737	MSH6; DNA mismatch repair protein MSH6
Cla016763	XLOC_007506	2.98659	Up	-0.0013328	Down	-0.163831	Down	-0.339271	Down	XP_002324415 predicted protein [Populus trichocarpa]
Cla016776	XLOC_007515	-3.46473	Down	-	-	-	-	-	-	ABH04325 ROP-like protein [Medicago truncatula]	GO:0007010;GO:0007165;GO:0005576;GO:0005737;GO:0043167;GO:0005886	K04392	RAC1; Ras-related C3 botulinum toxin substrate 1
Cla016792	XLOC_007522	0.37619	Up	0.049857	Up	-1.30524	Down	-1.09442	Down	CBI28008 unnamed protein product [Vitis vinifera]	GO:0008150
Cla016808	XLOC_007532	-1.40231	Down	-2.23317	Down	-	-	-	-	XP_002308303 predicted protein [Populus trichocarpa]	GO:0005575;GO:0005618
Cla016812	XLOC_007535	0.592015	Up	0.644986	Up	-1.13201	Down	-0.187223	Down	XP_002280190 PREDICTED: hypothetical protein [Vitis vinifera]	GO:0005576;GO:0003674;GO:0009058;GO:0044281;GO:0016746;GO:0005773;GO:0006790;GO:0034641;GO:0006520;GO:0009056;GO:0005777;GO:0005829;GO:0055085;GO:0009536;GO:0008150;GO:0005886;GO:0005634;GO:0006629	K18592	GGT1_5; gamma-glutamyltranspeptidase / glutathione hydrolase / leukotriene-C4 hydrolase [EC:2.3.2.2 3.4.19.13 3.4.19.14]
Cla016830	XLOC_007546	0.903941	Up	0.137052	Up	1.91399	Up	0.0796242	Up	CBI27917 unnamed protein product [Vitis vinifera]
Cla016832	XLOC_007548	-0.1374	Down	-3.81832	Down	-	-	-	-	No hits found
Cla016944	XLOC_007599	0.853518	Up	0.0266441	Up	1.33909	Up	0.0826742	Up	XP_002277790 PREDICTED: hypothetical protein [Vitis vinifera]	GO:0009056;GO:0044281;GO:0006629;GO:0048856;GO:0016491;GO:0005739;GO:0006091;GO:0034641;GO:0005622;GO:0043234
Cla016948	XLOC_007603	-0.887641	Down	1.64517	Up	-0.0267197	Down	-0.496032	Down	ABK96056 unknown [Populus trichocarpa]	GO:0005737;GO:0044281;GO:0034641;GO:0009058;GO:0005975;GO:0016853	K17497	PMM; phosphomannomutase [EC:5.4.2.8]
Cla001916	XLOC_007606	-0.981622	Down	-2.15884	Down	-1.41551	Down	-0.00310486	Down	XP_002267200 PREDICTED: hypothetical protein [Vitis vinifera]	GO:0003674;GO:0009058;GO:0006259;GO:0006464;GO:0051276;GO:0008168;GO:0000003;GO:0048856;GO:0008283;GO:0051301;GO:0009790;GO:0007049;GO:0034641;GO:0008150;GO:0005634	K00558	DNMT1; DNA (cytosine-5)-methyltransferase 1 [EC:2.1.1.37]
Cla001896	XLOC_007615	1.1468	Up	0.444629	Up	1.35519	Up	-1.08058	Down	XP_002314524 predicted protein [Populus trichocarpa]
Cla001891	XLOC_007616	-0.162853	Down	-1.45521	Down	0.154115	Up	-0.935826	Down	XP_002274778 PREDICTED: hypothetical protein [Vitis vinifera]	GO:0003674;GO:0005634;GO:0042254;GO:0034641;GO:0043226;GO:0005622	K14843	PES1; pescadillo
Cla001881	XLOC_007621	0.174128	Up	-3.56397	Down	-	-	-	-	XP_002525870 transcription factor, putative [Ricinus communis]	GO:0000003;GO:0048856;GO:0003674
XLOC_007629	XLOC_007629	-	-	4.17715	Up	-0.420487	Down	-0.309006	Down	Not found in the database
XLOC_007648	XLOC_007648	0.820119	Up	-0.627649	Down	-3.11028	Down	-2.60522	Down	Not found in the database
XLOC_007660	XLOC_007660	-	-	-	-	-	-	-	-	Not found in the database
XLOC_007665	XLOC_007665	0.133568	Up	3.41638	Up	3.12412	Up	1.0872	Up	Not found in the database
XLOC_007671	XLOC_007671	-4.04727	Down	2.53192	Up	0.792255	Up	1.59271	Up	Not found in the database
XLOC_007673	XLOC_007673	0.142851	Up	-4.43576	Down	-	-	-	-	Not found in the database
XLOC_007689	XLOC_007689	9.6096	Up	-2.06318	Down	-2.28897	Down	-2.24356	Down	Not found in the database
XLOC_007695	XLOC_007695	2.81421	Up	0.11575	Up	-2.90277	Down	-2.8555	Down	Not found in the database
XLOC_007696	XLOC_007696	-0.552556	Down	-2.04761	Down	-1.63545	Down	-2.67763	Down	Not found in the database
XLOC_007706	XLOC_007706	-	-	-	-	-	-	-	-	Not found in the database
XLOC_007707	XLOC_007707	-	-	-	-	-	-	-	-	Not found in the database
XLOC_007708	XLOC_007708	-	-	-	-	-	-	-	-	Not found in the database
XLOC_007714	XLOC_007714	2.77901	Up	-4.17475	Down	-2.08166	Down	1.71418	Up	Not found in the database	GO:0003674;GO:0008150;GO:0009579;GO:0005575;GO:0009536
XLOC_007715	XLOC_007715	2.04201	Up	-3.86769	Down	-	-	-	-	Not found in the database
XLOC_007716	XLOC_007716	1.88313	Up	-	-	-	-	-	-	Not found in the database
XLOC_007717	XLOC_007717	5.90646	Up	-2.70666	Down	0.17719	Up	-6.23978	Down	Not found in the database
XLOC_007720	XLOC_007720	3.83434	Up	0.955582	Up	-1.97879	Down	-1.592	Down	Not found in the database	GO:0005829;GO:0043167;GO:0006810;GO:0000003;GO:0048856;GO:0008150;GO:0006950
Cla007649	XLOC_007728	0.0648566	Up	1.44151	Up	0.291929	Up	-0.339486	Down	AAU12570 13-hydroperoxide lyase [Citrullus lanatus]		K10528	HPL; hydroperoxide lyase [EC:4.1.2.-]
Cla007656	XLOC_007730	2.65962	Up	0.790508	Up	0.613674	Up	0.420351	Up	NP_567644 WRKY31; transcription factor [Arabidopsis thaliana]	GO:0006950;GO:0003674;GO:0002376;GO:0008150;GO:0009056;GO:0019748;GO:0006810;GO:0003677;GO:0034641;GO:0009058;GO:0001071;GO:0007165;GO:0043234;GO:0005622
Cla007676	XLOC_007740	0.598673	Up	0.654361	Up	-1.04686	Down	-0.92697	Down	ACU19339 unknown [Glycine max]
Cla007678	XLOC_007742	3.38731	Up	1.78175	Up	-3.5282	Down	-0.738477	Down	No hits found
Cla007703	XLOC_007758	-2.46565	Down	-0.50871	Down	-0.196703	Down	-0.612216	Down	XP_002319501 predicted protein [Populus trichocarpa]		K05956	RABGGTB; geranylgeranyl transferase type-2 subunit beta [EC:2.5.1.60]
Cla007717	XLOC_007767	0.0887571	Up	0.0927542	Up	2.74209	Up	-1.50013	Down	XP_002284361 PREDICTED: hypothetical protein [Vitis vinifera]	GO:0016491;GO:0006950;GO:0034641;GO:0005975;GO:0009056;GO:0044281;GO:0051186;GO:0008150;GO:0009536;GO:0007165;GO:0009058;GO:0002376;GO:0003674;GO:0008219;GO:0006091;GO:0006461;GO:0015979;GO:0006605;GO:0061024;GO:0043167;GO:0009579;GO:0043234;GO:0005575;GO:0055085;GO:0022857;GO:0005886;GO:0042254	K02636	petC; cytochrome b6-f complex iron-sulfur subunit [EC:1.10.9.1]
Cla007723	XLOC_007770	0.00919804	Up	-0.106201	Down	-1.50708	Down	-1.29795	Down	XP_002275321 PREDICTED: hypothetical protein [Vitis vinifera]
Cla007741	XLOC_007779	-2.78745	Down	0.0114725	Up	3.87923	Up	-2.79504	Down	XP_002277789 PREDICTED: hypothetical protein [Vitis vinifera]	GO:0009579;GO:0043234;GO:0009536;GO:0042254;GO:0034641;GO:0008150;GO:0006091;GO:0006461;GO:0015979;GO:0006464	K08902	psb27; photosystem II Psb27 protein
Cla007742	XLOC_007780	-1.66163	Down	0.852806	Up	2.18291	Up	0.119059	Up	XP_002517959 conserved hypothetical protein [Ricinus communis]
Cla007749	XLOC_007784	1.48505	Up	2.47777	Up	-4.85635	Down	0.631142	Up	XP_002271802 PREDICTED: hypothetical protein [Vitis vinifera]	GO:0003674;GO:0008150;GO:0005622;GO:0005615;GO:0002376;GO:0006950;GO:0007165;GO:0009056;GO:0006629
Cla007750	XLOC_007785	-1.40218	Down	-0.952725	Down	-0.436218	Down	-0.23792	Down	XP_002271802 PREDICTED: hypothetical protein [Vitis vinifera]
Cla007761	XLOC_007791	-1.44808	Down	-0.237892	Down	1.31696	Up	0.191201	Up	XP_002279024 PREDICTED: hypothetical protein [Vitis vinifera]	GO:0009058;GO:0034641;GO:0003677;GO:0001071;GO:0005634;GO:0043234;GO:0005622
Cla007762	XLOC_007792	-	-	-	-	2.16367	Up	0.0799919	Up	No hits found
Cla007763	XLOC_007793	-0.876083	Down	1.41082	Up	0.855304	Up	-0.398496	Down	XP_002314474 dehydroquinate dehydratase/ shikimate dehydrogenase [Populus trichocarpa]	GO:0005829;GO:0016829;GO:0008150;GO:0044281;GO:0009058;GO:0016491;GO:0009536;GO:0003674;GO:0000003;GO:0009790;GO:0006810;GO:0034641;GO:0006520	K13832	aroDE; 3-dehydroquinate dehydratase / shikimate dehydrogenase [EC:4.2.1.10 1.1.1.25]
Cla007768	XLOC_007797	-0.243869	Down	-1.49293	Down	4.31502	Up	-0.252453	Down	XP_002280007 PREDICTED: hypothetical protein [Vitis vinifera]	GO:0000003;GO:0048856;GO:0040007;GO:0043167;GO:0009058;GO:0019748;GO:0003674;GO:0051301;GO:0048646;GO:0016491;GO:0005575
Cla007776	XLOC_007801	6.34367	Up	0.333779	Up	-0.367821	Down	-1.40404	Down	CAK55186 pinene synthase [Quercus ilex]	GO:0016829;GO:0043167;GO:0009058;GO:0006629;GO:0009536
Cla007791	XLOC_007809	1.0893	Up	1.09114	Up	-0.417836	Down	-0.176675	Down	ACU20585 unknown [Glycine max]	GO:0005737;GO:0003674;GO:0005576;GO:0005634;GO:0006950;GO:0006259
Cla007815	XLOC_007820	-4.18552	Down	-	-	-	-	-	-	XP_002309913 predicted protein [Populus trichocarpa]	GO:0007165;GO:0008150;GO:0003674;GO:0006950;GO:0034641;GO:0009058;GO:0001071;GO:0005634;GO:0043234;GO:0005622	K09422	MYBP; myb proto-oncogene protein, plant
Cla007849	XLOC_007838	0.283909	Up	-0.812448	Down	-1.6758	Down	-1.82412	Down	XP_002272767 PREDICTED: hypothetical protein [Vitis vinifera]	GO:0002376;GO:0006950;GO:0008219;GO:0005575;GO:0006464;GO:0016301;GO:0007165;GO:0009058;GO:0043167;GO:0006605;GO:0061024;GO:0005886;GO:0006520
Cla007850	XLOC_007839	1.05005	Up	0.584611	Up	0.0579869	Up	0.20792	Up	XP_002300216 predicted protein [Populus trichocarpa]		K13173	ARGLU1; arginine and glutamate-rich protein 1
Cla007857	XLOC_007843	0.76848	Up	-0.843057	Down	2.09423	Up	0.715776	Up	No hits found
Cla015631	XLOC_007850	-	-	-	-	1.99388	Up	0.757214	Up	ACU24192 unknown [Glycine max]	GO:0016757;GO:0009058;GO:0043473
Cla015635	XLOC_007852	0.0948539	Up	-2.02323	Down	-4.09486	Down	-1.42895	Down	XP_002327198 predicted protein [Populus trichocarpa]	GO:0005575;GO:0005618;GO:0005886;GO:0005794
Cla015652	XLOC_007862	-0.156531	Down	0.0583106	Up	-2.03924	Down	-0.960686	Down	No hits found
Cla015653	XLOC_007863	-1.03699	Down	-0.0748137	Down	-5.77152	Down	0.624121	Up	No hits found
Cla015733	XLOC_007886	0.369492	Up	1.24737	Up	-0.0489855	Down	0.257883	Up	XP_002328279 predicted protein [Populus trichocarpa]
Cla015734	XLOC_007887	1.42764	Up	0.347855	Up	1.22715	Up	-0.0380582	Down	XP_002328277 predicted protein [Populus trichocarpa]	GO:0005886;GO:0043167;GO:0006464;GO:0016301;GO:0006520
Cla015743	XLOC_007889	-0.324382	Down	-1.36996	Down	-1.38784	Down	-2.16556	Down	XP_002527144 amino acid transporter, putative [Ricinus communis]	GO:0005975;GO:0009056;GO:0005575;GO:0006950;GO:0009058;GO:0022857;GO:0055085;GO:0005886	K14209	SLC36A; solute carrier family 36 (proton-coupled amino acid transporter)
Cla015745	XLOC_007890	1.49083	Up	-0.852775	Down	-0.334129	Down	0.103206	Up	XP_002527143 conserved hypothetical protein [Ricinus communis]	GO:0005615;GO:0005618;GO:0005575;GO:0007010;GO:0005576;GO:0008150
Cla015769	XLOC_007909	-	-	-	-	-	-	-	-	XP_002306222 predicted protein [Populus trichocarpa]
Cla015799	XLOC_007921	-1.11342	Down	-1.72392	Down	1.45169	Up	1.13489	Up	CBI37812 unnamed protein product [Vitis vinifera]	GO:0007010;GO:0016301;GO:0008150;GO:0043167;GO:0005829;GO:0006520
Cla015826	XLOC_007936	-1.13585	Down	-1.4822	Down	1.96395	Up	0.842368	Up	XP_002306185 predicted protein [Populus trichocarpa]	GO:0005635;GO:0043167;GO:0005575;GO:0005886;GO:0003674;GO:0006950;GO:0006810
Cla015835	XLOC_007943	7.72547	Up	3.03076	Up	0.180288	Up	-0.106702	Down	XP_002312970 predicted protein [Populus trichocarpa]
Cla015836	XLOC_007944	7.86458	Up	3.20624	Up	-0.0217099	Down	-0.132795	Down	ACJ85602 unknown [Medicago truncatula]
Cla015850	XLOC_007951	-2.70406	Down	-1.90738	Down	-3.84121	Down	-	-	XP_002306166 predicted protein [Populus trichocarpa]	GO:0005829;GO:0048856;GO:0040007;GO:0016798;GO:0005975;GO:0009056;GO:0005634;GO:0005783;GO:0043234
Cla015862	XLOC_007956	-	-	0.371727	Up	-1.39499	Down	-0.0240111	Down	XP_002306156 SAUR family protein [Populus trichocarpa]	GO:0008150	K14488	SAUR; SAUR family protein
Cla015863	XLOC_007957	-	-	-	-	-	-	-	-	XP_002312996 SAUR family protein [Populus trichocarpa]		K14488	SAUR; SAUR family protein
Cla015881	XLOC_007966	1.02249	Up	-0.157833	Down	2.8341	Up	-0.326281	Down	No hits found
Cla015893	XLOC_007971	-2.62223	Down	-0.895589	Down	0.455793	Up	-0.454706	Down	XP_002265593 PREDICTED: hypothetical protein [Vitis vinifera]		K11498	CENPE; centromeric protein E
Cla015897	XLOC_007973	0.0827734	Up	2.04907	Up	0.057	Up	0.16221	Up	BAF98581 CM0216.450.nc [Lotus japonicus]
Cla015902	XLOC_007976	-0.506241	Down	0.38937	Up	-1.17424	Down	0.940944	Up	XP_002512962 Purple acid phosphatase precursor, putative [Ricinus communis]	GO:0008150;GO:0005615;GO:0043167;GO:0016791;GO:0044281;GO:0034641
Cla015915	XLOC_007979	-0.821344	Down	-1.3345	Down	-4.00917	Down	-2.53323	Down	XP_002327689 predicted protein [Populus trichocarpa]	GO:0005737;GO:0034641;GO:0009058;GO:0001071;GO:0003677;GO:0003674;GO:0005634;GO:0043234;GO:0005622;GO:0005694
Cla015928	XLOC_007983	-1.9629	Down	-0.447841	Down	-2.557	Down	0.537617	Up	XP_002280709 PREDICTED: hypothetical protein [Vitis vinifera]	GO:0005886;GO:0006464;GO:0043167;GO:0005575;GO:0005634;GO:0016301;GO:0006520
XLOC_007988	XLOC_007988	2.12969	Up	0.867614	Up	-2.52491	Down	-1.00889	Down	Not found in the database
XLOC_007989	XLOC_007989	0.357553	Up	0.247665	Up	-2.13351	Down	-1.98325	Down	Not found in the database	GO:0000003;GO:0048856;GO:0005773
Cla015953	XLOC_007996	-0.124659	Down	0.458837	Up	-1.32113	Down	-0.281733	Down	XP_002510353 conserved hypothetical protein [Ricinus communis]	GO:0005768;GO:0008150;GO:0016757;GO:0021700;GO:0030154;GO:0048856;GO:0071554;GO:0005794
Cla015959	XLOC_008000	-1.73459	Down	-0.970739	Down	0.705402	Up	-0.363105	Down	XP_002284387 PREDICTED: hypothetical protein [Vitis vinifera]		K15032	MTERFD; mTERF domain-containing protein, mitochondrial
Cla015974	XLOC_008004	1.65943	Up	0.327799	Up	-0.031328	Down	-0.0700016	Down	XP_002519128 Diphthamide biosynthesis protein, putative [Ricinus communis]	GO:0009790;GO:0043167;GO:0008150;GO:0005634	K15455	KTI11; diphthamide biosynthesis protein 3
Cla015976	XLOC_008006	2.02487	Up	0.0797105	Up	-1.39582	Down	-0.966289	Down	XP_002284765 PREDICTED: hypothetical protein [Vitis vinifera]
Cla015981	XLOC_008008	1.91671	Up	1.84935	Up	1.29222	Up	-0.0411701	Down	XP_002313083 2-oxoglutarate-dependent dioxygenase [Populus trichocarpa]	GO:0008150
Cla015991	XLOC_008014	0.271984	Up	0.640713	Up	1.61479	Up	0.321145	Up	XP_002284970 PREDICTED: hypothetical protein [Vitis vinifera]
Cla016001	XLOC_008021	-0.674914	Down	-0.0159373	Down	1.31485	Up	-0.0982018	Down	XP_002282024 PREDICTED: hypothetical protein [Vitis vinifera]	GO:0043167;GO:0008233;GO:0051604;GO:0005739;GO:0009536;GO:0008150	K06972	PITRM1; presequence protease [EC:3.4.24.-]
Cla016029	XLOC_008032	4.26179	Up	0.561303	Up	-0.882157	Down	-1.05256	Down	XP_002334266 predicted protein [Populus trichocarpa]	GO:0016757;GO:0003674;GO:0009058;GO:0019748
Cla016033	XLOC_008035	-3.5229	Down	-1.59249	Down	-3.9421	Down	-	-	XP_002518716 conserved hypothetical protein [Ricinus communis]	GO:0005794;GO:0071554;GO:0009058;GO:0005975
Cla016054	XLOC_008044	-2.6496	Down	0.162436	Up	0.271806	Up	-0.142953	Down	ABH03018 resveratrol/hydroxycinnamic acid O-glucosyltransferase [Vitis labrusca]	GO:0016757
Cla016058	XLOC_008049	0.847223	Up	3.61718	Up	-0.529469	Down	-2.3086	Down	XP_002518668 UDP-glucosyltransferase, putative [Ricinus communis]	GO:0016757
XLOC_008063	XLOC_008063	-1.32262	Down	-3.3985	Down	-3.0385	Down	-1.47647	Down	Not found in the database
Cla016093	XLOC_008071	-	-	-	-	4.14695	Up	0.968315	Up	No hits found
XLOC_008087	XLOC_008087	-6.26087	Down	-0.663885	Down	-	-	-	-	Not found in the database
Cla006748	XLOC_008095	1.11692	Up	-0.0824096	Down	-0.664893	Down	-0.434809	Down	XP_002283792 PREDICTED: hypothetical protein [Vitis vinifera]	GO:0005575;GO:0043167;GO:0016491
Cla006751	XLOC_008097	-0.967904	Down	-0.280607	Down	-2.12937	Down	-3.77951	Down	XP_002278713 PREDICTED: hypothetical protein [Vitis vinifera]	GO:0008150;GO:0005575;GO:0005886
Cla006761	XLOC_008104	2.02289	Up	0.150672	Up	0.357393	Up	-0.280652	Down	XP_002283347 PREDICTED: hypothetical protein [Vitis vinifera]	GO:0007165;GO:0008150;GO:0003674;GO:0006950;GO:0034641;GO:0009058;GO:0001071;GO:0005634;GO:0043234;GO:0005622	K09422	MYBP; myb proto-oncogene protein, plant
Cla006764	XLOC_008105	-1.31236	Down	0.416236	Up	-3.06833	Down	0.425537	Up	NP_179911 leucine-rich repeat transmembrane protein kinase, putative [Arabidopsis thaliana]	GO:0006464;GO:0043167;GO:0005576;GO:0016301;GO:0007165;GO:0006520
XLOC_008111	XLOC_008111	-	-	-	-	4.67992	Up	1.77692	Up	Not found in the database
Cla006789	XLOC_008124	-0.979	Down	2.41513	Up	-0.544435	Down	-1.14674	Down	ABG47411 maltose transporter [Malus x domestica]	GO:0006810;GO:0005575;GO:0005975;GO:0009536
Cla006814	XLOC_008137	-3.07283	Down	-2.9057	Down	-	-	-	-	XP_002266880 PREDICTED: hypothetical protein isoform 1 [Vitis vinifera]	GO:0016491;GO:0008150;GO:0005829
Cla010486	XLOC_008159	-4.27184	Down	-1.90598	Down	3.32129	Up	-3.19806	Down	XP_002321122 predicted protein [Populus trichocarpa]	GO:0007067;GO:0051301;GO:0005815;GO:0003674;GO:0008150;GO:0003924	K07976	RAB; Rab family, other
Cla010497	XLOC_008166	-4.80901	Down	-2.75028	Down	-1.30902	Down	-0.0136143	Down	XP_002309832 predicted protein [Populus trichocarpa]	GO:0009058;GO:0044281;GO:0006629;GO:0006950;GO:0009056;GO:0030154;GO:0048856;GO:0008150;GO:0006810;GO:0043167;GO:0016491;GO:0003674;GO:0005576;GO:0005783	K00430	E1.11.1.7; peroxidase [EC:1.11.1.7]
Cla010504	XLOC_008170	-2.36199	Down	-0.683615	Down	-0.655543	Down	-0.688714	Down	XP_002274384 PREDICTED: hypothetical protein [Vitis vinifera]
Cla010507	XLOC_008171	-3.15413	Down	-4.25322	Down	-0.812444	Down	-	-	XP_002515714 Early nodulin 20 precursor, putative [Ricinus communis]	GO:0008150
Cla010530	XLOC_008180	4.54446	Up	-1.00572	Down	-1.95451	Down	-3.36564	Down	XP_002279191 PREDICTED: hypothetical protein [Vitis vinifera]	GO:0008150;GO:0006810;GO:0005575	K13947	PIN; auxin efflux carrier family
Cla003708	XLOC_008184	-3.70037	Down	-2.39514	Down	-0.764483	Down	-3.14177	Down	XP_002266937 PREDICTED: hypothetical protein isoform 2 [Vitis vinifera]	GO:0009058;GO:0044281;GO:0006629;GO:0048856;GO:0040007;GO:0005886;GO:0006790;GO:0051186;GO:0071554
Cla001404	XLOC_008204	-0.00245597	Down	0.205672	Up	1.21562	Up	-0.279571	Down	XP_002270014 PREDICTED: hypothetical protein [Vitis vinifera]	GO:0005773;GO:0009536;GO:0006457;GO:0006950;GO:0000003;GO:0009790;GO:0008150;GO:0005829;GO:0051082;GO:0006605;GO:0055085;GO:0043167;GO:0048856;GO:0005739	K09487	HSP90B; heat shock protein 90kDa beta
Cla001409	XLOC_008209	-0.432373	Down	-0.642472	Down	-1.17346	Down	-1.12599	Down	XP_002272334 PREDICTED: hypothetical protein [Vitis vinifera]	GO:0004871;GO:0009536;GO:0034641;GO:0009058;GO:0006520;GO:0006950;GO:0008150;GO:0005829;GO:0009056;GO:0016757;GO:0044281;GO:0001071;GO:0005634;GO:0002376;GO:0007165;GO:0043234;GO:0005622
Cla003099	XLOC_008215	-2.63076	Down	-1.87378	Down	-2.36566	Down	-0.145394	Down	No hits found
Cla002558	XLOC_008246	0.174109	Up	-0.530965	Down	-2.25652	Down	-1.1031	Down	XP_002278064 PREDICTED: hypothetical protein [Vitis vinifera]	GO:0006810;GO:0071554;GO:0005575;GO:0055085;GO:0022857;GO:0005768;GO:0061024;GO:0006464;GO:0009058;GO:0005975;GO:0005794;GO:0016192;GO:0008150;GO:0005886
Cla002563	XLOC_008248	2.03637	Up	-1.3691	Down	-0.0100174	Down	-0.242977	Down	XP_002523596 cinnamoyl-CoA reductase, putative [Ricinus communis]	GO:0003674;GO:0000003;GO:0048856;GO:0008150;GO:0044281;GO:0034641;GO:0009058;GO:0048646;GO:0016491;GO:0006399;GO:0005783;GO:0005634
Cla001727	XLOC_008264	1.77356	Up	0.366439	Up	0.837416	Up	0.424934	Up	XP_002305537 predicted protein [Populus trichocarpa]	GO:0005575;GO:0005886;GO:0005773
Cla001745	XLOC_008275	0.440774	Up	-1.39463	Down	-2.91523	Down	-3.32092	Down	XP_002276340 PREDICTED: hypothetical protein [Vitis vinifera]	GO:0006464;GO:0005575;GO:0019899;GO:0016301;GO:0003674;GO:0005886
Cla006885	XLOC_008282	2.57333	Up	1.81381	Up	-0.280659	Down	-0.387484	Down	XP_002527282 dimethylaniline monooxygenase, putative [Ricinus communis]	GO:0006950;GO:0008219;GO:0002376;GO:0007165	K00485	FMO; dimethylaniline monooxygenase (N-oxide forming) [EC:1.14.13.8]
Cla006893	XLOC_008287	2.01204	Up	2.27393	Up	-0.562217	Down	-0.205021	Down	XP_002306226 predicted protein [Populus trichocarpa]	GO:0005794;GO:0005768
Cla006895	XLOC_008288	0.476676	Up	0.808253	Up	1.75642	Up	0.0262373	Up	XP_002533763 conserved hypothetical protein [Ricinus communis]	GO:0009536
Cla006917	XLOC_008302	-0.544074	Down	-0.955073	Down	-3.63576	Down	-2.01561	Down	XP_002282312 PREDICTED: hypothetical protein [Vitis vinifera]	GO:0003674;GO:0005886;GO:0005634;GO:0005829;GO:0007165;GO:0044281;GO:0034655
Cla001671	XLOC_008315	-0.636487	Down	0.334497	Up	-2.11286	Down	-0.0552562	Down	CBI18008 unnamed protein product [Vitis vinifera]	GO:0005886
Cla001674	XLOC_008317	-1.32161	Down	-5.73771	Down	-	-	-	-	XP_002326106 predicted protein [Populus trichocarpa]	GO:0007049;GO:0048856;GO:0006464;GO:0003674;GO:0009058;GO:0006259	K18812	CYCD6; cyclin D6, plant
Cla020309	XLOC_008320	0.841925	Up	-0.366083	Down	1.07934	Up	0.755167	Up	NP_195583 glycine-rich protein [Arabidopsis thaliana]
Cla020308	XLOC_008321	-	-	-	-	-	-	-	-	XP_002276017 PREDICTED: hypothetical protein [Vitis vinifera]
Cla020306	XLOC_008323	-4.18895	Down	-0.653142	Down	-0.686489	Down	0.206812	Up	CAN80909 hypothetical protein [Vitis vinifera]		K01426	E3.5.1.4; amidase [EC:3.5.1.4]
Cla020300	XLOC_008328	-0.647248	Down	-5.02585	Down	2.21609	Up	0.414419	Up	XP_002305500 predicted protein [Populus trichocarpa]	GO:0043167
Cla020295	XLOC_008331	-2.56564	Down	-3.62348	Down	-1.75998	Down	-0.394229	Down	XP_002277548 PREDICTED: hypothetical protein [Vitis vinifera]
Cla020280	XLOC_008340	-0.149195	Down	-0.508342	Down	-0.983822	Down	-0.0282024	Down	XP_002530817 rac gtpase, putative [Ricinus communis]	GO:0005623;GO:0034641;GO:0007010;GO:0043167;GO:0006790;GO:0009058;GO:0006520;GO:0005737;GO:0005730;GO:0005856;GO:0007165;GO:0003924;GO:0005886;GO:0000902;GO:0000003;GO:0030154;GO:0040007	K04392	RAC1; Ras-related C3 botulinum toxin substrate 1
Cla020272	XLOC_008347	-5.90588	Down	-	-	-	-	-	-	ABL76066 aquaporin 2 [Bruguiera gymnorhiza]	GO:0042592;GO:0022857;GO:0005575;GO:0006950;GO:0005886;GO:0003674;GO:0055085;GO:0005773;GO:0008150;GO:0006810	K09872	PIP; aquaporin PIP
Cla020255	XLOC_008356	0.250922	Up	0.207059	Up	3.9301	Up	1.72967	Up	No hits found
Cla020233	XLOC_008371	-0.0782614	Down	-0.582483	Down	-1.72347	Down	0.241403	Up	XP_002523622 phospholipase C, putative [Ricinus communis]	GO:0005886;GO:0006629;GO:0003674
Cla020227	XLOC_008375	-1.69268	Down	-2.28419	Down	-0.519428	Down	0.139339	Up	CAN71562 hypothetical protein [Vitis vinifera]
Cla020214	XLOC_008380	0.678741	Up	0.270561	Up	1.65869	Up	-0.638406	Down	O81360 RecName: Full=Zeaxanthin epoxidase, chloroplastic; AltName: Full=PA-ZE; Flags: Precursor	GO:0008150;GO:0006950;GO:0009058;GO:0044281;GO:0006629;GO:0016491;GO:0019748;GO:0009536;GO:0009579;GO:0007165	K09838	ZEP; zeaxanthin epoxidase [EC:1.14.13.90]
Cla020196	XLOC_008392	-0.394247	Down	0.523329	Up	-2.75056	Down	0.399267	Up	XP_002268917 PREDICTED: hypothetical protein [Vitis vinifera]
Cla020184	XLOC_008396	0.522786	Up	-0.498817	Down	-3.20724	Down	0.387072	Up	XP_002310148 predicted protein [Populus trichocarpa]	GO:0005739	K13448	CML; calcium-binding protein CML
Cla020176	XLOC_008401	-1.9401	Down	-1.57478	Down	-3.5696	Down	-	-	XP_002262687 PREDICTED: hypothetical protein [Vitis vinifera]
Cla020174	XLOC_008402	-2.12377	Down	0.00642007	Up	-1.47074	Down	-0.325604	Down	XP_002522390 conserved hypothetical protein [Ricinus communis]
XLOC_008409	XLOC_008409	-2.62919	Down	2.29017	Up	-2.33939	Down	-3.69809	Down	Not found in the database
Cla020117	XLOC_008431	-0.433115	Down	-0.326404	Down	-1.09646	Down	0.172587	Up	ACJ84262 unknown [Medicago truncatula]	GO:0005575;GO:0042592;GO:0009058;GO:0044281;GO:0005794;GO:0022857;GO:0005768;GO:0005773;GO:0008150;GO:0005634
Cla020077	XLOC_008451	-3.1906	Down	-	-	-	-	-	-	XP_002315274 predicted protein [Populus trichocarpa]	GO:0030154;GO:0048856;GO:0003729;GO:0008150;GO:0006950;GO:0005737;GO:0005634
Cla020050	XLOC_008466	-0.942479	Down	-1.79356	Down	-2.20174	Down	-0.901599	Down	XP_002310642 predicted protein [Populus trichocarpa]	GO:0003674;GO:0008150;GO:0034641;GO:0009058;GO:0007165;GO:0001071;GO:0006950;GO:0002376;GO:0005634;GO:0043234;GO:0005622
Cla020017	XLOC_008483	-1.79764	Down	-0.180221	Down	-3.29306	Down	-1.03566	Down	XP_002529405 hypothetical protein RCOM_0623850 [Ricinus communis]
Cla020009	XLOC_008488	-0.474457	Down	3.75777	Up	1.30702	Up	-3.24076	Down	XP_002276114 PREDICTED: hypothetical protein [Vitis vinifera]	GO:0043167;GO:0008233;GO:0009536;GO:0008150	K01255	CARP; leucyl aminopeptidase [EC:3.4.11.1]
Cla020003	XLOC_008493	-0.614524	Down	-	-	-	-	0.869315	Up	No hits found
Cla020000	XLOC_008496	-	-	-	-	-	-	-	-	XP_002276071 PREDICTED: hypothetical protein [Vitis vinifera]	GO:0008150;GO:0006810;GO:0005886	K14638	SLC15A3_4; solute carrier family 15 (peptide/histidine transporter), member 3/4
Cla019992	XLOC_008500	-3.46658	Down	-	-	-	-	-	-	XP_002267270 PREDICTED: hypothetical protein [Vitis vinifera]	GO:0005575;GO:0006464;GO:0016301;GO:0043167;GO:0042592;GO:0006810;GO:0009536;GO:0005886;GO:0006520
Cla019973	XLOC_008513	-3.70487	Down	-1.60203	Down	0.778094	Up	0.726425	Up	ACU18432 unknown [Glycine max]	GO:0034641;GO:0009058;GO:0001071;GO:0003677;GO:0005634;GO:0043234;GO:0005622
Cla019960	XLOC_008520	0.220565	Up	1.37094	Up	-2.01515	Down	-0.610909	Down	ACQ91203 calreticulin [Carica papaya]	GO:0006457;GO:0005783;GO:0003674;GO:0043167;GO:0051082	K08057	CALR; calreticulin
Cla019920	XLOC_008539	-1.21996	Down	-0.50675	Down	-2.53528	Down	0.536	Up	ABK94359 unknown [Populus trichocarpa]	GO:0005730;GO:0008150;GO:0005694;GO:0043234;GO:0006810;GO:0003677;GO:0003674;GO:0006950	K11251	H2A; histone H2A
Cla019908	XLOC_008544	-3.06396	Down	0.701815	Up	-1.30786	Down	-	-	ACU81176 13S-lipoxygenase [Cucumis melo var. inodorus]	GO:0005737;GO:0009058;GO:0044281;GO:0006629;GO:0043167;GO:0016491;GO:0008150	K15718	LOX1_5; linoleate 9S-lipoxygenase [EC:1.13.11.58]
Cla019871	XLOC_008562	-	-	-	-	-	-	-	-	AAO45750 helix-loop-helix-like protein [Cucumis melo]	GO:0003674
Cla019864	XLOC_008567	-2.49922	Down	-2.163	Down	-	-	-	-	XP_002319029 predicted protein [Populus trichocarpa]	GO:0002376;GO:0006950;GO:0006629;GO:0071554;GO:0009058;GO:0005975;GO:0005576;GO:0003674
Cla019857	XLOC_008572	-0.900672	Down	1.34711	Up	-2.39184	Down	0.974968	Up	AAO45749 MRGH63 [Cucumis melo]	GO:0003674;GO:0006950
Cla019855	XLOC_008574	1.07158	Up	0.850073	Up	4.38016	Up	0.379436	Up	AAO45748 MRGH5 [Cucumis melo]	GO:0003674;GO:0006950;GO:0005739
Cla019822	XLOC_008585	0.533051	Up	-1.06353	Down	-1.8498	Down	-1.15394	Down	XP_002328508 predicted protein [Populus trichocarpa]
Cla019819	XLOC_008587	-4.06226	Down	-4.56064	Down	-	-	-	-	XP_002328349 predicted protein [Populus trichocarpa]	GO:0008150;GO:0016301;GO:0003674	K08857	NEK; NIMA (never in mitosis gene a)-related kinase [EC:2.7.11.1]
Cla019815	XLOC_008589	1.01871	Up	0.506404	Up	-0.272125	Down	0.415028	Up	XP_002512222 conserved hypothetical protein [Ricinus communis]	GO:0005737;GO:0016491;GO:0043226;GO:0005576
Cla019804	XLOC_008595	1.72084	Up	0.947417	Up	-0.748273	Down	-0.266952	Down	AAO72532 aldehyde dehydrogenase 1 precursor [Lotus corniculatus]	GO:0016491;GO:0008150;GO:0005739;GO:0043167;GO:0009536;GO:0009058;GO:0005975;GO:0006091;GO:0009056;GO:0006520;GO:0034641;GO:0044281;GO:0006629	K00128	E1.2.1.3; aldehyde dehydrogenase (NAD+) [EC:1.2.1.3]
Cla013601	XLOC_008623	-0.396531	Down	-0.260428	Down	-	-	-	-	No hits found
Cla013598	XLOC_008624	1.50438	Up	-1.08345	Down	-2.93291	Down	-0.420885	Down	XP_002326109 predicted protein [Populus trichocarpa]
Cla013596	XLOC_008626	-1.22987	Down	-0.474104	Down	-0.0323216	Down	-0.24993	Down	ACU23748 unknown [Glycine max]	GO:0006605;GO:0007034;GO:0008150;GO:0006950;GO:0009058;GO:0006464;GO:0005198;GO:0005634;GO:0005886
Cla013579	XLOC_008634	1.45291	Up	0.401477	Up	-0.234656	Down	-0.646615	Down	XP_002517959 conserved hypothetical protein [Ricinus communis]
Cla013573	XLOC_008636	0.85664	Up	-3.95034	Down	0.304453	Up	-0.389728	Down	XP_002517949 conserved hypothetical protein [Ricinus communis]	GO:0008150
Cla013572	XLOC_008637	-0.348188	Down	0.657683	Up	1.96971	Up	-0.90815	Down	XP_002264000 PREDICTED: hypothetical protein isoform 1 [Vitis vinifera]	GO:0016491;GO:0034641;GO:0009058;GO:0051186;GO:0009536;GO:0008150;GO:0005975;GO:0015979	K00218	E1.3.1.33; protochlorophyllide reductase [EC:1.3.1.33]
Cla013571	XLOC_008638	-1.33212	Down	-0.358945	Down	-2.28362	Down	-4.04545	Down	XP_002263849 PREDICTED: hypothetical protein [Vitis vinifera]	GO:0022857;GO:0005886;GO:0055085;GO:0006810;GO:0005575
Cla013558	XLOC_008643	-	-	-	-	-	-	-	-	CBI20299 unnamed protein product [Vitis vinifera]	GO:0016301;GO:0030154;GO:0048856;GO:0003674;GO:0008150;GO:0034641;GO:0005886;GO:0006950;GO:0044403;GO:0002376
Cla013546	XLOC_008654	-0.313038	Down	-0.58976	Down	-1.53558	Down	-0.0568721	Down	CAN80557 hypothetical protein [Vitis vinifera]	GO:0005829;GO:0009058;GO:0044281;GO:0006520;GO:0009056;GO:0003674;GO:0034641	K00815	TAT; tyrosine aminotransferase [EC:2.6.1.5]
Cla013542	XLOC_008656	0.714553	Up	0.460026	Up	1.2072	Up	0.417779	Up	XP_002528541 conserved hypothetical protein [Ricinus communis]
Cla013539	XLOC_008658	2.08079	Up	-0.408619	Down	0.456693	Up	-0.486436	Down	XP_002528543 conserved hypothetical protein [Ricinus communis]
Cla013527	XLOC_008667	0.503768	Up	-0.356998	Down	2.73869	Up	-0.393544	Down	Q39846 RecName: Full=Seed biotin-containing protein SBP65; AltName: Full=Seed biotinylated protein of 65 kDa; AltName: Full=BP75
Cla013505	XLOC_008683	0.96686	Up	0.985763	Up	-	-	-	-	XP_002320496 predicted protein [Populus trichocarpa]
Cla013494	XLOC_008688	-0.639263	Down	0.338107	Up	-1.23128	Down	-0.40034	Down	XP_002520399 Serine/threonine-protein kinase HT1, putative [Ricinus communis]	GO:0008150;GO:0006950;GO:0005829;GO:0006464;GO:0016301;GO:0007165;GO:0043226;GO:0005622;GO:0005623;GO:0003674;GO:0005634;GO:0006520
XLOC_008690	XLOC_008690	1.00408	Up	1.1569	Up	-0.107907	Down	0.322212	Up	Not found in the database	GO:0048856;GO:0000003;GO:0034641;GO:0009058;GO:0003677;GO:0003674;GO:0001071;GO:0005634;GO:0043234;GO:0005622
Cla013485	XLOC_008692	2.36792	Up	2.65897	Up	0.755333	Up	0.681275	Up	EAZ38459 hypothetical protein OsJ_22843 [Oryza sativa Japonica Group]	GO:0034641;GO:0009058;GO:0003677;GO:0001071;GO:0008150;GO:0009056;GO:0019748;GO:0005634;GO:0006810;GO:0043234;GO:0005622
Cla013449	XLOC_008706	0.0287484	Up	0.394596	Up	-1.02391	Down	-0.0588016	Down	ABK58629 putative succinic semialdehyde dehydrogenase [Azoarcus anaerobius]	GO:0003674;GO:0043167;GO:0006520;GO:0009056;GO:0008150;GO:0016491;GO:0051276;GO:0006950;GO:0009536;GO:0005739	K17761	SSADH; succinate-semialdehyde dehydrogenase, mitochondrial [EC:1.2.1.24]
Cla013438	XLOC_008712	-2.29104	Down	-1.79212	Down	-1.60165	Down	-0.106674	Down	XP_002315089 predicted protein [Populus trichocarpa]	GO:0006950;GO:0006259;GO:0044281;GO:0008150;GO:0016798	K01246	tag; DNA-3-methyladenine glycosylase I [EC:3.2.2.20]
Cla013433	XLOC_008713	1.18558	Up	0.8786	Up	1.69181	Up	-0.0348994	Down	XP_002265884 PREDICTED: hypothetical protein [Vitis vinifera]	GO:0006810;GO:0016887;GO:0022857;GO:0005975;GO:0009058;GO:0003674;GO:0009536;GO:0006790;GO:0019748;GO:0005886
Cla013429	XLOC_008716	0.483587	Up	0.120572	Up	1.57553	Up	-0.354407	Down	CAN75840 hypothetical protein [Vitis vinifera]
Cla013415	XLOC_008722	1.05374	Up	0.0595317	Up	2.12953	Up	-0.0780566	Down	XP_002518280 kinase, putative [Ricinus communis]	GO:0006464;GO:0016301;GO:0009058;GO:0006629;GO:0006950;GO:0048856;GO:0007568;GO:0005737;GO:0005634;GO:0006520	K08867	WNK; WNK lysine deficient protein kinase [EC:2.7.11.1]
Cla013403	XLOC_008728	1.48785	Up	0.500836	Up	1.02508	Up	1.13022	Up	XP_002326094 predicted protein [Populus trichocarpa]	GO:0009056;GO:0019748;GO:0003674;GO:0005634;GO:0006464	K10268	FBXL2_20; F-box and leucine-rich repeat protein 2/20
Cla013389	XLOC_008736	-0.729837	Down	-0.900335	Down	-1.74919	Down	-0.857929	Down	XP_002274420 PREDICTED: hypothetical protein [Vitis vinifera]	GO:0005829;GO:0006950;GO:0009058;GO:0000003;GO:0048856;GO:0016757;GO:0002376;GO:0005975;GO:0044281;GO:0008150;GO:0009056;GO:0019748;GO:0005634
Cla013374	XLOC_008744	1.47779	Up	1.06649	Up	-0.793455	Down	0.4736	Up	XP_002313244 ZIP transporter [Populus trichocarpa]	GO:0022857;GO:0005575;GO:0055085;GO:0043167;GO:0009536;GO:0009579;GO:0008150;GO:0005886	K14709	SLC39A1_2_3; solute carrier family 39 (zinc transporter), member 1/2/3
Cla013340	XLOC_008760	0.591768	Up	1.57717	Up	-1.52429	Down	-0.333096	Down	BAG31926 alpha-1,4-glucan phosphorylase H isozyme [Cucurbita maxima]	GO:0043167;GO:0005975;GO:0005737;GO:0016757	K00688	E2.4.1.1; starch phosphorylase [EC:2.4.1.1]
Cla013339	XLOC_008762	-0.833434	Down	-1.60246	Down	-3.69115	Down	1.03083	Up	XP_002520441 conserved hypothetical protein [Ricinus communis]
Cla013314	XLOC_008775	0.346759	Up	-0.980113	Down	-4.84772	Down	0.345116	Up	XP_002283530 PREDICTED: hypothetical protein [Vitis vinifera]	GO:0071554;GO:0040007;GO:0005618;GO:0005575;GO:0000902;GO:0005576;GO:0005829;GO:0048646
Cla013313	XLOC_008776	1.41121	Up	-2.9456	Down	-4.16025	Down	-3.11578	Down	XP_002314177 predicted protein [Populus trichocarpa]	GO:0008150;GO:0000003;GO:0048856
Cla013292	XLOC_008786	-1.33457	Down	-1.24523	Down	-1.84882	Down	0.161807	Up	1101277A histone H4	GO:0005829;GO:0005694;GO:0043234;GO:0005730;GO:0005575;GO:0003677;GO:0005773;GO:0009579;GO:0051276;GO:0006259;GO:0006461;GO:0003674;GO:0009536;GO:0005886	K11254	H4; histone H4
Cla013291	XLOC_008787	-1.10138	Down	-0.948767	Down	-1.59661	Down	-0.70478	Down	1101277A histone H4	GO:0005829;GO:0005694;GO:0043234;GO:0005730;GO:0005575;GO:0003677;GO:0005773;GO:0009579;GO:0051276;GO:0006259;GO:0006461;GO:0003674;GO:0009536;GO:0005886	K11254	H4; histone H4
Cla013289	XLOC_008789	-1.5338	Down	-0.858174	Down	-2.18566	Down	-0.334613	Down	1101277A histone H4	GO:0005829;GO:0005694;GO:0043234;GO:0005730;GO:0005575;GO:0003677;GO:0005773;GO:0009579;GO:0051276;GO:0006259;GO:0006461;GO:0003674;GO:0009536;GO:0005886	K11254	H4; histone H4
Cla013285	XLOC_008790	-0.30246	Down	-0.876678	Down	-2.7959	Down	0.552411	Up	XP_002284305 PREDICTED: hypothetical protein [Vitis vinifera]	GO:0003674;GO:0005694;GO:0043234;GO:0005634;GO:0003677	K11251	H2A; histone H2A
Cla013280	XLOC_008792	1.7204	Up	3.04336	Up	0.00537769	Up	-0.364186	Down	XP_002284400 PREDICTED: similar to MYB transcription factor MYB139 [Vitis vinifera]	GO:0008150;GO:0034641;GO:0009058;GO:0003677;GO:0001071;GO:0005634;GO:0043234;GO:0005622	K09422	MYBP; myb proto-oncogene protein, plant
Cla013276	XLOC_008796	-1.00061	Down	-1.89968	Down	-	-	-	-	XP_002532821 conserved hypothetical protein [Ricinus communis]
Cla013262	XLOC_008802	0.765757	Up	-0.674484	Down	-1.24271	Down	-2.13861	Down	XP_002281496 PREDICTED: hypothetical protein [Vitis vinifera]
Cla013260	XLOC_008803	-3.93709	Down	-3.10919	Down	-	-	-	-	ABR17528 unknown [Picea sitchensis]	GO:0071554;GO:0005975;GO:0043167;GO:0016491;GO:0016023;GO:0009058;GO:0019748;GO:0005576	K05909	E1.10.3.2; laccase [EC:1.10.3.2]
Cla000540	XLOC_008807	-1.45658	Down	-3.6516	Down	0.535485	Up	-0.200303	Down	XP_002532252 zinc finger protein, putative [Ricinus communis]	GO:0003677;GO:0048856
Cla000546	XLOC_008811	0.980904	Up	0.743843	Up	-0.0270104	Down	0.0474561	Up	XP_002526341 zinc finger protein, putative [Ricinus communis]
Cla000553	XLOC_008816	-2.51978	Down	-2.20251	Down	-2.52103	Down	1.97435	Up	XP_002528028 elongation factor 1-alpha, putative [Ricinus communis]	GO:0008135;GO:0043167;GO:0003924;GO:0005840;GO:0006412	K03231	EEF1A; elongation factor 1-alpha
Cla008753	XLOC_008818	-2.50426	Down	0.252965	Up	-	-	-	-	XP_002526372 Protein MLO, putative [Ricinus communis]		K08472	MLO; mlo protein
Cla008740	XLOC_008826	2.55171	Up	0.604211	Up	-3.35277	Down	-0.225832	Down	XP_002285165 PREDICTED: hypothetical protein [Vitis vinifera]
Cla008727	XLOC_008829	-0.707656	Down	-1.4328	Down	-	-	-	-	XP_002281799 PREDICTED: hypothetical protein [Vitis vinifera]	GO:0005737;GO:0016829;GO:0044281;GO:0009058;GO:0019748;GO:0006520;GO:0009056;GO:0034641	K10775	E4.3.1.24; phenylalanine ammonia-lyase [EC:4.3.1.24]
Cla008720	XLOC_008832	0.399869	Up	1.19809	Up	0.503723	Up	-1.09805	Down	XP_002328161 predicted protein [Populus trichocarpa]	GO:0043167;GO:0006457;GO:0009536
Cla008697	XLOC_008845	1.13209	Up	-0.610715	Down	2.11525	Up	0.836878	Up	XP_002313544 predicted protein [Populus trichocarpa]	GO:0000003;GO:0048856;GO:0034641;GO:0009058
Cla008689	XLOC_008849	0.284737	Up	-0.355618	Down	-2.55335	Down	-1.03752	Down	XP_002313555 predicted protein [Populus trichocarpa]	GO:0008150	K01285	PRCP; lysosomal Pro-X carboxypeptidase [EC:3.4.16.2]
Cla008677	XLOC_008857	-4.04317	Down	-2.75645	Down	-5.61382	Down	-	-	XP_002527445 transferase, transferring glycosyl groups, putative [Ricinus communis]	GO:0006950;GO:0008150;GO:0071554;GO:0007165;GO:0016757;GO:0000003;GO:0048856;GO:0006810;GO:0009058;GO:0043234;GO:0005794	K13680	CSLA; beta-mannan synthase [EC:2.4.1.32]
Cla008617	XLOC_008886	1.90149	Up	-0.579466	Down	-2.9546	Down	-0.594467	Down	CAN72229 hypothetical protein [Vitis vinifera]
Cla008584	XLOC_008901	0.703649	Up	0.736833	Up	0.0141421	Up	-0.179727	Down	CBI24267 unnamed protein product [Vitis vinifera]	GO:0016810;GO:0044281;GO:0034641;GO:0009056;GO:0006605;GO:0055085;GO:0006629;GO:0008150;GO:0005783;GO:0005794;GO:0006520;GO:0009058;GO:0051186	K01464	DPYS; dihydropyrimidinase [EC:3.5.2.2]
Cla008575	XLOC_008905	0.218777	Up	-0.127975	Down	-0.0138828	Down	-0.215597	Down	XP_002313998 predicted protein [Populus trichocarpa]
Cla008571	XLOC_008908	-0.707365	Down	-1.2263	Down	-3.24911	Down	1.98704	Up	XP_002275537 PREDICTED: hypothetical protein [Vitis vinifera]
Cla008562	XLOC_008913	-2.21213	Down	-2.45312	Down	-0.367727	Down	0.270902	Up	ABY60455 unknown [Nuphar advena]
Cla008561	XLOC_008914	0.135982	Up	1.15836	Up	-1.31055	Down	-0.364176	Down	BAE48658 Cinnamyl alcohol dehydrogenase [Prunus mume]	GO:0008150;GO:0006810;GO:0003674;GO:0006950;GO:0006913;GO:0016301;GO:0009058;GO:0006629;GO:0005777;GO:0000003;GO:0048856;GO:0008219;GO:0002376;GO:0005975;GO:0006091;GO:0009056;GO:0003677;GO:0016491;GO:0008168;GO:0005829;GO:0003729;GO:0006259;GO:0005575;GO:0016853;GO:0006397;GO:0044281;GO:0006605;GO:0007034;GO:0005618;GO:0005886;GO:0051276;GO:0006464;GO:0005794;GO:0034641;GO:0048646;GO:0005576;GO:…
Cla008559	XLOC_008916	-2.42468	Down	0.638226	Up	-0.344261	Down	-0.646837	Down	XP_002314083 white-brown-complex ABC transporter family [Populus trichocarpa]	GO:0009058;GO:0005575;GO:0006950;GO:0016887;GO:0022857;GO:0006810;GO:0043167;GO:0008150;GO:0005634;GO:0005886
Cla008554	XLOC_008918	-1.22453	Down	-0.884192	Down	3.87785	Up	-1.50309	Down	XP_002298398 predicted protein [Populus trichocarpa]	GO:0016301;GO:0005886;GO:0006464;GO:0043167;GO:0005634;GO:0006520
Cla008521	XLOC_008937	0.220779	Up	3.0414	Up	-1.45217	Down	1.76291	Up	XP_002283186 PREDICTED: hypothetical protein [Vitis vinifera]
Cla003207	XLOC_008940	-1.30985	Down	0.295174	Up	-0.234786	Down	-0.11157	Down	XP_002285606 PREDICTED: hypothetical protein [Vitis vinifera]
Cla003194	XLOC_008948	-1.10552	Down	-3.21291	Down	-	-	-	-	AAR19041 netting associated peroxidase [Cucumis melo]	GO:0008150;GO:0003674;GO:0016491;GO:0006950	K00430	E1.11.1.7; peroxidase [EC:1.11.1.7]
Cla003190	XLOC_008951	-6.23694	Down	-1.01744	Down	-4.27422	Down	-	-	ABF68751 class III peroxidase precursor [Cucurbita pepo]	GO:0008150;GO:0003674;GO:0016491;GO:0006950	K00430	E1.11.1.7; peroxidase [EC:1.11.1.7]
Cla003189	XLOC_008952	-3.07184	Down	-	-	-	-	-	-	AAR19041 netting associated peroxidase [Cucumis melo]	GO:0008150;GO:0003674;GO:0016491;GO:0006950	K00430	E1.11.1.7; peroxidase [EC:1.11.1.7]
Cla003188	XLOC_008953	-1.56613	Down	-2.83854	Down	-7.43951	Down	-0.600208	Down	P19135 RecName: Full=Peroxidase 2; AltName: Full=CUP2	GO:0003674;GO:0043167;GO:0006950;GO:0009056;GO:0016491;GO:0008150	K00430	E1.11.1.7; peroxidase [EC:1.11.1.7]
Cla003162	XLOC_008964	-4.08564	Down	-1.6	Down	0.779349	Up	-0.0207062	Down	XP_002283551 PREDICTED: hypothetical protein [Vitis vinifera]	GO:0005634;GO:0003674
Cla003128	XLOC_008982	0.402989	Up	1.72319	Up	0.772959	Up	0.602761	Up	XP_002285722 PREDICTED: similar to dicarboxylate/tricarboxylate carrier [Vitis vinifera]	GO:0005975;GO:0009056;GO:0005618;GO:0005575;GO:0006810;GO:0005739;GO:0022857;GO:0009536;GO:0005773;GO:0006091;GO:0055085;GO:0008150;GO:0005794	K15104	SLC25A11; solute carrier family 25 (mitochondrial oxoglutarate transporter), member 11
Cla007661	XLOC_008998	-1.22803	Down	0.0145843	Up	-2.96917	Down	-0.283158	Down	XP_002269614 PREDICTED: hypothetical protein [Vitis vinifera]
Cla007688	XLOC_009009	2.79733	Up	-0.100671	Down	2.44972	Up	1.73791	Up	XP_002515724 DNA binding protein, putative [Ricinus communis]	GO:0007165;GO:0043167;GO:0000003;GO:0048856;GO:0008150;GO:0003674;GO:0005737;GO:0034641;GO:0009058;GO:0005634
Cla007694	XLOC_009010	-1.51668	Down	-0.781141	Down	-1.04378	Down	-0.400689	Down	XP_002515711 pentatricopeptide repeat-containing protein, putative [Ricinus communis]	GO:0034641
Cla007718	XLOC_009020	0.649567	Up	-0.510403	Down	-1.99934	Down	-1.2451	Down	XP_002518003 conserved hypothetical protein [Ricinus communis]	GO:0005886
Cla007720	XLOC_009022	-0.308494	Down	0.221753	Up	1.46105	Up	-0.196656	Down	XP_002275686 PREDICTED: hypothetical protein [Vitis vinifera]	GO:0034641;GO:0009058;GO:0007165;GO:0006629;GO:0003674;GO:0009536;GO:0006464;GO:0006091;GO:0006461;GO:0015979;GO:0008150;GO:0006950;GO:0044281;GO:0006412;GO:0005575;GO:0009579;GO:0043234;GO:0006605;GO:0055085;GO:0061024;GO:0042254
Cla007732	XLOC_009025	0.631426	Up	1.13615	Up	-0.102236	Down	0.30818	Up	XP_002329405 predicted protein [Populus trichocarpa]	GO:0022857;GO:0005886;GO:0016023;GO:0061024;GO:0016192;GO:0005575;GO:0006810	K19995	SCAMP; secretory carrier-associated membrane protein
Cla007740	XLOC_009029	-0.0561195	Down	-1.06169	Down	-1.79748	Down	-0.623186	Down	XP_002517960 protein phosphatase-2c, putative [Ricinus communis]	GO:0016791;GO:0005886;GO:0006464;GO:0005634;GO:0043234;GO:0005623
XLOC_009046	XLOC_009046	4.03819	Up	0.878935	Up	2.51578	Up	0.0862575	Up	Not found in the database
Cla007807	XLOC_009060	-	-	-	-	-	-	-	-	XP_002891461 flavin-containing monooxygenase family protein [Arabidopsis lyrata subsp. lyrata]	GO:0006950;GO:0009056;GO:0016491;GO:0048856;GO:0005576;GO:0003674;GO:0005575	K11816	YUCCA; indole-3-pyruvate monooxygenase [EC:1.14.13.168]
Cla007816	XLOC_009065	2.39321	Up	0.622604	Up	0.151258	Up	-0.199627	Down	XP_002274138 PREDICTED: hypothetical protein [Vitis vinifera]	GO:0005575
Cla007831	XLOC_009075	-0.359732	Down	1.38356	Up	0.625547	Up	-0.770523	Down	XP_002516335 chromatin regulatory protein sir2, putative [Ricinus communis]	GO:0006950;GO:0043167;GO:0006464;GO:0005739;GO:0005634;GO:0043234;GO:0034641;GO:0009058;GO:0003674;GO:0003677;GO:0005975	K11414	SIRT4; NAD-dependent deacetylase sirtuin 4 [EC:3.5.1.-]
Cla007842	XLOC_009080	-0.442758	Down	-0.338797	Down	-1.74367	Down	-0.704781	Down	XP_002267929 PREDICTED: hypothetical protein [Vitis vinifera]	GO:0009058;GO:0005829;GO:0034641;GO:0006950;GO:0044403;GO:0002376;GO:0008150;GO:0005783
XLOC_009081	XLOC_009081	1.14969	Up	-0.259001	Down	-1.85945	Down	0.411899	Up	Not found in the database
Cla015621	XLOC_009093	0.0750019	Up	0.526276	Up	2.09317	Up	0.823472	Up	XP_002273536 PREDICTED: hypothetical protein [Vitis vinifera]
Cla015626	XLOC_009096	-2.12956	Down	-1.64202	Down	-1.21983	Down	-2.06035	Down	CAN64264 hypothetical protein [Vitis vinifera]	GO:0034641;GO:0009058;GO:0003677;GO:0005634
Cla015627	XLOC_009097	-5.23905	Down	-2.95006	Down	0.526955	Up	-1.30428	Down	XP_002525146 Transcription factor RF2a, putative [Ricinus communis]
Cla015638	XLOC_009102	-0.218547	Down	-3.01035	Down	-0.396568	Down	-4.13566	Down	XP_002517850 Receptor protein kinase CLAVATA1 precursor, putative [Ricinus communis]	GO:0021700;GO:0030154;GO:0048856;GO:0040007;GO:0001071;GO:0016301;GO:0000003;GO:0009790;GO:0009058;GO:0005975;GO:0043473;GO:0009056;GO:0006464;GO:0051301;GO:0007165;GO:0006810;GO:0008150;GO:0006950;GO:0002376;GO:0005886;GO:0007059;GO:0051276;GO:0007049;GO:0003674;GO:0043167;GO:0034641;GO:0000902;GO:0007010;GO:0005634;GO:0071554;GO:0043234;GO:0005622;GO:0006520
Cla015646	XLOC_009105	-2.02064	Down	-0.165826	Down	-3.91974	Down	-0.598785	Down	CAN65424 hypothetical protein [Vitis vinifera]
Cla015654	XLOC_009108	1.89509	Up	1.32093	Up	0.687332	Up	0.78303	Up	CAN61366 hypothetical protein [Vitis vinifera]	GO:0005829;GO:0005618;GO:0005856;GO:0008150;GO:0008092;GO:0007010;GO:0000902;GO:0000003;GO:0030154;GO:0040007;GO:0005623	K17275	PLS1; plastin-1
Cla015655	XLOC_009109	-3.43101	Down	-0.0729786	Down	-2.63451	Down	0.410199	Up	XP_002266937 PREDICTED: hypothetical protein isoform 2 [Vitis vinifera]	GO:0044281;GO:0009058;GO:0006629;GO:0048856;GO:0040007;GO:0005886;GO:0006790;GO:0051186;GO:0071554
Cla015677	XLOC_009124	1.90636	Up	0.455849	Up	-3.57298	Down	-0.128213	Down	No hits found
Cla015680	XLOC_009125	3.4377	Up	-0.853873	Down	4.30829	Up	-1.6037	Down	XP_002321186 light-harvesting complex II protein Lhcb2 [Populus trichocarpa]	GO:0043167;GO:0006091;GO:0015979;GO:0009579;GO:0043234;GO:0006464;GO:0003674;GO:0005575;GO:0009536	K08913	LHCB2; light-harvesting complex II chlorophyll a/b binding protein 2
Cla015703	XLOC_009143	-0.755158	Down	-0.718163	Down	1.48099	Up	-0.622074	Down	NP_850987 RNEE/G (RNASE E/G-LIKE); endoribonuclease [Arabidopsis thaliana]	GO:0034641;GO:0003674;GO:0008150;GO:0042254;GO:0004518;GO:0061024;GO:0006397;GO:0009058;GO:0009536
Cla015713	XLOC_009149	1.17627	Up	0.569478	Up	-0.313424	Down	0.66542	Up	XP_002283371 PREDICTED: hypothetical protein [Vitis vinifera]	GO:0051276;GO:0006464;GO:0016810;GO:0034641;GO:0009058;GO:0005654;GO:0043234	K06067	HDAC1_2; histone deacetylase 1/2 [EC:3.5.1.98]
Cla015731	XLOC_009163	-0.153707	Down	-1.85701	Down	-4.88789	Down	1.50044	Up	XP_002328138 predicted protein [Populus trichocarpa]	GO:0071554;GO:0005975;GO:0008233;GO:0005773;GO:0008150;GO:0009058;GO:0030154;GO:0008219;GO:0048856;GO:0005576;GO:0005634;GO:0005886	K16290	XCP; xylem cysteine proteinase [EC:3.4.22.-]
Cla015774	XLOC_009179	1.9627	Up	1.26146	Up	-0.0873749	Down	-0.608289	Down	ACJ84296 unknown [Medicago truncatula]	GO:0005618;GO:0071554;GO:0005794;GO:0005575;GO:0000902;GO:0040007;GO:0005576;GO:0005829
Cla015785	XLOC_009188	1.21095	Up	-0.646956	Down	2.32569	Up	-0.0239845	Down	XP_002512388 ankyrin repeat domain protein, putative [Ricinus communis]	GO:0008150;GO:0009536;GO:0005622	K12271	SRP43; signal recognition particle 43 kDa protein
Cla015789	XLOC_009191	-	-	-	-	-	-	-	-	XP_002312933 flavonoid o-methyltransferase predicted protein [Populus trichocarpa]	GO:0034641;GO:0009058;GO:0003674;GO:0008168
Cla015790	XLOC_009192	-7.18396	Down	-	-	-	-	-	-	XP_002281110 PREDICTED: hypothetical protein [Vitis vinifera]	GO:0034641;GO:0009058;GO:0003674;GO:0008168
Cla015805	XLOC_009195	0.310691	Up	3.68035	Up	0.295743	Up	-0.0409336	Down	XP_002465000 hypothetical protein SORBIDRAFT_01g030220 [Sorghum bicolor]
Cla015820	XLOC_009201	-3.14655	Down	-3.64564	Down	-4.70875	Down	-1.23173	Down	ACB87734 aquaporin [Manihot esculenta]	GO:0042592;GO:0022857;GO:0005575;GO:0006950;GO:0005886;GO:0003674;GO:0055085;GO:0005773;GO:0008150;GO:0006810	K09872	PIP; aquaporin PIP
Cla015823	XLOC_009204	0.139154	Up	2.46592	Up	6.45395	Up	-1.26527	Down	P13443 RecName: Full=Glycerate dehydrogenase; Short=GDH; AltName: Full=NADH-dependent hydroxypyruvate reductase; Short=HPR	GO:0008150;GO:0005576;GO:0003674;GO:0006464;GO:0016491;GO:0006091;GO:0006461;GO:0015979;GO:0006950;GO:0009536;GO:0009058;GO:0005777;GO:0009056;GO:0006790;GO:0006520;GO:0003723;GO:0042254;GO:0034641;GO:0044281	K15893	HPR1; hydroxypyruvate reductase 1
Cla015825	XLOC_009205	-0.996188	Down	1.1687	Up	-1.19726	Down	2.29497	Up	XP_002277843 PREDICTED: hypothetical protein [Vitis vinifera]	GO:0008150;GO:0005622	K19042	BOI; E3 ubiquitin-protein ligase BOI and related proteins [EC:2.3.2.27]
Cla015830	XLOC_009208	1.98463	Up	-0.68462	Down	-1.34405	Down	-1.55255	Down	XP_002278689 PREDICTED: hypothetical protein [Vitis vinifera]	GO:0006950;GO:0009056;GO:0044281;GO:0006629;GO:0006605;GO:0055085;GO:0003674;GO:0000902;GO:0040007;GO:0005737;GO:0061024;GO:0016192;GO:0006259;GO:0009058;GO:0007049;GO:0006464;GO:0016874;GO:0005886;GO:0043167;GO:0006461	K06689	UBE2D_E; ubiquitin-conjugating enzyme E2 D/E [EC:2.3.2.23]
Cla015874	XLOC_009226	-1.6461	Down	-0.588845	Down	-0.0924894	Down	0.42032	Up	XP_002269363 PREDICTED: hypothetical protein [Vitis vinifera]	GO:0005829;GO:0008150;GO:0034641;GO:0009058;GO:0005634
Cla015880	XLOC_009231	0.297065	Up	0.368587	Up	1.23708	Up	0.300181	Up	No hits found
Cla015901	XLOC_009242	4.77802	Up	2.32021	Up	0.582523	Up	0.390321	Up	CAE54306 putative papain-like cysteine proteinase [Gossypium hirsutum]	GO:0006950;GO:0008150;GO:0008233;GO:0006810;GO:0005576;GO:0005773;GO:0005975;GO:0006091;GO:0009056;GO:0005634	K01373	CTSF; cathepsin F [EC:3.4.22.41]
Cla015919	XLOC_009255	0.828921	Up	-0.630787	Down	-3.46993	Down	-1.02771	Down	XP_002305430 predicted protein [Populus trichocarpa]	GO:0008150;GO:0034641;GO:0009058;GO:0003677;GO:0001071;GO:0005737;GO:0003674;GO:0005634;GO:0000003;GO:0009790;GO:0043234;GO:0005622;GO:0005694
Cla015920	XLOC_009256	-0.0205691	Down	-1.80015	Down	-5.10758	Down	-0.314311	Down	XP_002313794 predicted protein [Populus trichocarpa]	GO:0008150;GO:0034641;GO:0009058;GO:0003677;GO:0001071;GO:0005737;GO:0003674;GO:0005634;GO:0000003;GO:0009790;GO:0043234;GO:0005622;GO:0005694
Cla015936	XLOC_009262	-0.447506	Down	-1.71784	Down	-2.69942	Down	-3.70163	Down	ABD98040 epicotyl-specific tissue protein [Striga asiatica]
Cla015937	XLOC_009263	2.09765	Up	-1.59059	Down	-3.25607	Down	-5.99645	Down	CAA66109 specific tissue protein 2 [Cicer arietinum]
XLOC_009264	XLOC_009264	-3.04294	Down	-1.85597	Down	-2.89542	Down	-5.30356	Down	Not found in the database
Cla015941	XLOC_009265	-2.80326	Down	1.21451	Up	-1.45513	Down	-1.98327	Down	BAD42345 sorbitol transporter [Malus x domestica]	GO:0022857;GO:0006810;GO:0005886;GO:0055085;GO:0005623;GO:0005575
Cla015944	XLOC_009267	-1.07158	Down	-2.22739	Down	-1.05647	Down	-0.0478358	Down	CAP58706 putative polyol transporter protein 1 [Hevea brasiliensis]	GO:0022857;GO:0005886;GO:0006810
Cla015945	XLOC_009268	-3.67235	Down	-	-	-	-	-	-	XP_002519083 sugar transporter, putative [Ricinus communis]	GO:0022857;GO:0006810;GO:0005886;GO:0005623
Cla015947	XLOC_009270	-0.24561	Down	-1.00673	Down	-1.41643	Down	-2.93753	Down	CAP58706 putative polyol transporter protein 1 [Hevea brasiliensis]	GO:0022857;GO:0006810;GO:0005886;GO:0005623
Cla015963	XLOC_009277	1.51945	Up	1.56589	Up	0.637202	Up	-0.749586	Down	XP_002284659 PREDICTED: hypothetical protein [Vitis vinifera]	GO:0008150;GO:0043167;GO:0044281;GO:0009058;GO:0006629;GO:0003674;GO:0009536;GO:0016491	K03527	ispH; 4-hydroxy-3-methylbut-2-enyl diphosphate reductase [EC:1.17.1.2]
Cla015970	XLOC_009283	2.87048	Up	1.0132	Up	0.655166	Up	-0.385829	Down	AAK54282 fatty acid 9-hydroperoxide lyase [Cucumis melo]	GO:0003674;GO:0044281;GO:0006629	K01723	AOS; hydroperoxide dehydratase [EC:4.2.1.92]
Cla015978	XLOC_009287	-0.108786	Down	0.52966	Up	3.28477	Up	-1.11427	Down	CAN82364 hypothetical protein [Vitis vinifera]
Cla015987	XLOC_009290	-1.85266	Down	-3.59975	Down	0.963871	Up	-	-	No hits found
Cla016007	XLOC_009299	0.179211	Up	-1.52838	Down	-1.53742	Down	-0.603299	Down	ACJ86047 unknown [Medicago truncatula]	GO:0008150;GO:0005886;GO:0043167;GO:0000003;GO:0048856;GO:0005739	K13448	CML; calcium-binding protein CML
Cla016008	XLOC_009300	-1.5062	Down	-1.51237	Down	-0.0365144	Down	0.611458	Up	XP_002282141 PREDICTED: hypothetical protein [Vitis vinifera]	GO:0008150
Cla016012	XLOC_009305	-0.347382	Down	-0.534667	Down	0.571684	Up	2.56466	Up	ACJ38669 caffeoyl-CoA O-methyltransferase [Betula luminifera]	GO:0008168;GO:0043167;GO:0008150;GO:0009058;GO:0019748	K00588	E2.1.1.104; caffeoyl-CoA O-methyltransferase [EC:2.1.1.104]
Cla016016	XLOC_009308	-0.197566	Down	0.540521	Up	-2.11638	Down	-1.76628	Down	XP_002313121 thioredoxin m [Populus trichocarpa]	GO:0008150;GO:0009536	K03671	trxA; thioredoxin 1
Cla016026	XLOC_009313	2.37482	Up	2.15954	Up	-0.122816	Down	-4.03632	Down	XP_002334266 predicted protein [Populus trichocarpa]	GO:0016757;GO:0003674;GO:0009058;GO:0019748
Cla016032	XLOC_009316	4.27381	Up	4.12852	Up	-0.110785	Down	-0.732232	Down	XP_002518724 UDP-glucosyltransferase, putative [Ricinus communis]	GO:0016757;GO:0003674;GO:0009058;GO:0019748
Cla016034	XLOC_009317	-	-	-	-	-	-	-	-	XP_002282482 PREDICTED: similar to leucine-rich repeat family protein [Vitis vinifera]
Cla016035	XLOC_009318	-3.06235	Down	-5.76011	Down	-5.0533	Down	-	-	XP_002282482 PREDICTED: similar to leucine-rich repeat family protein [Vitis vinifera]	GO:0005618;GO:0030154;GO:0021700;GO:0048856;GO:0005575;GO:0000902;GO:0040007
Cla016044	XLOC_009322	0.981489	Up	0.72055	Up	1.57649	Up	-0.229677	Down	CAN59803 hypothetical protein [Vitis vinifera]	GO:0016192;GO:0007165;GO:0006464;GO:0009058;GO:0005975;GO:0003674;GO:0006810;GO:0005794;GO:0043167	K07937	ARF1; ADP-ribosylation factor 1
Cla016048	XLOC_009324	1.31526	Up	2.25962	Up	0.880988	Up	1.07113	Up	Q2KNL5 RecName: Full=Cinnamyl alcohol dehydrogenase 1; Short=CAD 1; Short=ObaCAD1	GO:0016491;GO:0009058;GO:0019748;GO:0043167;GO:0008150	K00083	E1.1.1.195; cinnamyl-alcohol dehydrogenase [EC:1.1.1.195]
Cla016053	XLOC_009328	4.17275	Up	3.44672	Up	0.515288	Up	-0.460907	Down	XP_002518668 UDP-glucosyltransferase, putative [Ricinus communis]	GO:0016757
Cla016060	XLOC_009331	1.76786	Up	1.85153	Up	7.53886	Up	-0.458259	Down	CBI29627 unnamed protein product [Vitis vinifera]		K13993	HSP20; HSP20 family protein
Cla016075	XLOC_009336	-3.4091	Down	0.808361	Up	-1.45294	Down	-	-	CBI19446 unnamed protein product [Vitis vinifera]	GO:0009536;GO:0008150	K06627	CCNA; cyclin A
Cla016079	XLOC_009337	0.527991	Up	0.508995	Up	1.49561	Up	0.355671	Up	XP_002272147 PREDICTED: hypothetical protein [Vitis vinifera]
Cla016083	XLOC_009340	1.24201	Up	0.000887996	Up	-1.43092	Down	-3.10076	Down	XP_002300257 predicted protein [Populus trichocarpa]
Cla001251	XLOC_009349	1.43898	Up	0.768305	Up	-0.587182	Down	-0.185927	Down	XP_002307300 predicted protein [Populus trichocarpa]	GO:0044281;GO:0009058;GO:0006629;GO:0005575;GO:0008150;GO:0006950;GO:0005975;GO:0043167;GO:0016491;GO:0005576	K00511	SQLE; squalene monooxygenase [EC:1.14.14.17]
Cla001621	XLOC_009363	10.9085	Up	1.72285	Up	-0.918452	Down	-2.11552	Down	ACB45874 pathogen-related protein 1 [Cucumis melo var. inodorus]	GO:0008150	K13449	PR1; pathogenesis-related protein 1
Cla001628	XLOC_009369	-2.0565	Down	-1.80361	Down	-3.92675	Down	-	-	XP_002334230 predicted protein [Populus trichocarpa]	GO:0008150
Cla006752	XLOC_009375	0.902841	Up	-0.0268004	Down	-1.61578	Down	-	-	No hits found
Cla006818	XLOC_009399	-	-	-	-	3.2883	Up	0.37765	Up	AAF91308 4-coumarate:coA ligase 3 [Rubus idaeus]	GO:0008150;GO:0009058;GO:0006950;GO:0048646;GO:0016874;GO:0043167;GO:0019748	K01904	4CL; 4-coumarate--CoA ligase [EC:6.2.1.12]
Cla006820	XLOC_009401	-	-	-	-	-	-	-	-	CAN83232 hypothetical protein [Vitis vinifera]
Cla010432	XLOC_009404	1.00266	Up	-0.697545	Down	-0.607197	Down	-1.06049	Down	XP_002534363 Kelch domain-containing protein, putative [Ricinus communis]	GO:0005829;GO:0009056;GO:0006950;GO:0006461;GO:0006790;GO:0019748;GO:0044281;GO:0006629;GO:0034641;GO:0009058
Cla010438	XLOC_009406	-4.04354	Down	0.713529	Up	-0.231288	Down	0.872435	Up	XP_002525323 oligopeptide transporter, putative [Ricinus communis]	GO:0005575;GO:0006810;GO:0006950;GO:0022857;GO:0071554;GO:0005975;GO:0071941;GO:0044281;GO:0003674;GO:0008150;GO:0006790;GO:0009058;GO:0019748;GO:0005886;GO:0006629	K14638	SLC15A3_4; solute carrier family 15 (peptide/histidine transporter), member 3/4
Cla010446	XLOC_009410	4.68759	Up	-3.04627	Down	-1.98229	Down	-1.82173	Down	XP_002269831 PREDICTED: hypothetical protein [Vitis vinifera]	GO:0016757;GO:0005794;GO:0009058;GO:0005975
Cla010447	XLOC_009411	0.945583	Up	-1.25564	Down	-0.715805	Down	-1.93513	Down	CBI28824 unnamed protein product [Vitis vinifera]	GO:0016757;GO:0005794;GO:0009058;GO:0005975
Cla010448	XLOC_009412	-	-	7.20963	Up	-0.567603	Down	-1.61997	Down	CBI28828 unnamed protein product [Vitis vinifera]	GO:0016757
Cla010457	XLOC_009418	0.866845	Up	1.00545	Up	0.949181	Up	0.592649	Up	XP_002269463 PREDICTED: hypothetical protein [Vitis vinifera]	GO:0016829;GO:0006950;GO:0000003;GO:0048856;GO:0043473;GO:0006520;GO:0009058;GO:0009536;GO:0043167;GO:0034641	K05359	ADT; arogenate/prephenate dehydratase [EC:4.2.1.91 4.2.1.51]
Cla010458	XLOC_009419	0.1482	Up	0.584502	Up	1.65822	Up	-0.640048	Down	XP_002269171 PREDICTED: similar to membrane-associated zinc metalloprotease, putative isoform 1 [Vitis vinifera]	GO:0008233;GO:0005886;GO:0006091;GO:0006461;GO:0015979;GO:0008150;GO:0009536
Cla010464	XLOC_009423	1.10914	Up	-0.0439801	Down	-2.87327	Down	-2.77633	Down	ABK92591 unknown [Populus trichocarpa]	GO:0005615;GO:0005618;GO:0005575;GO:0007010;GO:0005576;GO:0008150
XLOC_009432	XLOC_009432	-	-	-	-	5.46804	Up	-0.345372	Down	Not found in the database
Cla010473	XLOC_009433	0.212799	Up	-0.0843376	Down	1.02842	Up	-0.0793635	Down	XP_002266805 PREDICTED: similar to bile acid:sodium symporter [Vitis vinifera]	GO:0005575;GO:0009536;GO:0006810
Cla010505	XLOC_009449	0.4997	Up	-4.6184	Down	3.27535	Up	0.0612563	Up	XP_002310466 predicted protein [Populus trichocarpa]	GO:0007165;GO:0000003;GO:0048856;GO:0008150;GO:0003674;GO:0005737;GO:0034641;GO:0009058;GO:0005634
Cla010519	XLOC_009457	1.43967	Up	0.0200553	Up	-0.521277	Down	-0.384505	Down	XP_002524950 natural resistance-associated macrophage protein, putative [Ricinus communis]	GO:0022857;GO:0005575;GO:0006810;GO:0006950;GO:0008150;GO:0042592;GO:0005773	K12347	SLC11A; natural resistance-associated macrophage protein
Cla003720	XLOC_009478	1.27504	Up	0.360708	Up	0.180173	Up	-0.326785	Down	ADK13061 conserved hypothetical protein 4 [Hevea brasiliensis]
Cla003734	XLOC_009485	1.7133	Up	0.343997	Up	0.813909	Up	-0.573038	Down	XP_002278979 PREDICTED: hypothetical protein [Vitis vinifera]	GO:0005654;GO:0003674;GO:0043226;GO:0005576;GO:0005886;GO:0006950;GO:0005829	K09510	DNAJB4; DnaJ homolog subfamily B member 4
Cla003741	XLOC_009489	1.4961	Up	1.74334	Up	1.54456	Up	0.357133	Up	XP_002863304 predicted protein [Arabidopsis lyrata subsp. lyrata]
Cla002552	XLOC_009541	-2.25529	Down	-1.24314	Down	-0.359787	Down	0.223746	Up	XP_002321215 predicted protein [Populus trichocarpa]
Cla002567	XLOC_009548	-1.26063	Down	0.757908	Up	-2.12511	Down	0.482891	Up	XP_002514387 serine/threonine protein kinase, putative [Ricinus communis]	GO:0034641;GO:0016301;GO:0006810;GO:0004871;GO:0008150;GO:0005198;GO:0009058;GO:0005975;GO:0043167;GO:0005856;GO:0043234;GO:0007165;GO:0006464;GO:0005575;GO:0006520
XLOC_009564	XLOC_009564	4.8351	Up	2.53946	Up	-1.14673	Down	-3.12213	Down	Not found in the database
Cla006880	XLOC_009569	-2.05673	Down	0.0381513	Up	-3.11503	Down	2.02736	Up	XP_002524598 transcription factor, putative [Ricinus communis]	GO:0000003;GO:0048856;GO:0043167;GO:0034641;GO:0009058;GO:0008150;GO:0003674;GO:0001071;GO:0005634;GO:0005886;GO:0043234;GO:0005622
Cla006882	XLOC_009571	0.508095	Up	1.03796	Up	2.32259	Up	0.409056	Up	NP_193004 unknown protein [Arabidopsis thaliana]
Cla001659	XLOC_009593	-8.96436	Down	-	-	-	-	-	-	XP_002312978 predicted protein [Populus trichocarpa]	GO:0006790;GO:0006520;GO:0009058
Cla001672	XLOC_009598	2.23829	Up	1.11814	Up	-1.31374	Down	0.977697	Up	XP_002276682 PREDICTED: hypothetical protein [Vitis vinifera]	GO:0005886;GO:0006810;GO:0005575;GO:0055085;GO:0022857	K15014	SLC29A1_2_3; solute carrier family 29 (equilibrative nucleoside transporter), member 1/2/3
Cla020298	XLOC_009605	0.74803	Up	-	-	-	-	-	-	AAK58522 putative AUX1-like permease [Populus tremula x Populus tremuloides]	GO:0005575;GO:0048856;GO:0040007;GO:0022857;GO:0007165;GO:0055085;GO:0008150;GO:0005886	K13946	AUX1; auxin influx carrier (AUX1 LAX family)
Cla020257	XLOC_009619	3.3151	Up	1.37911	Up	3.46509	Up	1.67203	Up	XP_002278196 PREDICTED: hypothetical protein [Vitis vinifera]	GO:0005634;GO:0005829	K11584	PPP2R5; serine/threonine-protein phosphatase 2A regulatory subunit B'
Cla020245	XLOC_009624	3.24806	Up	1.64149	Up	-2.54313	Down	-3.20623	Down	BAI99584 UDP-galactose:SBMG-galactosyltransferase [Glycine max]	GO:0016757
Cla020219	XLOC_009632	-2.41043	Down	-0.988833	Down	-1.50809	Down	0.0819444	Up	XP_002328395 predicted protein [Populus trichocarpa]
Cla020201	XLOC_009640	1.19227	Up	-0.855912	Down	-0.164778	Down	-0.0868347	Down	XP_002304321 predicted protein [Populus trichocarpa]	GO:0003735;GO:0003674;GO:0005840;GO:0005829;GO:0009536;GO:0006412;GO:0042254	K02898	RP-L26e; large subunit ribosomal protein L26e
Cla020193	XLOC_009643	-3.7851	Down	-3.17104	Down	-	-	-	-	XP_002510202 transcription factor, putative [Ricinus communis]	GO:0000003;GO:0048646;GO:0034641;GO:0009058;GO:0003677;GO:0003674;GO:0001071;GO:0048856;GO:0005634;GO:0043234;GO:0005622
Cla020180	XLOC_009650	-1.0857	Down	-0.545578	Down	-1.51214	Down	0.381779	Up	XP_002522330 Serine/threonine-protein kinase SAPK10, putative [Ricinus communis]	GO:0005829;GO:0008150;GO:0006464;GO:0016301;GO:0006950;GO:0007165;GO:0043167;GO:0003674;GO:0005634;GO:0006520	K14498	SNRK2; serine/threonine-protein kinase SRK2 [EC:2.7.11.1]
Cla020154	XLOC_009663	-1.25447	Down	-0.0848326	Down	-1.81796	Down	-1.46779	Down	XP_002522362 molybdopterin cofactor sulfurase, putative [Ricinus communis]	GO:0008150;GO:0007165;GO:0006950;GO:0051186
Cla020061	XLOC_009711	2.1235	Up	-0.791109	Down	-1.41967	Down	-1.1863	Down	AAT01415 ferric reductase [Cucumis sativus]	GO:0016491;GO:0009056;GO:0043234;GO:0005739;GO:0006950;GO:0043167;GO:0006461;GO:0006810;GO:0008150;GO:0009058;GO:0005975;GO:0006091;GO:0005886;GO:0044281;GO:0034641;GO:0051186
Cla020058	XLOC_009712	1.13624	Up	0.0316943	Up	1.14386	Up	-0.745331	Down	XP_002272282 PREDICTED: hypothetical protein [Vitis vinifera]	GO:0016810;GO:0044281;GO:0034641;GO:0051186
Cla020038	XLOC_009719	-1.4447	Down	-1.42746	Down	3.1216	Up	0.93005	Up	No hits found	GO:0006950;GO:0002376;GO:0003677;GO:0008233;GO:0005576;GO:0008150;GO:0005783
Cla020010	XLOC_009730	2.97231	Up	5.68405	Up	1.49971	Up	-2.79977	Down	XP_002276114 PREDICTED: hypothetical protein [Vitis vinifera]	GO:0043167;GO:0008233;GO:0009536;GO:0008150	K01255	CARP; leucyl aminopeptidase [EC:3.4.11.1]
Cla020005	XLOC_009732	1.19412	Up	0.0909781	Up	0.269262	Up	-0.57361	Down	XP_002283705 PREDICTED: hypothetical protein [Vitis vinifera]	GO:0008233;GO:0008150	K11855	USP36_42; ubiquitin carboxyl-terminal hydrolase 36/42 [EC:3.4.19.12]
Cla019999	XLOC_009734	-2.4385	Down	-0.146639	Down	-1.16403	Down	0.398472	Up	NP_001054597 Os05g0140100 [Oryza sativa Japonica Group]	GO:0003677;GO:0034641;GO:0009058;GO:0003674;GO:0005634;GO:0005694	K09422	MYBP; myb proto-oncogene protein, plant
XLOC_009736	XLOC_009736	-3.28281	Down	0.448238	Up	-1.29156	Down	-1.58813	Down	Not found in the database
Cla019996	XLOC_009738	4.30992	Up	1.10159	Up	-1.12292	Down	1.75508	Up	No hits found
Cla019988	XLOC_009741	-2.70188	Down	0.0870314	Up	-0.231818	Down	-0.588511	Down	XP_002512551 zinc finger protein, putative [Ricinus communis]	GO:0009056;GO:0006629;GO:0009536;GO:0005576;GO:0003674
Cla019969	XLOC_009750	0.712454	Up	5.30159	Up	0.114395	Up	-2.08466	Down	XP_002512510 Nicotianamine synthase, putative [Ricinus communis]	GO:0006810;GO:0044281;GO:0034641;GO:0009058;GO:0000902;GO:0000003;GO:0030154;GO:0040007;GO:0048856;GO:0016765;GO:0005623;GO:0005634	K05953	E2.5.1.43; nicotianamine synthase [EC:2.5.1.43]
Cla019968	XLOC_009751	5.37106	Up	-4.30271	Down	0.819793	Up	-3.26383	Down	XP_002512510 Nicotianamine synthase, putative [Ricinus communis]	GO:0008150;GO:0006810;GO:0044281;GO:0034641;GO:0009058;GO:0000902;GO:0000003;GO:0030154;GO:0040007;GO:0048856;GO:0016765;GO:0006950;GO:0005623;GO:0005634	K05953	E2.5.1.43; nicotianamine synthase [EC:2.5.1.43]
Cla019955	XLOC_009759	-2.43228	Down	-	-	-	-	-	-	NP_191822 unknown protein [Arabidopsis thaliana]
Cla019943	XLOC_009766	-4.73772	Down	-3.04256	Down	1.27901	Up	-0.108002	Down	XP_002512470 phospholipase d zeta, putative [Ricinus communis]	GO:0006950;GO:0009058;GO:0006629;GO:0007165;GO:0002376;GO:0003674;GO:0008219;GO:0006605;GO:0061024;GO:0005737;GO:0016192;GO:0048856;GO:0009056	K01115	PLD1_2; phospholipase D1/2 [EC:3.1.4.4]
Cla019942	XLOC_009767	-1.75107	Down	-0.595676	Down	0.392798	Up	-1.43547	Down	XP_002319500 predicted protein [Populus trichocarpa]
Cla019933	XLOC_009771	5.34367	Up	2.05597	Up	0.123794	Up	-0.398519	Down	XP_002330170 predicted protein [Populus trichocarpa]	GO:0003674
Cla019913	XLOC_009784	2.96336	Up	-0.0726308	Down	0.119744	Up	-0.583457	Down	XP_002330148 predicted protein [Populus trichocarpa]	GO:0009536;GO:0005575
Cla019895	XLOC_009790	1.26849	Up	-0.0699934	Down	0.742127	Up	0.0163622	Up	CBI36800 unnamed protein product [Vitis vinifera]	GO:0071554;GO:0009056
Cla019874	XLOC_009799	0.289057	Up	1.14803	Up	-0.911346	Down	-0.12854	Down	AAO45754 signal peptidase protein-like protein [Cucumis melo]	GO:0008233;GO:0005575;GO:0034641;GO:0051604;GO:0005618;GO:0005576;GO:0009536;GO:0008150;GO:0005783;GO:0043234	K12948	SPCS3; signal peptidase complex subunit 3 [EC:3.4.-.-]
Cla019867	XLOC_009802	-1.43589	Down	-0.916724	Down	-0.134812	Down	-1.6503	Down	XP_002328541 predicted protein [Populus trichocarpa]	GO:0008150;GO:0005739;GO:0003674;GO:0009536
Cla019865	XLOC_009803	-2.45194	Down	-0.270733	Down	0.291372	Up	-0.220643	Down	XP_002281116 PREDICTED: hypothetical protein [Vitis vinifera]	GO:0008150;GO:0008168
Cla019835	XLOC_009817	0.193062	Up	0.216969	Up	-1.95582	Down	-3.97441	Down	No hits found
Cla019833	XLOC_009818	-2.25138	Down	1.06645	Up	1.9939	Up	0.582488	Up	No hits found	GO:0009536;GO:0044281;GO:0006629;GO:0016746;GO:0009058;GO:0005739
Cla013624	XLOC_009846	1.28852	Up	-0.197791	Down	0.919575	Up	-0.0136093	Down	No hits found	GO:0000003;GO:0048856;GO:0005829
Cla013612	XLOC_009851	-1.51912	Down	-2.25324	Down	-2.42235	Down	0.791802	Up	XP_002523493 conserved hypothetical protein [Ricinus communis]	GO:0034641;GO:0009058;GO:0003677;GO:0021700;GO:0030154;GO:0048856;GO:0001071;GO:0005634;GO:0043234;GO:0005622
Cla013607	XLOC_009855	-0.71109	Down	-1.16129	Down	0.0653018	Up	-0.00400041	Down	XP_002268417 PREDICTED: hypothetical protein [Vitis vinifera]
Cla013583	XLOC_009868	-3.66192	Down	-	-	-	-	-	-	XP_002272845 PREDICTED: hypothetical protein [Vitis vinifera]
Cla013569	XLOC_009877	-3.22119	Down	-2.88126	Down	-1.08706	Down	-	-	XP_002517939 Beta-expansin 3 precursor, putative [Ricinus communis]	GO:0005576;GO:0005575;GO:0016023;GO:0071554;GO:0000003;GO:0005618
Cla013565	XLOC_009879	1.73212	Up	1.03942	Up	1.28744	Up	0.290178	Up	XP_002330679 predicted protein [Populus trichocarpa]	GO:0009056;GO:0006950;GO:0008150;GO:0006810;GO:0003674;GO:0006464;GO:0005783	K10666	RNF5; E3 ubiquitin-protein ligase RNF5 [EC:2.3.2.27]
Cla013563	XLOC_009880	-0.109042	Down	0.467949	Up	3.99723	Up	-1.0141	Down	No hits found
Cla013515	XLOC_009895	0.64028	Up	-0.741055	Down	-2.9638	Down	-0.465421	Down	XP_002534397 Tyrosine-protein phosphatase SIW14, putative [Ricinus communis]	GO:0006464;GO:0007010;GO:0007165;GO:0016791;GO:0016192;GO:0005737;GO:0006520	K18045	SIW14; tyrosine-protein phosphatase SIW14 [EC:3.1.3.48]
Cla013492	XLOC_009904	-0.951748	Down	-2.13659	Down	-	-	-	-	BAD86927 abscisic acid-induced protein-like [Oryza sativa Japonica Group]	GO:0006950;GO:0005575;GO:0008150	K17279	REEP5_6; receptor expression-enhancing protein 5/6
Cla013489	XLOC_009906	-4.27062	Down	-0.582961	Down	1.74247	Up	-	-	XP_002283883 PREDICTED: similar to PDF [Vitis vinifera]	GO:0030234;GO:0005829;GO:0040007;GO:0048856;GO:0008150;GO:0000902;GO:0016192;GO:0005576;GO:0005634;GO:0005886
Cla013486	XLOC_009909	0.43443	Up	0.0939158	Up	-2.17782	Down	-2.36162	Down	XP_002300880 predicted protein [Populus trichocarpa]
Cla013483	XLOC_009911	2.9413	Up	-3.14621	Down	6.20215	Up	-2.76179	Down	ABF17940 putative chloroplast chlorophyll a/b-binding protein [Carya cathayensis]	GO:0043167;GO:0006091;GO:0015979;GO:0009579;GO:0043234;GO:0006464;GO:0003674;GO:0005575;GO:0009536	K08912	LHCB1; light-harvesting complex II chlorophyll a/b binding protein 1
Cla013470	XLOC_009918	0.065663	Up	0.387005	Up	0.967174	Up	0.718658	Up	ABH88164 molybdenum cofactor sulfurase-like protein 3 [Oryza sativa Japonica Group]	GO:0006950;GO:0044281;GO:0009058;GO:0006629;GO:0007165;GO:0002376;GO:0008219;GO:0008150;GO:0006605;GO:0061024;GO:0034655;GO:0043167;GO:0005737;GO:0016829;GO:0051186;GO:0003674;GO:0055085;GO:0006464;GO:0005623;GO:0043234
Cla013460	XLOC_009923	-2.68017	Down	-1.45995	Down	-1.01473	Down	-0.280579	Down	XP_002513364 S-adenosylmethionine-dependent methyltransferase, putative [Ricinus communis]
Cla013437	XLOC_009937	-2.11688	Down	-3.07098	Down	-2.43237	Down	0.718632	Up	XP_002265771 PREDICTED: hypothetical protein [Vitis vinifera]	GO:0008150
Cla013428	XLOC_009940	1.7354	Up	-0.17378	Down	1.022	Up	-1.89524	Down	XP_002275876 PREDICTED: hypothetical protein [Vitis vinifera]	GO:0044281;GO:0034641;GO:0005975;GO:0009056;GO:0051186;GO:0009536;GO:0009058;GO:0006629;GO:0008150;GO:0016491;GO:0006091;GO:0006461;GO:0015979;GO:0005622;GO:0043234;GO:0006950;GO:0002376;GO:0009579
Cla013422	XLOC_009943	-1.65896	Down	-1.43204	Down	-2.50809	Down	-0.0254916	Down	XP_002276162 PREDICTED: hypothetical protein [Vitis vinifera]	GO:0044281;GO:0009058;GO:0006629;GO:0005618;GO:0071554;GO:0048856;GO:0040007;GO:0008150;GO:0005576;GO:0007165;GO:0007010;GO:0006790;GO:0051186;GO:0006464;GO:0016301;GO:0006810;GO:0005575;GO:0005886;GO:0043167;GO:0006520
Cla013410	XLOC_009948	-6.03463	Down	-1.99805	Down	-1.37167	Down	-	-	XP_002319968 predicted protein [Populus trichocarpa]	GO:0043167;GO:0006950;GO:0009056;GO:0005794;GO:0003674;GO:0005618;GO:0016491;GO:0005829;GO:0005576;GO:0008150	K00430	E1.11.1.7; peroxidase [EC:1.11.1.7]
Cla013399	XLOC_009952	1.98885	Up	-3.20693	Down	-	-	-	-	XP_002319402 predicted protein [Populus trichocarpa]
Cla013386	XLOC_009957	-1.13592	Down	-2.00831	Down	1.28394	Up	-1.68946	Down	XP_002274420 PREDICTED: hypothetical protein [Vitis vinifera]	GO:0005829;GO:0006950;GO:0009058;GO:0000003;GO:0048856;GO:0016757;GO:0002376;GO:0044281;GO:0005975;GO:0008150;GO:0009056;GO:0019748;GO:0005634
Cla013385	XLOC_009958	-0.857408	Down	-2.87663	Down	2.1569	Up	-1.93184	Down	NP_180575 UDP-glucoronosyl/UDP-glucosyl transferase family protein [Arabidopsis thaliana]	GO:0005829;GO:0006950;GO:0009058;GO:0000003;GO:0048856;GO:0016757;GO:0002376;GO:0044281;GO:0005975;GO:0008150;GO:0009056;GO:0019748;GO:0005634
Cla013363	XLOC_009966	-1.18607	Down	-0.760933	Down	-2.33755	Down	0.0735617	Up	XP_002278391 PREDICTED: similar to Probable pyridoxal biosynthesis protein PDX1 [Vitis vinifera]	GO:0016829;GO:0034641;GO:0009058;GO:0051186;GO:0044281	K06215	pdxS; pyridoxal 5'-phosphate synthase pdxS subunit [EC:4.3.3.6]
Cla013356	XLOC_009970	2.06029	Up	0.195393	Up	0.246663	Up	-0.343096	Down	NP_200542 villin, putative [Arabidopsis thaliana]	GO:0005576;GO:0003674;GO:0005886
Cla013334	XLOC_009980	-0.0176513	Down	-0.031168	Down	-2.14287	Down	-2.12478	Down	CBI16029 unnamed protein product [Vitis vinifera]	GO:0006464;GO:0016301;GO:0005575;GO:0006950;GO:0002376;GO:0043167;GO:0009058;GO:0003674;GO:0007165;GO:0005773;GO:0008150;GO:0005886;GO:0006520	K14500	BSK; BR-signaling kinase [EC:2.7.11.1]
Cla013311	XLOC_009991	-0.714441	Down	-0.599782	Down	1.73925	Up	0.104169	Up	XP_002314178 predicted protein [Populus trichocarpa]	GO:0005886;GO:0016301;GO:0006464;GO:0043167;GO:0009536;GO:0006520
XLOC_009993	XLOC_009993	-1.78874	Down	-0.915294	Down	-0.563598	Down	0.0689091	Up	Not found in the database	GO:0005886;GO:0009536;GO:0016301;GO:0006520;GO:0008150
Cla013299	XLOC_009998	-0.100067	Down	0.154112	Up	-3.00488	Down	0.64069	Up	CBI16151 unnamed protein product [Vitis vinifera]	GO:0005737;GO:0016874;GO:0006950;GO:0006464;GO:0016301;GO:0003674;GO:0006810;GO:0043167	K20032
Cla013273	XLOC_010012	-0.662611	Down	-0.70521	Down	-3.59334	Down	0.0475062	Up	XP_002281695 PREDICTED: hypothetical protein [Vitis vinifera]	GO:0016491;GO:0008150;GO:0005575;GO:0005634
Cla013258	XLOC_010021	-4.83929	Down	-0.70451	Down	-0.566857	Down	-2.22082	Down	XP_002531832 serine/threonine protein kinase, putative [Ricinus communis]	GO:0006810;GO:0004871;GO:0008150;GO:0005773;GO:0006464;GO:0055085;GO:0005623;GO:0016301;GO:0003674;GO:0007165;GO:0005886;GO:0043167;GO:0006520
Cla008743	XLOC_010043	1.35903	Up	1.73492	Up	0.178146	Up	0.40696	Up	No hits found
Cla008742	XLOC_010044	0.235114	Up	-1.76717	Down	1.59374	Up	-0.306361	Down	XP_002530280 Aquaporin PIP2.1, putative [Ricinus communis]	GO:0005575;GO:0006810;GO:0005886;GO:0003674	K09872	PIP; aquaporin PIP
Cla008734	XLOC_010049	-2.80817	Down	-0.655528	Down	-0.691856	Down	0.987987	Up	XP_002285240 PREDICTED: hypothetical protein [Vitis vinifera]
Cla008672	XLOC_010081	-0.432984	Down	0.0654367	Up	1.19525	Up	-0.12305	Down	XP_002527452 conserved hypothetical protein [Ricinus communis]	GO:0008565;GO:0022607;GO:0009058;GO:0061024;GO:0000003;GO:0048856;GO:0008150;GO:0009536;GO:0003674;GO:0051301;GO:0009579;GO:0006605;GO:0055085;GO:0005886;GO:0009790
Cla008670	XLOC_010082	0.352478	Up	-0.320639	Down	-1.2637	Down	-1.02088	Down	No hits found
Cla008669	XLOC_010083	-2.46269	Down	-2.33484	Down	-	-	-	-	XP_002527464 prephenate dehydratase, putative [Ricinus communis]	GO:0005829;GO:0016829;GO:0006950;GO:0000003;GO:0048856;GO:0006520;GO:0009058;GO:0043473;GO:0009536;GO:0043167;GO:0008150;GO:0034641	K05359	ADT; arogenate/prephenate dehydratase [EC:4.2.1.91 4.2.1.51]
Cla008667	XLOC_010084	-5.83568	Down	-1.30584	Down	-2.16578	Down	0.863846	Up	BAD93607 hypothetical protein [Cucumis melo]	GO:0005829;GO:0006950;GO:0043167;GO:0044281;GO:0009058;GO:0006629;GO:0034641;GO:0051186;GO:0008150;GO:0006810;GO:0009536;GO:0005975;GO:0006091;GO:0009056;GO:0005886
Cla008654	XLOC_010091	-4.6547	Down	0.729352	Up	-1.78965	Down	-1.3338	Down	XP_002263127 PREDICTED: hypothetical protein [Vitis vinifera]	GO:0009058;GO:0000003;GO:0048856;GO:0007049;GO:0016491;GO:0008150;GO:0005783	K13356	FAR; alcohol-forming fatty acyl-CoA reductase [EC:1.2.1.84]
Cla008645	XLOC_010097	-2.41962	Down	-0.532993	Down	-1.48227	Down	-0.785683	Down	XP_002277132 PREDICTED: hypothetical protein [Vitis vinifera]	GO:0005794;GO:0016757;GO:0005575
Cla008622	XLOC_010102	-	-	-3.83158	Down	-	-	-	-	CAN79940 hypothetical protein [Vitis vinifera]
Cla008620	XLOC_010104	-1.96458	Down	-0.640649	Down	-0.948813	Down	-1.06283	Down	NP_001055669 Os05g0440800 [Oryza sativa Japonica Group]	GO:0005856;GO:0005737;GO:0043234;GO:0007155;GO:0007010;GO:0006461;GO:0016301;GO:0008150;GO:0030154;GO:0048856;GO:0000902;GO:0021700;GO:0071554	K08857	NEK; NIMA (never in mitosis gene a)-related kinase [EC:2.7.11.1]
Cla008615	XLOC_010107	-1.11853	Down	-1.6687	Down	-2.72688	Down	0.905619	Up	XP_002875644 predicted protein [Arabidopsis lyrata subsp. lyrata]
Cla008596	XLOC_010114	-0.690561	Down	0.0129135	Up	-2.58116	Down	0.473257	Up	XP_002277108 PREDICTED: hypothetical protein, partial [Vitis vinifera]	GO:0008150;GO:0040007;GO:0048856;GO:0034641;GO:0009536
Cla008578	XLOC_010122	0.0563518	Up	0.638227	Up	-1.97421	Down	-0.29088	Down	XP_002280257 PREDICTED: hypothetical protein [Vitis vinifera]
Cla008563	XLOC_010129	0.035284	Up	-0.814014	Down	-2.64333	Down	0.149924	Up	XP_002274759 PREDICTED: hypothetical protein [Vitis vinifera]	GO:0006950;GO:0005739;GO:0009536;GO:0021700;GO:0030154;GO:0048856;GO:0043167;GO:0003674;GO:0016301;GO:0005975;GO:0006091;GO:0009056;GO:0009058;GO:0044281	K00844	HK; hexokinase [EC:2.7.1.1]
Cla008555	XLOC_010133	1.96377	Up	-0.0830797	Down	-0.882924	Down	-0.441232	Down	XP_002282660 PREDICTED: hypothetical protein [Vitis vinifera]
Cla008545	XLOC_010140	1.68583	Up	-1.15564	Down	1.97302	Up	0.141189	Up	XP_002513507 2-oxoglutarate/malate translocator, chloroplast precursor, putative [Ricinus communis]	GO:0008150;GO:0044281;GO:0009058;GO:0006629;GO:0006810;GO:0005975;GO:0022857;GO:0006950;GO:0009536;GO:0005575;GO:0071554;GO:0040007;GO:0009579;GO:0006520;GO:0055085;GO:0005739
Cla008544	XLOC_010141	-1.21338	Down	-	-	-	-	-	-	XP_002282821 PREDICTED: hypothetical protein [Vitis vinifera]	GO:0034641;GO:0009058;GO:0071554;GO:0005975;GO:0008150;GO:0006950;GO:0003677;GO:0001071;GO:0003674;GO:0005634;GO:0043234;GO:0005622;GO:0005694	K09422	MYBP; myb proto-oncogene protein, plant
Cla008530	XLOC_010145	-3.16871	Down	-0.237361	Down	-5.48385	Down	-	-	ACM89597 leucine rich repeat protein [Glycine max]	GO:0006810;GO:0008150;GO:0005575;GO:0005768;GO:0003674;GO:0006950
Cla008527	XLOC_010146	-0.43511	Down	-0.766751	Down	-2.05367	Down	0.630409	Up	P68427 RecName: Full=Histone H3.2	GO:0005694;GO:0043234;GO:0008283;GO:0003677;GO:0051276;GO:0006259;GO:0006461;GO:0005634;GO:0003674;GO:0009536	K11253	H3; histone H3
Cla008520	XLOC_010149	0.404284	Up	-0.748673	Down	-1.83294	Down	0.311026	Up	AAZ57444 lipoxygenase LOX1 [Populus deltoides]	GO:0044281;GO:0009058;GO:0006629;GO:0043167;GO:0016491;GO:0009536;GO:0009579;GO:0008150	K00454	LOX2S; lipoxygenase [EC:1.13.11.12]
Cla003198	XLOC_010160	-1.85613	Down	-0.28982	Down	-0.334782	Down	-0.881001	Down	XP_002297657 predicted protein [Populus trichocarpa]	GO:0044281;GO:0034641;GO:0005975;GO:0009056;GO:0051186;GO:0009536;GO:0061024;GO:0009579;GO:0005198
Cla003180	XLOC_010165	1.28338	Up	1.654	Up	-0.427001	Down	0.370531	Up	ACU18829 unknown [Glycine max]	GO:0006950;GO:0002376;GO:0009058;GO:0019748;GO:0005576;GO:0009536
Cla003169	XLOC_010170	-3.5617	Down	-2.14337	Down	0.229898	Up	-1.23878	Down	XP_002527067 Phytoene synthase, chloroplast precursor, putative [Ricinus communis]	GO:0009058;GO:0006629;GO:0016765;GO:0009536	K02291	crtB; phytoene synthase [EC:2.5.1.32]
Cla003165	XLOC_010172	-1.85004	Down	-2.4985	Down	0.000881974	Up	-0.340335	Down	XP_002285701 PREDICTED: hypothetical protein [Vitis vinifera]	GO:0016874;GO:0005777;GO:0044281;GO:0006629;GO:0005829;GO:0005739;GO:0008150
Cla003136	XLOC_010185	1.22187	Up	-1.70602	Down	2.75608	Up	-2.93622	Down	No hits found
Cla003135	XLOC_010186	-0.163781	Down	-0.648972	Down	-3.12254	Down	-0.479048	Down	XP_002272311 PREDICTED: similar to Hsp20/alpha crystallin family protein [Vitis vinifera]	GO:0005886;GO:0006950;GO:0006810;GO:0044403;GO:0040011;GO:0008150
Cla003127	XLOC_010189	-1.2658	Down	-0.473738	Down	-1.43738	Down	-0.428973	Down	ACU24472 unknown [Glycine max]
Cla003121	XLOC_010192	0.954198	Up	-0.441217	Down	0.0781768	Up	0.27903	Up	XP_002297615 predicted protein [Populus trichocarpa]	GO:0043167;GO:0008150	K11982	RNF115_126; E3 ubiquitin-protein ligase RNF115/126 [EC:2.3.2.27]
Cla003114	XLOC_010195	-0.417675	Down	-3.12911	Down	-1.15436	Down	-1.10761	Down	XP_002321047 predicted protein [Populus trichocarpa]	GO:0005829;GO:0008150;GO:0016301;GO:0005623;GO:0019899;GO:0007165;GO:0005634;GO:0006950;GO:0002376
XLOC_010197	XLOC_010197	4.06432	Up	-0.208573	Down	0.228426	Up	-0.837176	Down	Not found in the database
XLOC_010201	XLOC_010201	-	-	-	-	-	-	-	-	Not found in the database
XLOC_010203	XLOC_010203	1.27868	Up	2.14773	Up	-1.40194	Down	0.54998	Up	Not found in the database
XLOC_010212	XLOC_010212	-8.03694	Down	-3.5466	Down	-0.277196	Down	-	-	Not found in the database
XLOC_010225	XLOC_010225	-	-	-	-	-	-	2.99505	Up	Not found in the database	GO:0003674
XLOC_010240	XLOC_010240	-1.45628	Down	0.370036	Up	2.96737	Up	-0.681323	Down	Not found in the database
XLOC_010247	XLOC_010247	-	-	-	-	7.21972	Up	-0.716893	Down	Not found in the database
XLOC_010248	XLOC_010248	-	-	-	-	5.98749	Up	-0.404644	Down	Not found in the database
XLOC_010273	XLOC_010273	4.27689	Up	3.1044	Up	-1.2208	Down	-2.63715	Down	Not found in the database
XLOC_010303	XLOC_010303	1.29369	Up	0.00463053	Up	-3.2356	Down	0.494873	Up	Not found in the database
XLOC_010305	XLOC_010305	-0.485023	Down	-0.828385	Down	2.73261	Up	0.15857	Up	Not found in the database
XLOC_010306	XLOC_010306	-0.783478	Down	0.671371	Up	1.53288	Up	0.395065	Up	Not found in the database
XLOC_010307	XLOC_010307	0.188632	Up	0.920986	Up	2.66563	Up	1.81092	Up	Not found in the database
XLOC_010308	XLOC_010308	-0.101266	Down	0.810149	Up	2.82792	Up	1.3241	Up	Not found in the database
XLOC_010318	XLOC_010318	-	-	-	-	-	-	-	-	Not found in the database
XLOC_010319	XLOC_010319	-6.83554	Down	-	-	-	-	-	-	Not found in the database
XLOC_010320	XLOC_010320	-0.355722	Down	-2.36365	Down	-3.26048	Down	-0.342337	Down	Not found in the database
Cla008094	XLOC_010330	1.18554	Up	-0.0624698	Down	0.210436	Up	0.120064	Up	CBI15806 unnamed protein product [Vitis vinifera]	GO:0043167;GO:0008135;GO:0005840;GO:0006412	K03238	EIF2S2; translation initiation factor 2 subunit 2
Cla008122	XLOC_010343	-0.350656	Down	0.981537	Up	-1.15505	Down	-0.403922	Down	XP_002526624 cinnamoyl-CoA reductase, putative [Ricinus communis]	GO:0008150;GO:0006810;GO:0003674;GO:0006950;GO:0006913;GO:0016301;GO:0009058;GO:0006629;GO:0005777;GO:0000003;GO:0048856;GO:0008219;GO:0002376;GO:0005975;GO:0006091;GO:0009056;GO:0003677;GO:0016491;GO:0008168;GO:0005829;GO:0003729;GO:0006259;GO:0005575;GO:0016853;GO:0006397;GO:0044281;GO:0006605;GO:0007034;GO:0005618;GO:0005886;GO:0051276;GO:0006464;GO:0005794;GO:0034641;GO:0048646;GO:0005576;GO:…
Cla008124	XLOC_010345	1.33536	Up	0.804913	Up	-0.775031	Down	0.198251	Up	XP_002275283 PREDICTED: hypothetical protein isoform 2 [Vitis vinifera]	GO:0005764;GO:0008150;GO:0016491;GO:0002376	K08059	IFI30; interferon, gamma-inducible protein 30
Cla008125	XLOC_010346	1.09476	Up	0.37579	Up	-0.808232	Down	0.171046	Up	XP_002275283 PREDICTED: hypothetical protein isoform 2 [Vitis vinifera]	GO:0005737	K08059	IFI30; interferon, gamma-inducible protein 30
Cla008129	XLOC_010349	0.0476742	Up	0.49359	Up	-1.01914	Down	-0.101082	Down	XP_002277821 PREDICTED: hypothetical protein [Vitis vinifera]
Cla008155	XLOC_010362	-	-	-	-	-	-	-1.67672	Down	No hits found
Cla008156	XLOC_010363	-4.87778	Down	-	-	-	-	-	-	No hits found
Cla008161	XLOC_010367	-1.861	Down	-1.76962	Down	-1.35324	Down	-0.33516	Down	EAY96398 hypothetical protein OsI_18295 [Oryza sativa Indica Group]	GO:0003674;GO:0006950;GO:0008219;GO:0002376;GO:0016301;GO:0008150;GO:0006605;GO:0061024;GO:0051301;GO:0000003;GO:0048856;GO:0006464;GO:0007165;GO:0005886
Cla008181	XLOC_010378	1.30818	Up	0.375933	Up	-0.0304225	Down	-0.0331619	Down	XP_002279757 PREDICTED: hypothetical protein [Vitis vinifera]	GO:0016798;GO:0005975;GO:0009056	K05349	bglX; beta-glucosidase [EC:3.2.1.21]
Cla008203	XLOC_010389	4.14425	Up	-1.80606	Down	-1.26889	Down	-0.661047	Down	XP_002280121 PREDICTED: hypothetical protein [Vitis vinifera]	GO:0022857;GO:0005886;GO:0055085	K14686	SLC31A1; solute carrier family 31 (copper transporter), member 1
Cla008226	XLOC_010398	2.72599	Up	1.48959	Up	-0.823551	Down	-0.196902	Down	XP_002533744 catalytic, putative [Ricinus communis]		K07025	putative hydrolase of the HAD superfamily
Cla008227	XLOC_010399	-1.79051	Down	-0.500014	Down	0.891184	Up	0.404465	Up	XP_002298348 predicted protein [Populus trichocarpa]		K07025	putative hydrolase of the HAD superfamily
Cla008235	XLOC_010401	-0.233938	Down	-0.486381	Down	-4.43275	Down	-1.95995	Down	AAL31477 alpha-expansin 6 precursor [Cucumis sativus]	GO:0071554;GO:0040007;GO:0005618;GO:0005575;GO:0000902;GO:0005576;GO:0005829;GO:0048646
Cla008245	XLOC_010406	1.47044	Up	0.396745	Up	-0.000954861	Down	0.133819	Up	CAA63967 pom14 [Solanum tuberosum]	GO:0008150;GO:0022857;GO:0008565;GO:0006950;GO:0009536;GO:0043234;GO:0003674;GO:0006605;GO:0055085;GO:0005773;GO:0006810
Cla008248	XLOC_010409	1.94469	Up	-	-	-	-	-	-	No hits found
Cla008254	XLOC_010412	0.601882	Up	0.585699	Up	1.30219	Up	-0.209323	Down	XP_002284077 PREDICTED: hypothetical protein [Vitis vinifera]	GO:0005575;GO:0009579;GO:0009536;GO:0061024	K03217	yidC; YidC/Oxa1 family membrane protein insertase
Cla008256	XLOC_010413	1.0813	Up	0.0904414	Up	0.0658461	Up	0.300454	Up	ACU14107 unknown [Glycine max]	GO:0009056;GO:0006464;GO:0019899;GO:0003674;GO:0043167;GO:0005737;GO:0005634	K10575	UBE2G1; ubiquitin-conjugating enzyme E2 G1 [EC:2.3.2.23]
Cla008261	XLOC_010414	-0.351823	Down	-0.360414	Down	1.4533	Up	0.177478	Up	XP_002284518 PREDICTED: hypothetical protein [Vitis vinifera]	GO:0008150;GO:0043167;GO:0009536	K03696	clpC; ATP-dependent Clp protease ATP-binding subunit ClpC
Cla008264	XLOC_010416	0.434951	Up	3.57269	Up	2.9802	Up	0.15404	Up	BAF49307 putative anthocyanin malonyltransferase [Clitoria ternatea]	GO:0005829;GO:0016746;GO:0009058
XLOC_010426	XLOC_010426	-0.355415	Down	-0.342658	Down	-1.55172	Down	-0.615692	Down	Not found in the database
Cla008292	XLOC_010432	-1.96215	Down	0.559564	Up	-0.264349	Down	-1.16216	Down	No hits found
Cla008301	XLOC_010439	1.78142	Up	0.336557	Up	0.300205	Up	-0.414868	Down	BAA94509 protein kinase 1 [Populus nigra]	GO:0005886;GO:0006464;GO:0043167;GO:0005634;GO:0016301;GO:0006520
Cla005032	XLOC_010441	-2.50504	Down	-1.7718	Down	-	-	-	-	No hits found
Cla005035	XLOC_010443	-0.615994	Down	-0.75711	Down	-1.73392	Down	0.514431	Up	1101277A histone H4	GO:0005829;GO:0005694;GO:0043234;GO:0005730;GO:0005575;GO:0003677;GO:0005773;GO:0009579;GO:0051276;GO:0006259;GO:0006461;GO:0003674;GO:0009536;GO:0005886	K11254	H4; histone H4
Cla005101	XLOC_010471	-0.546397	Down	-3.64945	Down	-	-	-	-	XP_002314293 predicted protein [Populus trichocarpa]
Cla005116	XLOC_010477	0.981577	Up	1.08609	Up	1.35295	Up	-0.238395	Down	XP_002321635 predicted protein [Populus trichocarpa]	GO:0005773;GO:0003674	K17987	NBR1; next to BRCA1 gene 1 protein
Cla005117	XLOC_010478	-1.67175	Down	-0.441028	Down	-0.60429	Down	0.276469	Up	XP_002511315 thyroid hormone receptor interactor, putative [Ricinus communis]	GO:0009536;GO:0003674
Cla002599	XLOC_010499	-0.0423206	Down	1.54665	Up	0.978386	Up	0.377115	Up	XP_002318115 predicted protein [Populus trichocarpa]
Cla002608	XLOC_010501	0.340762	Up	-0.164283	Down	-2.07864	Down	-0.58201	Down	CAN69961 hypothetical protein [Vitis vinifera]	GO:0008150
Cla002612	XLOC_010503	-0.0639829	Down	1.35252	Up	-1.76622	Down	-1.25961	Down	XP_002283559 PREDICTED: hypothetical protein [Vitis vinifera]	GO:0044281;GO:0009058;GO:0006629;GO:0051301;GO:0007049;GO:0005575;GO:0016192;GO:0008150;GO:0005739;GO:0006790;GO:0051186;GO:0016853;GO:0007010;GO:0005783	K08246	CPI1; cycloeucalenol cycloisomerase [EC:5.5.1.9]
Cla002632	XLOC_010510	0.566621	Up	-1.6387	Down	-2.32665	Down	-1.64256	Down	XP_002511150 metal ion binding protein, putative [Ricinus communis]
Cla002655	XLOC_010523	0.486068	Up	0.625046	Up	1.46582	Up	-0.197818	Down	XP_002528137 conserved hypothetical protein [Ricinus communis]	GO:0048856;GO:0034641;GO:0009058;GO:0006399;GO:0006629;GO:0006605;GO:0009536;GO:0000229;GO:0008150;GO:0042254
Cla002659	XLOC_010525	-1.94014	Down	4.63175	Up	0.547014	Up	1.17546	Up	XP_002279427 PREDICTED: hypothetical protein [Vitis vinifera]
Cla019382	XLOC_010545	-3.17891	Down	-2.31961	Down	-1.82505	Down	-0.618527	Down	XP_002304909 predicted protein [Populus trichocarpa]	GO:0003674;GO:0006950;GO:0016491;GO:0005576;GO:0008150;GO:0005829	K00430	E1.11.1.7; peroxidase [EC:1.11.1.7]
Cla019423	XLOC_010566	-0.751979	Down	0.119709	Up	4.23445	Up	-0.97901	Down	XP_002275624 PREDICTED: hypothetical protein [Vitis vinifera]	GO:0009579;GO:0043234;GO:0005575;GO:0043167;GO:0015979;GO:0009536	K08901	psbQ; photosystem II oxygen-evolving enhancer protein 3
Cla019443	XLOC_010572	-0.402346	Down	0.107822	Up	-1.7464	Down	0.102493	Up	CAN63987 hypothetical protein [Vitis vinifera]
Cla019450	XLOC_010578	2.71945	Up	-0.571457	Down	1.40889	Up	1.01998	Up	XP_002265942 PREDICTED: hypothetical protein [Vitis vinifera]	GO:0008150;GO:0005622
Cla019464	XLOC_010583	0.32794	Up	1.79917	Up	2.72807	Up	1.34339	Up	XP_002305006 predicted protein [Populus trichocarpa]	GO:0016791;GO:0006790;GO:0005739	K01082	cysQ; 3'(2'), 5'-bisphosphate nucleotidase [EC:3.1.3.7]
Cla019477	XLOC_010588	-1.618	Down	-0.127936	Down	3.23734	Up	1.16145	Up	CBI38446 unnamed protein product [Vitis vinifera]	GO:0043226;GO:0005622;GO:0034641;GO:0008150
Cla019496	XLOC_010595	-2.65727	Down	-1.12061	Down	-	-	-	-	XP_002519043 sphingolipid delta 4 desaturase/C-4 hydroxylase protein des2, putative [Ricinus communis]	GO:0005575;GO:0044281;GO:0009058;GO:0006629;GO:0008150;GO:0016491;GO:0000902;GO:0000003;GO:0030154;GO:0040007;GO:0005783;GO:0071554;GO:0005623	K04712	DEGS; sphingolipid Delta-4 desaturase [EC:1.14.-.-]
Cla019504	XLOC_010599	-0.20051	Down	-0.193218	Down	2.48194	Up	0.242389	Up	XP_002262974 PREDICTED: hypothetical protein [Vitis vinifera]	GO:0009536;GO:0003674	K15637	PGAM5; serine/threonine-protein phosphatase PGAM5 [EC:3.1.3.16]
Cla019508	XLOC_010601	-3.12908	Down	1.32762	Up	4.61809	Up	2.30092	Up	XP_002509468 kinase, putative [Ricinus communis]	GO:0003674;GO:0016301;GO:0005886
Cla019509	XLOC_010602	-2.57908	Down	-4.94205	Down	1.56245	Up	0.818158	Up	XP_002265459 PREDICTED: hypothetical protein [Vitis vinifera]
Cla019535	XLOC_010612	0.35363	Up	-0.0619896	Down	-1.0702	Down	-0.670748	Down	XP_002276138 PREDICTED: hypothetical protein [Vitis vinifera]
Cla019541	XLOC_010613	0.295539	Up	-0.301486	Down	2.52377	Up	1.61759	Up	XP_002526605 serine/threonine protein kinase, putative [Ricinus communis]	GO:0000902;GO:0030154;GO:0021700;GO:0003674;GO:0008150;GO:0000003;GO:0009790;GO:0043473;GO:0048856;GO:0040007;GO:0005623;GO:0016301;GO:0007165;GO:0006810;GO:0005634;GO:0006520
Cla019553	XLOC_010620	-0.313798	Down	-1.09687	Down	-2.06852	Down	-0.204813	Down	XP_002532979 conserved hypothetical protein [Ricinus communis]	GO:0005829;GO:0005886
Cla019564	XLOC_010624	0.109606	Up	0.416024	Up	-2.18225	Down	-0.161282	Down	XP_002278732 PREDICTED: hypothetical protein isoform 1 [Vitis vinifera]	GO:0006810;GO:0022857;GO:0005886;GO:0055085;GO:0005623;GO:0005575;GO:0008150	K08150	SLC2A13; MFS transporter, SP family, solute carrier family 2 (myo-inositol transporter), member 13
Cla019566	XLOC_010626	-0.542124	Down	-1.23119	Down	-4.24117	Down	-0.426843	Down	XP_002278732 PREDICTED: hypothetical protein isoform 1 [Vitis vinifera]	GO:0006810;GO:0022857;GO:0005886;GO:0055085;GO:0005623;GO:0005575;GO:0008150	K08150	SLC2A13; MFS transporter, SP family, solute carrier family 2 (myo-inositol transporter), member 13
Cla019584	XLOC_010638	-2.09098	Down	-2.50432	Down	-6.113	Down	1.31053	Up	XP_002306003 predicted protein [Populus trichocarpa]	GO:0016798;GO:0005886;GO:0005576;GO:0005975
Cla019592	XLOC_010641	-1.84388	Down	-1.83121	Down	-1.90324	Down	-0.795826	Down	XP_002298513 predicted protein [Populus trichocarpa]
Cla019594	XLOC_010643	3.27281	Up	-1.11576	Down	-2.21183	Down	-5.0262	Down	CBI30830 unnamed protein product [Vitis vinifera]
Cla019620	XLOC_010660	-0.431524	Down	-2.48592	Down	-	-	-	-	ABQ53641 AWPM19-like protein [Cucumis melo]
Cla019629	XLOC_010667	-4.63601	Down	-0.251701	Down	-1.47296	Down	-1.32386	Down	ACU19711 unknown [Glycine max]	GO:0044281;GO:0006629;GO:0005618;GO:0048856;GO:0009056;GO:0003674;GO:0006950;GO:0009579;GO:0009536;GO:0005576
Cla019656	XLOC_010680	-3.46152	Down	0.473207	Up	-1.50944	Down	0.171262	Up	XP_002317405 predicted protein [Populus trichocarpa]	GO:0008150;GO:0005575;GO:0005737;GO:0003674
Cla019667	XLOC_010683	-3.89698	Down	-0.95772	Down	-	-	-	-	XP_002272922 PREDICTED: hypothetical protein [Vitis vinifera]
Cla019679	XLOC_010689	-2.03881	Down	-2.64968	Down	0.408571	Up	-0.585076	Down	XP_002316829 predicted protein [Populus trichocarpa]
Cla019681	XLOC_010691	-0.191252	Down	-0.057666	Down	-4.43183	Down	-0.600462	Down	XP_002522557 conserved hypothetical protein [Ricinus communis]	GO:0005575
Cla019696	XLOC_010697	-1.33933	Down	-0.36688	Down	0.489658	Up	0.404625	Up	XP_002273615 PREDICTED: hypothetical protein [Vitis vinifera]		K00688	E2.4.1.1; starch phosphorylase [EC:2.4.1.1]
XLOC_010710	XLOC_010710	-1.17024	Down	-1.88204	Down	2.48005	Up	-1.47804	Down	Not found in the database
Cla019741	XLOC_010718	-4.72044	Down	-3.77311	Down	-	-	-	-	XP_002332196 predicted protein [Populus trichocarpa]	GO:0016491
Cla019758	XLOC_010727	2.37815	Up	-0.28217	Down	0.383483	Up	-0.371791	Down	XP_002892379 hypothetical protein ARALYDRAFT_887918 [Arabidopsis lyrata subsp. lyrata]	GO:0048856;GO:0034641;GO:0009058;GO:0009536;GO:0005634
XLOC_010728	XLOC_010728	0.108419	Up	-0.0370455	Down	1.04616	Up	-0.0398541	Down	Not found in the database
Cla019769	XLOC_010736	0.228502	Up	-2.61715	Down	4.95807	Up	0.228718	Up	XP_002315899 predicted protein [Populus trichocarpa]
Cla019776	XLOC_010741	0.977954	Up	-1.41739	Down	-2.18644	Down	-1.11845	Down	AAB61597 glutamine synthetase [Hevea brasiliensis]	GO:0005737;GO:0016874;GO:0071941;GO:0043167;GO:0006520;GO:0009058;GO:0071554	K01915	glnA; glutamine synthetase [EC:6.3.1.2]
Cla019780	XLOC_010744	0.653709	Up	2.29259	Up	-0.760165	Down	-1.52246	Down	XP_002526194 microsomal glutathione s-transferase, putative [Ricinus communis]	GO:0008150;GO:0043226;GO:0005576;GO:0016491;GO:0003674;GO:0005622;GO:0005575;GO:0005783;GO:0006950	K00799	GST; glutathione S-transferase [EC:2.5.1.18]
Cla019788	XLOC_010749	2.40697	Up	1.2168	Up	3.51964	Up	1.05394	Up	XP_002301034 predicted protein [Populus trichocarpa]	GO:0005575;GO:0005886;GO:0003674;GO:0006950;GO:0005634
Cla000855	XLOC_010779	-0.197657	Down	-6.84105	Down	1.05079	Up	-3.45126	Down	CAN68564 hypothetical protein [Vitis vinifera]	GO:0006950;GO:0008219;GO:0002376;GO:0000003;GO:0048856;GO:0008150;GO:0006810;GO:0006605;GO:0061024;GO:0034641;GO:0009058;GO:0003677;GO:0005634	K09287	RAV; RAV-like factor
Cla002675	XLOC_010804	-	-	-	-	-	-	-	-	CBI27059 unnamed protein product [Vitis vinifera]	GO:0048856;GO:0043167;GO:0071554;GO:0000003;GO:0034641;GO:0009058;GO:0003674;GO:0005623;GO:0008150;GO:0001071;GO:0005634;GO:0000902;GO:0030154;GO:0040007;GO:0043234;GO:0005622
Cla009557	XLOC_010851	-1.05481	Down	-0.269645	Down	2.03671	Up	-0.428726	Down	CAN67700 hypothetical protein [Vitis vinifera]	GO:0000003;GO:0009790;GO:0034641;GO:0009058;GO:0003677;GO:0048856;GO:0008150;GO:0001071;GO:0005634;GO:0043234;GO:0005622	K18835	WRKY2; WRKY transcription factor 2
Cla009570	XLOC_010859	-0.270369	Down	-3.64077	Down	-1.70795	Down	-	-	XP_002329002 predicted protein [Populus trichocarpa]	GO:0016192;GO:0003674;GO:0008150;GO:0048856;GO:0071554;GO:0022607;GO:0030198;GO:0007010;GO:0006461;GO:0005623;GO:0000902;GO:0000003;GO:0030154;GO:0040007;GO:0005886
Cla009590	XLOC_010869	-1.42374	Down	-2.5377	Down	-0.879963	Down	-2.73731	Down	BAD80837 apyrase [Vigna unguiculata subsp. unguiculata]	GO:0005575;GO:0003674;GO:0005975;GO:0005615;GO:0005768;GO:0016887;GO:0005794;GO:0000003;GO:0005886
Cla002538	XLOC_010873	5.29242	Up	-2.46364	Down	3.47979	Up	-2.38778	Down	CAA58110 jasmonate induced protein [Hordeum vulgare subsp. vulgare]
Cla002184	XLOC_010884	0.0719284	Up	0.0261177	Up	-1.05248	Down	-0.967068	Down	XP_002268461 PREDICTED: hypothetical protein [Vitis vinifera]
Cla002186	XLOC_010886	-6.01278	Down	-	-	-	-	-	-	XP_002522021 zinc finger protein, putative [Ricinus communis]	GO:0005576;GO:0009056;GO:0006629;GO:0003674
Cla002191	XLOC_010888	-0.444765	Down	-3.37941	Down	-	-	-	-	CAN77484 hypothetical protein [Vitis vinifera]
Cla007330	XLOC_010896	-0.127037	Down	0.222196	Up	-1.30123	Down	-0.793952	Down	XP_002527073 amino acid transporter, putative [Ricinus communis]	GO:0009058;GO:0006629;GO:0005575;GO:0022857;GO:0055085;GO:0005886;GO:0044281;GO:0006810
Cla007342	XLOC_010901	-3.02576	Down	-0.633779	Down	-1.78119	Down	-1.16686	Down	NP_196786 TUB6 (BETA-6 TUBULIN); structural constituent of cytoskeleton [Arabidopsis thaliana]	GO:0007010;GO:0009058;GO:0005975;GO:0044281;GO:0006629;GO:0008150;GO:0006810;GO:0007165;GO:0040007;GO:0006950;GO:0009056;GO:0034655;GO:0043167;GO:0043473;GO:0021700;GO:0030154;GO:0048856;GO:0005737;GO:0005856;GO:0043234;GO:0006790;GO:0051186;GO:0006091;GO:0006461;GO:0006520;GO:0000902;GO:0003924;GO:0005886;GO:0005198;GO:0071554;GO:0000003	K07375	TUBB; tubulin beta
Cla007345	XLOC_010902	-2.87395	Down	0.595188	Up	-	-	-	-	ACU21168 unknown [Glycine max]	GO:0003674	K09419	HSFF; heat shock transcription factor, other eukaryote
Cla007357	XLOC_010908	2.23006	Up	0.831919	Up	-0.266176	Down	-1.14424	Down	XP_002314000 predicted protein [Populus trichocarpa]	GO:0005576;GO:0008150;GO:0003674;GO:0005886	K01114	plcC; phospholipase C [EC:3.1.4.3]
Cla001764	XLOC_010929	-1.26621	Down	-1.52748	Down	4.99217	Up	-1.63809	Down	XP_002524566 chlorophyll A/B binding protein, putative [Ricinus communis]	GO:0005575;GO:0009579;GO:0043234;GO:0003674;GO:0005622;GO:0043167;GO:0006464;GO:0009536;GO:0008150;GO:0006091;GO:0015979;GO:0006790;GO:0006520;GO:0009058	K08909	LHCA3; light-harvesting complex I chlorophyll a/b binding protein 3
Cla001765	XLOC_010930	-0.598941	Down	-0.0816957	Down	-1.07268	Down	-0.274454	Down	XP_002530877 conserved hypothetical protein [Ricinus communis]
XLOC_010952	XLOC_010952	2.21207	Up	-2.08446	Down	3.37735	Up	0.736903	Up	Not found in the database	GO:0003674
Cla006319	XLOC_010965	1.57867	Up	-0.153019	Down	0.230096	Up	1.04247	Up	AAS60198 hexokinase 6 [Nicotiana tabacum]	GO:0006950;GO:0005739;GO:0009536;GO:0021700;GO:0030154;GO:0048856;GO:0043167;GO:0003674;GO:0016301;GO:0005975;GO:0006091;GO:0009056;GO:0009058;GO:0044281	K00844	HK; hexokinase [EC:2.7.1.1]
Cla006312	XLOC_010968	1.46763	Up	1.71138	Up	1.19043	Up	0.190856	Up	XP_002513516 poly(p)/ATP NAD kinase, putative [Ricinus communis]	GO:0044281;GO:0009058;GO:0034641;GO:0051186;GO:0043167;GO:0016301;GO:0008150	K00858	ppnK; NAD+ kinase [EC:2.7.1.23]
XLOC_010971	XLOC_010971	-0.462726	Down	0.442207	Up	-2.95396	Down	-3.07746	Down	Not found in the database
Cla006293	XLOC_010980	3.19048	Up	-7.36515	Down	-0.253422	Down	0.281643	Up	No hits found
Cla004786	XLOC_011000	0.405601	Up	0.878222	Up	3.47892	Up	-0.447268	Down	NP_191353 unknown protein [Arabidopsis thaliana]
Cla004760	XLOC_011007	-2.53922	Down	-0.346493	Down	-1.81776	Down	0.123147	Up	XP_002285662 PREDICTED: hypothetical protein [Vitis vinifera]	GO:0022857;GO:0005773;GO:0005575
Cla004755	XLOC_011012	-2.13104	Down	-2.52141	Down	-2.28011	Down	-1.69837	Down	AAF35911 ascorbate oxidase AO4 [Cucumis melo]	GO:0043167;GO:0005576;GO:0016491;GO:0008150;GO:0044281;GO:0005975	K00423	E1.10.3.3; L-ascorbate oxidase [EC:1.10.3.3]
Cla011070	XLOC_011018	-0.341793	Down	-0.653223	Down	-1.76094	Down	-0.3183	Down	CAN67610 hypothetical protein [Vitis vinifera]
Cla011097	XLOC_011031	0.679037	Up	-0.356975	Down	3.17949	Up	-0.670163	Down	XP_002283592 PREDICTED: hypothetical protein [Vitis vinifera]	GO:0048856;GO:0005575;GO:0008150;GO:0009058;GO:0000003;GO:0005829;GO:0006810;GO:0006950;GO:0002376;GO:0016491;GO:0034641;GO:0009056;GO:0051186;GO:0044281;GO:0009536;GO:0006790;GO:0006520;GO:0005975;GO:0005739;GO:0009579;GO:0008219;GO:0003674;GO:0043167;GO:0016810;GO:0016829
Cla011099	XLOC_011032	-0.270077	Down	0.107614	Up	1.4465	Up	-0.147675	Down	XP_002533392 pheophorbide A oxygenase, putative [Ricinus communis]	GO:0000003;GO:0048856;GO:0003674;GO:0009056;GO:0009058;GO:0044281;GO:0008150;GO:0043167;GO:0009536;GO:0005575
Cla011131	XLOC_011048	1.64377	Up	0.554232	Up	1.36321	Up	0.134596	Up	BAA89232 wsus [Citrullus lanatus]	GO:0044403;GO:0016757;GO:0009058;GO:0005975	K00695	E2.4.1.13; sucrose synthase [EC:2.4.1.13]
Cla011132	XLOC_011049	-	-	-	-	-	-	-1.66623	Down	XP_002277560 PREDICTED: hypothetical protein [Vitis vinifera]	GO:0006950;GO:0008150;GO:0002376;GO:0008219;GO:0007165;GO:0043167;GO:0003674;GO:0009536;GO:0016491	K00485	FMO; dimethylaniline monooxygenase (N-oxide forming) [EC:1.14.13.8]
Cla011134	XLOC_011050	-3.55469	Down	-0.0687082	Down	-	-	-	-	XP_002516226 21 kDa protein precursor, putative [Ricinus communis]
Cla011146	XLOC_011056	1.38209	Up	0.122799	Up	1.24712	Up	0.241922	Up	XP_002326293 predicted protein [Populus trichocarpa]		K18587	COQ9; ubiquinone biosynthesis protein COQ9
Cla011150	XLOC_011059	1.23906	Up	0.652287	Up	-0.971356	Down	-0.265861	Down	XP_002516257 Methylthioribose-1-phosphate isomerase, putative [Ricinus communis]	GO:0006790;GO:0009058;GO:0006520;GO:0005575;GO:0005975;GO:0034641;GO:0051186;GO:0005737;GO:0008150;GO:0016853;GO:0005634	K08963	mtnA; methylthioribose-1-phosphate isomerase [EC:5.3.1.23]
Cla011154	XLOC_011061	-1.21004	Down	-3.40635	Down	-3.65331	Down	0.831309	Up	XP_002326287 predicted protein [Populus trichocarpa]	GO:0005886;GO:0008150
Cla011191	XLOC_011081	1.36237	Up	0.876246	Up	0.459173	Up	0.139339	Up	XP_002324754 predicted protein [Populus trichocarpa]		K08234	yaeR; glyoxylase I family protein
Cla011202	XLOC_011088	1.71272	Up	-1.85544	Down	0.661934	Up	0.640026	Up	XP_002514116 conserved hypothetical protein [Ricinus communis]
Cla011205	XLOC_011090	3.24272	Up	0.515291	Up	-1.59813	Down	0.7421	Up	XP_002308300 cytokinin oxidase [Populus trichocarpa]	GO:0016491;GO:0005773;GO:0009056;GO:0005576	K00279	CKX; cytokinin dehydrogenase [EC:1.5.99.12]
Cla011222	XLOC_011099	0.711393	Up	-0.550629	Down	-1.78414	Down	-0.759857	Down	CBI27934 unnamed protein product [Vitis vinifera]
Cla011227	XLOC_011100	-0.396355	Down	2.54696	Up	-3.56489	Down	-0.493276	Down	XP_002282754 PREDICTED: hypothetical protein [Vitis vinifera]
Cla011244	XLOC_011109	-1.45745	Down	-5.04752	Down	0.522941	Up	-1.77741	Down	CAN78063 hypothetical protein [Vitis vinifera]	GO:0008150;GO:0016491;GO:0005975;GO:0009056;GO:0044281;GO:0009058;GO:0048646;GO:0005737;GO:0043167	K00469	MIOX; inositol oxygenase [EC:1.13.99.1]
Cla011249	XLOC_011111	-0.722275	Down	-0.681562	Down	-3.13848	Down	-0.633196	Down	ACM89600 leucine-rich repeat family protein / extensin family protein [Glycine max]
Cla011250	XLOC_011112	1.62031	Up	0.712908	Up	0.578298	Up	0.239083	Up	XP_002309232 predicted protein [Populus trichocarpa]	GO:0007010;GO:0008150;GO:0009058;GO:0005975;GO:0006457;GO:0003674;GO:0006950;GO:0006810;GO:0040007;GO:0009056;GO:0009536;GO:0005783;GO:0043473;GO:0005829;GO:0016192;GO:0005575;GO:0000902;GO:0021700;GO:0030154;GO:0005634;GO:0005198;GO:0071554;GO:0005856	K13989	DERL2_3; Derlin-2/3
Cla011256	XLOC_011115	-0.737565	Down	-3.46087	Down	-2.21582	Down	-0.584814	Down	XP_002514210 Pectinesterase PPE8B precursor, putative [Ricinus communis]	GO:0008150;GO:0003674;GO:0009058;GO:0071554;GO:0005618;GO:0005975;GO:0009056;GO:0005576;GO:0009536	K01051	E3.1.1.11; pectinesterase [EC:3.1.1.11]
Cla011278	XLOC_011124	2.13285	Up	-0.805138	Down	-1.28507	Down	-0.985396	Down	XP_002275688 PREDICTED: hypothetical protein [Vitis vinifera]	GO:0016765;GO:0016829;GO:0006790;GO:0009058;GO:0006520;GO:0043234;GO:0005737	K01738	cysK; cysteine synthase A [EC:2.5.1.47]
Cla011294	XLOC_011133	-2.12922	Down	-1.12796	Down	-0.419026	Down	-0.0016059	Down	XP_002274803 PREDICTED: hypothetical protein [Vitis vinifera]	GO:0034641
Cla005253	XLOC_011149	-1.21928	Down	-0.507668	Down	-3.06417	Down	-2.60883	Down	ABK92747 unknown [Populus trichocarpa]
Cla005239	XLOC_011157	-7.04174	Down	-	-	-	-	-	-	NP_564670 binding / catalytic/ oxidoreductase [Arabidopsis thaliana]	GO:0016491;GO:0008150;GO:0009536
Cla005237	XLOC_011159	-0.00698631	Down	-1.05139	Down	-3.3688	Down	-1.63886	Down	NP_564670 binding / catalytic/ oxidoreductase [Arabidopsis thaliana]	GO:0016491;GO:0008150;GO:0009536
Cla005227	XLOC_011164	-1.66145	Down	-0.0281128	Down	-4.4864	Down	-2.00439	Down	XP_002527396 nucleic acid binding protein, putative [Ricinus communis]	GO:0008150;GO:0043167;GO:0034641;GO:0009058;GO:0003674;GO:0001071;GO:0002376;GO:0006950;GO:0005634;GO:0043234;GO:0005622
Cla005226	XLOC_011165	5.04128	Up	0.582161	Up	-3.87797	Down	-0.393667	Down	XP_002272904 PREDICTED: hypothetical protein [Vitis vinifera]	GO:0008150;GO:0061024;GO:0006605;GO:0003674;GO:0005773;GO:0008219;GO:0006810;GO:0006950;GO:0005783;GO:0005886
Cla005214	XLOC_011173	-0.967236	Down	-1.11275	Down	-3.71098	Down	0.640227	Up	XP_002512462 Pectinesterase PPE8B precursor, putative [Ricinus communis]	GO:0005618;GO:0003674;GO:0006810;GO:0005975	K01051	E3.1.1.11; pectinesterase [EC:3.1.1.11]
Cla005210	XLOC_011176	1.14916	Up	1.85838	Up	0.309999	Up	-0.0756753	Down	ACE82565 epoxide hydrolase [Nicotiana benthamiana]	GO:0003674;GO:0008150;GO:0044281;GO:0006629;GO:0016791;GO:0043226;GO:0042592;GO:0043167;GO:0006950;GO:0009056;GO:0005737;GO:0003013
Cla005202	XLOC_011177	0.756951	Up	0.731188	Up	-1.18061	Down	-1.36672	Down	ADC45396 HSP90-2 [Glycine max]	GO:0000003;GO:0048856;GO:0006950;GO:0006457;GO:0008150;GO:0002376;GO:0006461;GO:0005618;GO:0005794;GO:0005829;GO:0051082;GO:0007165;GO:0005575;GO:0016887;GO:0005634;GO:0043167;GO:0005739	K04079	htpG; molecular chaperone HtpG
Cla005190	XLOC_011184	1.18332	Up	-0.131967	Down	-0.128216	Down	-0.0412617	Down	XP_002280085 PREDICTED: hypothetical protein [Vitis vinifera]	GO:0006950;GO:0009056;GO:0022607;GO:0005783;GO:0043234;GO:0003674
Cla005187	XLOC_011187	-	-	-	-	-	-	1.46396	Up	ABF95488 calmodulin-binding protein, putative, expressed [Oryza sativa (japonica cultivar-group)]
Cla005179	XLOC_011193	-0.746821	Down	0.363531	Up	-1.68945	Down	-0.155883	Down	XP_002282861 PREDICTED: hypothetical protein isoform 2 [Vitis vinifera]	GO:0005739;GO:0009536;GO:0034655;GO:0006259;GO:0004518
Cla005178	XLOC_011194	1.22736	Up	-0.34709	Down	0.455329	Up	-0.136546	Down	XP_002282891 PREDICTED: similar to fiber protein Fb2 [Vitis vinifera]	GO:0006950;GO:0005634
Cla005175	XLOC_011196	0.227376	Up	-0.285829	Down	-1.28634	Down	0.0335894	Up	XP_002282985 PREDICTED: hypothetical protein [Vitis vinifera]	GO:0043167;GO:0016791;GO:0005886;GO:0006464;GO:0043234;GO:0005623
Cla005167	XLOC_011199	-3.01999	Down	0.903297	Up	0.342295	Up	0.524401	Up	XP_002512489 3-5 exonuclease, putative [Ricinus communis]	GO:0003674
Cla005157	XLOC_011204	1.03334	Up	-0.0454133	Down	1.00125	Up	-0.0383886	Down	XP_002277564 PREDICTED: hypothetical protein [Vitis vinifera]
Cla005135	XLOC_011213	-2.52378	Down	-0.977617	Down	-1.10298	Down	-1.3939	Down	NP_001054597 Os05g0140100 [Oryza sativa Japonica Group]	GO:0008150;GO:0003677;GO:0001071;GO:0034641;GO:0009058;GO:0000003;GO:0048856;GO:0003674;GO:0071554;GO:0005634;GO:0043234;GO:0005622;GO:0005694	K09422	MYBP; myb proto-oncogene protein, plant
Cla005133	XLOC_011214	-0.0425256	Down	0.598035	Up	1.24093	Up	-0.528359	Down	XP_002278318 PREDICTED: hypothetical protein [Vitis vinifera]	GO:0009536;GO:0004386;GO:0016887;GO:0003723;GO:0043167;GO:0008150;GO:0005575;GO:0005634
Cla008104	XLOC_011218	1.08322	Up	-0.427002	Down	2.03962	Up	0.458856	Up	CAP08303 DNA-binding protein [Vitis thunbergii]		K13424	WRKY33; WRKY transcription factor 33
Cla008131	XLOC_011231	2.06492	Up	-1.18045	Down	2.69241	Up	0.201998	Up	XP_002277781 PREDICTED: hypothetical protein [Vitis vinifera]	GO:0005829
Cla008149	XLOC_011240	1.09361	Up	-0.319594	Down	-2.03892	Down	-1.57513	Down	XP_002276582 PREDICTED: hypothetical protein [Vitis vinifera]	GO:0022857;GO:0006810;GO:0005575	K03549	kup; KUP system potassium uptake protein
Cla008176	XLOC_011252	-0.191536	Down	1.05696	Up	3.5733	Up	-0.219982	Down	XP_002525608 cytochrome P450, putative [Ricinus communis]	GO:0003674;GO:0044281;GO:0006629;GO:0005576;GO:0016491	K15401	CYP86A1; fatty acid omega-hydroxylase [EC:1.14.-.-]
Cla008206	XLOC_011267	-1.2507	Down	-1.29244	Down	1.78869	Up	0.741058	Up	No hits found
Cla008210	XLOC_011270	1.21846	Up	0.594975	Up	-0.506788	Down	0.822224	Up	XP_002280383 PREDICTED: hypothetical protein [Vitis vinifera]	GO:0008150;GO:0022857;GO:0000902;GO:0000003;GO:0030154;GO:0040007;GO:0006810;GO:0005737;GO:0005623;GO:0071554;GO:0005575	K14689	SLC30A2; solute carrier family 30 (zinc transporter), member 2
Cla008233	XLOC_011283	-0.606887	Down	0.487154	Up	-1.18278	Down	-0.14862	Down	No hits found
Cla008236	XLOC_011284	-1.85909	Down	0.0340601	Up	-1.39053	Down	0.880315	Up	XP_002316281 predicted protein [Populus trichocarpa]	GO:0048856;GO:0000003;GO:0048646;GO:0006259;GO:0034641;GO:0009058;GO:0008150
Cla008251	XLOC_011291	-1.56242	Down	0.609747	Up	3.84746	Up	1.45616	Up	CAN69364 hypothetical protein [Vitis vinifera]
Cla008255	XLOC_011295	-0.114366	Down	-2.10546	Down	-1.37999	Down	-1.62172	Down	AAD53089 osmotin-like protein [Benincasa hispida]	GO:0005618;GO:0071554;GO:0051301;GO:0007049;GO:0005575;GO:0005576
Cla008276	XLOC_011306	-3.23106	Down	-2.40521	Down	-	-	-	-	No hits found
Cla008290	XLOC_011312	-1.15056	Down	-	-	-	-	-	-	XP_002281906 PREDICTED: hypothetical protein [Vitis vinifera]	GO:0008150;GO:0022857;GO:0006810;GO:0005886	K14638	SLC15A3_4; solute carrier family 15 (peptide/histidine transporter), member 3/4
Cla005033	XLOC_011318	0.440992	Up	1.10225	Up	0.957105	Up	-0.350228	Down	XP_002285130 PREDICTED: hypothetical protein [Vitis vinifera]	GO:0006790;GO:0009058;GO:0051186;GO:0008150;GO:0006520;GO:0044281;GO:0043167;GO:0019748;GO:0006629;GO:0006810;GO:0002376;GO:0006950;GO:0008219;GO:0009536;GO:0034641;GO:0005975;GO:0009056;GO:0007165;GO:0006091;GO:0015979;GO:0006605;GO:0061024;GO:0016491;GO:0006412;GO:0003674;GO:0005634	K03526	gcpE; (E)-4-hydroxy-3-methylbut-2-enyl-diphosphate synthase [EC:1.17.7.1 1.17.7.3]
Cla005036	XLOC_011319	2.67497	Up	-0.890872	Down	1.2159	Up	1.03604	Up	XP_002530288 protein binding protein, putative [Ricinus communis]
Cla005038	XLOC_011321	2.64348	Up	-0.869444	Down	0.310727	Up	-0.447951	Down	XP_002530296 beta-galactosidase, putative [Ricinus communis]	GO:0016023;GO:0003674;GO:0005618;GO:0005575;GO:0016798;GO:0005576;GO:0005975;GO:0009056;GO:0006629;GO:0043234
Cla005052	XLOC_011327	2.47164	Up	-0.377527	Down	0.177231	Up	-0.782692	Down	XP_002526340 LOB domain-containing protein, putative [Ricinus communis]	GO:0005634;GO:0005739
XLOC_011329	XLOC_011329	1.47183	Up	-0.0791062	Down	2.01276	Up	-0.0827768	Down	Not found in the database
Cla005065	XLOC_011336	-2.70225	Down	3.54974	Up	-	-	-	-	XP_002330620 predicted protein [Populus trichocarpa]	GO:0016491
Cla005075	XLOC_011341	-1.93556	Down	-1.64031	Down	-4.43547	Down	-1.30449	Down	XP_002331452 predicted protein [Populus trichocarpa]
Cla005078	XLOC_011344	-0.277566	Down	-0.556673	Down	2.94013	Up	-0.513193	Down	CBI17144 unnamed protein product [Vitis vinifera]	GO:0008150
Cla005097	XLOC_011356	-3.87986	Down	-4.72723	Down	-	-	-	-	ABK95370 unknown [Populus trichocarpa]	GO:0016757;GO:0016798;GO:0071554;GO:0005618;GO:0005975;GO:0005576;GO:0009056	K08235	E2.4.1.207; xyloglucan:xyloglucosyl transferase [EC:2.4.1.207]
Cla005104	XLOC_011358	-2.68967	Down	-2.09245	Down	1.36777	Up	1.49104	Up	No hits found
Cla005124	XLOC_011369	-0.108447	Down	0.0794853	Up	-1.65854	Down	-0.703341	Down	XP_002323083 cytochrome P450 [Populus trichocarpa]	GO:0043167;GO:0008150;GO:0016491;GO:0043226;GO:0005783;GO:0005575
XLOC_011371	XLOC_011371	-	-	2.22373	Up	4.01675	Up	1.1981	Up	Not found in the database
Cla005127	XLOC_011372	2.33836	Up	0.44262	Up	-0.783212	Down	-0.204615	Down	XP_002318687 cytochrome P450 [Populus trichocarpa]	GO:0003674;GO:0016491;GO:0043226;GO:0005622;GO:0008150;GO:0005575
Cla002573	XLOC_011376	-1.40211	Down	-5.04794	Down	-	-	-	-	ADB90478 pectate lyase [Gossypium hirsutum]	GO:0005576;GO:0043167;GO:0016829;GO:0005975;GO:0009056	K01728	pel; pectate lyase [EC:4.2.2.2]
Cla002600	XLOC_011383	0.201293	Up	-4.16912	Down	4.01314	Up	0.730593	Up	NP_199847 unknown protein [Arabidopsis thaliana]
Cla002609	XLOC_011388	-5.72759	Down	-1.17926	Down	-0.884551	Down	-0.645037	Down	ACU18522 unknown [Glycine max]	GO:0005737;GO:0009058;GO:0006520;GO:0043167;GO:0016874	K01940	argG; argininosuccinate synthase [EC:6.3.4.5]
Cla002619	XLOC_011395	1.86647	Up	0.300672	Up	0.766933	Up	0.318345	Up	XP_002511186 conserved hypothetical protein [Ricinus communis]	GO:0005634;GO:0006464
Cla002630	XLOC_011402	-1.53283	Down	-5.31551	Down	0.560699	Up	-1.364	Down	XP_002511157 Squamosa promoter-binding protein, putative [Ricinus communis]	GO:0000003;GO:0048856
Cla002633	XLOC_011403	-	-	-	-	-	-	-	-	XP_002318751 predicted protein [Populus trichocarpa]	GO:0009058;GO:0044281;GO:0006629;GO:0003674;GO:0016746;GO:0009536;GO:0006810;GO:0005829;GO:0043234	K10781	FATB; fatty acyl-ACP thioesterase B [EC:3.1.2.14 3.1.2.21]
Cla002643	XLOC_011408	0.560263	Up	0.214163	Up	-5.65567	Down	-1.18361	Down	XP_002284464 PREDICTED: similar to bHLH transcription factor Upa20 [Vitis vinifera]	GO:0008150;GO:0034641;GO:0009058
Cla002649	XLOC_011412	-3.80343	Down	-2.80402	Down	-	-	-	-	XP_002303717 predicted protein [Populus trichocarpa]	GO:0005575;GO:0006464;GO:0016301;GO:0048856;GO:0007165;GO:0043167;GO:0000003;GO:0009790;GO:0006520
Cla002657	XLOC_011414	-1.30103	Down	3.87295	Up	-4.44935	Down	-1.10815	Down	XP_002303714 cationic amino acid transporter [Populus trichocarpa]	GO:0005575;GO:0022857;GO:0008150;GO:0006810;GO:0005773;GO:0005886	K03294	TC.APA; basic amino acid/polyamine antiporter, APA family
Cla019343	XLOC_011424	-2.42198	Down	-0.857298	Down	-3.99835	Down	0.139801	Up	XP_002263244 PREDICTED: hypothetical protein [Vitis vinifera]
Cla019371	XLOC_011439	-4.21852	Down	-0.251997	Down	-0.852202	Down	-2.12177	Down	XP_002332613 predicted protein [Populus trichocarpa]
Cla019372	XLOC_011440	0.00972531	Up	0.253565	Up	-1.6426	Down	0.165105	Up	CBI23232 unnamed protein product [Vitis vinifera]	GO:0003674;GO:0005622	K19619	TDP2; tyrosyl-DNA phosphodiesterase 2 [EC:3.1.4.-]
Cla019377	XLOC_011444	-3.69459	Down	-1.8255	Down	-	-	-	-	CAN63417 hypothetical protein [Vitis vinifera]	GO:0005794;GO:0005575;GO:0016757
Cla019380	XLOC_011447	-0.185688	Down	-0.384495	Down	2.93345	Up	-1.44107	Down	XP_002518477 ATP synthase gamma chain 2, chloroplast, putative [Ricinus communis]	GO:0016887;GO:0022857;GO:0043234;GO:0005622;GO:0055085;GO:0009058;GO:0034641;GO:0044281;GO:0009536;GO:0009579;GO:0006091	K02115	ATPF1G; F-type H+-transporting ATPase subunit gamma
Cla019384	XLOC_011449	1.79962	Up	-0.825009	Down	1.95571	Up	-0.174039	Down	XP_002274403 PREDICTED: hypothetical protein [Vitis vinifera]
Cla019388	XLOC_011451	0.262946	Up	0.125658	Up	2.20095	Up	0.1879	Up	XP_002518497 Protein sufB, putative [Ricinus communis]	GO:0006399;GO:0034641;GO:0005975;GO:0009056;GO:0044281;GO:0051186;GO:0008150;GO:0005739;GO:0009058;GO:0006629;GO:0016779;GO:0003674;GO:0042592;GO:0000988;GO:0006950;GO:0022607;GO:0009536;GO:0003677;GO:0016887;GO:0022857;GO:0001071;GO:0006461;GO:0042254;GO:0061024;GO:0005730;GO:0006810;GO:0043234;GO:0005622
Cla019391	XLOC_011453	-2.74941	Down	-	-	-	-	-	-	CBI23512 unnamed protein product [Vitis vinifera]		K16743	ASPM; abnormal spindle-like microcephaly-associated protein
Cla019398	XLOC_011457	-4.32077	Down	1.22497	Up	-0.812886	Down	1.04673	Up	XP_002518516 beta-glucosidase, putative [Ricinus communis]		K05350	bglB; beta-glucosidase [EC:3.2.1.21]
Cla019399	XLOC_011458	1.15703	Up	1.18199	Up	4.80039	Up	-2.37787	Down	XP_002518519 tryptophan synthase beta chain, putative [Ricinus communis]	GO:0016829;GO:0034641;GO:0009058;GO:0006520;GO:0009536	K01696	trpB; tryptophan synthase beta chain [EC:4.2.1.20]
Cla019400	XLOC_011459	-3.36481	Down	-3.3247	Down	-	-	-	-	XP_002266688 PREDICTED: hypothetical protein [Vitis vinifera]	GO:0000003;GO:0030154;GO:0048856;GO:0006457;GO:0040007;GO:0009790;GO:0009058;GO:0022607;GO:0005737;GO:0034641;GO:0006464;GO:0043234;GO:0003677;GO:0008150;GO:0051082;GO:0008289;GO:0001071;GO:0005634;GO:0061024;GO:0005622	K09338	HD-ZIP; homeobox-leucine zipper protein
Cla019401	XLOC_011460	-0.501367	Down	0.403419	Up	-2.12189	Down	-0.937186	Down	XP_002266933 PREDICTED: hypothetical protein [Vitis vinifera]	GO:0048856;GO:0008150;GO:0000902;GO:0000003;GO:0030154;GO:0040007;GO:0003674;GO:0007165;GO:0005886;GO:0005737;GO:0005623;GO:0005634;GO:0005575
Cla019402	XLOC_011461	0.292525	Up	-0.733488	Down	-2.6784	Down	-0.194485	Down	XP_002518524 nuclear transport factor, putative [Ricinus communis]	GO:0005829;GO:0002376;GO:0006950;GO:0008219;GO:0008565;GO:0019899;GO:0006810;GO:0006605;GO:0006913;GO:0061024;GO:0016192;GO:0005635;GO:0005886
Cla019439	XLOC_011479	3.58005	Up	0.87339	Up	0.0420623	Up	-0.723563	Down	CBI20427 unnamed protein product [Vitis vinifera]	GO:0006464;GO:0000003;GO:0016301;GO:0008150;GO:0005575;GO:0019899;GO:0005773;GO:0005634;GO:0005886;GO:0006520
Cla019440	XLOC_011480	-0.292436	Down	-0.605066	Down	-2.0196	Down	-3.36201	Down	XP_002316944 predicted protein [Populus trichocarpa]	GO:0006464;GO:0005575;GO:0019899;GO:0016301;GO:0005773;GO:0005886
Cla019456	XLOC_011486	0.742845	Up	0.487928	Up	4.29897	Up	0.257584	Up	XP_002274690 PREDICTED: hypothetical protein [Vitis vinifera]	GO:0043167;GO:0016491;GO:0005739;GO:0005777;GO:0006091;GO:0044281;GO:0034641;GO:0009058;GO:0051186;GO:0006810	K17871	ndh1; NADH:ubiquinone reductase (non-electrogenic) [EC:1.6.5.9]
Cla019465	XLOC_011492	1.83861	Up	0.134286	Up	0.883719	Up	0.862935	Up	XP_002889853 predicted protein [Arabidopsis lyrata subsp. lyrata]	GO:0016791;GO:0006629;GO:0006790;GO:0043167;GO:0005739
Cla019470	XLOC_011496	-	-	-	-	0.843062	Up	-0.560602	Down	No hits found
Cla019481	XLOC_011505	-1.95412	Down	-8.35886	Down	4.51853	Up	-	-	ACM43505 polyphenoloxidase [Camellia nitidissima]	GO:0008150;GO:0009536	K00422	E1.10.3.1; polyphenol oxidase [EC:1.10.3.1]
Cla019501	XLOC_011515	-	-	-	-	0.132371	Up	-0.635742	Down	XP_002519056 rnf5, putative [Ricinus communis]	GO:0009056;GO:0006950;GO:0008150;GO:0003674;GO:0006464;GO:0005783	K10666	RNF5; E3 ubiquitin-protein ligase RNF5 [EC:2.3.2.27]
Cla019516	XLOC_011522	-3.39513	Down	-2.62926	Down	-	-	-	-	XP_002523183 protein binding protein, putative [Ricinus communis]
Cla019523	XLOC_011528	-0.321304	Down	-5.19817	Down	-0.580424	Down	-0.910767	Down	XP_002298892 predicted protein [Populus trichocarpa]	GO:0009790;GO:0006950;GO:0000003;GO:0051301;GO:0006259;GO:0007049;GO:0007155;GO:0008150;GO:0007010;GO:0006461;GO:0007059;GO:0051276;GO:0048856;GO:0040007;GO:0034641;GO:0009058;GO:0007165;GO:0000902;GO:0030154;GO:0006464;GO:0003677;GO:0021700;GO:0008289;GO:0001071;GO:0005634;GO:0071554;GO:0043234;GO:0005622	K09338	HD-ZIP; homeobox-leucine zipper protein
Cla019537	XLOC_011537	-3.28249	Down	0.847406	Up	-1.14203	Down	1.37717	Up	XP_002266988 PREDICTED: hypothetical protein [Vitis vinifera]
Cla019543	XLOC_011541	-3.50207	Down	1.42331	Up	-	-	-	-	XP_002280537 PREDICTED: hypothetical protein [Vitis vinifera]	GO:0006950;GO:0006259;GO:0021700;GO:0030154;GO:0048856;GO:0040007;GO:0005739;GO:0008150;GO:0006810;GO:0042592;GO:0005634
Cla019552	XLOC_011546	0.538863	Up	2.53867	Up	0.754291	Up	0.137836	Up	XP_002532980 catalytic, putative [Ricinus communis]
Cla019554	XLOC_011547	-1.52712	Down	-0.71388	Down	2.32562	Up	-0.560341	Down	XP_002272068 PREDICTED: hypothetical protein [Vitis vinifera]		K15032	MTERFD; mTERF domain-containing protein, mitochondrial
Cla019578	XLOC_011559	-1.60317	Down	-0.716651	Down	-4.61073	Down	-	-	AAT75152 9-cis-epoxy-carotenoid dioxygenase 2 [Solanum tuberosum]	GO:0000003;GO:0048856;GO:0008150;GO:0006950;GO:0043167;GO:0009536;GO:0009579;GO:0044281;GO:0009058;GO:0006629;GO:0016491	K09840	NCED; 9-cis-epoxycarotenoid dioxygenase [EC:1.13.11.51]
Cla019606	XLOC_011573	1.13061	Up	0.243237	Up	0.312996	Up	0.2464	Up	XP_002305336 predicted protein [Populus trichocarpa]	GO:0006457;GO:0003674;GO:0005829	K04798	pfdB; prefoldin beta subunit
Cla019625	XLOC_011577	0.923885	Up	3.77028	Up	1.3526	Up	0.595611	Up	ABQ53634 unknown [Cucumis melo]
Cla019626	XLOC_011578	1.31342	Up	0.863876	Up	-1.85729	Down	-1.03041	Down	ABQ53633 esterase [Cucumis melo]	GO:0003674;GO:0000003;GO:0048856;GO:0009058;GO:0005975;GO:0007165;GO:0000902;GO:0030154;GO:0040007
Cla019630	XLOC_011580	1.17854	Up	-0.848648	Down	-0.266749	Down	-0.381869	Down	CAA66388 putative transcription factor [Cucumis sativus]	GO:0008150	K09264	MADS-box transcription factor
Cla019641	XLOC_011585	-1.59545	Down	-1.39905	Down	-2.0137	Down	0.812377	Up	XP_002522271 BRASSINAZOLE-RESISTANT 2 protein, putative [Ricinus communis]	GO:0034641;GO:0009058;GO:0005634
Cla019669	XLOC_011598	1.27435	Up	-0.0453868	Down	0.0145488	Up	0.14832	Up	XP_002305745 predicted protein [Populus trichocarpa]	GO:0048856;GO:0005739;GO:0034641;GO:0009058;GO:0003677;GO:0005634
Cla019693	XLOC_011612	0.152403	Up	1.04416	Up	2.80339	Up	0.742809	Up	XP_002458293 hypothetical protein SORBIDRAFT_03g030750 [Sorghum bicolor]	GO:0071554;GO:0005975;GO:0034641;GO:0009058;GO:0003677;GO:0001071;GO:0008150;GO:0005634;GO:0043234;GO:0005622
Cla019694	XLOC_011613	-0.969476	Down	-3.05374	Down	-1.45458	Down	-0.00447426	Down	XP_002509423 protein with unknown function [Ricinus communis]	GO:0021700;GO:0030154;GO:0048856;GO:0040007;GO:0001071;GO:0016301;GO:0000003;GO:0009790;GO:0009058;GO:0005975;GO:0043473;GO:0009056;GO:0005575;GO:0006464;GO:0051301;GO:0007165;GO:0006810;GO:0008150;GO:0002376;GO:0006950;GO:0005886;GO:0007059;GO:0051276;GO:0007049;GO:0043167;GO:0003674;GO:0003677;GO:0034641;GO:0000902;GO:0007010;GO:0005634;GO:0071554;GO:0043234;GO:0005622;GO:0006520
XLOC_011618	XLOC_011618	-1.75051	Down	-1.63103	Down	-2.9314	Down	-0.882921	Down	Not found in the database
Cla019706	XLOC_011619	2.29659	Up	0.488862	Up	-0.735504	Down	-0.923732	Down	AAT39305 Dof domain, zinc finger family protein [Solanum demissum]	GO:0034641;GO:0009058;GO:0043167;GO:0003677;GO:0005634
Cla019711	XLOC_011623	0.553487	Up	-0.277188	Down	-1.92022	Down	-0.150541	Down	XP_002280261 PREDICTED: hypothetical protein [Vitis vinifera]	GO:0008150;GO:0005634
Cla019728	XLOC_011632	4.14463	Up	3.02901	Up	-4.83103	Down	-2.0019	Down	XP_002317088 predicted protein [Populus trichocarpa]	GO:0016491
Cla019746	XLOC_011643	0.0347074	Up	-2.91302	Down	-3.52295	Down	-1.98499	Down	XP_002268764 PREDICTED: hypothetical protein [Vitis vinifera]
XLOC_011653	XLOC_011653	-1.72071	Down	-0.557603	Down	-	-	-	-	Not found in the database
Cla019773	XLOC_011655	-1.24448	Down	-0.823455	Down	-1.58167	Down	-0.123775	Down	AAP57672 MutT-like protein [Cucumis sativus]	GO:0003674;GO:0005739	K07766	E3.6.1.52; diphosphoinositol-polyphosphate diphosphatase [EC:3.6.1.52]
Cla002806	XLOC_011673	-0.475588	Down	-2.95028	Down	-	-	-	-	XP_002284403 PREDICTED: hypothetical protein [Vitis vinifera]	GO:0006950;GO:0008150;GO:0034641;GO:0009058;GO:0005576;GO:0007165;GO:0044281;GO:0006464;GO:0002376;GO:0008219;GO:0005773;GO:0006605;GO:0061024;GO:0005618;GO:0048856;GO:0030154
Cla002142	XLOC_011679	-0.976996	Down	-4.01552	Down	-	-	-	-	ACU13198 unknown [Glycine max]
Cla000850	XLOC_011685	0.850346	Up	-0.936727	Down	3.41342	Up	0.259429	Up	XP_002524406 serine/threonine protein kinase, putative [Ricinus communis]	GO:0006464;GO:0016301;GO:0008150;GO:0034641;GO:0009056;GO:0051186;GO:0043167;GO:0009536;GO:0009579;GO:0006091;GO:0015979;GO:0006520
XLOC_011688	XLOC_011688	2.01579	Up	0.448951	Up	0.678785	Up	0.730426	Up	Not found in the database
Cla009582	XLOC_011750	-0.726147	Down	-0.131338	Down	-0.668374	Down	1.66836	Up	XP_002512268 S-adenosylmethionine-dependent methyltransferase, putative [Ricinus communis]
Cla007318	XLOC_011783	-0.162136	Down	-0.586734	Down	-6.37301	Down	-	-	CAN82473 hypothetical protein [Vitis vinifera]
XLOC_011784	XLOC_011784	-0.447671	Down	-0.790675	Down	-5.59707	Down	-	-	Not found in the database	GO:0005575;GO:0006810;GO:0005886
Cla007331	XLOC_011792	-1.24101	Down	-1.18284	Down	-1.34825	Down	0.801673	Up	CAN72077 hypothetical protein [Vitis vinifera]	GO:0006950;GO:0005886;GO:0016798;GO:0005975	K19892	GN4; glucan endo-1,3-beta-glucosidase 4 [EC:3.2.1.39]
Cla007337	XLOC_011794	-2.80727	Down	-2.16912	Down	-5.39851	Down	0.139383	Up	XP_002270321 PREDICTED: hypothetical protein [Vitis vinifera]	GO:0005576;GO:0005773;GO:0007155
Cla007339	XLOC_011796	0.0792444	Up	-0.379395	Down	1.44885	Up	0.693847	Up	XP_002268867 PREDICTED: hypothetical protein [Vitis vinifera]
Cla007358	XLOC_011805	-3.60931	Down	-2.59582	Down	-	-	-	-	No hits found
Cla007368	XLOC_011812	0.0164422	Up	0.387142	Up	-1.63482	Down	-0.461563	Down	CAN59914 hypothetical protein [Vitis vinifera]	GO:0008150;GO:0000902;GO:0030154;GO:0071554;GO:0007155;GO:0021700;GO:0048856;GO:0007010;GO:0006461;GO:0003674
Cla001779	XLOC_011834	0.0503643	Up	1.46801	Up	-1.61533	Down	-1.88351	Down	NP_173365 pathogenesis-related thaumatin family protein [Arabidopsis thaliana]	GO:0006950
XLOC_011839	XLOC_011839	1.26242	Up	-4.66182	Down	-	-	-	-	Not found in the database
Cla001029	XLOC_011841	-	-	-	-	-	-	-	-	XP_002331427 cytochrome P450 [Populus trichocarpa]	GO:0003674;GO:0005575;GO:0016491;GO:0043167;GO:0008150
Cla006287	XLOC_011868	-0.856321	Down	-0.556819	Down	-1.99278	Down	1.26712	Up	P68427 RecName: Full=Histone H3.2	GO:0043234;GO:0005694;GO:0008283;GO:0003677;GO:0051276;GO:0006259;GO:0006461;GO:0005634;GO:0003674;GO:0009536	K11253	H3; histone H3
Cla004804	XLOC_011884	5.77087	Up	-4.01426	Down	-8.13053	Down	-	-	CAN60062 hypothetical protein [Vitis vinifera]	GO:0016798;GO:0016023;GO:0005975;GO:0009056;GO:0006629;GO:0043234	K01188	E3.2.1.21; beta-glucosidase [EC:3.2.1.21]
Cla004794	XLOC_011888	-1.06053	Down	-0.0250511	Down	-0.886639	Down	-0.259211	Down	XP_002279568 PREDICTED: hypothetical protein [Vitis vinifera]	GO:0008150;GO:0009058;GO:0006464;GO:0016757;GO:0006629;GO:0005783;GO:0043234;GO:0003674	K03857	PIGA; phosphatidylinositol glycan, class A [EC:2.4.1.198]
Cla011063	XLOC_011903	-3.0868	Down	-1.11672	Down	-0.668613	Down	1.34944	Up	ACU14687 unknown [Glycine max]	GO:0006810;GO:0005575;GO:0005886;GO:0008289
Cla011090	XLOC_011919	2.56472	Up	-0.200544	Down	0.437698	Up	0.153181	Up	XP_002266870 PREDICTED: hypothetical protein isoform 1 [Vitis vinifera]		K11982	RNF115_126; E3 ubiquitin-protein ligase RNF115/126 [EC:2.3.2.27]
XLOC_011921	XLOC_011921	-0.166325	Down	0.705871	Up	2.50988	Up	-1.2565	Down	Not found in the database
Cla011096	XLOC_011923	-0.811883	Down	-1.3146	Down	-1.95764	Down	1.32083	Up	XP_002515847 small heat-shock protein, putative [Ricinus communis]
Cla011110	XLOC_011928	-1.1619	Down	-0.371118	Down	-3.99816	Down	-0.444912	Down	XP_002303990 predicted protein [Populus trichocarpa]
Cla011126	XLOC_011937	0.318868	Up	1.02235	Up	2.53005	Up	-0.255184	Down	CBI27740 unnamed protein product [Vitis vinifera]		K14157	AASS; alpha-aminoadipic semialdehyde synthase [EC:1.5.1.8 1.5.1.9]
Cla011133	XLOC_011941	-	-	-	-	5.36416	Up	-0.168505	Down	XP_002277518 PREDICTED: hypothetical protein [Vitis vinifera]	GO:0003674;GO:0005618	K01051	E3.1.1.11; pectinesterase [EC:3.1.1.11]
Cla011138	XLOC_011944	0.339855	Up	1.10374	Up	-0.0892721	Down	-1.31934	Down	XP_002276749 PREDICTED: hypothetical protein [Vitis vinifera]	GO:0009536	K04078	groES; chaperonin GroES
Cla011141	XLOC_011945	-1.67305	Down	1.24839	Up	-2.49991	Down	1.0372	Up	XP_002297749 predicted protein [Populus trichocarpa]	GO:0016798;GO:0005576;GO:0005975
Cla011155	XLOC_011955	-1.67036	Down	-1.78732	Down	-5.29222	Down	-1.84931	Down	XP_002278292 PREDICTED: hypothetical protein [Vitis vinifera]	GO:0034641;GO:0000003;GO:0048856;GO:0005576;GO:0008233;GO:0005618;GO:0071554;GO:0040007;GO:0006790;GO:0006520;GO:0009058;GO:0005794;GO:0005829;GO:0005575;GO:0008150
Cla011172	XLOC_011962	0.435058	Up	-1.56447	Down	4.94016	Up	-2.49762	Down	XP_002516294 cytochrome P450, putative [Ricinus communis]	GO:0016491;GO:0003674
Cla011174	XLOC_011963	0.317294	Up	-0.678346	Down	2.79346	Up	-1.66044	Down	ABK96396 unknown [Populus trichocarpa x Populus deltoides]
Cla011189	XLOC_011971	-0.947631	Down	-2.30601	Down	-	-	-	-	XP_002514097 serine/threonine-protein kinase, putative [Ricinus communis]	GO:0040007;GO:0008150;GO:0034641;GO:0009058;GO:0005623;GO:0051301;GO:0007049;GO:0000902;GO:0071554;GO:0016301;GO:0006950;GO:0061024;GO:0005737;GO:0006520
Cla011210	XLOC_011979	-1.46897	Down	-0.677721	Down	0.618867	Up	0.10522	Up	XP_002282132 PREDICTED: hypothetical protein [Vitis vinifera]	GO:0005576;GO:0003674;GO:0016798;GO:0005975;GO:0009056;GO:0006629;GO:0043234
Cla011211	XLOC_011980	0.0693527	Up	-1.12473	Down	2.84022	Up	-0.743901	Down	XP_002282132 PREDICTED: hypothetical protein [Vitis vinifera]	GO:0005576;GO:0003674;GO:0016798;GO:0005975;GO:0009056;GO:0006629;GO:0043234
Cla011223	XLOC_011985	-0.846726	Down	0.768906	Up	1.46841	Up	1.62424	Up	XP_002514152 Grave disease carrier protein, putative [Ricinus communis]	GO:0005739	K15084	SLC25A16; solute carrier family 25 (mitochondrial carrier protein), member 16
Cla011246	XLOC_011997	1.02521	Up	0.620037	Up	-0.63532	Down	0.0493378	Up	XP_002514189 phosphofructokinase, putative [Ricinus communis]	GO:0030154;GO:0048856;GO:0043167;GO:0005829;GO:0043234;GO:0016301;GO:0008150;GO:0005975;GO:0006091;GO:0009056;GO:0009058;GO:0034641;GO:0044281;GO:0051186	K00850	pfkA; 6-phosphofructokinase 1 [EC:2.7.1.11]
Cla011251	XLOC_011999	-0.000310713	Down	-0.211016	Down	-1.95301	Down	-1.14436	Down	XP_002283473 PREDICTED: similar to beta-1,3-glucanase [Vitis vinifera]	GO:0007010;GO:0005886;GO:0034641;GO:0009058;GO:0051276;GO:0008283;GO:0051301;GO:0007049;GO:0006464;GO:0005618;GO:0000003;GO:0048646;GO:0005576;GO:0048856;GO:0006259;GO:0016798;GO:0006950;GO:0071554;GO:0005975
Cla011257	XLOC_012001	1.97888	Up	-0.860821	Down	-3.91833	Down	0.471604	Up	XP_002280341 PREDICTED: hypothetical protein [Vitis vinifera]
Cla011260	XLOC_012003	0.251086	Up	-2.53566	Down	-2.17499	Down	-1.47725	Down	XP_002280395 PREDICTED: hypothetical protein [Vitis vinifera]	GO:0006464;GO:0048856;GO:0016301;GO:0008150;GO:0005975;GO:0009056;GO:0007165
Cla011267	XLOC_012006	-0.650704	Down	0.222347	Up	2.30009	Up	0.384992	Up	XP_002280468 PREDICTED: hypothetical protein [Vitis vinifera]		K14497	PP2C; protein phosphatase 2C [EC:3.1.3.16]
Cla011268	XLOC_012007	0.214426	Up	-0.969393	Down	-1.39518	Down	-0.110849	Down	XP_002514230 malic enzyme, putative [Ricinus communis]	GO:0005829;GO:0003674;GO:0009056;GO:0016491;GO:0043167;GO:0006461;GO:0007010;GO:0044281;GO:0009058;GO:0005975;GO:0016829;GO:0006091;GO:0008150;GO:0006520	K00029	E1.1.1.40; malate dehydrogenase (oxaloacetate-decarboxylating)(NADP+) [EC:1.1.1.40]
Cla011276	XLOC_012013	-0.878222	Down	0.150075	Up	1.43657	Up	0.151557	Up	XP_002275688 PREDICTED: hypothetical protein [Vitis vinifera]	GO:0016765;GO:0016829;GO:0006790;GO:0009058;GO:0006520;GO:0043234;GO:0005737	K01738	cysK; cysteine synthase A [EC:2.5.1.47]
Cla011284	XLOC_012015	0.628091	Up	2.50033	Up	3.01589	Up	0.0962585	Up	ABC59078 cytochrome P450 monooxygenase CYP72A59 [Medicago truncatula]	GO:0005575;GO:0043167;GO:0016491;GO:0003674
Cla011293	XLOC_012021	1.33826	Up	0.797392	Up	0.16001	Up	-0.442725	Down	XP_002531294 conserved hypothetical protein [Ricinus communis]	GO:0008565;GO:0022857;GO:0043234;GO:0005886;GO:0009579;GO:0009536;GO:0006605;GO:0055085;GO:0061024	K03116	tatA; sec-independent protein translocase protein TatA
Cla011299	XLOC_012023	-0.327962	Down	1.44274	Up	-0.149017	Down	0.395072	Up	ACA49507 cytosolic superoxide dismutase [Cucumis sativus]	GO:0005737;GO:0043167;GO:0006950;GO:0016491;GO:0008150	K04565	SOD1; superoxide dismutase, Cu-Zn family [EC:1.15.1.1]
XLOC_012028	XLOC_012028	6.17002	Up	-2.14439	Down	-	-	-	-	Not found in the database	GO:0007165;GO:0005829;GO:0008150;GO:0016301;GO:0004871;GO:0048856;GO:0040007;GO:0006810;GO:0051301;GO:0019899;GO:0005634
Cla005253	XLOC_012041	-2.05708	Down	-0.643327	Down	-3.34582	Down	-	-	ABK92747 unknown [Populus trichocarpa]
Cla005225	XLOC_012053	-5.1691	Down	-4.70646	Down	-	-	-	-	XP_002318992 predicted protein [Populus trichocarpa]	GO:0008092;GO:0016023;GO:0005575;GO:0005576;GO:0000003;GO:0048646
Cla005219	XLOC_012055	-2.04087	Down	-4.44329	Down	1.42864	Up	-0.326327	Down	XP_002512449 conserved hypothetical protein [Ricinus communis]
Cla005200	XLOC_012065	0.645975	Up	0.0360692	Up	-1.3396	Down	-0.456544	Down	ACF06557 translationally controlled tumor protein [Elaeis guineensis]	GO:0005737
Cla005142	XLOC_012090	-0.000963831	Down	-	-	-	-	-	-	CAN65747 hypothetical protein [Vitis vinifera]	GO:0005634;GO:0034641;GO:0009058;GO:0003677;GO:0003674;GO:0001071;GO:0007165;GO:0008150;GO:0043234;GO:0005622
Cla005136	XLOC_012094	0.174287	Up	-2.00126	Down	-5.81357	Down	1.1093	Up	XP_002278736 PREDICTED: germin-like protein 2 [Vitis vinifera]	GO:0003674;GO:0005618;GO:0043167;GO:0016023;GO:0071554;GO:0009058;GO:0005975;GO:0005576
Cla005134	XLOC_012095	-1.60208	Down	0.527319	Up	-0.814906	Down	-0.832577	Down	XP_002329987 predicted protein [Populus trichocarpa]	GO:0005576;GO:0071554;GO:0003674	K19882	NOTUM; O-palmitoleoyl-L-serine hydrolase [EC:3.1.1.98]
Cla005130	XLOC_012097	0.225875	Up	0.236512	Up	1.22975	Up	0.48336	Up	XP_002523874 Ubiquinone biosynthesis protein coq-8, putative [Ricinus communis]	GO:0006464;GO:0016301;GO:0008150;GO:0043167;GO:0009536;GO:0005886
XLOC_012100	XLOC_012100	1.05607	Up	-0.636345	Down	0.648014	Up	-0.0973966	Down	Not found in the database
XLOC_012108	XLOC_012108	0.94987	Up	0.335594	Up	-2.86767	Down	-0.748444	Down	Not found in the database
XLOC_012112	XLOC_012112	-1.20396	Down	1.05373	Up	3.41888	Up	0.49101	Up	Not found in the database
XLOC_012134	XLOC_012134	-	-	-	-	-	-	-	-	Not found in the database
XLOC_012143	XLOC_012143	-	-	-	-	-	-	3.89187	Up	Not found in the database
XLOC_012144	XLOC_012144	-	-	-	-	-	-	1.1482	Up	Not found in the database
XLOC_012148	XLOC_012148	-1.28618	Down	-0.701113	Down	-	-	-	-	Not found in the database
XLOC_012150	XLOC_012150	-0.175146	Down	-1.90802	Down	2.68978	Up	0.31279	Up	Not found in the database
XLOC_012152	XLOC_012152	1.81432	Up	1.0946	Up	-1.61869	Down	-1.23848	Down	Not found in the database
XLOC_012159	XLOC_012159	-1.04197	Down	-0.823113	Down	2.00685	Up	-5.94212	Down	Not found in the database
XLOC_012187	XLOC_012187	-	-	-	-	6.86042	Up	-1.79404	Down	Not found in the database
Cla002767	XLOC_012194	3.29064	Up	1.83356	Up	-4.82036	Down	-1.05818	Down	XP_002308942 predicted protein [Populus trichocarpa]
Cla002769	XLOC_012195	1.55073	Up	-3.47642	Down	5.7149	Up	-0.0654975	Down	XP_002284078 PREDICTED: hypothetical protein [Vitis vinifera]	GO:0016874;GO:0006091;GO:0015979;GO:0005739;GO:0034641;GO:0009058;GO:0051186;GO:0043234;GO:0009536;GO:0043167	K03403	chlH; magnesium chelatase subunit H [EC:6.6.1.1]
Cla002774	XLOC_012198	-1.54129	Down	-1.45668	Down	-4.48524	Down	1.09205	Up	XP_002323316 predicted protein [Populus trichocarpa]	GO:0008150;GO:0005575;GO:0006464;GO:0016301;GO:0007165;GO:0043167;GO:0004871;GO:0005886;GO:0006520
Cla000827	XLOC_012203	0.68534	Up	-1.1407	Down	3.83023	Up	0.783795	Up	NP_974134 NF-YA3 (NUCLEAR FACTOR Y, SUBUNIT A3); transcription factor [Arabidopsis thaliana]	GO:0048856;GO:0034641;GO:0009058;GO:0000003;GO:0009790;GO:0001071;GO:0005634;GO:0043234;GO:0005622	K08064	NFYA; nuclear transcription factor Y, alpha
Cla000831	XLOC_012206	-4.64345	Down	-2.68529	Down	-2.44402	Down	0.971848	Up	AAP41199 polygalacturonase-inhibiting protein [Cucumis melo]	GO:0005618;GO:0005576
Cla008027	XLOC_012218	0.192783	Up	3.11456	Up	1.77192	Up	1.15351	Up	XP_002329464 predicted protein [Populus trichocarpa]	GO:0003674
Cla008029	XLOC_012219	1.65959	Up	-0.48375	Down	1.88005	Up	1.30489	Up	XP_002272614 PREDICTED: hypothetical protein [Vitis vinifera]		K14488	SAUR; SAUR family protein
Cla008071	XLOC_012237	-0.0376263	Down	-0.142235	Down	1.27547	Up	-0.0769687	Down	XP_002512061 fructokinase, putative [Ricinus communis]	GO:0034641;GO:0009058;GO:0006399;GO:0003674;GO:0000003;GO:0009790;GO:0022607;GO:0048856;GO:0008150;GO:0009536;GO:0005634;GO:0042254;GO:0061024
Cla008088	XLOC_012251	-	-	-	-	-	-	-	-	No hits found
Cla000737	XLOC_012253	-2.45532	Down	-2.83494	Down	-1.90886	Down	2.53644	Up	XP_002277291 PREDICTED: hypothetical protein [Vitis vinifera]	GO:0008150
Cla011627	XLOC_012277	1.46329	Up	1.50851	Up	-3.19212	Down	-1.1536	Down	XP_002333631 amino acid permease [Populus trichocarpa]	GO:0006810;GO:0002376;GO:0006950;GO:0008219;GO:0022857;GO:0008150;GO:0009058;GO:0055085;GO:0005886;GO:0006605;GO:0061024;GO:0042592
Cla011675	XLOC_012300	-3.84815	Down	1.91605	Up	4.1424	Up	-0.153636	Down	No hits found
Cla003015	XLOC_012313	-	-	-	-	-	-	-	-	No hits found
Cla003009	XLOC_012318	-2.97157	Down	-4.29905	Down	-3.59956	Down	0.417158	Up	XP_002271899 PREDICTED: hypothetical protein [Vitis vinifera]
Cla006831	XLOC_012356	-3.99767	Down	-1.97908	Down	0.783252	Up	-	-	XP_002323274 cytokinin oxidase [Populus trichocarpa]	GO:0009056;GO:0008150;GO:0048856;GO:0016491;GO:0005615;GO:0043167;GO:0005773;GO:0071554	K00279	CKX; cytokinin dehydrogenase [EC:1.5.99.12]
Cla006083	XLOC_012405	0.36304	Up	-0.0193717	Down	1.34667	Up	0.539686	Up	XP_002513254 Hepatocyte growth factor-regulated tyrosine kinase substrate, putative [Ricinus communis]
Cla003058	XLOC_012434	-	-	-	-	-	-	-	-	No hits found
XLOC_012437	XLOC_012437	-0.489155	Down	2.44839	Up	3.51399	Up	1.50908	Up	Not found in the database
Cla003075	XLOC_012443	-0.210348	Down	0.757669	Up	2.44475	Up	-0.336164	Down	XP_002271182 PREDICTED: hypothetical protein [Vitis vinifera]	GO:0005773;GO:0006950;GO:0009056;GO:0044281;GO:0006629;GO:0003674;GO:0009536;GO:0022857;GO:0005840;GO:0005829;GO:0006605;GO:0055085;GO:0000003;GO:0048856;GO:0005777;GO:0043167;GO:0016491;GO:0042592;GO:0005975;GO:0005575;GO:0008219;GO:0005634;GO:0005739;GO:0006810;GO:0034641;GO:0006520;GO:0008150	K13863	SLC7A1; solute carrier family 7 (cationic amino acid transporter), member 1
Cla012169	XLOC_012458	2.11071	Up	-1.55173	Down	3.38786	Up	-0.145502	Down	XP_002523677 Magnesium-protoporphyrin IX monomethyl ester [oxidative] cyclase, chloroplast precursor, putative [Ricinus communis]	GO:0043167;GO:0016491;GO:0034641;GO:0009058;GO:0051186;GO:0009536;GO:0015979;GO:0008150	K04035	E1.14.13.81; magnesium-protoporphyrin IX monomethyl ester (oxidative) cyclase [EC:1.14.13.81]
Cla012157	XLOC_012465	0.334572	Up	1.03815	Up	0.543724	Up	0.291737	Up	XP_002319200 predicted protein [Populus trichocarpa]	GO:0005575;GO:0006091;GO:0005975;GO:0005739;GO:0005618;GO:0009058;GO:0006464;GO:0016491;GO:0005783;GO:0005886;GO:0008150	K00326	E1.6.2.2; cytochrome-b5 reductase [EC:1.6.2.2]
Cla012124	XLOC_012478	-0.130173	Down	2.13584	Up	1.60242	Up	-2.39478	Down	ADJ57588 mitochondrial small heat shock protein [Capsicum annuum]	GO:0006457;GO:0008150;GO:0006950;GO:0009536;GO:0005739	K13993	HSP20; HSP20 family protein
Cla012111	XLOC_012485	-3.25262	Down	-1.39322	Down	-4.30251	Down	-2.67752	Down	XP_002525699 leucine-rich repeat protein, putative [Ricinus communis]	GO:0006464;GO:0008150;GO:0016301;GO:0009058;GO:0007165;GO:0043167;GO:0005886;GO:0006520
XLOC_012511	XLOC_012511	-0.441277	Down	3.27156	Up	-2.47233	Down	-1.65053	Down	Not found in the database
Cla012057	XLOC_012522	1.61876	Up	-0.1011	Down	-1.12774	Down	-0.956863	Down	XP_002531815 auxin:hydrogen symporter, putative [Ricinus communis]
Cla012055	XLOC_012523	2.10029	Up	0.732314	Up	0.111127	Up	0.642502	Up	XP_002531812 conserved hypothetical protein [Ricinus communis]
Cla012043	XLOC_012529	-0.947207	Down	-0.643369	Down	-2.88829	Down	-0.425714	Down	XP_002276162 PREDICTED: hypothetical protein [Vitis vinifera]	GO:0009058;GO:0044281;GO:0006629;GO:0005618;GO:0071554;GO:0048856;GO:0040007;GO:0008150;GO:0005576;GO:0007165;GO:0007010;GO:0006790;GO:0051186;GO:0006464;GO:0016301;GO:0005575;GO:0006810;GO:0005886;GO:0043167;GO:0006520
Cla012036	XLOC_012533	3.1001	Up	0.960316	Up	-0.529305	Down	0.0763482	Up	ABN50046 unknown [Trichosanthes dioica]
Cla012028	XLOC_012537	-0.190023	Down	-0.831134	Down	1.78522	Up	1.18333	Up	NP_181384 unknown protein [Arabidopsis thaliana]
Cla012020	XLOC_012539	0.723343	Up	-0.394401	Down	-1.89804	Down	-1.29437	Down	XP_002268948 PREDICTED: hypothetical protein [Vitis vinifera]
Cla012013	XLOC_012543	-1.11709	Down	0.42719	Up	-2.65854	Down	-1.27804	Down	BAB09978 unnamed protein product [Arabidopsis thaliana]
Cla018105	XLOC_012565	-1.34767	Down	2.46547	Up	-4.59916	Down	2.98845	Up	XP_002528100 Vacuolar cation/proton exchanger 1a, putative [Ricinus communis]	GO:0006810;GO:0005575;GO:0042592;GO:0005773;GO:0008150;GO:0003674;GO:0022857	K07300	chaA; Ca2+:H+ antiporter
Cla018110	XLOC_012567	0.014289	Up	0.2696	Up	-1.59217	Down	-1.25624	Down	BAC41318 AUX1-like auxin transport protein [Cucumis sativus]	GO:0008150;GO:0007155;GO:0048646;GO:0040007;GO:0007010;GO:0006461;GO:0022857;GO:0048856;GO:0006810;GO:0043473;GO:0021700;GO:0030154;GO:0005794;GO:0005623;GO:0000902;GO:0009058;GO:0005975;GO:0007165;GO:0055085;GO:0005575;GO:0005768;GO:0005886;GO:0003674;GO:0071554	K13946	AUX1; auxin influx carrier (AUX1 LAX family)
Cla018114	XLOC_012569	1.27189	Up	0.129214	Up	0.440204	Up	0.0660406	Up	CAN69697 hypothetical protein [Vitis vinifera]	GO:0016192;GO:0005737;GO:0005856;GO:0043234;GO:0005886;GO:0016023;GO:0005794;GO:0009536;GO:0007165;GO:0006950;GO:0006810;GO:0005198
Cla018146	XLOC_012578	-1.42197	Down	0.150354	Up	-0.0857858	Down	-0.303561	Down	CBI26007 unnamed protein product [Vitis vinifera]	GO:0005794;GO:0005886;GO:0006810;GO:0022857;GO:0005575
Cla018149	XLOC_012581	2.40843	Up	-0.166816	Down	0.061915	Up	-2.17222	Down	ACU14149 unknown [Glycine max]	GO:0009056;GO:0006950;GO:0006461;GO:0016765;GO:0044281;GO:0006629;GO:0008150;GO:0005737;GO:0019748;GO:0006790;GO:0006520;GO:0034641	K00799	GST; glutathione S-transferase [EC:2.5.1.18]
Cla018155	XLOC_012586	-0.485081	Down	0.998816	Up	3.56611	Up	-2.11649	Down	XP_002308192 predicted protein [Populus trichocarpa]	GO:0006457;GO:0008150;GO:0005737;GO:0006950	K13993	HSP20; HSP20 family protein
Cla018164	XLOC_012587	-0.884897	Down	-2.10306	Down	-1.44436	Down	0.0435382	Up	CBI30469 unnamed protein product [Vitis vinifera]	GO:0003674;GO:0005886;GO:0071554;GO:0005634;GO:0005829;GO:0007165;GO:0044281;GO:0034655;GO:0048856
XLOC_012599	XLOC_012599	-	-	-	-	3.95901	Up	-2.2184	Down	Not found in the database
XLOC_012603	XLOC_012603	2.02278	Up	1.88114	Up	-0.0972246	Down	0.135309	Up	Not found in the database	GO:0006950;GO:0003674;GO:0007165;GO:0009058;GO:0044281;GO:0006464;GO:0002376;GO:0008219;GO:0008150;GO:0006605;GO:0061024;GO:0005576;GO:0034641;GO:0016301;GO:0005575;GO:0005886;GO:0043167;GO:0006520
Cla018194	XLOC_012607	-2.31518	Down	-3.60089	Down	-	-	-	-	ABK95185 unknown [Populus trichocarpa]	GO:0016023
Cla018197	XLOC_012609	-	-	-	-	-	-	-	-	XP_002270859 PREDICTED: hypothetical protein [Vitis vinifera]	GO:0006950;GO:0034641;GO:0009058
Cla018202	XLOC_012613	1.14079	Up	0.182325	Up	0.660494	Up	-0.00238991	Down	XP_002530987 conserved hypothetical protein [Ricinus communis]	GO:0005886;GO:0005773;GO:0009536;GO:0005829;GO:0005576;GO:0008150
Cla018222	XLOC_012623	0.826932	Up	-1.49376	Down	-2.0796	Down	-2.42213	Down	XP_002269811 PREDICTED: hypothetical protein [Vitis vinifera]
Cla018258	XLOC_012641	-1.24432	Down	-0.404538	Down	-3.71045	Down	0.910341	Up	XP_002308498 predicted protein [Populus trichocarpa]
Cla018263	XLOC_012643	0.935428	Up	0.267237	Up	1.66267	Up	-0.426955	Down	ACU20039 unknown [Glycine max]
Cla018278	XLOC_012652	-0.122002	Down	0.71996	Up	-0.94701	Down	0.263852	Up	XP_002280406 PREDICTED: hypothetical protein [Vitis vinifera]	GO:0006457;GO:0008150;GO:0005783;GO:0006950;GO:0005886;GO:0044403	K09523	DNAJC3; DnaJ homolog subfamily C member 3
Cla018280	XLOC_012653	-1.70587	Down	-2.27651	Down	-2.72754	Down	0.654022	Up	ACA35277 hypothetical protein [Cucumis sativus]
Cla018287	XLOC_012657	5.57921	Up	-4.99467	Down	1.1879	Up	1.31666	Up	ABK60195 PIP2 protein [Gossypium hirsutum]	GO:0042592;GO:0022857;GO:0006950;GO:0005575;GO:0005886;GO:0003674;GO:0055085;GO:0005773;GO:0006810	K09872	PIP; aquaporin PIP
Cla018288	XLOC_012658	-4.84254	Down	0.306351	Up	-	-	-	-	AAO39007 plasma intrinsic protein 2,1 [Juglans regia]	GO:0008150;GO:0005886;GO:0006810;GO:0055085;GO:0005773;GO:0006950;GO:0009536;GO:0022857;GO:0021700;GO:0030154;GO:0048856;GO:0040007;GO:0005975;GO:0006091;GO:0009056;GO:0019899;GO:0006790;GO:0009058;GO:0006520;GO:0005575;GO:0042592	K09872	PIP; aquaporin PIP
XLOC_012666	XLOC_012666	2.51347	Up	0.690053	Up	0.484797	Up	0.0416826	Up	Not found in the database
Cla018297	XLOC_012667	-0.796113	Down	-1.56482	Down	2.38817	Up	0.647539	Up	P45732 RecName: Full=Phenylalanine ammonia-lyase	GO:0005737;GO:0016829;GO:0009058;GO:0044281;GO:0019748;GO:0006520;GO:0009056;GO:0034641	K10775	E4.3.1.24; phenylalanine ammonia-lyase [EC:4.3.1.24]
Cla018298	XLOC_012668	-1.49155	Down	0.77732	Up	-4.37114	Down	-	-	XP_002519521 Phenylalanine ammonia-lyase, putative [Ricinus communis]	GO:0005737;GO:0016829;GO:0009058;GO:0044281;GO:0019748;GO:0006520;GO:0009056;GO:0034641	K10775	E4.3.1.24; phenylalanine ammonia-lyase [EC:4.3.1.24]
Cla018311	XLOC_012675	1.38675	Up	-0.15252	Down	0.313273	Up	-0.557113	Down	XP_002331229 predicted protein [Populus trichocarpa]
Cla018313	XLOC_012676	-0.737898	Down	0.145908	Up	3.02002	Up	-0.644345	Down	XP_002276710 PREDICTED: hypothetical protein [Vitis vinifera]	GO:0034641;GO:0009058;GO:0006629;GO:0016779;GO:0003674;GO:0000988;GO:0008150;GO:0009536;GO:0044281;GO:0048856;GO:0003677;GO:0030154;GO:0001071;GO:0061024;GO:0005730;GO:0043234;GO:0005622
Cla018329	XLOC_012683	-0.167281	Down	-4.19059	Down	-3.18641	Down	-	-	XP_002519460 Pectate lyase precursor, putative [Ricinus communis]	GO:0071554;GO:0040007;GO:0021700;GO:0030154;GO:0048856;GO:0009058;GO:0005975;GO:0000902;GO:0005886;GO:0043473;GO:0008150;GO:0016829;GO:0006950;GO:0002376	K01728	pel; pectate lyase [EC:4.2.2.2]
Cla018354	XLOC_012695	-4.26851	Down	-0.017626	Down	0.196002	Up	1.66584	Up	XP_002528628 zinc finger protein, putative [Ricinus communis]	GO:0005576;GO:0009056;GO:0006629;GO:0003674
Cla018356	XLOC_012697	1.11328	Up	0.357351	Up	3.3693	Up	1.0953	Up	XP_002528630 catalytic, putative [Ricinus communis]	GO:0005575;GO:0005794;GO:0003674
Cla018365	XLOC_012700	-3.9293	Down	-2.12336	Down	-	-	-	-	XP_002283672 PREDICTED: hypothetical protein [Vitis vinifera]	GO:0006950;GO:0008150;GO:0071554;GO:0007165;GO:0016757;GO:0000003;GO:0048856;GO:0006810;GO:0009058;GO:0043234;GO:0005794	K13680	CSLA; beta-mannan synthase [EC:2.4.1.32]
Cla018369	XLOC_012703	-3.30852	Down	0.182628	Up	0.808362	Up	0.925373	Up	XP_002277401 PREDICTED: hypothetical protein [Vitis vinifera]
Cla018390	XLOC_012714	-1.40604	Down	0.415011	Up	2.03653	Up	1.33775	Up	No hits found	GO:0009058;GO:0006629;GO:0016791;GO:0005576;GO:0034641;GO:0006950;GO:0044281;GO:0008150;GO:0006464;GO:0043234;GO:0005623
Cla018399	XLOC_012718	2.19771	Up	1.36561	Up	0.406335	Up	0.13062	Up	XP_002308476 predicted protein [Populus trichocarpa]
XLOC_012722	XLOC_012722	-0.697007	Down	-0.133008	Down	-1.61415	Down	0.475409	Up	Not found in the database
Cla018417	XLOC_012728	0.181516	Up	-0.182965	Down	1.33546	Up	0.634881	Up	CBI30341 unnamed protein product [Vitis vinifera]
Cla018425	XLOC_012732	-3.12073	Down	-5.14663	Down	0.253138	Up	-	-	XP_002269135 PREDICTED: hypothetical protein [Vitis vinifera]	GO:0034641;GO:0009058
Cla018443	XLOC_012739	-2.05172	Down	-0.150472	Down	-1.32517	Down	-0.4342	Down	XP_002279078 PREDICTED: hypothetical protein [Vitis vinifera]	GO:0008150
Cla018444	XLOC_012740	-1.78576	Down	-0.4466	Down	-2.18189	Down	-0.43821	Down	XP_002533427 ATP binding protein, putative [Ricinus communis]	GO:0006412;GO:0006464;GO:0016301;GO:0008150;GO:0048856;GO:0040007;GO:0005575;GO:0003735;GO:0007165;GO:0071554;GO:0005773;GO:0043167;GO:0005840;GO:0005829;GO:0005886;GO:0006520;GO:0042254
Cla018445	XLOC_012741	-0.571758	Down	0.365575	Up	3.67556	Up	1.15844	Up	CAN80969 hypothetical protein [Vitis vinifera]	GO:0006950;GO:0009058;GO:0008150;GO:0003674	K13464	JAZ; jasmonate ZIM domain-containing protein
Cla018447	XLOC_012742	-	-	-	-	-	-	-	-	NP_173264 protease inhibitor/seed storage/lipid transfer protein (LTP) family protein [Arabidopsis thaliana]
Cla018455	XLOC_012745	-0.308516	Down	-1.29383	Down	0.125957	Up	1.31268	Up	BAC41319 PIN1-like auxin transport protein [Cucumis sativus]	GO:0008150;GO:0048856;GO:0003674;GO:0071554;GO:0005618;GO:0005886;GO:0043473;GO:0000003;GO:0009790;GO:0005737;GO:0006810;GO:0005623;GO:0005575;GO:0034641;GO:0009058;GO:0044281;GO:0048646	K13947	PIN; auxin efflux carrier family
Cla018459	XLOC_012748	-1.89991	Down	-2.38108	Down	-6.52272	Down	1.1157	Up	XP_002532822 Protein P21, putative [Ricinus communis]	GO:0006950;GO:0008150;GO:0034641;GO:0009058;GO:0005576;GO:0007165;GO:0044281;GO:0006464;GO:0002376;GO:0008219;GO:0005773;GO:0006605;GO:0061024;GO:0005618;GO:0048856;GO:0030154
Cla018465	XLOC_012751	1.5621	Up	-	-	-	-	-	-	NP_173250 E12A11; phosphatidylethanolamine binding [Arabidopsis thaliana]	GO:0005737;GO:0008150;GO:0043167;GO:0008289;GO:0000003;GO:0048856;GO:0005634
Cla018466	XLOC_012752	-0.491948	Down	-0.578716	Down	-2.47593	Down	-0.889364	Down	ACU24532 unknown [Glycine max]	GO:0016798;GO:0043167;GO:0005975;GO:0005840;GO:0005829;GO:0005618;GO:0005576;GO:0009536	K05350	bglB; beta-glucosidase [EC:3.2.1.21]
Cla018480	XLOC_012762	1.53475	Up	-4.69563	Down	-	-	-	-	ACJ85882 unknown [Medicago truncatula]
Cla018486	XLOC_012766	2.61223	Up	0.114073	Up	1.25356	Up	0.0217789	Up	CBI15488 unnamed protein product [Vitis vinifera]	GO:0016301;GO:0005576
Cla018499	XLOC_012771	1.9856	Up	0.82134	Up	-0.238419	Down	-0.293632	Down	XP_002278538 PREDICTED: hypothetical protein [Vitis vinifera]	GO:0003674;GO:0006950;GO:0002376;GO:0008219;GO:0009058;GO:0008150;GO:0016301;GO:0006605;GO:0061024;GO:0007165;GO:0005886
Cla018518	XLOC_012782	4.56213	Up	0.224176	Up	2.73215	Up	-0.553819	Down	XP_002511983 conserved hypothetical protein [Ricinus communis]
Cla018526	XLOC_012786	-1.76218	Down	-0.645235	Down	-0.517448	Down	-0.641985	Down	XP_002318557 aminophospholipid ATPase [Populus trichocarpa]	GO:0005575;GO:0016887;GO:0022857;GO:0043167;GO:0006810;GO:0061024;GO:0005886	K01530	E3.6.3.1; phospholipid-translocating ATPase [EC:3.6.3.1]
Cla018535	XLOC_012788	0.137459	Up	-0.0599021	Down	-2.78456	Down	-4.51034	Down	No hits found	GO:0034641;GO:0009058;GO:0003674
Cla018546	XLOC_012793	-1.86025	Down	0.344867	Up	-0.710935	Down	0.230151	Up	XP_002265203 PREDICTED: hypothetical protein [Vitis vinifera]	GO:0000003;GO:0048856
Cla018583	XLOC_012811	-1.28958	Down	-2.38803	Down	-1.19585	Down	0.739658	Up	XP_002514696 Heparanase-2, putative [Ricinus communis]	GO:0005618;GO:0016798;GO:0000902;GO:0040007;GO:0005764;GO:0005576;GO:0005975;GO:0009056;GO:0051186	K07964	HPSE; heparanase 1 [EC:3.2.1.166]
Cla018585	XLOC_012812	0.710507	Up	-4.25306	Down	-	-	-	-	XP_002514706 dimethylaniline monooxygenase, putative [Ricinus communis]	GO:0043167;GO:0006950;GO:0009056;GO:0003674;GO:0009058;GO:0006629;GO:0016491;GO:0005634;GO:0008150
Cla018588	XLOC_012814	-0.640438	Down	-1.52708	Down	-2.03639	Down	0.0985083	Up	XP_002317972 predicted protein [Populus trichocarpa]	GO:0030154;GO:0048856;GO:0003674;GO:0008150;GO:0006464;GO:0016301;GO:0034641;GO:0005886;GO:0005634;GO:0043167;GO:0044403;GO:0002376;GO:0006950;GO:0006520
Cla018600	XLOC_012819	-1.62153	Down	0.576369	Up	3.49577	Up	-3.19128	Down	XP_002284856 PREDICTED: hypothetical protein [Vitis vinifera]	GO:0005575;GO:0009579;GO:0043234;GO:0003674;GO:0005622;GO:0043167;GO:0006464;GO:0009536;GO:0042592;GO:0006810;GO:0006091;GO:0015979;GO:0006790;GO:0009058;GO:0006520;GO:0008150	K08910	LHCA4; light-harvesting complex I chlorophyll a/b binding protein 4
Cla018620	XLOC_012826	-1.0981	Down	4.22298	Up	0.242543	Up	-0.545681	Down	AAB64346 gibberellin 7-oxidase [Cucurbita maxima]	GO:0016491
Cla018621	XLOC_012827	-	-	-	-	6.48373	Up	1.57437	Up	XP_002511567 Flavonol synthase/flavanone 3-hydroxylase, putative [Ricinus communis]	GO:0003674;GO:0009058;GO:0008150;GO:0016491
Cla018622	XLOC_012828	-	-	-	-	-	-	-0.77222	Down	NP_564973 TCP family transcription factor, putative [Arabidopsis thaliana]	GO:0008150;GO:0003674;GO:0008283;GO:0034641;GO:0009058;GO:0003677;GO:0000003;GO:0048856;GO:0001071;GO:0006950;GO:0005634;GO:0043234;GO:0005622
Cla018631	XLOC_012834	3.12119	Up	-4.29208	Down	5.23392	Up	0.874536	Up	XP_002329734 predicted protein [Populus trichocarpa]	GO:0008150;GO:0000003;GO:0034641;GO:0009058;GO:0006950;GO:0048856;GO:0071554
Cla018636	XLOC_012836	0.0143227	Up	-0.60459	Down	1.13833	Up	0.281755	Up	ABL63484 argonaute 1 [Pisum sativum]	GO:0034641;GO:0005622;GO:0009058;GO:0051276;GO:0004518;GO:0048856;GO:0000003;GO:0008150;GO:0030154;GO:0021700;GO:0051301;GO:0006259;GO:0003723;GO:0006810;GO:0043167;GO:0005829;GO:0009790;GO:0044403;GO:0002376;GO:0006950;GO:0005575;GO:0000902;GO:0007059;GO:0007049;GO:0003674;GO:0007010;GO:0006461;GO:0007267;GO:0006412;GO:0007155;GO:0005634;GO:0071554	K11593	ELF2C; eukaryotic translation initiation factor 2C
Cla018637	XLOC_012837	-1.31048	Down	-1.68705	Down	-4.02494	Down	0.410623	Up	XP_002532791 sucrose synthase, putative [Ricinus communis]	GO:0006950;GO:0009058;GO:0005975;GO:0005618;GO:0016757;GO:0006629;GO:0008150;GO:0005576;GO:0009536;GO:0005575	K00695	E2.4.1.13; sucrose synthase [EC:2.4.1.13]
Cla018638	XLOC_012838	0.151708	Up	-0.357139	Down	-1.86326	Down	-0.663837	Down	XP_002270793 PREDICTED: hypothetical protein [Vitis vinifera]
Cla018652	XLOC_012845	-2.6835	Down	-4.11818	Down	-	-	-	-	XP_002271012 PREDICTED: hypothetical protein [Vitis vinifera]	GO:0000003;GO:0030154;GO:0048856;GO:0003674;GO:0009790;GO:0009058;GO:0022607;GO:0034641;GO:0006464;GO:0003677;GO:0008150;GO:0001071;GO:0005634;GO:0061024;GO:0000902;GO:0043234;GO:0005622	K09338	HD-ZIP; homeobox-leucine zipper protein
Cla018661	XLOC_012851	-2.82385	Down	-2.77553	Down	-	-	-	-	XP_002534293 nucleic acid binding protein, putative [Ricinus communis]	GO:0008150;GO:0043167;GO:0003677;GO:0003674;GO:0034641;GO:0009058;GO:0001071;GO:0005975;GO:0005634;GO:0043234;GO:0005622
Cla000828	XLOC_012868	0.509139	Up	-0.372839	Down	-1.33705	Down	-0.39054	Down	CAN75086 hypothetical protein [Vitis vinifera]
XLOC_012876	XLOC_012876	2.1193	Up	0.210587	Up	1.08824	Up	0.142377	Up	Not found in the database
Cla008047	XLOC_012885	-0.0644346	Down	1.87387	Up	0.424847	Up	-1.13228	Down	XP_002331043 predicted protein [Populus trichocarpa]	GO:0005575;GO:0006091;GO:0015979;GO:0048856;GO:0009536;GO:0009579;GO:0006790;GO:0009058;GO:0006520
Cla008058	XLOC_012892	0.966127	Up	0.141828	Up	0.253965	Up	-0.0213284	Down	XP_002323461 predicted protein [Populus trichocarpa]	GO:0016874;GO:0044281;GO:0009058;GO:0034641;GO:0043167;GO:0009536;GO:0006520	K01939	purA; adenylosuccinate synthase [EC:6.3.4.4]
Cla008085	XLOC_012903	-	-	-	-	-	-	2.47137	Up	No hits found
Cla011624	XLOC_012924	1.45559	Up	-0.081423	Down	3.00865	Up	1.09478	Up	BAA05470 tumor-related protein [Nicotiana glauca x Nicotiana langsdorffii]
Cla011629	XLOC_012926	1.82569	Up	-0.359966	Down	-1.03898	Down	-0.657548	Down	XP_002285878 PREDICTED: hypothetical protein isoform 1 [Vitis vinifera]	GO:0006810;GO:0002376;GO:0006950;GO:0008219;GO:0022857;GO:0008150;GO:0009058;GO:0055085;GO:0005886;GO:0006605;GO:0061024;GO:0042592
Cla011663	XLOC_012941	-1.01423	Down	-1.63489	Down	0.713151	Up	0.0222269	Up	ACJ84127 unknown [Medicago truncatula]	GO:0008150
Cla011678	XLOC_012951	0.951919	Up	1.13619	Up	1.29793	Up	-0.628776	Down	XP_002314342 predicted protein [Populus trichocarpa]	GO:0008233;GO:0008219;GO:0005575;GO:0009056;GO:0008150;GO:0005783;GO:0005886;GO:0003674	K09651	RHBDD1; rhomboid domain-containing protein 1 [EC:3.4.21.-]
XLOC_012957	XLOC_012957	-	-	-	-	3.14701	Up	2.10743	Up	Not found in the database
XLOC_012971	XLOC_012971	-4.18495	Down	-3.71888	Down	-	-	-	-	Not found in the database
Cla000535	XLOC_012987	2.51488	Up	0.556319	Up	-1.18455	Down	-3.25692	Down	XP_002518016 Peroxidase 47 precursor, putative [Ricinus communis]		K00430	E1.11.1.7; peroxidase [EC:1.11.1.7]
XLOC_013013	XLOC_013013	-1.64258	Down	-0.990234	Down	-0.139725	Down	-0.323133	Down	Not found in the database
Cla006838	XLOC_013018	1.23239	Up	1.07288	Up	1.07347	Up	-0.259919	Down	XP_002284505 PREDICTED: similar to calcium-binding EF hand family protein [Vitis vinifera]	GO:0005737;GO:0008150;GO:0008233;GO:0043167;GO:0006950;GO:0005634	K13448	CML; calcium-binding protein CML
XLOC_013050	XLOC_013050	0.0221641	Up	-0.371101	Down	1.62678	Up	0.14075	Up	Not found in the database
Cla006097	XLOC_013065	0.373433	Up	-0.669594	Down	1.30553	Up	-0.120894	Down	XP_002453333 hypothetical protein SORBIDRAFT_04g003970 [Sorghum bicolor]	GO:0034641;GO:0005975;GO:0009056;GO:0044281;GO:0051186;GO:0008150;GO:0015979;GO:0034655;GO:0043167;GO:0009536;GO:0006412;GO:0009058;GO:0006629;GO:0003924;GO:0042254;GO:0061024	K03596	lepA; GTP-binding protein LepA
Cla006123	XLOC_013078	0.589147	Up	0.0559339	Up	0.634624	Up	-1.42548	Down	ABD52008 alkaline alpha galactosidase [Cucumis sativus]	GO:0009058;GO:0005975;GO:0044281;GO:0006950;GO:0016757;GO:0016798;GO:0016301;GO:0009536;GO:0008150;GO:0005886	K06617	E2.4.1.82; raffinose synthase [EC:2.4.1.82]
XLOC_013088	XLOC_013088	-	-	-	-	-	-	1.09515	Up	Not found in the database
Cla012161	XLOC_013099	-0.397679	Down	-6.04186	Down	-0.564068	Down	-	-	XP_002278583 PREDICTED: hypothetical protein [Vitis vinifera]
Cla012160	XLOC_013100	0.483391	Up	-1.90029	Down	-3.61225	Down	3.42489	Up	XP_002322580 predicted protein [Populus trichocarpa]	GO:0005576;GO:0008150;GO:0005634;GO:0008233
Cla012155	XLOC_013102	-3.52881	Down	4.41177	Up	-2.35544	Down	-2.19443	Down	AAZ83352 myb transcription factor MYB30 [Gossypium hirsutum]	GO:0006950;GO:0008150;GO:0002376;GO:0008219;GO:0003677;GO:0003674;GO:0001071;GO:0044281;GO:0009058;GO:0006629;GO:0005634;GO:0043234;GO:0005622;GO:0005694	K09422	MYBP; myb proto-oncogene protein, plant
Cla012154	XLOC_013103	1.00639	Up	0.726517	Up	-0.668874	Down	0.104993	Up	XP_002266205 PREDICTED: hypothetical protein [Vitis vinifera]	GO:0005737;GO:0005975;GO:0006091;GO:0009056;GO:0043167;GO:0016853;GO:0009058	K15633	gpmI; 2,3-bisphosphoglycerate-independent phosphoglycerate mutase [EC:5.4.2.12]
Cla012143	XLOC_013110	1.65565	Up	0.695971	Up	0.289184	Up	0.0423773	Up	XP_002525466 conserved hypothetical protein [Ricinus communis]
Cla012131	XLOC_013116	0.135957	Up	-0.378437	Down	-2.40025	Down	-0.0141139	Down	XP_002525427 glutamate dehydrogenase, putative [Ricinus communis]	GO:0008150;GO:0043167;GO:0005739;GO:0006950;GO:0016491;GO:0006520	K00261	GLUD1_2; glutamate dehydrogenase (NAD(P)+) [EC:1.4.1.3]
Cla012121	XLOC_013122	0.645715	Up	-0.138279	Down	-1.43212	Down	-0.335441	Down	XP_002319150 predicted protein [Populus trichocarpa]
Cla012103	XLOC_013127	-0.658344	Down	-0.166674	Down	2.39845	Up	0.329328	Up	XP_002308887 predicted protein [Populus trichocarpa]	GO:0016798
Cla012098	XLOC_013131	1.10508	Up	-3.76153	Down	-	-	-	-	BAJ10464 auxin efflux facilitator [Cucumis sativus]	GO:0008150;GO:0048856;GO:0003674;GO:0071554;GO:0005618;GO:0005886;GO:0043473;GO:0000003;GO:0009790;GO:0005737;GO:0006810;GO:0005623;GO:0005575;GO:0034641;GO:0009058;GO:0044281;GO:0048646	K13947	PIN; auxin efflux carrier family
Cla012084	XLOC_013136	0.312311	Up	-0.351082	Down	-1.52205	Down	-0.239702	Down	No hits found
Cla012081	XLOC_013138	0.239948	Up	-0.0283612	Down	-2.65188	Down	-0.508102	Down	XP_002323208 predicted protein [Populus trichocarpa]	GO:0005829;GO:0005975;GO:0009056;GO:0008150;GO:0016757;GO:0003674;GO:0009058;GO:0071554;GO:0006091;GO:0009536	K00705	malQ; 4-alpha-glucanotransferase [EC:2.4.1.25]
Cla012080	XLOC_013139	-0.342061	Down	0.314266	Up	-1.4795	Down	-0.50334	Down	XP_002323209 predicted protein [Populus trichocarpa]
Cla012045	XLOC_013151	0.609509	Up	0.0550828	Up	-2.34588	Down	-0.793498	Down	XP_002531803 Acid phosphatase 1 precursor, putative [Ricinus communis]
Cla012032	XLOC_013156	-5.82115	Down	-1.4242	Down	-	-	-	-	ACN11576 lipid transfer protein 3 precursor [Prunus dulcis]
Cla012024	XLOC_013160	-4.45565	Down	-	-	-	-	-	-	XP_002328954 predicted protein [Populus trichocarpa]	GO:0006810;GO:0005575;GO:0022857;GO:0055085	K06901	pbuG; putative MFS transporter, AGZA family, xanthine/uracil permease
XLOC_013166	XLOC_013166	-0.573356	Down	-0.163893	Down	-2.96692	Down	-	-	Not found in the database
Cla012006	XLOC_013169	-0.744802	Down	-0.0800628	Down	-2.51236	Down	0.673069	Up	XP_002526693 Patellin-6, putative [Ricinus communis]	GO:0007049;GO:0005575;GO:0005737;GO:0006810;GO:0005886;GO:0003674;GO:0051301;GO:0008289
XLOC_013171	XLOC_013171	-	-	-	-	-	-	-	-	Not found in the database
Cla018073	XLOC_013172	-0.619264	Down	0.256697	Up	-1.38292	Down	-0.147568	Down	XP_002264310 PREDICTED: hypothetical protein [Vitis vinifera]	GO:0005575
Cla018079	XLOC_013177	-2.06707	Down	3.32677	Up	1.82775	Up	1.01183	Up	No hits found
Cla018099	XLOC_013190	2.27006	Up	3.29135	Up	3.62681	Up	0.592104	Up	No hits found	GO:0005730;GO:0001071;GO:0003674;GO:0034641;GO:0009058;GO:0003677;GO:0008150;GO:0005654;GO:0043234;GO:0009056;GO:0019748
Cla018117	XLOC_013197	0.33025	Up	-2.22573	Down	3.90754	Up	-1.51282	Down	ACJ84724 unknown [Medicago truncatula]	GO:0006810;GO:0008150;GO:0009579;GO:0043234;GO:0009536;GO:0006464;GO:0005622;GO:0043167;GO:0003674;GO:0006091;GO:0015979;GO:0005575;GO:0006790;GO:0009058;GO:0006520;GO:0042254;GO:0034641	K08915	LHCB4; light-harvesting complex II chlorophyll a/b binding protein 4
Cla018122	XLOC_013201	-1.47402	Down	-1.10526	Down	-3.50384	Down	0.642274	Up	XP_002322961 laccase 1a [Populus trichocarpa]	GO:0043167;GO:0071554;GO:0009058;GO:0005975;GO:0016491;GO:0005576;GO:0009056;GO:0019748;GO:0008150	K05909	E1.10.3.2; laccase [EC:1.10.3.2]
Cla018125	XLOC_013203	-1.64402	Down	-3.08209	Down	-0.235003	Down	-0.561218	Down	XP_002273894 PREDICTED: hypothetical protein [Vitis vinifera]	GO:0006810;GO:0005886;GO:0008150;GO:0048856
Cla018141	XLOC_013214	-1.49165	Down	-1.83334	Down	-3.20886	Down	0.00830747	Up	XP_002322938 predicted protein [Populus trichocarpa]	GO:0006464;GO:0016301;GO:0005575;GO:0002376;GO:0006950;GO:0043167;GO:0009058;GO:0003674;GO:0007165;GO:0005773;GO:0008150;GO:0005886;GO:0006520	K14500	BSK; BR-signaling kinase [EC:2.7.11.1]
Cla018184	XLOC_013236	0.0606075	Up	4.0054	Up	1.89166	Up	-1.28992	Down	XP_002879708 oxidoreductase [Arabidopsis lyrata subsp. lyrata]	GO:0043167;GO:0006950;GO:0016491;GO:0009536;GO:0005634;GO:0005829;GO:0008150;GO:0009058;GO:0005975;GO:0006091;GO:0009056;GO:0044281;GO:0034641;GO:0006629
Cla018187	XLOC_013239	-0.364591	Down	0.0320702	Up	2.42641	Up	-1.57475	Down	XP_002271900 PREDICTED: hypothetical protein isoform 1 [Vitis vinifera]	GO:0005829;GO:0008150;GO:0016023;GO:0005694;GO:0003674;GO:0005634
Cla018195	XLOC_013241	0.263888	Up	0.119241	Up	1.21667	Up	0.0748086	Up	XP_002269511 PREDICTED: hypothetical protein [Vitis vinifera]		K09562	HSPBP1; hsp70-interacting protein
XLOC_013245	XLOC_013245	1.6458	Up	-0.207397	Down	-2.10323	Down	-1.46602	Down	Not found in the database
Cla018211	XLOC_013248	-2.55286	Down	-1.69997	Down	-3.41569	Down	1.33072	Up	XP_002308365 actin 3 [Populus trichocarpa]	GO:0005856;GO:0005737;GO:0043167	K10355	ACTF; actin, other eukaryote
Cla018221	XLOC_013252	0.756435	Up	0.373097	Up	-1.73995	Down	-0.122814	Down	CAB72130 heat shock protein 70 [Cucumis sativus]	GO:0043167	K03283	HSPA1_8; heat shock 70kDa protein 1/8
Cla018257	XLOC_013269	0.220273	Up	1.44143	Up	-0.435721	Down	-0.35536	Down	XP_002273929 PREDICTED: hypothetical protein [Vitis vinifera]
Cla018282	XLOC_013281	-0.6304	Down	-1.29786	Down	-2.18288	Down	-0.0739713	Down	XP_002276043 PREDICTED: hypothetical protein [Vitis vinifera]	GO:0008150;GO:0006810;GO:0016301;GO:0003674;GO:0006950;GO:0006913;GO:0009058;GO:0006629;GO:0005575;GO:0005777;GO:0000003;GO:0048856;GO:0002376;GO:0008219;GO:0005975;GO:0006091;GO:0009056;GO:0003677;GO:0016491;GO:0008168;GO:0005829;GO:0003729;GO:0006259;GO:0016853;GO:0006397;GO:0044281;GO:0006605;GO:0007034;GO:0005618;GO:0005886;GO:0051276;GO:0006464;GO:0043167;GO:0005794;GO:0005739;GO:0034641;GO:…
Cla018318	XLOC_013298	0.255281	Up	-2.53713	Down	2.10857	Up	0.593919	Up	XP_002323483 predicted protein [Populus trichocarpa]
Cla018326	XLOC_013304	0.917627	Up	-0.244634	Down	-0.161311	Down	0.130133	Up	XP_002519489 Bud site selection protein, putative [Ricinus communis]	GO:0003674;GO:0051301;GO:0007049;GO:0005622;GO:0005737;GO:0005634;GO:0042254;GO:0006913	K14821	BUD20; bud site selection protein 20
Cla018345	XLOC_013314	1.02159	Up	2.0834	Up	-3.19277	Down	-2.01179	Down	XP_002531930 UDP-glucosyltransferase, putative [Ricinus communis]	GO:0016757;GO:0043226;GO:0005622;GO:0009058	K13496	UGT73C; UDP-glucosyl transferase 73C [EC:2.4.1.-]
Cla018362	XLOC_013320	1.08866	Up	0.783979	Up	-0.0490989	Down	0.0655558	Up	XP_002283911 PREDICTED: hypothetical protein [Vitis vinifera]	GO:0005975;GO:0006091;GO:0009056;GO:0016301;GO:0008150;GO:0043167;GO:0009058;GO:0034641;GO:0044281	K00873	PK; pyruvate kinase [EC:2.7.1.40]
Cla018373	XLOC_013324	-0.611261	Down	0.912391	Up	-3.25413	Down	-2.2272	Down	XP_002528600 conserved hypothetical protein [Ricinus communis]
Cla018375	XLOC_013326	-4.03238	Down	0.282783	Up	-2.3069	Down	2.62254	Up	XP_002277172 PREDICTED: hypothetical protein [Vitis vinifera]	GO:0016887;GO:0022857;GO:0005886;GO:0055085;GO:0043167;GO:0005575;GO:0006950
Cla018393	XLOC_013335	1.18237	Up	-4.89159	Down	-	-	-	-	XP_002528733 Oxalate oxidase 2 precursor, putative [Ricinus communis]	GO:0005576;GO:0043167
Cla018401	XLOC_013339	0.238375	Up	-1.05208	Down	1.47452	Up	-0.653802	Down	CAN80259 hypothetical protein [Vitis vinifera]	GO:0003674;GO:0005737;GO:0003723;GO:0006950;GO:0002376;GO:0043167;GO:0009058;GO:0044281;GO:0006629;GO:0009536;GO:0034641;GO:0006605;GO:0055085;GO:0061024;GO:0003924;GO:0006461;GO:0003729
Cla018407	XLOC_013342	4.13621	Up	1.0154	Up	-0.717602	Down	-2.01822	Down	XP_002530344 conserved hypothetical protein [Ricinus communis]
Cla018420	XLOC_013348	-7.27085	Down	-2.29108	Down	-1.19239	Down	-2.30975	Down	BAA28867 cystein proteinase inhibitor [Cucumis sativus]
Cla018427	XLOC_013352	-0.827655	Down	-0.902229	Down	-2.4829	Down	1.16438	Up	XP_002275518 PREDICTED: hypothetical protein [Vitis vinifera]
Cla018433	XLOC_013355	0.412865	Up	-0.360804	Down	3.85675	Up	-0.745093	Down	XP_002317713 predicted protein [Populus trichocarpa]	GO:0008150;GO:0005575;GO:0005886;GO:0006950;GO:0016746;GO:0003674;GO:0009058;GO:0006629;GO:0009056	K01054	MGLL; acylglycerol lipase [EC:3.1.1.23]
Cla018435	XLOC_013357	0.576919	Up	0.560173	Up	1.56407	Up	0.0794415	Up	XP_002267281 PREDICTED: hypothetical protein [Vitis vinifera]	GO:0008150;GO:0005634
Cla018440	XLOC_013360	-0.774453	Down	0.686035	Up	3.53045	Up	0.782183	Up	XP_002317699 predicted protein [Populus trichocarpa]
Cla018476	XLOC_013375	-0.250267	Down	-0.207479	Down	-1.89814	Down	0.574423	Up	XP_002279751 PREDICTED: hypothetical protein [Vitis vinifera]	GO:0009056;GO:0043167;GO:0000003;GO:0048856;GO:0003674
Cla018479	XLOC_013377	-0.669091	Down	-2.5883	Down	-	-	-	-	XP_002318538 predicted protein [Populus trichocarpa]	GO:0005783;GO:0005794;GO:0005886;GO:0008150;GO:0006950;GO:0005739
Cla018481	XLOC_013378	-0.683905	Down	-3.86593	Down	-0.805893	Down	-0.00955288	Down	XP_002279228 PREDICTED: hypothetical protein [Vitis vinifera]	GO:0003674;GO:0008092;GO:0005856;GO:0043234;GO:0006464;GO:0051276;GO:0007010;GO:0043167;GO:0008150;GO:0016887;GO:0048856;GO:0048646;GO:0051301;GO:0022607;GO:0007049;GO:0008283;GO:0005737;GO:0005634	K11498	CENPE; centromeric protein E
Cla018490	XLOC_013380	-4.1425	Down	-3.54331	Down	1.70748	Up	-0.337138	Down	XP_002276848 PREDICTED: hypothetical protein [Vitis vinifera]	GO:0006950;GO:0008150;GO:0007165;GO:0006464;GO:0002376;GO:0008219;GO:0006605;GO:0061024;GO:0034641;GO:0009058;GO:0005975;GO:0003677;GO:0001071;GO:0003674;GO:0005634;GO:0044281;GO:0043234;GO:0005622
Cla018491	XLOC_013381	-4.66948	Down	-1.85896	Down	0.277167	Up	0.0398763	Up	No hits found	GO:0004518;GO:0016779;GO:0034641;GO:0003674;GO:0009058;GO:0006259;GO:0008233;GO:0008150;GO:0043167
Cla018513	XLOC_013394	-2.73807	Down	-1.0917	Down	-1.84963	Down	0.112952	Up	XP_002511962 Aspartic proteinase nepenthesin-1 precursor, putative [Ricinus communis]	GO:0002376;GO:0006950;GO:0003677;GO:0008233;GO:0005576;GO:0008150;GO:0005783
Cla018519	XLOC_013398	2.86356	Up	0.189705	Up	-0.296518	Down	-0.426469	Down	XP_002317926 predicted protein [Populus trichocarpa]
Cla018538	XLOC_013409	-2.00224	Down	-0.663444	Down	-0.0308991	Down	1.20791	Up	CBI15357 unnamed protein product [Vitis vinifera]	GO:0005794;GO:0005768
Cla018567	XLOC_013424	-0.127399	Down	-0.450004	Down	-2.22104	Down	-0.152671	Down	No hits found	GO:0005575;GO:0005886;GO:0003674;GO:0006950
Cla018569	XLOC_013425	-0.139213	Down	0.176786	Up	2.86245	Up	-0.022843	Down	YP_358637 hypothetical protein PhapfoPp091 [Phalaenopsis aphrodite subsp. formosana]
Cla018573	XLOC_013427	0.699296	Up	0.646812	Up	2.87253	Up	-1.6111	Down	XP_002284179 PREDICTED: hypothetical protein [Vitis vinifera]	GO:0008150;GO:0006950;GO:0043167;GO:0005634;GO:0005829	K03695	clpB; ATP-dependent Clp protease ATP-binding subunit ClpB
Cla018596	XLOC_013439	1.75155	Up	0.0969563	Up	1.412	Up	1.00457	Up	NP_200951 ANAC100 (ARABIDOPSIS NAC DOMAIN CONTAINING PROTEIN 100); transcription factor [Arabidopsis thaliana]	GO:0001071;GO:0008150;GO:0005634;GO:0043234;GO:0005622
Cla018604	XLOC_013445	8.14987	Up	-4.43377	Down	4.61323	Up	2.61609	Up	XP_002877565 predicted protein [Arabidopsis lyrata subsp. lyrata]
Cla018647	XLOC_013464	-1.48625	Down	-1.498	Down	-1.53158	Down	0.775728	Up	XP_002329689 predicted protein [Populus trichocarpa]
XLOC_013482	XLOC_013482	-9.30914	Down	-1.80566	Down	-	-	-	-	Not found in the database
XLOC_013492	XLOC_013492	-	-	-	-	-	-	-	-	Not found in the database
XLOC_013495	XLOC_013495	-5.74793	Down	0.236834	Up	-	-	-	-	Not found in the database
XLOC_013498	XLOC_013498	-	-	-	-	-	-	-	-	Not found in the database
XLOC_013503	XLOC_013503	-3.1241	Down	1.36995	Up	4.58975	Up	0.215839	Up	Not found in the database
XLOC_013519	XLOC_013519	-	-	1.25196	Up	3.91591	Up	0.613156	Up	Not found in the database
XLOC_013526	XLOC_013526	-0.175738	Down	-1.321	Down	1.96201	Up	-1.20774	Down	Not found in the database
XLOC_013531	XLOC_013531	-	-	-	-	4.17429	Up	2.4138	Up	Not found in the database
XLOC_013532	XLOC_013532	-	-	-	-	4.77829	Up	1.56498	Up	Not found in the database
XLOC_013543	XLOC_013543	2.06827	Up	0.850142	Up	-	-	-	-	Not found in the database
XLOC_013544	XLOC_013544	8.10668	Up	-0.280118	Down	-2.6104	Down	-3.9583	Down	Not found in the database
XLOC_013552	XLOC_013552	-1.18067	Down	0.626878	Up	-2.59156	Down	-3.0088	Down	Not found in the database
XLOC_013558	XLOC_013558	-1.85271	Down	0.633385	Up	-1.9388	Down	0.0602023	Up	Not found in the database
Cla021059	XLOC_013573	-2.98239	Down	-1.57129	Down	-0.210423	Down	-0.142549	Down	NP_182204 basic helix-loop-helix (bHLH) family protein [Arabidopsis thaliana]	GO:0034641;GO:0009058;GO:0003674
Cla021121	XLOC_013596	2.24868	Up	-0.772445	Down	3.89838	Up	-1.5322	Down	XP_002320889 predicted protein [Populus trichocarpa]	GO:0008150;GO:0034641;GO:0009058;GO:0006950;GO:0005634	K09338	HD-ZIP; homeobox-leucine zipper protein
Cla021125	XLOC_013598	1.0782	Up	-0.330153	Down	-2.58091	Down	-0.576447	Down	No hits found
Cla021138	XLOC_013605	-1.41278	Down	0.0151893	Up	-2.97332	Down	0.837869	Up	XP_002523304 conserved hypothetical protein [Ricinus communis]
Cla021153	XLOC_013613	-2.34778	Down	-0.19191	Down	-3.93506	Down	-1.2144	Down	XP_002523337 Aspartic proteinase nepenthesin-1 precursor, putative [Ricinus communis]	GO:0002376;GO:0006950;GO:0008233;GO:0008150;GO:0005783
Cla021169	XLOC_013621	0.463816	Up	-0.153709	Down	1.50001	Up	-0.684707	Down	XP_002302622 predicted protein [Populus trichocarpa]	GO:0005575;GO:0009536	K17525	CHID1; chitinase domain-containing protein 1
Cla021188	XLOC_013631	1.17377	Up	0.341375	Up	0.225018	Up	-0.0423143	Down	XP_002284203 PREDICTED: similar to UBC9 (UBIQUITIN CONJUGATING ENZYME 9); ubiquitin-protein ligase isoform 2 [Vitis vinifera]	GO:0006950;GO:0009056;GO:0044281;GO:0006629;GO:0006605;GO:0055085;GO:0003674;GO:0000902;GO:0040007;GO:0005737;GO:0061024;GO:0016192;GO:0009058;GO:0006259;GO:0007049;GO:0006464;GO:0016874;GO:0005886;GO:0043167;GO:0006461	K06689	UBE2D_E; ubiquitin-conjugating enzyme E2 D/E [EC:2.3.2.23]
Cla021211	XLOC_013639	0.0558799	Up	-1.58246	Down	-0.656945	Down	-0.430366	Down	XP_002511915 2-hydroxyacid dehydrogenase, putative [Ricinus communis]	GO:0003674;GO:0048856;GO:0005794;GO:0030154;GO:0000003;GO:0005829;GO:0000902;GO:0008134;GO:0006464;GO:0051276;GO:0034641;GO:0009058;GO:0051301;GO:0008150;GO:0007010;GO:0006461;GO:0007267;GO:0007155;GO:0005856;GO:0043234;GO:0007049;GO:0005634;GO:0040007;GO:0005622
Cla021212	XLOC_013640	0.667722	Up	-0.0558009	Down	1.83718	Up	0.173826	Up	XP_002320823 predicted protein [Populus trichocarpa]	GO:0007165;GO:0008150;GO:0006950;GO:0000003;GO:0048856;GO:0034641;GO:0009058;GO:0003677;GO:0001071;GO:0005634;GO:0043234;GO:0005622
Cla021266	XLOC_013668	-0.25961	Down	-1.61408	Down	0.842194	Up	-0.119808	Down	XP_002269833 PREDICTED: hypothetical protein [Vitis vinifera]	GO:0008150;GO:0006950;GO:0003674;GO:0006464;GO:0005634
Cla021325	XLOC_013699	1.20388	Up	0.00243646	Up	-3.60501	Down	-1.03778	Down	XP_002280446 PREDICTED: hypothetical protein [Vitis vinifera]	GO:0071554;GO:0005618;GO:0003674;GO:0005576;GO:0030234;GO:0008150;GO:0005975;GO:0009056	K01051	E3.1.1.11; pectinesterase [EC:3.1.1.11]
Cla021330	XLOC_013701	0.716231	Up	0.0536516	Up	-2.21678	Down	-0.172242	Down	No hits found
Cla021348	XLOC_013710	0.189669	Up	1.0282	Up	0.765369	Up	0.547439	Up	AAC02736 3-hydroxyisobutyryl-coenzyme A hydrolase [Arabidopsis thaliana]	GO:0003674;GO:0008150;GO:0005575;GO:0009058;GO:0044281;GO:0006629;GO:0005777;GO:0006950;GO:0009056;GO:0006520;GO:0009536;GO:0043167;GO:0016491	K05605	HIBCH; 3-hydroxyisobutyryl-CoA hydrolase [EC:3.1.2.4]
Cla021356	XLOC_013713	-0.601753	Down	-0.219509	Down	-1.22356	Down	-0.164142	Down	XP_002265142 PREDICTED: hypothetical protein [Vitis vinifera]	GO:0003674;GO:0009058;GO:0006259;GO:0000003;GO:0009790;GO:0006464;GO:0051276;GO:0030154;GO:0048856;GO:0005634;GO:0043234;GO:0007049;GO:0008283;GO:0009536;GO:0005622;GO:0048646;GO:0034641;GO:0022607	K10752	RBBP4; histone-binding protein RBBP4
Cla021361	XLOC_013714	1.66235	Up	0.521515	Up	0.234041	Up	0.0760694	Up	ACJ85705 unknown [Medicago truncatula]	GO:0009058;GO:0048856;GO:0006950;GO:0009056;GO:0005575;GO:0016829	K15404	CER1; aldehyde decarbonylase [EC:4.1.99.5]
Cla021363	XLOC_013715	-4.78549	Down	-	-	-	-	-	-	CBI16762 unnamed protein product [Vitis vinifera]	GO:0009058;GO:0048856;GO:0006950;GO:0005739;GO:0009056;GO:0005575;GO:0016829	K15404	CER1; aldehyde decarbonylase [EC:4.1.99.5]
Cla021402	XLOC_013738	0.665406	Up	1.36879	Up	0.295854	Up	0.120994	Up	XP_002274572 PREDICTED: hypothetical protein [Vitis vinifera]	GO:0003674;GO:0006091;GO:0015979;GO:0008150;GO:0009536;GO:0009579;GO:0034641;GO:0009058;GO:0051186
Cla021405	XLOC_013741	1.80383	Up	3.31111	Up	0.853689	Up	-1.27264	Down	XP_002518050 Non-imprinted in Prader-Willi/Angelman syndrome region protein, putative [Ricinus communis]	GO:0005575;GO:0022857;GO:0009058;GO:0006629;GO:0034641;GO:0006950;GO:0005886;GO:0006810
Cla021408	XLOC_013742	-0.664674	Down	-1.24955	Down	-1.75073	Down	-0.168366	Down	XP_002263385 PREDICTED: similar to pear beta-galactosidase3 [Vitis vinifera]	GO:0005618;GO:0016023;GO:0005773;GO:0005829;GO:0016798;GO:0005576;GO:0005975;GO:0009056;GO:0006629;GO:0043234
Cla021445	XLOC_013756	-4.16674	Down	-2.48395	Down	-0.372556	Down	1.67451	Up	BAF43573 pectate lyase [Prunus persica]	GO:0005576;GO:0043167;GO:0016829;GO:0005975;GO:0009056	K01728	pel; pectate lyase [EC:4.2.2.2]
Cla021463	XLOC_013767	0.384509	Up	0.188348	Up	3.57888	Up	-1.62182	Down	BAC21263 glutathione S-transferase [Cucurbita maxima]		K00799	GST; glutathione S-transferase [EC:2.5.1.18]
Cla021466	XLOC_013770	-1.22931	Down	-0.0964759	Down	2.65688	Up	-0.994109	Down	XP_002285592 PREDICTED: hypothetical protein [Vitis vinifera]	GO:0043167;GO:0016491;GO:0003674;GO:0009536;GO:0051186;GO:0008150;GO:0043234;GO:0005622;GO:0034641;GO:0009058;GO:0006520	K18010	HCAR; 7-hydroxymethyl chlorophyll a reductase [EC:1.17.7.2]
Cla021503	XLOC_013788	3.79622	Up	0.660267	Up	0.50425	Up	-0.505078	Down	XP_002312589 pho1-like protein [Populus trichocarpa]	GO:0009058;GO:0019748;GO:0005575;GO:0006810;GO:0006950;GO:0022857;GO:0005794;GO:0008150;GO:0005886
Cla021506	XLOC_013789	1.10667	Up	1.75014	Up	-0.29686	Down	-1.33216	Down	XP_002528825 structural molecule, putative [Ricinus communis]	GO:0009536;GO:0006950;GO:0009579;GO:0005886;GO:0008150;GO:0005634;GO:0005198
Cla021518	XLOC_013792	0.937094	Up	-1.08566	Down	-3.59214	Down	-1.29014	Down	CAN63630 hypothetical protein [Vitis vinifera]
XLOC_013793	XLOC_013793	-0.33873	Down	-0.268517	Down	-2.99625	Down	-1.27383	Down	Not found in the database
Cla021561	XLOC_013808	-0.0254804	Down	0.237491	Up	-1.83836	Down	-0.664542	Down	XP_002865412 hypothetical protein ARALYDRAFT_494642 [Arabidopsis lyrata subsp. lyrata]	GO:0034641;GO:0009056;GO:0006790;GO:0009058;GO:0006520;GO:0016810;GO:0005739;GO:0043167;GO:0044281;GO:0008150;GO:0008233;GO:0016023;GO:0005783	K18151	UAH; ureidoglycolate amidohydrolase [EC:3.5.1.116]
Cla021579	XLOC_013816	-0.668906	Down	-2.12837	Down	-4.2494	Down	-0.469588	Down	XP_002283882 PREDICTED: hypothetical protein [Vitis vinifera]
Cla021580	XLOC_013817	0.967373	Up	-0.169681	Down	-0.583974	Down	-0.152442	Down	XP_002283837 PREDICTED: hypothetical protein [Vitis vinifera]	GO:0043167	K07950	ARL5B; ADP-ribosylation factor-like protein 5B
Cla021587	XLOC_013820	-0.19162	Down	0.261953	Up	-0.048407	Down	-1.50056	Down	XP_002517062 meiotic recombination protein dmc1, putative [Ricinus communis]	GO:0003677;GO:0043167;GO:0000003;GO:0051301;GO:0006259;GO:0007049;GO:0016887;GO:0005634	K10872	DMC1; meiotic recombination protein DMC1
Cla021596	XLOC_013823	-1.93496	Down	0.480144	Up	-0.615417	Down	0.454688	Up	XP_002265460 PREDICTED: hypothetical protein [Vitis vinifera]
Cla021598	XLOC_013825	-0.415163	Down	-1.74441	Down	-	-	-	-	XP_002279192 PREDICTED: hypothetical protein [Vitis vinifera]	GO:0005576;GO:0005575;GO:0005618;GO:0071554;GO:0005198;GO:0003674
Cla021614	XLOC_013834	-2.46374	Down	-	-	-	-	-0.0281671	Down	XP_002278864 PREDICTED: hypothetical protein [Vitis vinifera]
Cla021617	XLOC_013837	-1.51766	Down	-0.644612	Down	5.72737	Up	1.68852	Up	CBI26272 unnamed protein product [Vitis vinifera]
Cla021628	XLOC_013842	0.500962	Up	0.230627	Up	2.50686	Up	-1.39707	Down	CBI26257 unnamed protein product [Vitis vinifera]	GO:0003674	K02639	petF; ferredoxin
Cla021631	XLOC_013844	0.339094	Up	-1.78925	Down	4.35331	Up	1.20501	Up	XP_002282170 PREDICTED: hypothetical protein [Vitis vinifera]
Cla021651	XLOC_013854	-4.72034	Down	0.346438	Up	-0.406877	Down	-0.0245116	Down	XP_002281069 PREDICTED: hypothetical protein [Vitis vinifera]	GO:0006091;GO:0015979;GO:0034641;GO:0005975;GO:0009056;GO:0044281;GO:0051186;GO:0008150;GO:0009536;GO:0009058;GO:0016779;GO:0043167;GO:0042254;GO:0061024	K00975	glgC; glucose-1-phosphate adenylyltransferase [EC:2.7.7.27]
Cla021669	XLOC_013857	0.366999	Up	0.998301	Up	0.155494	Up	-0.229998	Down	XP_002524812 endo-1,3-1,4-beta-d-glucanase, putative [Ricinus communis]
Cla021675	XLOC_013860	-2.55947	Down	-2.20033	Down	0.459021	Up	-1.14445	Down	AAX35343 glutamine synthetase [Cucumis melo]	GO:0071941;GO:0009058;GO:0006520;GO:0043167;GO:0016874;GO:0009536;GO:0071554	K01915	glnA; glutamine synthetase [EC:6.3.1.2]
Cla021676	XLOC_013861	-0.520125	Down	-2.15879	Down	-	-	-	-	XP_002873921 hypothetical protein ARALYDRAFT_488781 [Arabidopsis lyrata subsp. lyrata]
Cla021681	XLOC_013864	0.996237	Up	0.719136	Up	-0.621176	Down	-0.111797	Down	XP_002278920 PREDICTED: hypothetical protein [Vitis vinifera]	GO:0016491;GO:0043167;GO:0006950;GO:0009536;GO:0008150	K07305	msrB; peptide-methionine (R)-S-oxide reductase [EC:1.8.4.12]
Cla021707	XLOC_013877	-	-	-	-	-	-	-	-	XP_002516873 conserved hypothetical protein [Ricinus communis]	GO:0005575
XLOC_013878	XLOC_013878	-4.14819	Down	-	-	-	-	0.0806286	Up	Not found in the database	GO:0005575
Cla021712	XLOC_013880	0.389066	Up	-0.446144	Down	-1.90645	Down	1.26944	Up	XP_002140905 hypothetical protein [Cryptosporidium muris RN66]
Cla021731	XLOC_013889	0.203932	Up	0.17501	Up	1.78111	Up	1.0237	Up	XP_002315561 predicted protein [Populus trichocarpa]	GO:0008150;GO:0061024;GO:0006605;GO:0003674;GO:0005773;GO:0008219;GO:0006810;GO:0006950;GO:0005783;GO:0005886
Cla021733	XLOC_013891	2.50598	Up	2.33103	Up	-0.480466	Down	0.322423	Up	XP_002273066 PREDICTED: hypothetical protein [Vitis vinifera]	GO:0005856;GO:0003674;GO:0007067;GO:0000003;GO:0048856;GO:0043167;GO:0008150
Cla021751	XLOC_013900	-2.03115	Down	-2.80484	Down	-	-	-	-	XP_002314378 predicted protein [Populus trichocarpa]
Cla021765	XLOC_013909	1.24641	Up	-2.15154	Down	-1.00322	Down	0.0504442	Up	AAX07460 ethylene-responsive element binding protein ERF6 [Gossypium hirsutum]	GO:0008150;GO:0006950;GO:0005634	K09286	EREBP; EREBP-like factor
Cla021772	XLOC_013914	-1.26781	Down	-2.364	Down	-3.12057	Down	-0.67925	Down	No hits found
Cla021779	XLOC_013916	-0.0965649	Down	-0.287699	Down	0.896178	Up	0.127456	Up	XP_002519202 conserved hypothetical protein [Ricinus communis]	GO:0006464;GO:0043234;GO:0005622;GO:0009058;GO:0005975;GO:0044281;GO:0003674;GO:0005737;GO:0005634
Cla021806	XLOC_013929	4.13582	Up	-0.630799	Down	0.0830697	Up	-0.0331728	Down	XP_002519250 WRKY transcription factor, putative [Ricinus communis]	GO:0034641;GO:0009058;GO:0006950;GO:0003677;GO:0008150;GO:0001071;GO:0005634;GO:0006810;GO:0043234;GO:0005622
Cla021807	XLOC_013930	0.453929	Up	1.13516	Up	-0.11938	Down	-0.207413	Down	ACJ04703 galactokinase [Cucumis melo]		K18674	GALK2; N-acetylgalactosamine kinase [EC:2.7.1.157]
Cla021808	XLOC_013931	-3.76505	Down	0.999517	Up	-1.38475	Down	1.599	Up	NP_566569 HS1 (HEAT STABLE PROTEIN 1) [Arabidopsis thaliana]	GO:0005829;GO:0009058;GO:0044281;GO:0019748;GO:0006950;GO:0043167;GO:0006629;GO:0034641;GO:0051186;GO:0008150;GO:0003674;GO:0006810;GO:0009536;GO:0005975;GO:0006091;GO:0009056;GO:0005886
Cla021816	XLOC_013935	0.310215	Up	-0.273956	Down	1.1327	Up	0.343158	Up	XP_002274451 PREDICTED: similar to vacuolar protein sorting 13C protein-like [Vitis vinifera]	GO:0006810;GO:0043226;GO:0005622;GO:0008150;GO:0005737	K19525	VPS13A_C; vacuolar protein sorting-associated protein 13A/C
Cla021820	XLOC_013937	1.12444	Up	0.676146	Up	2.12962	Up	-1.1224	Down	XP_002274536 PREDICTED: hypothetical protein [Vitis vinifera]	GO:0016491;GO:0005634;GO:0008150;GO:0006950	K15121	SLC25A44; solute carrier family 25, member 44
Cla021848	XLOC_013948	0.406845	Up	-0.297011	Down	-1.41857	Down	-0.715083	Down	XP_002320048 SAUR family protein [Populus trichocarpa]	GO:0048856;GO:0007568;GO:0008150;GO:0005739	K14488	SAUR; SAUR family protein
Cla021853	XLOC_013952	-6.53554	Down	-1.70509	Down	2.90681	Up	1.60362	Up	BAA83470 Csf-2 [Cucumis sativus]	GO:0005634;GO:0009536
Cla006235	XLOC_013978	-0.728093	Down	-0.889865	Down	-2.6907	Down	0.703597	Up	XP_002270917 PREDICTED: hypothetical protein [Vitis vinifera]	GO:0006810;GO:0006520;GO:0008150;GO:0006790;GO:0009058;GO:0006629;GO:0044281;GO:0000003;GO:0009790;GO:0040007;GO:0009056;GO:0019748;GO:0006950;GO:0043473;GO:0051186;GO:0048856;GO:0021700;GO:0030154;GO:0034641;GO:0022607;GO:0005975;GO:0016746;GO:0000902;GO:0061024;GO:0071554;GO:0005783;GO:0043234	K15397	KCS; 3-ketoacyl-CoA synthase [EC:2.3.1.199]
Cla006234	XLOC_013979	-2.48199	Down	-1.45239	Down	-2.39445	Down	-1.15394	Down	XP_002510884 Cucumisin precursor, putative [Ricinus communis]	GO:0005618;GO:0008233;GO:0000003;GO:0048856;GO:0051301;GO:0008150;GO:0005576
Cla006233	XLOC_013980	-2.6379	Down	-0.380016	Down	3.1391	Up	1.83542	Up	XP_002318858 predicted protein [Populus trichocarpa]	GO:0006950;GO:0000003;GO:0009790;GO:0009056;GO:0044281;GO:0006629;GO:0005623;GO:0009058;GO:0008150;GO:0007165;GO:0048856;GO:0006464	K14497	PP2C; protein phosphatase 2C [EC:3.1.3.16]
Cla006214	XLOC_013989	1.1697	Up	0.514201	Up	0.916479	Up	-0.141413	Down	XP_002318247 predicted protein [Populus trichocarpa]	GO:0005829;GO:0008150;GO:0043167;GO:0005739;GO:0005975;GO:0009056;GO:0044281;GO:0005575;GO:0016491;GO:0005886	K00008	SORD; L-iditol 2-dehydrogenase [EC:1.1.1.14]
Cla006189	XLOC_014003	-1.68375	Down	-0.644783	Down	0.122249	Up	0.104082	Up	CBI31782 unnamed protein product [Vitis vinifera]	GO:0006950;GO:0003674;GO:0004518;GO:0034641	K15338	GEN1; flap endonuclease GEN [EC:3.1.-.-]
Cla006174	XLOC_014008	0.0844251	Up	0.191666	Up	-1.11115	Down	-0.400342	Down	XP_002510780 DNA-directed RNA polymerase III 62 kDa polypeptide, putative [Ricinus communis]		K03023	RPC3; DNA-directed RNA polymerase III subunit RPC3
Cla006173	XLOC_014009	1.32544	Up	-1.56206	Down	-3.28878	Down	-2.88453	Down	XP_002321921 cytochrome P450 [Populus trichocarpa]	GO:0008150
Cla006157	XLOC_014017	-2.07363	Down	-1.02887	Down	-0.606391	Down	-1.31096	Down	XP_002513663 conserved hypothetical protein [Ricinus communis]
Cla004234	XLOC_014036	-0.160646	Down	-0.955199	Down	2.72191	Up	-0.0281152	Down	XP_002268709 PREDICTED: hypothetical protein [Vitis vinifera]	GO:0007165;GO:0034641;GO:0009058;GO:0008150;GO:0016779;GO:0003674;GO:0044281;GO:0006091;GO:0006461;GO:0015979;GO:0000988;GO:0009536;GO:0003677;GO:0001071;GO:0005739;GO:0005730;GO:0043234;GO:0005622	K03093	SIGMA70; RNA polymerase sigma factor
Cla004238	XLOC_014037	-2.02426	Down	-1.36239	Down	-0.312098	Down	0.532597	Up	AAN65366 cyclic nucleotide-gated channel C [Phaseolus vulgaris]	GO:0003674;GO:0043167;GO:0055085;GO:0022857;GO:0006810;GO:0008150;GO:0043234;GO:0005886
Cla004251	XLOC_014042	-1.62188	Down	-0.440816	Down	0.486635	Up	-0.136782	Down	XP_002321999 predicted protein [Populus trichocarpa]	GO:0002376;GO:0006950;GO:0008219;GO:0009056;GO:0008150;GO:0003674;GO:0009058;GO:0005618;GO:0006605;GO:0061024;GO:0006810;GO:0005634;GO:0005975
Cla004276	XLOC_014054	-0.00487143	Down	0.43172	Up	1.33547	Up	-0.65958	Down	ACU15332 unknown [Glycine max]	GO:0034641;GO:0005975;GO:0009056;GO:0044281;GO:0051186;GO:0009536;GO:0009058;GO:0009579;GO:0007568;GO:0008150
Cla004279	XLOC_014055	1.07039	Up	-0.222447	Down	-2.45692	Down	-0.749442	Down	XP_002318472 oligopeptide transporter OPT family [Populus trichocarpa]	GO:0055085;GO:0005575;GO:0000003;GO:0048856;GO:0022857;GO:0008150;GO:0006810;GO:0003674;GO:0042592;GO:0005737;GO:0005886
Cla004301	XLOC_014067	-0.0892705	Down	-1.87845	Down	-3.55999	Down	-	-	XP_002512699 pentatricopeptide repeat-containing protein, putative [Ricinus communis]	GO:0005575;GO:0005886;GO:0003674;GO:0006950;GO:0005634
Cla004302	XLOC_014068	1.24283	Up	-0.783944	Down	-3.331	Down	-0.168498	Down	XP_002271256 PREDICTED: hypothetical protein [Vitis vinifera]
Cla013038	XLOC_014080	-1.61601	Down	-0.886267	Down	-1.14623	Down	0.511661	Up	XP_002529281 3-hydroxyisobutyrate dehydrogenase, putative [Ricinus communis]	GO:0005739;GO:0034641;GO:0005975;GO:0009056;GO:0044281;GO:0051186;GO:0016491;GO:0005634
Cla013069	XLOC_014104	-2.28446	Down	0.250536	Up	-0.0806986	Down	1.68506	Up	XP_002518777 conserved hypothetical protein [Ricinus communis]
Cla013079	XLOC_014109	1.19756	Up	-1.69171	Down	-0.65692	Down	-0.245263	Down	CAN74163 hypothetical protein [Vitis vinifera]	GO:0005737;GO:0008150;GO:0003674
Cla013090	XLOC_014114	-0.447397	Down	-3.09574	Down	-1.91754	Down	-0.925579	Down	ABV23488 cyclin D3-1 [Cucumis sativus]	GO:0016301;GO:0008283;GO:0048856;GO:0003674;GO:0007049;GO:0005634;GO:0000003;GO:0006520;GO:0008150	K14505	CYCD3; cyclin D3, plant
Cla013099	XLOC_014117	0.809481	Up	-3.0142	Down	1.4593	Up	-0.355366	Down	CBI19466 unnamed protein product [Vitis vinifera]	GO:0008150;GO:0006950;GO:0007165;GO:0034641;GO:0009058	K09422	MYBP; myb proto-oncogene protein, plant
Cla013117	XLOC_014127	0.725415	Up	-0.635208	Down	2.20209	Up	-0.0712755	Down	CBI18357 unnamed protein product [Vitis vinifera]
XLOC_014132	XLOC_014132	-	-	3.83144	Up	-0.918031	Down	-3.56391	Down	Not found in the database
Cla013129	XLOC_014135	-	-	-	-	-	-	0.548998	Up	XP_002320653 flavine-containing monoxygenase [Populus trichocarpa]	GO:0006950;GO:0009056;GO:0016491;GO:0048856;GO:0005575	K11816	YUCCA; indole-3-pyruvate monooxygenase [EC:1.14.13.168]
Cla013228	XLOC_014188	-0.299251	Down	-1.76583	Down	-0.751321	Down	-0.793729	Down	ABS50250 DELLA protein [Malus hupehensis]	GO:0008150;GO:0005634;GO:0034641;GO:0009058	K14494	DELLA; DELLA protein
Cla013231	XLOC_014189	1.65171	Up	-0.298777	Down	-4.99839	Down	-	-	No hits found
Cla013236	XLOC_014194	-0.870138	Down	-0.978237	Down	-1.68474	Down	-0.0556129	Down	XP_002305820 predicted protein [Populus trichocarpa]	GO:0008150;GO:0043167;GO:0016853;GO:0044281;GO:0009058;GO:0005975;GO:0034641;GO:0005737;GO:0000003;GO:0009790	K01809	manA; mannose-6-phosphate isomerase [EC:5.3.1.8]
Cla000472	XLOC_014203	0.380457	Up	-0.112578	Down	-1.90723	Down	0.486156	Up	XP_002512810 diphosphoinositol polyphosphate phosphohydrolase, putative [Ricinus communis]	GO:0043167;GO:0005739;GO:0003674	K07766	E3.6.1.52; diphosphoinositol-polyphosphate diphosphatase [EC:3.6.1.52]
Cla003245	XLOC_014225	-1.90565	Down	-0.426787	Down	0.0868439	Up	-0.143845	Down	XP_002512823 conserved hypothetical protein [Ricinus communis]
Cla001263	XLOC_014230	-0.417143	Down	-0.119876	Down	-1.67994	Down	-0.549577	Down	XP_002269274 PREDICTED: hypothetical protein [Vitis vinifera]	GO:0003674
Cla007118	XLOC_014248	0.00714538	Up	-0.557385	Down	1.5083	Up	0.443313	Up	XP_002268353 PREDICTED: hypothetical protein [Vitis vinifera]	GO:0003674	K08869	ADCK; aarF domain-containing kinase
Cla007150	XLOC_014259	-0.10713	Down	0.289043	Up	3.5385	Up	-1.46929	Down	ABK96062 unknown [Populus trichocarpa]	GO:0009058;GO:0005975;GO:0015979;GO:0003674;GO:0009536;GO:0008150;GO:0016491;GO:0006091;GO:0009056	K05298	GAPA; glyceraldehyde-3-phosphate dehydrogenase (NADP+) (phosphorylating) [EC:1.2.1.13]
Cla004058	XLOC_014271	1.12784	Up	0.658366	Up	-0.975781	Down	-0.611763	Down	ACU14275 unknown [Glycine max]	GO:0005623
Cla004061	XLOC_014274	1.70701	Up	-0.757854	Down	-0.201915	Down	-1.16478	Down	XP_002509537 Triacylglycerol lipase 2 precursor, putative [Ricinus communis]	GO:0009058;GO:0051186;GO:0003674;GO:0006520;GO:0016874;GO:0008150;GO:0006950;GO:0005739;GO:0005623;GO:0005886;GO:0034641;GO:0006790;GO:0003924;GO:0043167;GO:0005634;GO:0009056;GO:0044281;GO:0006629;GO:0000003;GO:0040011;GO:0048856;GO:0005576
Cla002098	XLOC_014297	1.03362	Up	1.33211	Up	-0.015187	Down	-0.507821	Down	XP_002298639 oligopeptide transporter OPT family [Populus trichocarpa]	GO:0006810;GO:0003674;GO:0055085;GO:0005773;GO:0005575
Cla001039	XLOC_014312	-1.70086	Down	-1.96353	Down	-2.38375	Down	-0.339135	Down	XP_002300134 predicted protein [Populus trichocarpa]	GO:0009536;GO:0044281;GO:0006629;GO:0016746;GO:0009058;GO:0005739
XLOC_014313	XLOC_014313	2.9015	Up	0.290679	Up	-1.02096	Down	-1.01944	Down	Not found in the database
Cla002170	XLOC_014326	0.831997	Up	-0.930456	Down	-2.04723	Down	-0.571527	Down	XP_002273649 PREDICTED: hypothetical protein [Vitis vinifera]	GO:0005623;GO:0003674;GO:0002376;GO:0006950;GO:0008219;GO:0006605;GO:0061024;GO:0008150;GO:0034641;GO:0009058;GO:0048856;GO:0007568
Cla000874	XLOC_014328	0.0319245	Up	0.61667	Up	3.41375	Up	-1.22781	Down	XP_002284243 PREDICTED: hypothetical protein [Vitis vinifera]	GO:0016887;GO:0051604;GO:0008150;GO:0043167;GO:0009536;GO:0006950	K03695	clpB; ATP-dependent Clp protease ATP-binding subunit ClpB
Cla000882	XLOC_014333	-	-	-	-	-	-	-	-	ACU19728 unknown [Glycine max]	GO:0016491
Cla001721	XLOC_014368	-	-	-	-	-	-	-	-	ACU18688 unknown [Glycine max]
Cla007395	XLOC_014378	-0.396434	Down	-1.809	Down	2.25762	Up	-0.114057	Down	CAN67529 hypothetical protein [Vitis vinifera]
[truncated: 1,511 more rows]
