# Supplementary material for: Comparative transcriptome analysis of two contrasting watermelon genotypes during fruit development and ripening
Source: BMC Genomics. 2017 Jan 3;18:3. doi: 10.1186/s12864-016-3442-3 (PMC5209866; doi:10.1186/s12864-016-3442-3)
Supplement: Additional file 6: — Excel file containing the KEGG pathway annotations for the DEGs. (XLSX 40 kb) [file 12864_2016_3442_MOESM6_ESM.xlsx]

## Sheet: LSW177
Additional file 6. Excel file containing the KEGG pathway annotations for the DEGs
# KEGG pathway enrichment analysis of differentially expressed genes in LSW177
KEGG_A_class	KEGG_B_class	Pathway	out (581)	All (3224)	Pvalue	Qvalue	Pathway ID	KOs	Genes
Metabolism	Energy metabolism	Photosynthesis - antenna proteins	15	19	1.19715e-09	1.37672e-07	ko00196	K08912+K08912+K08912+K08908+K08912+K08913+K08909+K08915+K08910+K08910+K08914+K08916+K08917+K08911+K08907	Cla009752;Cla009753;Cla017325;Cla022963;Cla013483;Cla015680;Cla001764;Cla018117;Cla018600;Cla019105;Cla011748;Cla012368;Cla013826;Cla022573;Cla004746
Metabolism	Energy metabolism	Photosynthesis	24	48	1.7505e-08	1.00653e-06	ko00195	K14332+K02716+K02701+K02694+K08905+K02641+K02693+K02636+K08902+K02115+K08901+K02638+K02723+K02639+K02639+K02639+K02692+K08903+K03541+K02717+K02695+K02113+K02717+K02721	Cla000152;Cla001790;Cla008429;Cla009181;Cla004483;Cla008898;Cla007871;Cla007717;Cla007741;Cla019380;Cla019423;Cla007419;Cla010005;Cla013019;Cla013020;Cla021628;Cla021635;Cla007062;Cla005420;Cla005429;Cla012670;Cla003774;Cla004698;Cla014815
Metabolism	Biosynthesis of other secondary metabolites	Phenylpropanoid biosynthesis	48	162	2.12652e-06	8.15166e-05	ko00940	K00430+K00083+K00430+K00083+K12356+K09755+K00430+K13066+K00430+K05349+K09753+K00430+K00430+K00430+K00430+K00430+K01904+K10775+K00430+K00430+K00588+K00083+K01188+K05349+K00430+K05350+K00430+K10775+K10775+K05350+K00430+K00083+K00430+K00430+K00430+K05349+K01904+K05350+K12356+K00430+K01188+K00430+K00430+K00430+K00430+K01904+K13065+K09753	Cla003609;Cla004972;Cla014013;Cla014092;Cla014189;Cla014265;Cla014313;Cla004454;Cla017056;Cla017152;Cla017205;Cla017829;Cla003188;Cla003189;Cla003190;Cla003194;Cla006818;Cla008727;Cla010497;Cla013410;Cla016012;Cla016048;Cla004804;Cla008181;Cla019382;Cla019398;Cla000535;Cla018297;Cla018298;Cla018466;Cla006220;Cla013100;Cla020336;Cla020908;Cla021048;Cla018904;Cla002689;Cla014498;Cla014510;Cla014565…
Metabolism	Metabolism of terpenoids and polyketides	Carotenoid biosynthesis	15	32	2.42747e-05	0.00068526	ko00906	K09841+K02291+K09840+K15746+K02291+K09838+K09840+K15746+K09843+K09840+K00514+K09840+K09843+K15744+K17913	Cla005910;Cla009122;Cla009779;Cla011420;Cla003169;Cla020214;Cla019578;Cla006149;Cla020673;Cla002942;Cla003751;Cla005404;Cla005457;Cla010839;Cla022211
Metabolism	Carbohydrate metabolism	Galactose metabolism	21	55	2.97939e-05	0.00068526	ko00052	K01193+K06617+K18819+K01784+K01193+K01785+K06617+K18819+K01193+K00850+K07407+K06617+K00844+K00844+K00850+K06617+K18819+K06617+K06617+K07407+K12447	Cla002328;Cla003446;Cla010955;Cla011349;Cla011559;Cla017019;Cla017113;Cla017336;Cla017674;Cla016456;Cla022885;Cla023372;Cla008563;Cla006319;Cla011246;Cla006123;Cla009222;Cla012211;Cla019238;Cla007286;Cla013902
Metabolism	Carbohydrate metabolism	Starch and sucrose metabolism	52	222	0.000824205	0.0157973	ko00500	K01193+K00847+K00695+K01194+K18447+K01193+K01087+K01051+K01177+K05349+K00770+K08678+K01193+K00700+K00696+K00975+K01179+K00844+K00688+K01188+K01051+K00844+K05349+K00695+K01051+K01051+K05350+K00688+K00705+K05350+K00695+K08679+K01051+K01177+K00975+K01177+K08679+K05349+K00012+K16055+K01087+K05350+K00700+K00012+K01188+K01184+K15920+K01051+K01051+K01051+K01051+K01051	Cla002328;Cla002358;Cla009124;Cla011371;Cla011512;Cla011559;Cla014155;Cla003829;Cla008766;Cla017152;Cla017383;Cla017409;Cla017674;Cla017715;Cla011923;Cla016574;Cla016608;Cla008563;Cla013340;Cla004804;Cla005214;Cla006319;Cla008181;Cla011131;Cla011133;Cla011256;Cla019398;Cla019696;Cla012081;Cla018466;Cla018637;Cla021316;Cla021325;Cla021470;Cla021651;Cla007635;Cla010550;Cla018904;Cla019072;Cla019181…
Metabolism	Amino acid metabolism	Alanine, aspartate and glutamate metabolism	16	52	0.0037857	0.0621936	ko00250	K01580+K01956+K16871+K17761+K01940+K01915+K01939+K00261+K00264+K01915+K01940+K00827+K01953+K01755+K01955+K00814	Cla009137;Cla022915;Cla023265;Cla013449;Cla002609;Cla019776;Cla008058;Cla012131;Cla004245;Cla021675;Cla019267;Cla014504;Cla021971;Cla022154;Cla005591;Cla015506
Environmental Information Processing	Signal transduction	Plant hormone signal transduction	55	261	0.00717155	0.103091	ko04075	K14484+K14489+K14508+K14486+K14486+K14487+K14484+K14487+K14496+K13946+K14496+K14488+K14488+K14488+K14488+K14488+K14488+K14488+K13449+K14500+K14488+K14488+K14498+K13946+K14497+K14488+K13946+K14500+K13464+K14497+K14497+K14487+K14505+K14494+K14496+K14484+K14488+K14506+K14484+K14484+K14488+K14489+K14484+K14484+K14484+K14484+K14484+K14484+K14486+K14499+K14491+K14493+K14484+K14484+K14509	Cla003635;Cla005808;Cla009186;Cla009652;Cla011357;Cla013991;Cla014082;Cla003827;Cla008802;Cla006581;Cla006604;Cla016617;Cla016625;Cla016626;Cla016629;Cla016638;Cla016640;Cla016641;Cla001621;Cla013334;Cla015862;Cla015863;Cla020180;Cla020298;Cla011267;Cla008029;Cla018110;Cla018141;Cla018445;Cla004243;Cla006233;Cla007389;Cla013090;Cla013228;Cla020886;Cla020976;Cla021120;Cla021177;Cla021479;Cla021570…
Organismal Systems	Environmental adaptation	Plant-pathogen interaction	52	246	0.00829797	0.10603	ko04626	K05391+K09422+K13420+K09422+K13447+K04371+K09422+K13412+K18835+K13448+K09422+K09422+K13447+K09422+K09487+K13449+K09422+K09422+K09422+K09422+K01373+K13448+K09422+K13448+K09422+K04079+K13424+K18835+K13448+K09422+K15397+K13412+K09422+K09422+K13456+K09422+K15397+K09422+K18875+K09422+K02358+K13447+K05391+K13412+K09422+K09422+K09487+K01373+K04371+K09422+K09422+K09422	Cla004902;Cla004910;Cla009754;Cla011345;Cla011409;Cla011419;Cla013979;Cla014454;Cla004431;Cla004486;Cla016980;Cla017100;Cla017196;Cla017496;Cla001404;Cla001621;Cla006761;Cla007815;Cla008544;Cla013280;Cla015901;Cla016007;Cla019999;Cla020184;Cla005135;Cla005202;Cla008104;Cla009557;Cla006838;Cla012155;Cla006235;Cla007424;Cla013099;Cla020633;Cla021409;Cla009263;Cla012291;Cla019115;Cla019156;Cla019223…
Metabolism	Metabolism of terpenoids and polyketides	Brassinosteroid biosynthesis	5	10	0.0109783	0.12625	ko00905	K12637+K12640+K15639+K09587+K12639	Cla014252;Cla016506;Cla012276;Cla014524;Cla004637
Genetic Information Processing	Folding, sorting and degradation	Protein processing in endoplasmic reticulum	39	179	0.0128512	0.134354	ko04141	K13993+K10950+K09490+K06689+K13993+K03094+K13993+K03283+K09486+K10956+K09487+K10666+K06689+K13993+K08057+K04079+K10575+K13989+K10666+K13993+K13993+K09562+K03283+K09523+K13993+K13993+K06689+K10084+K13525+K13993+K13993+K13993+K08057+K13993+K09580+K09487+K03283+K09517+K06689	Cla000300;Cla009789;Cla011362;Cla011390;Cla005645;Cla008915;Cla017945;Cla005777;Cla023261;Cla023322;Cla001404;Cla013565;Cla015830;Cla016060;Cla019960;Cla005202;Cla008256;Cla011250;Cla019501;Cla012124;Cla018155;Cla018195;Cla018221;Cla018278;Cla001268;Cla009996;Cla021188;Cla019166;Cla019212;Cla003968;Cla004312;Cla012545;Cla012790;Cla012373;Cla013928;Cla022413;Cla004683;Cla015125;Cla016360
Metabolism	Lipid metabolism	Steroid biosynthesis	8	25	0.0290606	0.278497	ko00100	K09832+K00559+K00559+K00511+K08246+K01824+K00511+K09828	Cla009766;Cla017280;Cla017281;Cla001251;Cla002612;Cla012759;Cla022651;Cla015192
Metabolism	Energy metabolism	Carbon fixation in photosynthetic organisms	17	70	0.0335075	0.296413	ko00710	K01623+K01807+K00026+K01610+K00855+K01623+K01610+K01595+K00029+K05298+K01602+K00051+K00025+K00026+K00855+K01100+K00814	Cla003902;Cla009167;Cla014068;Cla004846;Cla008848;Cla016609;Cla023084;Cla023334;Cla011268;Cla007150;Cla020400;Cla020526;Cla021097;Cla019110;Cla002691;Cla004325;Cla015506
Human Diseases	Endocrine and metabolic diseases	AGE-RAGE signaling pathway in diabetic complications	6	18	0.0466113	0.370062	ko04933	K04392+K04371+K04392+K04392+K04392+K04371	Cla009660;Cla011419;Cla016776;Cla020280;Cla022410;Cla022470
Metabolism	Amino acid metabolism	Arginine biosynthesis	10	37	0.0482689	0.370062	ko00220	K01427+K01940+K01915+K00261+K01915+K01940+K01755+K00818+K00814+K01438	Cla022985;Cla002609;Cla019776;Cla012131;Cla021675;Cla019267;Cla022154;Cla015337;Cla015506;Cla016179
Metabolism	Metabolism of cofactors and vitamins	Porphyrin and chlorophyll metabolism	11	43	0.0565351	0.406346	ko00860	K13071+K00218+K00218+K03403+K04035+K18010+K08099+K13606+K10960+K03428+K13600	Cla001857;Cla023399;Cla013572;Cla002769;Cla012169;Cla021466;Cla007528;Cla010643;Cla019109;Cla019322;Cla013939
Metabolism	Carbohydrate metabolism	Pentose and glucuronate interconversions	25	119	0.0601989	0.407228	ko00040	K01051+K00128+K01728+K01051+K01051+K01051+K01728+K00008+K01728+K01728+K01051+K01728+K01728+K00012+K00128+K01728+K01728+K12447+K00012+K01184+K01051+K01051+K01051+K01051+K01051	Cla003829;Cla019804;Cla002573;Cla005214;Cla011133;Cla011256;Cla018329;Cla006214;Cla010161;Cla020532;Cla021325;Cla021445;Cla002940;Cla019072;Cla019184;Cla002742;Cla013736;Cla013902;Cla022014;Cla001988;Cla010310;Cla014927;Cla015102;Cla015166;Cla015505
Metabolism	Metabolism of terpenoids and polyketides	Sesquiterpenoid and triterpenoid biosynthesis	4	11	0.0751311	0.430117	ko00909	K15813+K00511+K15891+K00511	Cla000885;Cla001251;Cla020685;Cla022651
Metabolism	Lipid metabolism	Cutin, suberine and wax biosynthesis	7	25	0.0775997	0.430117	ko00073	K13356+K15401+K15404+K15404+K17991+K15403+K15403	Cla008654;Cla008176;Cla021361;Cla021363;Cla003398;Cla012612;Cla015582
Metabolism	Metabolism of terpenoids and polyketides	Zeatin biosynthesis	8	30	0.0785431	0.430117	ko00908	K13496+K10717+K00279+K00279+K13496+K10760+K10760+K00279	Cla017769;Cla016444;Cla011205;Cla006831;Cla018345;Cla006060;Cla007969;Cla022463
Metabolism	Energy metabolism	Sulfur metabolism	8	30	0.0785431	0.430117	ko00920	K05907+K00860+K08738+K01738+K01738+K01738+K01082+K13811	Cla014443;Cla017169;Cla016943;Cla022950;Cla011276;Cla011278;Cla019464;Cla020822
Metabolism	Glycan biosynthesis and metabolism	Other glycan degradation	5	16	0.0863909	0.44602	ko00511	K01206+K01191+K12373+K17108+K17108	Cla004975;Cla014297;Cla005752;Cla016949;Cla012454
Metabolism	Carbohydrate metabolism	Fructose and mannose metabolism	13	57	0.0892039	0.44602	ko00051	K00847+K01809+K01623+K18447+K00850+K01623+K17497+K00844+K00844+K00850+K00008+K01809+K19355	Cla002358;Cla003612;Cla003902;Cla011512;Cla016456;Cla016609;Cla016948;Cla008563;Cla006319;Cla011246;Cla006214;Cla013236;Cla013771
Metabolism	Amino acid metabolism	Phenylalanine metabolism	12	54	0.116432	0.547572	ko00360	K00276+K00457+K01904+K10775+K00815+K00588+K01426+K10775+K10775+K01904+K15849+K01904	Cla011542;Cla023238;Cla006818;Cla008727;Cla013546;Cla016012;Cla020306;Cla018297;Cla018298;Cla002689;Cla014492;Cla015298
Metabolism	Carbohydrate metabolism	Amino sugar and nucleotide sugar metabolism	25	128	0.119037	0.547572	ko00520	K00847+K01809+K01784+K00770+K08678+K01209+K12373+K00975+K01179+K17497+K00844+K00844+K00326+K01809+K08679+K00975+K08679+K01183+K01183+K18677+K00012+K13379+K12447+K00012+K15920	Cla002358;Cla003612;Cla011349;Cla017383;Cla017409;Cla017451;Cla005752;Cla016574;Cla016608;Cla016948;Cla008563;Cla006319;Cla012157;Cla013236;Cla021316;Cla021651;Cla010550;Cla018708;Cla018710;Cla018890;Cla019072;Cla010816;Cla013902;Cla022014;Cla006366
Metabolism	Amino acid metabolism	Tryptophan metabolism	9	39	0.13475	0.596008	ko00380	K01568+K01568+K11816+K00128+K01426+K11816+K00128+K11816+K11816	Cla009675;Cla018009;Cla007807;Cla019804;Cla020306;Cla013129;Cla019184;Cla022226;Cla022289
Genetic Information Processing	Folding, sorting and degradation	Protein export	10	45	0.143762	0.599169	ko03060	K09490+K03070+K12946+K10956+K12948+K03217+K03116+K03118+K03070+K03100	Cla011362;Cla022919;Cla022977;Cla023322;Cla019874;Cla008254;Cla011293;Cla020433;Cla001389;Cla022533
Metabolism	Glycan biosynthesis and metabolism	Glycosphingolipid biosynthesis - globo series	3	9	0.149461	0.599169	ko00603	K12373+K07407+K07407	Cla005752;Cla022885;Cla007286
Metabolism	Metabolism of terpenoids and polyketides	Terpenoid backbone biosynthesis	11	51	0.151095	0.599169	ko00900	K00021+K00787+K01662+K03527+K03526+K15891+K10960+K00099+K01770+K00021+K13789	Cla001204;Cla011017;Cla000871;Cla015963;Cla005033;Cla020685;Cla019109;Cla019193;Cla014654;Cla021910;Cla016321
Cellular Processes	Transport and catabolism	Phagosome	13	64	0.176574	0.676868	ko04145	K04392+K07375+K07374+K07375+K04392+K10956+K08057+K04392+K07375+K08057+K04392+K07375+K02154	Cla009660;Cla011450;Cla014067;Cla017951;Cla016776;Cla023322;Cla019960;Cla020280;Cla007342;Cla012790;Cla022410;Cla022418;Cla022451
Metabolism	Carbohydrate metabolism	Glyoxylate and dicarboxylate metabolism	13	65	0.191667	0.711025	ko00630	K11517+K00026+K00122+K15893+K01915+K01602+K00025+K15919+K01915+K00026+K11517+K11517+K15918	Cla009782;Cla014068;Cla017090;Cla015823;Cla019776;Cla020400;Cla021097;Cla021283;Cla021675;Cla019110;Cla012540;Cla012541;Cla015413
Metabolism	Metabolism of terpenoids and polyketides	Limonene and pinene degradation	2	6	0.233045	0.785631	ko00903	K00128+K00128	Cla019804;Cla019184
Metabolism	Lipid metabolism	Ether lipid metabolism	5	22	0.243099	0.785631	ko00565	K01115+K01114+K01047+K01115+K01115	Cla019943;Cla007357;Cla018886;Cla012617;Cla022393
Metabolism	Metabolism of cofactors and vitamins	Ubiquinone and other terpenoid-quinone biosynthesis	8	39	0.244183	0.785631	ko00130	K00457+K01904+K00815+K14759+K01904+K09834+K02548+K01904	Cla023238;Cla006818;Cla013546;Cla020332;Cla002689;Cla022218;Cla012881;Cla015298
Metabolism	Metabolism of other amino acids	beta-Alanine metabolism	8	39	0.244183	0.785631	ko00410	K01580+K00276+K01464+K00128+K05605+K00128+K01431+K13366	Cla009137;Cla011542;Cla008584;Cla019804;Cla021348;Cla019184;Cla012919;Cla015262
Human Diseases	Endocrine and metabolic diseases	Insulin resistance	8	40	0.26734	0.785631	ko04931	K01110+K07198+K00688+K14497+K00688+K14497+K14497+K06269	Cla013973;Cla017212;Cla013340;Cla011267;Cla019696;Cla004243;Cla006233;Cla021524
Metabolism	Global and Overview	Carbon metabolism	39	229	0.268226	0.785631	ko01200	K01623+K01807+K11517+K00026+K01610+K00855+K00122+K00850+K01623+K00873+K01738+K01610+K01595+K00844+K15893+K00844+K00850+K00029+K01738+K01738+K00261+K15633+K00873+K05298+K01602+K00051+K00025+K15919+K05605+K00616+K00026+K00855+K01100+K11517+K11517+K00058+K01834+K15918+K00814	Cla003902;Cla009167;Cla009782;Cla014068;Cla004846;Cla008848;Cla017090;Cla016456;Cla016609;Cla022882;Cla022950;Cla023084;Cla023334;Cla008563;Cla015823;Cla006319;Cla011246;Cla011268;Cla011276;Cla011278;Cla012131;Cla012154;Cla018362;Cla007150;Cla020400;Cla020526;Cla021097;Cla021283;Cla021348;Cla018793;Cla019110;Cla002691;Cla004325;Cla012540;Cla012541;Cla012565;Cla022080;Cla015413;Cla015506
Metabolism	Amino acid metabolism	Cysteine and methionine metabolism	16	88	0.273823	0.785631	ko00270	K00826+K00026+K00558+K01761+K00558+K01611+K01738+K00815+K08963+K01738+K01738+K00025+K01611+K00026+K00827+K12524	Cla014059;Cla014068;Cla008852;Cla008888;Cla001916;Cla022875;Cla022950;Cla013546;Cla011150;Cla011276;Cla011278;Cla021097;Cla009359;Cla019110;Cla014504;Cla012443
Metabolism	Carbohydrate metabolism	Pyruvate metabolism	15	82	0.274496	0.785631	ko00620	K00026+K01610+K01649+K00873+K01610+K01595+K00128+K00029+K00873+K00051+K00025+K01759+K00026+K00128+K01069	Cla014068;Cla004846;Cla016979;Cla022882;Cla023084;Cla023334;Cla019804;Cla011268;Cla018362;Cla020526;Cla021097;Cla004109;Cla019110;Cla019184;Cla001938
Metabolism	Metabolism of cofactors and vitamins	Vitamin B6 metabolism	3	12	0.278124	0.785631	ko00750	K06215+K06215+K06215	Cla017988;Cla013363;Cla015440
Metabolism	Biosynthesis of other secondary metabolites	Caffeine metabolism	1	2	0.284432	0.785631	ko00232	K00365	Cla020477
Metabolism	Carbohydrate metabolism	Ascorbate and aldarate metabolism	8	41	0.291097	0.785631	ko00053	K00128+K00423+K00469+K00012+K00128+K08232+K12447+K00012	Cla019804;Cla004755;Cla011244;Cla019072;Cla019184;Cla011751;Cla013902;Cla022014
Metabolism	Amino acid metabolism	Arginine and proline metabolism	10	53	0.293758	0.785631	ko00330	K01259+K00318+K01611+K00128+K01255+K01255+K01426+K01611+K00128+K13366	Cla006489;Cla016474;Cla022875;Cla019804;Cla020009;Cla020010;Cla020306;Cla009359;Cla019184;Cla015262
Metabolism	Biosynthesis of other secondary metabolites	Isoquinoline alkaloid biosynthesis	5	24	0.306469	0.800998	ko00950	K00276+K00815+K00422+K01592+K15849	Cla011542;Cla013546;Cla019481;Cla005940;Cla014492
Metabolism	Amino acid metabolism	Phenylalanine, tyrosine and tryptophan biosynthesis	9	48	0.315532	0.806359	ko00400	K01626+K06001+K13832+K05359+K05359+K00815+K01696+K15849+K01736	Cla005344;Cla016470;Cla007763;Cla008669;Cla010457;Cla013546;Cla019399;Cla014492;Cla013776
Metabolism	Metabolism of cofactors and vitamins	Thiamine metabolism	3	13	0.323476	0.808689	ko00730	K01662+K03146+K14153	Cla000871;Cla005283;Cla016909
Metabolism	Global and Overview	Biosynthesis of amino acids	35	210	0.330881	0.809604	ko01230	K01623+K01807+K00826+K01626+K01649+K00850+K06001+K01623+K00873+K01738+K13832+K05359+K05359+K00815+K01940+K00850+K01738+K01738+K01696+K01915+K15633+K00873+K00264+K01915+K00616+K01940+K00058+K15849+K12524+K01736+K01834+K01755+K00818+K00814+K01438	Cla003902;Cla009167;Cla014059;Cla005344;Cla016979;Cla016456;Cla016470;Cla016609;Cla022882;Cla022950;Cla007763;Cla008669;Cla010457;Cla013546;Cla002609;Cla011246;Cla011276;Cla011278;Cla019399;Cla019776;Cla012154;Cla018362;Cla004245;Cla021675;Cla018793;Cla019267;Cla012565;Cla014492;Cla012443;Cla013776;Cla022080;Cla022154;Cla015337;Cla015506;Cla016179
Metabolism	Biosynthesis of other secondary metabolites	Stilbenoid, diarylheptanoid and gingerol biosynthesis	2	8	0.355726	0.85226	ko00945	K00588+K13065	Cla016012;Cla015316
Environmental Information Processing	Membrane transport	ABC transporters	4	20	0.372032	0.873137	ko02010	K05655+K05658+K05658+K05658	Cla002353;Cla017800;Cla010337;Cla010365
Metabolism	Carbohydrate metabolism	Glycolysis / Gluconeogenesis	18	108	0.397345	0.897184	ko00010	K01623+K01568+K01784+K01610+K01785+K01568+K00850+K01623+K00873+K01610+K00844+K00128+K00844+K00850+K15633+K00873+K00128+K01834	Cla003902;Cla009675;Cla011349;Cla004846;Cla017019;Cla018009;Cla016456;Cla016609;Cla022882;Cla023084;Cla008563;Cla019804;Cla006319;Cla011246;Cla012154;Cla018362;Cla019184;Cla022080
Metabolism	Lipid metabolism	Sphingolipid metabolism	5	27	0.404645	0.897184	ko00600	K17108+K07407+K04712+K07407+K17108	Cla016949;Cla022885;Cla019496;Cla007286;Cla012454
Metabolism	Biosynthesis of other secondary metabolites	Monobactam biosynthesis	2	9	0.414659	0.897184	ko00261	K13811+K12524	Cla020822;Cla012443
Metabolism	Biosynthesis of other secondary metabolites	Flavone and flavonol biosynthesis	2	9	0.414659	0.897184	ko00944	K13496+K13496	Cla017769;Cla018345
Metabolism	Amino acid metabolism	Valine, leucine and isoleucine degradation	7	40	0.42174	0.897184	ko00280	K00166+K00826+K00128+K05605+K07513+K00128+K00827	Cla000753;Cla014059;Cla019804;Cla021348;Cla021441;Cla019184;Cla014504
Metabolism	Lipid metabolism	Biosynthesis of unsaturated fatty acids	6	34	0.429088	0.897184	ko01040	K00232+K10256+K07513+K00507+K03921+K03921	Cla000633;Cla017539;Cla021441;Cla012720;Cla013862;Cla022692
Metabolism	Lipid metabolism	Glycerolipid metabolism	9	54	0.455709	0.93583	ko00561	K13508+K07407+K00128+K01054+K00901+K00128+K07407+K15918+K00630	Cla017972;Cla022885;Cla019804;Cla018433;Cla018790;Cla019184;Cla007286;Cla015413;Cla016244
Metabolism	Metabolism of terpenoids and polyketides	Diterpenoid biosynthesis	4	23	0.48269	0.967692	ko00904	K04123+K04120+K04124+K04124	Cla006992;Cla006048;Cla022286;Cla015407
Metabolism	Glycan biosynthesis and metabolism	Glycosphingolipid biosynthesis - ganglio series	1	4	0.488053	0.967692	ko00604	K12373	Cla005752
Metabolism	Amino acid metabolism	Glycine, serine and threonine metabolism	11	70	0.522931	1	ko00260	K00276+K06001+K15893+K01696+K15633+K15919+K00058+K00827+K12524+K01834+K15918	Cla011542;Cla016470;Cla015823;Cla019399;Cla012154;Cla021283;Cla012565;Cla014504;Cla012443;Cla022080;Cla015413
Metabolism	Lipid metabolism	Arachidonic acid metabolism	2	12	0.572557	1	ko00590	K18592+K01047	Cla016812;Cla018886
Metabolism	Metabolism of other amino acids	Taurine and hypotaurine metabolism	2	12	0.572557	1	ko00430	K01580+K18592	Cla009137;Cla016812
Metabolism	Metabolism of other amino acids	Glutathione metabolism	11	73	0.582813	1	ko00480	K00799+K18592+K01255+K01255+K00799+K00799+K00799+K00799+K00799+K00799+K00799	Cla017854;Cla016812;Cla020009;Cla020010;Cla019780;Cla018149;Cla021338;Cla021463;Cla022390;Cla014674;Cla014676
Metabolism	Metabolism of other amino acids	Cyanoamino acid metabolism	9	60	0.590653	1	ko00460	K05349+K18592+K01188+K05349+K05350+K05350+K05349+K05350+K01188	Cla017152;Cla016812;Cla004804;Cla008181;Cla019398;Cla018466;Cla018904;Cla014498;Cla022015
Metabolism	Biosynthesis of other secondary metabolites	Tropane, piperidine and pyridine alkaloid biosynthesis	3	20	0.615124	1	ko00960	K00276+K00815+K15849	Cla011542;Cla013546;Cla014492
Metabolism	Carbohydrate metabolism	Butanoate metabolism	3	20	0.615124	1	ko00650	K01580+K16871+K17761	Cla009137;Cla023265;Cla013449
Metabolism	Lipid metabolism	alpha-Linolenic acid metabolism	7	49	0.64752	1	ko00592	K00232+K10528+K00454+K01723+K08241+K07513+K01047	Cla000633;Cla007649;Cla008520;Cla015970;Cla020785;Cla021441;Cla018886
Metabolism	Carbohydrate metabolism	Pentose phosphate pathway	6	43	0.669372	1	ko00030	K01623+K01807+K00850+K01623+K00850+K00616	Cla003902;Cla009167;Cla016456;Cla016609;Cla011246;Cla018793
Metabolism	Amino acid metabolism	Tyrosine metabolism	6	43	0.669372	1	ko00350	K00276+K00457+K00815+K00422+K01592+K15849	Cla011542;Cla023238;Cla013546;Cla019481;Cla005940;Cla014492
Metabolism	Energy metabolism	Nitrogen metabolism	5	36	0.670719	1	ko00910	K01674+K01915+K00261+K00264+K01915	Cla017687;Cla019776;Cla012131;Cla004245;Cla021675
Metabolism	Lipid metabolism	Glycerophospholipid metabolism	11	78	0.674462	1	ko00564	K13508+K01115+K01114+K00901+K01047+K05929+K05929+K01115+K06130+K01115+K00630	Cla017972;Cla019943;Cla007357;Cla018790;Cla018886;Cla018925;Cla018926;Cla012617;Cla012695;Cla022393;Cla016244
Metabolism	Amino acid metabolism	Lysine degradation	3	22	0.681438	1	ko00310	K00128+K14157+K00128	Cla019804;Cla011126;Cla019184
Metabolism	Lipid metabolism	Fatty acid biosynthesis	5	37	0.694985	1	ko00061	K01897+K10781+K03921+K03921+K10782	Cla011373;Cla002633;Cla013862;Cla022692;Cla014934
Metabolism	Lipid metabolism	Fatty acid degradation	5	37	0.694985	1	ko00071	K00232+K01897+K00128+K07513+K00128	Cla000633;Cla011373;Cla019804;Cla021441;Cla019184
Metabolism	Amino acid metabolism	Lysine biosynthesis	2	15	0.697154	1	ko00300	K12524+K01438	Cla012443;Cla016179
Metabolism	Biosynthesis of other secondary metabolites	Flavonoid biosynthesis	2	15	0.697154	1	ko00941	K00588+K13065	Cla016012;Cla015316
Metabolism	Metabolism of cofactors and vitamins	Pantothenate and CoA biosynthesis	3	23	0.71125	1	ko00770	K00826+K01464+K01431	Cla014059;Cla008584;Cla012919
Metabolism	Amino acid metabolism	Valine, leucine and isoleucine biosynthesis	2	16	0.731418	1	ko00290	K00826+K01649	Cla014059;Cla016979
Metabolism	Amino acid metabolism	Histidine metabolism	2	16	0.731418	1	ko00340	K00128+K00128	Cla019804;Cla019184
Metabolism	Carbohydrate metabolism	Citrate cycle (TCA cycle)	6	46	0.73349	1	ko00020	K00026+K01610+K01610+K00025+K01648+K00026	Cla014068;Cla004846;Cla023084;Cla021097;Cla009244;Cla019110
Organismal Systems	Environmental adaptation	Circadian rhythm - plant	4	32	0.749272	1	ko04712	K12130+K12118+K12133+K12116	Cla000304;Cla023010;Cla006738;Cla002194
Genetic Information Processing	Folding, sorting and degradation	Ubiquitin mediated proteolysis	13	99	0.777319	1	ko04120	K10576+K06689+K03094+K03357+K06689+K10575+K06689+K10581+K10576+K10688+K03875+K10570+K06689	Cla001060;Cla011390;Cla008915;Cla017121;Cla015830;Cla008256;Cla021188;Cla009240;Cla019178;Cla014564;Cla013875;Cla022627;Cla016360
Metabolism	Metabolism of cofactors and vitamins	Riboflavin metabolism	1	9	0.778525	1	ko00740	K14652	Cla007967
Metabolism	Lipid metabolism	Linoleic acid metabolism	3	26	0.78777	1	ko00591	K00454+K15718+K01047	Cla008520;Cla019908;Cla018886
Metabolism	Metabolism of other amino acids	Selenocompound metabolism	2	18	0.79011	1	ko00450	K01761+K13811	Cla008888;Cla020822
Metabolism	Carbohydrate metabolism	Inositol phosphate metabolism	7	58	0.811802	1	ko00562	K01110+K01858+K01114+K00469+K00915+K00913+K00913	Cla013973;Cla014161;Cla007357;Cla011244;Cla012794;Cla013011;Cla016228
Metabolism	Glycan biosynthesis and metabolism	Glycosaminoglycan degradation	2	19	0.814987	1	ko00531	K12373+K07964	Cla005752;Cla018583
Metabolism	Biosynthesis of other secondary metabolites	Glucosinolate biosynthesis	1	11	0.841645	1	ko00966	K00826	Cla014059
Metabolism	Nucleotide metabolism	Purine metabolism	17	134	0.843712	1	ko00230	K01951+K18447+K03025+K00860+K00873+K01427+K01939+K00873+K00939+K03023+K00365+K13811+K18151+K01952+K03016+K00940+K00939	Cla011442;Cla011512;Cla004424;Cla017169;Cla022882;Cla022985;Cla008058;Cla018362;Cla004055;Cla006174;Cla020477;Cla020822;Cla021561;Cla007245;Cla010901;Cla012806;Cla013657
Metabolism	Global and Overview	Fatty acid metabolism	8	72	0.885493	1	ko01212	K00232+K01897+K10256+K10781+K07513+K00507+K03921+K03921	Cla000633;Cla011373;Cla017539;Cla002633;Cla021441;Cla012720;Cla013862;Cla022692
Metabolism	Nucleotide metabolism	Pyrimidine metabolism	11	99	0.914667	1	ko00240	K13421+K03025+K01956+K01464+K03023+K16904+K13800+K03016+K00940+K01955+K01431	Cla005916;Cla004424;Cla022915;Cla008584;Cla006174;Cla021509;Cla006997;Cla010901;Cla012806;Cla005591;Cla012919
Metabolism	Global and Overview	2-Oxocarboxylic acid metabolism	5	52	0.920418	1	ko01210	K00826+K01649+K00818+K00814+K01438	Cla014059;Cla016979;Cla015337;Cla015506;Cla016179
Metabolism	Lipid metabolism	Fatty acid elongation	2	26	0.926616	1	ko00062	K15397+K15397	Cla006235;Cla012291
Cellular Processes	Transport and catabolism	Peroxisome	8	78	0.930296	1	ko04146	K00232+K11517+K01897+K13356+K04565+K07513+K11517+K11517	Cla000633;Cla009782;Cla011373;Cla008654;Cla011299;Cla021441;Cla012540;Cla012541
Genetic Information Processing	Transcription	RNA polymerase	3	37	0.9397	1	ko03020	K03025+K03023+K03016	Cla004424;Cla006174;Cla010901
Genetic Information Processing	Replication and repair	Mismatch repair	3	37	0.9397	1	ko03430	K08737+K10755+K10756	Cla016760;Cla023188;Cla021344
Environmental Information Processing	Signal transduction	Phosphatidylinositol signaling system	5	56	0.947098	1	ko04070	K01110+K00901+K00915+K00913+K00913	Cla013973;Cla018790;Cla012794;Cla013011;Cla016228
Metabolism	Metabolism of cofactors and vitamins	Nicotinate and nicotinamide metabolism	1	18	0.951124	1	ko00760	K00858	Cla006312
Metabolism	Carbohydrate metabolism	Propanoate metabolism	2	29	0.951479	1	ko00640	K00166+K05605	Cla000753;Cla021348
Metabolism	Energy metabolism	Oxidative phosphorylation	9	94	0.964925	1	ko00190	K01535+K01535+K02115+K01507+K01507+K02113+K02154+K01535+K01507	Cla008334;Cla022809;Cla019380;Cla006735;Cla012184;Cla003774;Cla022451;Cla010347;Cla012942
Metabolism	Glycan biosynthesis and metabolism	Glycosylphosphatidylinositol(GPI)-anchor biosynthesis	1	20	0.965081	1	ko00563	K03857	Cla004794
Genetic Information Processing	Replication and repair	Base excision repair	2	36	0.98205	1	ko03410	K01246+K10803	Cla013438;Cla015417
Cellular Processes	Transport and catabolism	Regulation of autophagy	1	25	0.984947	1	ko04140	K07198	Cla017212
Genetic Information Processing	Folding, sorting and degradation	Proteasome	3	48	0.985083	1	ko03050	K02731+K02728+K02734	Cla014298;Cla023283;Cla007519
Cellular Processes	Transport and catabolism	Endocytosis	13	138	0.986577	1	ko04144	K19476+K12483+K19366+K03283+K07937+K01115+K03283+K19476+K07904+K01115+K10365+K01115+K03283	Cla014333;Cla005339;Cla008906;Cla005777;Cla016044;Cla019943;Cla018221;Cla020384;Cla010739;Cla012617;Cla013804;Cla022393;Cla004683
Genetic Information Processing	Replication and repair	DNA replication	3	49	0.986927	1	ko03030	K02209+K10755+K10756	Cla016650;Cla023188;Cla021344
Genetic Information Processing	Replication and repair	Nucleotide excision repair	3	52	0.991237	1	ko03420	K10755+K10756+K10570	Cla023188;Cla021344;Cla022627
Genetic Information Processing	Translation	Ribosome biogenesis in eukaryotes	5	75	0.993778	1	ko03008	K14521+K03538+K07936+K14553+K12619	Cla008485;Cla017840;Cla012277;Cla006020;Cla005569
Genetic Information Processing	Folding, sorting and degradation	SNARE interactions in vesicular transport	1	32	0.995374	1	ko04130	K08486	Cla008403
Metabolism	Glycan biosynthesis and metabolism	N-Glycan biosynthesis	1	37	0.998011	1	ko00510	K03849	Cla007007
Genetic Information Processing	Translation	mRNA surveillance pathway	6	99	0.998866	1	ko03015	K11584+K11584+K12877+K06269+K03265+K08873	Cla016746;Cla020257;Cla021078;Cla021524;Cla007084;Cla010280
Genetic Information Processing	Translation	Aminoacyl-tRNA biosynthesis	1	52	0.999843	1	ko00970	K01880	Cla014357
Genetic Information Processing	Folding, sorting and degradation	RNA degradation	3	83	0.999892	1	ko03018	K00850+K00850+K12619	Cla016456;Cla011246;Cla005569
Genetic Information Processing	Translation	RNA transport	8	147	0.999962	1	ko03013	K03538+K03231+K03238+K12877+K14303+K07936+K03236+K03231	Cla017840;Cla000553;Cla008094;Cla021078;Cla010606;Cla012277;Cla010847;Cla004729
Genetic Information Processing	Transcription	Spliceosome	4	151	1	1	ko03040	K03283+K03283+K12877+K03283	Cla005777;Cla018221;Cla021078;Cla004683
Genetic Information Processing	Translation	Ribosome	10	262	1	1	ko03010	K02935+K02901+K02898+K02969+K02881+K02916+K02987+K02957+K02915+K02863	Cla017099;Cla023264;Cla020201;Cla006255;Cla021627;Cla018755;Cla007237;Cla007215;Cla010333;Cla015213

## Sheet: COS
Additional file 6. Excel file containing the KEGG pathway annotations for the DEGs
# KEGG pathway enrichment analysis of differentially expressed genes in COS
KEGG_A_class	KEGG_B_class	Pathway	out (655)	All (3224)	Pvalue	Qvalue	Pathway ID	Genes	KOs
Metabolism	Carbohydrate metabolism	Amino sugar and nucleotide sugar metabolism	40	128	3.63e-05	0.004325	ko00520	K00012+K00847+K01183+K01183+K12448+K12451+K00844+K00770+K08678+K01209+K12373+K01179+K17497+K12446+K00844+K12449+K13648+K10046+K00844+K00326+K13379+K13648+K00975+K00844+K01183+K00965+K00975+K00847+K08679+K01183+K01183+K18677+K00012+K12450+K08678+K01711+K12447+K00012+K15920+K13648	Cla000258;Cla002358;Cla004920;Cla004921;Cla009857;Cla011497;Cla014071;Cla017383;Cla017409;Cla017451;Cla005752;Cla016608;Cla016948;Cla003113;Cla008563;Cla008682;Cla015748;Cla019810;Cla006319;Cla012157;Cla018547;Cla001576;Cla020783;Cla020836;Cla021199;Cla021278;Cla021651;Cla007008;Cla010550;Cla018708;Cla018710;Cla018890;Cla019072;Cla002447;Cla004011;Cla014592;Cla013902;Cla022014;Cla006366;Cla014918
Metabolism	Carbohydrate metabolism	Galactose metabolism	20	55	0.000379	0.011742	ko00052	K01193+K06617+K00844+K01785+K06617+K18819+K01193+K07407+K00844+K00011+K00844+K00850+K00844+K00965+K18819+K01785+K06617+K07407+K12447+K06611	Cla002328;Cla003446;Cla014071;Cla017019;Cla017113;Cla017336;Cla017674;Cla022885;Cla008563;Cla015878;Cla006319;Cla011246;Cla020836;Cla021278;Cla009222;Cla018918;Cla019238;Cla007286;Cla013902;Cla015152
Metabolism	Carbohydrate metabolism	Starch and sucrose metabolism	57	222	0.000437	0.011742	ko00500	K00012+K01193+K00847+K00695+K01194+K00844+K01087+K01087+K01177+K01051+K00770+K08678+K01193+K00700+K01179+K01051+K00844+K13648+K00705+K01188+K01188+K00844+K01087+K05349+K00695+K01051+K05350+K00705+K05350+K13648+K01087+K00688+K05349+K01176+K01176+K00975+K00844+K01051+K00975+K00847+K01177+K08679+K00696+K05349+K00012+K08678+K01087+K05350+K00700+K00012+K01188+K01184+K15920+K13648+K01051+K01051+K01051	Cla000258;Cla002328;Cla002358;Cla009124;Cla011371;Cla014071;Cla014155;Cla005675;Cla008766;Cla008967;Cla017383;Cla017409;Cla017674;Cla017715;Cla016608;Cla023049;Cla008563;Cla015748;Cla020125;Cla004804;Cla004808;Cla006319;Cla008123;Cla008181;Cla011131;Cla011133;Cla019398;Cla012081;Cla018466;Cla001576;Cla006270;Cla010229;Cla020462;Cla020675;Cla020676;Cla020783;Cla020836;Cla021325;Cla021651;Cla007008…
Environmental Information Processing	Signal transduction	Plant hormone signal transduction	65	261	0.000438	0.011742	ko04075	K14485+K14491+K14489+K14486+K14487+K14487+K14484+K14488+K13946+K13946+K14488+K14488+K14515+K14489+K13449+K14500+K14489+K14488+K14432+K14484+K13464+K14498+K14498+K14496+K13946+K14500+K13464+K14497+K14497+K14487+K14500+K14488+K14492+K14505+K14487+K14494+K14484+K14496+K14515+K14484+K14516+K14484+K14484+K13464+K14488+K14484+K14484+K14488+K14484+K00737+K13946+K13464+K14486+K14500+K14484+K14490+K14488+…	Cla001347;Cla003897;Cla005808;Cla011357;Cla013990;Cla013991;Cla014082;Cla014274;Cla017975;Cla006581;Cla016617;Cla016626;Cla016702;Cla016899;Cla001621;Cla013334;Cla015674;Cla015871;Cla016019;Cla019806;Cla011143;Cla003005;Cla008066;Cla018075;Cla018110;Cla018141;Cla018445;Cla004243;Cla006233;Cla007389;Cla007397;Cla009987;Cla010122;Cla013090;Cla013110;Cla013228;Cla020420;Cla020886;Cla020970;Cla020976…
Metabolism	Amino acid metabolism	Alanine, aspartate and glutamate metabolism	19	52	0.000493	0.011742	ko00250	K01580+K01956+K14454+K01940+K01940+K01915+K01939+K00827+K00261+K01580+K14272+K01915+K01940+K00261+K00827+K01755+K01955+K00278+K00814	Cla009137;Cla022915;Cla023008;Cla002609;Cla002611;Cla019776;Cla008058;Cla012017;Cla012131;Cla018654;Cla010052;Cla013212;Cla019267;Cla010695;Cla014504;Cla022154;Cla005591;Cla010403;Cla015506
Metabolism	Metabolism of terpenoids and polyketides	Sesquiterpenoid and triterpenoid biosynthesis	7	11	0.000675	0.012625	ko00909	K15813+K00511+K00801+K00511+K15813+K15891+K00511	Cla000885;Cla006490;Cla016602;Cla001251;Cla019849;Cla020685;Cla022651
Organismal Systems	Environmental adaptation	Plant-pathogen interaction	61	246	0.000743	0.012625	ko04626	K09422+K09422+K13420+K13447+K13412+K13412+K13448+K13412+K09422+K13447+K13412+K13447+K09422+K13449+K09422+K09422+K13412+K09422+K09422+K01373+K13448+K09422+K15397+K13448+K13447+K15397+K13412+K02183+K15397+K13412+K09422+K13448+K13448+K13412+K13448+K05391+K05391+K13456+K02183+K09422+K05391+K13448+K13448+K09422+K18875+K05391+K09422+K13447+K15397+K13412+K09422+K09422+K13412+K09422+K01373+K04371+K13448+…	Cla003441;Cla009156;Cla009754;Cla011409;Cla014285;Cla014454;Cla004486;Cla005313;Cla017100;Cla017196;Cla017994;Cla001877;Cla016689;Cla001621;Cla006761;Cla007846;Cla008553;Cla013280;Cla013461;Cla015901;Cla016007;Cla019999;Cla020107;Cla020185;Cla005224;Cla008263;Cla002497;Cla012165;Cla006235;Cla007424;Cla010167;Cla013188;Cla020347;Cla020469;Cla020738;Cla021162;Cla021163;Cla021409;Cla021803;Cla009263…
Metabolism	Biosynthesis of other secondary metabolites	Phenylpropanoid biosynthesis	43	162	0.001072	0.015953	ko00940	K00430+K00083+K12356+K00430+K13066+K00430+K09754+K00430+K00430+K00430+K00430+K00430+K00430+K00083+K10775+K00430+K00430+K00487+K00083+K01188+K01188+K05349+K00430+K05350+K10775+K05350+K00430+K00083+K00430+K05349+K00430+K00430+K05349+K13066+K18368+K05350+K12356+K00430+K01188+K00430+K00430+K13065+K09753	Cla001825;Cla004972;Cla014189;Cla014249;Cla004454;Cla017056;Cla017432;Cla017829;Cla006622;Cla003188;Cla003189;Cla003190;Cla003194;Cla007782;Cla008727;Cla010497;Cla013410;Cla013420;Cla016048;Cla004804;Cla004808;Cla008181;Cla019382;Cla019398;Cla018298;Cla018466;Cla006220;Cla007434;Cla020336;Cla020462;Cla020908;Cla021048;Cla018904;Cla010664;Cla012691;Cla014498;Cla014510;Cla014565;Cla022015;Cla001847…
Metabolism	Amino acid metabolism	Arginine biosynthesis	14	37	0.001825	0.024132	ko00220	K14677+K01427+K14454+K01940+K01940+K01915+K00261+K14272+K01915+K01940+K00261+K01755+K00814+K01438	Cla001207;Cla022985;Cla023008;Cla002609;Cla002611;Cla019776;Cla012131;Cla010052;Cla013212;Cla019267;Cla010695;Cla022154;Cla015506;Cla016179
Metabolism	Carbohydrate metabolism	Fructose and mannose metabolism	18	57	0.004517	0.053752	ko00051	K00847+K01623+K00844+K01623+K17497+K01805+K00844+K00011+K00844+K00850+K01803+K03841+K00008+K19355+K00844+K00847+K01711+K19355	Cla002358;Cla003902;Cla014071;Cla016609;Cla016948;Cla022845;Cla008563;Cla015878;Cla006319;Cla011246;Cla012175;Cla018135;Cla006214;Cla020782;Cla020836;Cla007008;Cla014592;Cla013771
Metabolism	Lipid metabolism	alpha-Linolenic acid metabolism	16	49	0.005043	0.054556	ko00592	K00232+K10529+K05894+K10525+K10528+K00454+K10525+K05894+K10526+K08241+K07513+K10527+K01047+K07513+K01723+K00454	Cla000633;Cla017067;Cla011979;Cla016453;Cla007649;Cla008520;Cla003512;Cla011168;Cla007400;Cla020785;Cla021441;Cla009294;Cla018886;Cla002733;Cla022526;Cla015542
Metabolism	Energy metabolism	Photosynthesis - antenna proteins	8	19	0.008455	0.083842	ko00196	K08912+K08915+K08909+K08910+K08910+K08914+K08911+K08907	Cla017325;Cla017983;Cla001764;Cla018600;Cla019105;Cla011748;Cla022573;Cla004746
Metabolism	Glycan biosynthesis and metabolism	Other glycan degradation	7	16	0.010735	0.098268	ko00511	K01206+K01191+K12373+K17108+K01206+K15923+K17108	Cla004975;Cla014297;Cla005752;Cla016949;Cla008709;Cla013105;Cla012454
Metabolism	Metabolism of terpenoids and polyketides	Carotenoid biosynthesis	11	32	0.012508	0.106321	ko00906	K15747+K09841+K02291+K09840+K14593+K09842+K09840+K15746+K09843+K09840+K09840	Cla000655;Cla005910;Cla009122;Cla009779;Cla017416;Cla003133;Cla019578;Cla006149;Cla020673;Cla005404;Cla005453
Metabolism	Carbohydrate metabolism	Ascorbate and aldarate metabolism	13	41	0.014317	0.113585	ko00053	K00012+K00469+K00434+K10046+K00423+K00423+K00469+K00012+K00128+K08232+K12447+K00012+K14085	Cla000258;Cla016814;Cla015833;Cla019810;Cla004752;Cla004755;Cla011244;Cla019072;Cla019184;Cla011751;Cla013902;Cla022014;Cla015539
Metabolism	Amino acid metabolism	Cysteine and methionine metabolism	23	88	0.017853	0.132779	ko00270	K05933+K01761+K01739+K00549+K00558+K14454+K00815+K00815+K00815+K01738+K00827+K16054+K01611+K00025+K01762+K01611+K01251+K00026+K00133+K00827+K12524+K00826+K05933	Cla014414;Cla008888;Cla016981;Cla017148;Cla001916;Cla023008;Cla023356;Cla013546;Cla013548;Cla011278;Cla012017;Cla004295;Cla007101;Cla021097;Cla006634;Cla009359;Cla010547;Cla019110;Cla002202;Cla014504;Cla012443;Cla022656;Cla016287
Metabolism	Energy metabolism	Carbon fixation in photosynthetic organisms	19	70	0.020253	0.141768	ko00710	K01623+K01807+K01610+K01623+K14454+K01610+K01807+K00029+K01803+K03841+K05298+K14272+K01602+K00025+K00026+K00855+K01100+K00134+K00814	Cla003902;Cla003920;Cla004846;Cla016609;Cla023008;Cla023084;Cla019816;Cla011268;Cla012175;Cla018135;Cla007150;Cla010052;Cla020400;Cla021097;Cla019110;Cla002691;Cla004325;Cla005489;Cla015506
Metabolism	Amino acid metabolism	Valine, leucine and isoleucine degradation	12	40	0.028268	0.186886	ko00280	K00166+K05605+K00827+K05605+K07513+K09699+K00128+K07513+K00827+K00826+K01968+K14085	Cla000753;Cla016751;Cla012017;Cla021348;Cla021441;Cla021755;Cla019184;Cla002733;Cla014504;Cla022656;Cla014787;Cla015539
Metabolism	Global and Overview	Biosynthesis of amino acids	46	210	0.032289	0.202232	ko01230	K14677+K01623+K01807+K11755+K00031+K10206+K01739+K00549+K06001+K06001+K01623+K00765+K14454+K00815+K13832+K05359+K05359+K01647+K00815+K00815+K01807+K01940+K01940+K00850+K01738+K01696+K01915+K01803+K00891+K01696+K14272+K01649+K01915+K01689+K01940+K00133+K00600+K12524+K01834+K01755+K00826+K00134+K00814+K14085+K01438+K01663	Cla001207;Cla003902;Cla003920;Cla009061;Cla009135;Cla006475;Cla016981;Cla017148;Cla016470;Cla016471;Cla016609;Cla022935;Cla023008;Cla023356;Cla007763;Cla008669;Cla010457;Cla013500;Cla013546;Cla013548;Cla019816;Cla002609;Cla002611;Cla011246;Cla011278;Cla019399;Cla019776;Cla012175;Cla001042;Cla004181;Cla010052;Cla013165;Cla013212;Cla019014;Cla019267;Cla002202;Cla002746;Cla012443;Cla022080;Cla022154…
Metabolism	Lipid metabolism	Steroid biosynthesis	8	25	0.047604	0.27093	ko00100	K00511+K00559+K00801+K00511+K01052+K01052+K01853+K00511	Cla006490;Cla017280;Cla016602;Cla001251;Cla013510;Cla016059;Cla018902;Cla022651
Metabolism	Lipid metabolism	Biosynthesis of unsaturated fatty acids	10	34	0.0492	0.27093	ko01040	K00232+K10256+K10258+K07513+K07513+K10257+K00507+K00507+K03921+K10251	Cla000633;Cla017539;Cla018214;Cla021441;Cla002733;Cla004356;Cla012720;Cla012722;Cla022692;Cla022721
Metabolism	Biosynthesis of other secondary metabolites	Monobactam biosynthesis	4	9	0.050088	0.27093	ko00261	K13811+K13811+K00133+K12524	Cla020822;Cla021584;Cla002202;Cla012443
Metabolism	Lipid metabolism	Sphingolipid metabolism	8	27	0.071909	0.372051	ko00600	K04711+K04713+K17108+K07407+K12349+K01634+K07407+K17108	Cla014409;Cla004167;Cla016949;Cla022885;Cla008193;Cla001514;Cla007286;Cla012454
Metabolism	Lipid metabolism	Fatty acid degradation	10	37	0.081736	0.375806	ko00071	K00232+K01897+K01897+K07513+K01897+K10527+K00128+K07513+K01897+K14085	Cla000633;Cla017341;Cla015701;Cla021441;Cla021644;Cla009294;Cla019184;Cla002733;Cla010288;Cla015539
Metabolism	Global and Overview	Fatty acid metabolism	17	72	0.088585	0.375806	ko01212	K00232+K01074+K01897+K10256+K10781+K01897+K10258+K07513+K01897+K10527+K07513+K10257+K00507+K00507+K03921+K10251+K01897	Cla000633;Cla005617;Cla017341;Cla017539;Cla016747;Cla015701;Cla018214;Cla021441;Cla021644;Cla009294;Cla002733;Cla004356;Cla012720;Cla012722;Cla022692;Cla022721;Cla010288
Metabolism	Carbohydrate metabolism	Glycolysis / Gluconeogenesis	24	108	0.089343	0.375806	ko00010	K01623+K00844+K01610+K01785+K01568+K01623+K01610+K00844+K00844+K01568+K00850+K01803+K03841+K01895+K00161+K00844+K00162+K01785+K01689+K00128+K00627+K01834+K00134+K14085	Cla003902;Cla014071;Cla004846;Cla017019;Cla018009;Cla016609;Cla023084;Cla008563;Cla006319;Cla008148;Cla011246;Cla012175;Cla018135;Cla007147;Cla010126;Cla020836;Cla001493;Cla018918;Cla019014;Cla019184;Cla013720;Cla022080;Cla005489;Cla015539
Metabolism	Amino acid metabolism	Lysine biosynthesis	5	15	0.093892	0.375806	ko00300	K10206+K00133+K12524+K14085+K01438	Cla006475;Cla002202;Cla012443;Cla015539;Cla016179
Metabolism	Biosynthesis of other secondary metabolites	Flavonoid biosynthesis	5	15	0.093892	0.375806	ko00941	K00660+K09754+K00487+K00475+K13065	Cla000287;Cla017432;Cla013420;Cla006682;Cla015316
Metabolism	Biosynthesis of other secondary metabolites	Isoquinoline alkaloid biosynthesis	7	24	0.096211	0.375806	ko00950	K00276+K14454+K00815+K00815+K00815+K00422+K01592	Cla011542;Cla023008;Cla023356;Cla013546;Cla013548;Cla019481;Cla005940
Metabolism	Amino acid metabolism	Phenylalanine, tyrosine and tryptophan biosynthesis	12	48	0.098649	0.375806	ko00400	K06001+K06001+K14454+K00815+K13832+K05359+K05359+K00815+K00815+K01696+K00891+K01696	Cla016470;Cla016471;Cla023008;Cla023356;Cla007763;Cla008669;Cla010457;Cla013546;Cla013548;Cla019399;Cla001042;Cla004181
Metabolism	Amino acid metabolism	Arginine and proline metabolism	13	53	0.09939	0.375806	ko00330	K00472+K00472+K01259+K00318+K14454+K17839+K01255+K01426+K01611+K01611+K00128+K17839+K14085	Cla014007;Cla014322;Cla006489;Cla016474;Cla023008;Cla023248;Cla020010;Cla020306;Cla007101;Cla009359;Cla019184;Cla005431;Cla015539
Metabolism	Biosynthesis of other secondary metabolites	Tropane, piperidine and pyridine alkaloid biosynthesis	6	20	0.106938	0.375806	ko00960	K00276+K08081+K14454+K00815+K00815+K00815	Cla011542;Cla017923;Cla023008;Cla023356;Cla013546;Cla013548
Metabolism	Metabolism of cofactors and vitamins	Ubiquinone and other terpenoid-quinone biosynthesis	10	39	0.109355	0.375806	ko00130	K14760+K00457+K00815+K00487+K00815+K00815+K01661+K14759+K02552+K03809	Cla009830;Cla023238;Cla023356;Cla013420;Cla013546;Cla013548;Cla010078;Cla020332;Cla019128;Cla010293
Metabolism	Metabolism of other amino acids	beta-Alanine metabolism	10	39	0.109355	0.375806	ko00410	K01580+K00276+K05605+K17839+K01580+K05605+K00128+K01918+K17839+K14085	Cla009137;Cla011542;Cla016751;Cla023248;Cla018654;Cla021348;Cla019184;Cla002726;Cla005431;Cla015539
Metabolism	Global and Overview	Carbon metabolism	46	229	0.110531	0.375806	ko01200	K01623+K01807+K01057+K00031+K01455+K00844+K01610+K01623+K05605+K14454+K01610+K00844+K01647+K15893+K01807+K00036+K01638+K00844+K00850+K00029+K01738+K00261+K01803+K03841+K01895+K05298+K14272+K00161+K01602+K00844+K00025+K05605+K00162+K01689+K00026+K00855+K00600+K01100+K00261+K11517+K11517+K00627+K03781+K01834+K00134+K00814	Cla003902;Cla003920;Cla004871;Cla009135;Cla014016;Cla014071;Cla004846;Cla016609;Cla016751;Cla023008;Cla023084;Cla008563;Cla013500;Cla015823;Cla019816;Cla019990;Cla002601;Cla006319;Cla011246;Cla011268;Cla011278;Cla012131;Cla012175;Cla018135;Cla007147;Cla007150;Cla010052;Cla010126;Cla020400;Cla020836;Cla021097;Cla021348;Cla001493;Cla019014;Cla019110;Cla002691;Cla002746;Cla004325;Cla010695;Cla012539…
Metabolism	Amino acid metabolism	Histidine metabolism	5	16	0.118434	0.386638	ko00340	K11755+K00765+K00128+K14085+K01663	Cla009061;Cla022935;Cla019184;Cla015539;Cla016315
Metabolism	Metabolism of terpenoids and polyketides	Zeatin biosynthesis	8	30	0.120215	0.386638	ko00908	K13496+K10717+K00279+K00279+K00791+K10760+K10760+K00279	Cla017768;Cla016444;Cla020067;Cla007450;Cla002431;Cla006060;Cla007969;Cla022463
Metabolism	Lipid metabolism	Fatty acid elongation	7	26	0.135798	0.397633	ko00062	K01074+K15397+K15397+K10258+K15397+K15397+K10251	Cla005617;Cla020107;Cla008263;Cla018214;Cla006235;Cla002289;Cla022721
Metabolism	Carbohydrate metabolism	Pentose and glucuronate interconversions	25	119	0.139005	0.397633	ko00040	K00012+K01051+K01805+K01051+K00011+K01728+K01051+K01728+K00008+K01728+K01051+K01728+K01728+K00012+K00128+K01728+K01728+K12447+K00854+K00012+K01184+K01728+K01051+K01051+K01051	Cla000258;Cla008967;Cla022845;Cla023049;Cla015878;Cla002573;Cla011133;Cla018329;Cla006214;Cla010161;Cla021325;Cla021445;Cla002940;Cla019072;Cla019184;Cla002742;Cla013736;Cla013902;Cla021888;Cla022014;Cla001988;Cla004642;Cla015103;Cla015166;Cla015505
Metabolism	Biosynthesis of other secondary metabolites	Stilbenoid, diarylheptanoid and gingerol biosynthesis	3	8	0.139144	0.397633	ko00945	K09754+K00487+K13065	Cla017432;Cla013420;Cla015316
Metabolism	Carbohydrate metabolism	Pyruvate metabolism	18	82	0.140162	0.397633	ko00620	K18881+K18881+K01610+K00102+K01610+K01638+K00029+K01895+K00161+K01649+K00025+K00162+K00026+K00128+K01069+K01069+K00627+K14085	Cla001306;Cla001307;Cla004846;Cla017585;Cla023084;Cla002601;Cla011268;Cla007147;Cla010126;Cla013165;Cla021097;Cla001493;Cla019110;Cla019184;Cla001938;Cla012792;Cla013720;Cla015539
Metabolism	Metabolism of terpenoids and polyketides	Terpenoid backbone biosynthesis	12	51	0.140341	0.397633	ko00900	K00021+K00787+K00938+K01823+K00919+K05906+K15891+K15889+K01662+K10960+K03527+K13789	Cla001204;Cla011017;Cla008842;Cla009550;Cla011088;Cla011687;Cla020685;Cla010601;Cla018798;Cla019109;Cla010297;Cla016321
Metabolism	Lipid metabolism	Ether lipid metabolism	6	22	0.153927	0.425983	ko00565	K01115+K01114+K01115+K01047+K01114+K01115	Cla001149;Cla007357;Cla006940;Cla018886;Cla019282;Cla012617
Metabolism	Metabolism of other amino acids	Selenocompound metabolism	5	18	0.175228	0.473911	ko00450	K01761+K01739+K00549+K13811+K13811	Cla008888;Cla016981;Cla017148;Cla020822;Cla021584
Metabolism	Glycan biosynthesis and metabolism	Glycosphingolipid biosynthesis - globo series	3	9	0.183672	0.485711	ko00603	K12373+K07407+K07407	Cla005752;Cla022885;Cla007286
Metabolism	Lipid metabolism	Glycerolipid metabolism	12	54	0.190063	0.488142	ko00561	K09480+K03715+K11155+K07407+K00011+K01054+K00901+K00128+K07407+K03715+K00864+K14085	Cla008401;Cla016674;Cla016839;Cla022885;Cla015878;Cla003513;Cla018576;Cla019184;Cla007286;Cla022371;Cla015346;Cla015539
Metabolism	Amino acid metabolism	Glycine, serine and threonine metabolism	15	70	0.192796	0.488142	ko00260	K00276+K01739+K06001+K06001+K15893+K01696+K00827+K01696+K14272+K00133+K00600+K00827+K12524+K01834+K14085	Cla011542;Cla016981;Cla016470;Cla016471;Cla015823;Cla019399;Cla012017;Cla004181;Cla010052;Cla002202;Cla002746;Cla014504;Cla012443;Cla022080;Cla015539
Metabolism	Carbohydrate metabolism	Glyoxylate and dicarboxylate metabolism	14	65	0.197845	0.49049	ko00630	K01455+K01647+K15893+K01638+K01915+K14272+K01915+K01602+K00025+K00026+K00600+K11517+K11517+K03781	Cla014016;Cla013500;Cla015823;Cla002601;Cla019776;Cla010052;Cla013212;Cla020400;Cla021097;Cla019110;Cla002746;Cla012539;Cla012540;Cla021932
Metabolism	Metabolism of terpenoids and polyketides	Brassinosteroid biosynthesis	3	10	0.231265	0.549593	ko00905	K12637+K09587+K12639	Cla014252;Cla014524;Cla004637
Cellular Processes	Transport and catabolism	Peroxisome	16	78	0.23506	0.549593	ko04146	K00232+K00031+K13342+K13348+K01897+K01897+K04564+K07513+K01897+K07513+K12261+K12663+K11517+K11517+K03781+K01897	Cla000633;Cla009135;Cla004407;Cla006412;Cla017341;Cla015701;Cla011317;Cla021441;Cla021644;Cla002733;Cla010768;Cla010879;Cla012539;Cla012540;Cla021932;Cla010288
Metabolism	Lipid metabolism	Cutin, suberine and wax biosynthesis	6	25	0.23779	0.549593	ko00073	K15398+K15400+K15401+K15404+K15398+K17991	Cla011436;Cla001640;Cla008176;Cla021361;Cla001235;Cla007615
Environmental Information Processing	Membrane transport	ABC transporters	5	20	0.240158	0.549593	ko02010	K05658+K05658+K05658+K05658+K05658	Cla006779;Cla010337;Cla010365;Cla015527;Cla016230
Metabolism	Amino acid metabolism	Tyrosine metabolism	9	43	0.295917	0.664417	ko00350	K00276+K14454+K00457+K00815+K00815+K00815+K00422+K00451+K01592	Cla011542;Cla023008;Cla023238;Cla023356;Cla013546;Cla013548;Cla019481;Cla002425;Cla005940
Human Diseases	Drug resistance	Vancomycin resistance	1	2	0.309542	0.682138	ko01502	K02563	Cla018474
Metabolism	Lipid metabolism	Arachidonic acid metabolism	3	12	0.330962	0.703294	ko00590	K01047+K05309+K00432	Cla018886;Cla022408;Cla014745
Metabolism	Metabolism of other amino acids	Taurine and hypotaurine metabolism	3	12	0.330962	0.703294	ko00430	K01580+K10712+K01580	Cla009137;Cla012112;Cla018654
Metabolism	Metabolism of terpenoids and polyketides	Diterpenoid biosynthesis	5	23	0.34642	0.723228	ko00904	K04125+K04125+K04125+K04120+K04124	Cla017338;Cla019586;Cla005397;Cla006048;Cla015407
Human Diseases	Endocrine and metabolic diseases	AGE-RAGE signaling pathway in diabetic complications	4	18	0.362574	0.743901	ko04933	K05857+K04392+K05857+K04371	Cla006593;Cla020280;Cla008162;Cla022470
Metabolism	Carbohydrate metabolism	Citrate cycle (TCA cycle)	9	46	0.372433	0.751178	ko00020	K00031+K01610+K01610+K01647+K00161+K00025+K00162+K00026+K00627	Cla009135;Cla004846;Cla023084;Cla013500;Cla010126;Cla021097;Cla001493;Cla019110;Cla013720
Metabolism	Global and Overview	2-Oxocarboxylic acid metabolism	10	52	0.381557	0.756755	ko01210	K14677+K00031+K14454+K01647+K14272+K01649+K00133+K00826+K00814+K01438	Cla001207;Cla009135;Cla023008;Cla013500;Cla010052;Cla013165;Cla002202;Cla022656;Cla015506;Cla016179
Genetic Information Processing	Folding, sorting and degradation	Protein processing in endoplasmic reticulum	32	179	0.39271	0.766106	ko04141	K07765+K01230+K10950+K08852+K13993+K10666+K03283+K13993+K09486+K10956+K10666+K13993+K13993+K10575+K13989+K10666+K06689+K13993+K13525+K13993+K13250+K10666+K13993+K13993+K08057+K13993+K09580+K10666+K03283+K10636+K01230+K06689	Cla000309;Cla009769;Cla009789;Cla014356;Cla005645;Cla017552;Cla005777;Cla006565;Cla023261;Cla023322;Cla013565;Cla016060;Cla008197;Cla008256;Cla011250;Cla019501;Cla012042;Cla018155;Cla018314;Cla001268;Cla003220;Cla002277;Cla004312;Cla012545;Cla012790;Cla012373;Cla013928;Cla022520;Cla004677;Cla009467;Cla015489;Cla016360
Metabolism	Energy metabolism	Nitrogen metabolism	7	36	0.408239	0.783556	ko00910	K01455+K01674+K10534+K01915+K00261+K01915+K00261	Cla014016;Cla017784;Cla023145;Cla019776;Cla012131;Cla013212;Cla010695
Metabolism	Glycan biosynthesis and metabolism	Other types of O-glycan biosynthesis	1	3	0.426314	0.790028	ko00514	K03691	Cla012560
Metabolism	Amino acid metabolism	Phenylalanine metabolism	10	54	0.430708	0.790028	ko00360	K00276+K14454+K00457+K00815+K10775+K00487+K00815+K00815+K01426+K10775	Cla011542;Cla023008;Cla023238;Cla023356;Cla008727;Cla013420;Cla013546;Cla013548;Cla020306;Cla018298
Metabolism	Metabolism of other amino acids	Cyanoamino acid metabolism	11	60	0.436126	0.790028	ko00460	K01455+K01188+K01188+K05349+K05350+K05350+K05349+K05349+K00600+K05350+K01188	Cla014016;Cla004804;Cla004808;Cla008181;Cla019398;Cla018466;Cla020462;Cla018904;Cla002746;Cla014498;Cla022015
Metabolism	Metabolism of cofactors and vitamins	Porphyrin and chlorophyll metabolism	8	43	0.444806	0.790028	ko00860	K13545+K08099+K13606+K10960+K02495+K13606+K01719+K01772	Cla020207;Cla007528;Cla010643;Cla019109;Cla019253;Cla013674;Cla022543;Cla022670
Metabolism	Carbohydrate metabolism	Pentose phosphate pathway	8	43	0.444806	0.790028	ko00030	K01623+K01807+K01057+K01623+K01807+K00036+K00850+K03841	Cla003902;Cla003920;Cla004871;Cla016609;Cla019816;Cla019990;Cla011246;Cla018135
Metabolism	Lipid metabolism	Linoleic acid metabolism	5	26	0.454856	0.793024	ko00591	K00454+K15718+K15718+K01047+K00454	Cla008520;Cla019904;Cla009402;Cla018886;Cla015542
Organismal Systems	Environmental adaptation	Circadian rhythm - plant	6	32	0.462042	0.793024	ko04712	K00660+K12130+K12118+K16223+K12116+K12120	Cla000287;Cla000304;Cla023010;Cla009504;Cla002194;Cla021900
Metabolism	Metabolism of other amino acids	Glutathione metabolism	13	73	0.466485	0.793024	ko00480	K00031+K00799+K00434+K00036+K01255+K00799+K01469+K00799+K00799+K00799+K00799+K00799+K00432	Cla009135;Cla017854;Cla015833;Cla019990;Cla020010;Cla019780;Cla021389;Cla021461;Cla005408;Cla014674;Cla014675;Cla014676;Cla014745
Metabolism	Amino acid metabolism	Tryptophan metabolism	7	39	0.496896	0.832825	ko00380	K01568+K01426+K01568+K00128+K03781+K11816+K14085	Cla018009;Cla020306;Cla008148;Cla019184;Cla021932;Cla022289;Cla015539
Metabolism	Glycan biosynthesis and metabolism	Glycosphingolipid biosynthesis - ganglio series	1	4	0.523361	0.848375	ko00604	K12373	Cla005752
Human Diseases	Endocrine and metabolic diseases	Insulin resistance	7	40	0.525589	0.848375	ko04931	K07199+K17605+K14497+K14497+K00688+K07198+K04688	Cla010952;Cla023021;Cla004243;Cla006233;Cla010229;Cla021020;Cla019152
Metabolism	Carbohydrate metabolism	Inositol phosphate metabolism	10	58	0.527561	0.848375	ko00562	K05857+K00469+K00889+K01114+K05857+K00469+K01803+K01114+K01858+K00913	Cla006593;Cla016814;Cla023149;Cla007357;Cla008162;Cla011244;Cla012175;Cla019282;Cla014489;Cla013011
Metabolism	Carbohydrate metabolism	Propanoate metabolism	5	29	0.557755	0.884971	ko00640	K00166+K05605+K01895+K05605+K09699	Cla000753;Cla016751;Cla007147;Cla021348;Cla021755
Metabolism	Energy metabolism	Sulfur metabolism	5	30	0.589869	0.92361	ko00920	K01739+K00860+K01738+K13811+K13811	Cla016981;Cla017169;Cla011278;Cla020822;Cla021584
Metabolism	Metabolism of cofactors and vitamins	Nicotinate and nicotinamide metabolism	3	18	0.608211	0.935416	ko00760	K03517+K00858+K00278	Cla005123;Cla006312;Cla010403
Metabolism	Lipid metabolism	Fatty acid biosynthesis	6	37	0.61313	0.935416	ko00061	K01897+K10781+K01897+K01897+K03921+K01897	Cla017341;Cla016747;Cla015701;Cla021644;Cla022692;Cla010288
Metabolism	Metabolism of cofactors and vitamins	Vitamin B6 metabolism	2	12	0.627409	0.938704	ko00750	K06215+K13248	Cla013363;Cla015595
Cellular Processes	Transport and catabolism	Regulation of autophagy	4	25	0.631062	0.938704	ko04140	K08341+K08332+K07198+K08341	Cla011578;Cla020588;Cla021020;Cla006662
Metabolism	Glycan biosynthesis and metabolism	Glycosaminoglycan degradation	3	19	0.646482	0.94977	ko00531	K10532+K12373+K07964	Cla017192;Cla005752;Cla018583
Metabolism	Metabolism of terpenoids and polyketides	Limonene and pinene degradation	1	6	0.67103	0.963751	ko00903	K00128	Cla019184
Metabolism	Metabolism of cofactors and vitamins	Thiamine metabolism	2	13	0.672196	0.963751	ko00730	K03147+K01662	Cla008177;Cla018798
Metabolism	Amino acid metabolism	Lysine degradation	3	22	0.744963	1	ko00310	K14157+K00128+K14085	Cla011126;Cla019184;Cla015539
Genetic Information Processing	Replication and repair	Mismatch repair	5	37	0.77417	1	ko03430	K10755+K10746+K10740+K10756+K10747	Cla023188;Cla018467;Cla020488;Cla021344;Cla010764
Metabolism	Amino acid metabolism	Valine, leucine and isoleucine biosynthesis	2	16	0.780698	1	ko00290	K01649+K00826	Cla013165;Cla022656
Metabolism	Lipid metabolism	Glycerophospholipid metabolism	11	78	0.790526	1	ko00564	K00006+K01115+K01114+K05929+K00901+K01115+K01047+K05929+K05929+K01114+K01115	Cla005919;Cla001149;Cla007357;Cla018456;Cla018576;Cla006940;Cla018886;Cla018925;Cla018926;Cla019282;Cla012617
Metabolism	Metabolism of cofactors and vitamins	Riboflavin metabolism	1	9	0.811442	1	ko00740	K00794	Cla022008
Metabolism	Biosynthesis of other secondary metabolites	Flavone and flavonol biosynthesis	1	9	0.811442	1	ko00944	K13496	Cla017768
Metabolism	Nucleotide metabolism	Purine metabolism	19	134	0.834511	1	ko00230	K03013+K01514+K01951+K03025+K00860+K01427+K02083+K00942+K01939+K01490+K13811+K01519+K18151+K13811+K02685+K00939+K00939+K01923+K00759	Cla000461;Cla009897;Cla011442;Cla004424;Cla017169;Cla022985;Cla019333;Cla002756;Cla008058;Cla018096;Cla020822;Cla021446;Cla021561;Cla021584;Cla001518;Cla019265;Cla013657;Cla022128;Cla022334
Metabolism	Global and Overview	Degradation of aromatic compounds	1	10	0.843385	1	ko01220	K00487	Cla013420
Genetic Information Processing	Folding, sorting and degradation	Proteasome	6	48	0.845213	1	ko03050	K03029+K11599+K02728+K06700+K02735+K03061	Cla008905;Cla016458;Cla023283;Cla018166;Cla013919;Cla015315
Environmental Information Processing	Signal transduction	Phosphatidylinositol signaling system	7	56	0.858385	1	ko04070	K05857+K00889+K05857+K02183+K00901+K02183+K00913	Cla006593;Cla023149;Cla008162;Cla012165;Cla018576;Cla021803;Cla013011
Genetic Information Processing	Replication and repair	DNA replication	6	49	0.859129	1	ko03030	K02209+K10755+K10740+K10756+K02685+K10747	Cla016650;Cla023188;Cla020488;Cla021344;Cla001518;Cla010764
Genetic Information Processing	Folding, sorting and degradation	Sulfur relay system	1	11	0.869924	1	ko04122	K00566	Cla008543
Metabolism	Biosynthesis of other secondary metabolites	Glucosinolate biosynthesis	1	11	0.869924	1	ko00966	K00826	Cla022656
Cellular Processes	Transport and catabolism	Phagosome	8	64	0.870302	1	ko04145	K07375+K07374+K10956+K02147+K04392+K07375+K08057+K07375	Cla011450;Cla014067;Cla023322;Cla015808;Cla020280;Cla007342;Cla012790;Cla022418
Metabolism	Glycan biosynthesis and metabolism	Glycosylphosphatidylinositol(GPI)-anchor biosynthesis	2	20	0.875738	1	ko00563	K05310+K05291	Cla014107;Cla014939
Metabolism	Carbohydrate metabolism	Butanoate metabolism	2	20	0.875738	1	ko00650	K01580+K01580	Cla009137;Cla018654
Metabolism	Metabolism of cofactors and vitamins	Pantothenate and CoA biosynthesis	2	23	0.920299	1	ko00770	K01918+K00826	Cla002726;Cla022656
Genetic Information Processing	Folding, sorting and degradation	Ubiquitin mediated proteolysis	12	99	0.927436	1	ko04120	K03363+K10575+K03353+K06689+K04506+K04506+K10144+K10576+K10581+K10576+K03352+K06689	Cla004956;Cla008256;Cla011673;Cla012042;Cla009943;Cla013158;Cla020937;Cla021228;Cla009240;Cla019178;Cla005394;Cla016360
Genetic Information Processing	Replication and repair	Homologous recombination	4	41	0.93385	1	ko03440	K10901+K10879+K10871+K10740	Cla016867;Cla016886;Cla013261;Cla020488
Metabolism	Metabolism of cofactors and vitamins	One carbon pool by folate	1	17	0.957348	1	ko00670	K00600	Cla002746
Metabolism	Glycan biosynthesis and metabolism	N-Glycan biosynthesis	3	37	0.962428	1	ko00510	K01230+K00737+K01230	Cla009769;Cla012216;Cla015489
Cellular Processes	Transport and catabolism	Endocytosis	16	138	0.969565	1	ko04144	K12486+K01115+K19366+K03283+K00889+K19366+K12486+K19476+K10396+K01115+K18443+K07904+K01115+K19476+K10365+K03283	Cla009828;Cla001149;Cla008906;Cla005777;Cla023149;Cla020286;Cla002665;Cla020384;Cla021298;Cla006940;Cla003991;Cla010739;Cla012617;Cla007987;Cla013804;Cla004677
Metabolism	Energy metabolism	Photosynthesis	4	48	0.972631	1	ko00195	K14332+K02641+K02723+K02639	Cla000152;Cla008898;Cla010005;Cla013020
Metabolism	Nucleotide metabolism	Pyrimidine metabolism	10	99	0.980769	1	ko00240	K03013+K01937+K03025+K01956+K00761+K13800+K01519+K02685+K13800+K01955	Cla000461;Cla009915;Cla004424;Cla022915;Cla018178;Cla021365;Cla021446;Cla001518;Cla006997;Cla005591
Genetic Information Processing	Translation	Aminoacyl-tRNA biosynthesis	4	52	0.983876	1	ko00970	K01881+K01880+K01868+K01892	Cla005859;Cla014357;Cla001890;Cla018327
Genetic Information Processing	Replication and repair	Nucleotide excision repair	4	52	0.983876	1	ko03420	K10755+K10740+K10756+K10747	Cla023188;Cla020488;Cla021344;Cla010764
Genetic Information Processing	Folding, sorting and degradation	Protein export	3	45	0.988039	1	ko03060	K12946+K10956+K12948	Cla022977;Cla023322;Cla019874
Genetic Information Processing	Transcription	RNA polymerase	2	37	0.99119	1	ko03020	K03013+K03025	Cla000461;Cla004424
Genetic Information Processing	Replication and repair	Base excision repair	1	36	0.998766	1	ko03410	K10747	Cla010764
Genetic Information Processing	Folding, sorting and degradation	RNA degradation	5	83	0.999211	1	ko03018	K13126+K00850+K03654+K01689+K13126	Cla017749;Cla011246;Cla012113;Cla019014;Cla015269
Genetic Information Processing	Translation	mRNA surveillance pathway	6	99	0.999682	1	ko03015	K13126+K11584+K11584+K12877+K14376+K13126	Cla017749;Cla016746;Cla020257;Cla021078;Cla022194;Cla015269
Metabolism	Energy metabolism	Oxidative phosphorylation	5	94	0.999841	1	ko00190	K01507+K03938+K02147+K01507+K01507	Cla014222;Cla017414;Cla015808;Cla006735;Cla012942
Genetic Information Processing	Translation	RNA transport	9	147	0.999979	1	ko03013	K00784+K13126+K03538+K14292+K12877+K03260+K14303+K03231+K13126	Cla001803;Cla017749;Cla017840;Cla020668;Cla021078;Cla021382;Cla010606;Cla004729;Cla015269
Genetic Information Processing	Translation	Ribosome biogenesis in eukaryotes	2	75	0.999987	1	ko03008	K03538+K14553	Cla017840;Cla006020
Genetic Information Processing	Transcription	Spliceosome	5	151	1	1	ko03040	K03283+K12819+K12877+K12741+K03283	Cla005777;Cla019861;Cla021078;Cla014500;Cla004677
Genetic Information Processing	Translation	Ribosome	7	262	1	1	ko03010	K02927+K02962+K02925+K02926+K02897+K02935+K02998	Cla004868;Cla017656;Cla022927;Cla013346;Cla020131;Cla019068;Cla014530
