# Supplementary material for: Comparative transcriptome analysis of two contrasting watermelon genotypes during fruit development and ripening
Source: BMC Genomics. 2017 Jan 3;18:3. doi: 10.1186/s12864-016-3442-3 (PMC5209866; doi:10.1186/s12864-016-3442-3)
Supplement: Additional file 7: — Excel file containing the KEGG pathway annotations for 583 DEGs. (XLSX 16 kb) [file 12864_2016_3442_MOESM7_ESM.xlsx]

## Sheet: Sheet1
Additional file 7. Excel file containing the KEGG pathway annotations for 583 DEGs
# KEGG pathway enrichment analysis of differentially expressed genes in four cultivars (COS, LSW177, 97103, and Dumara)
KEGG_A_class	KEGG_B_class	Pathway	out (108)	All (4141)	Pvalue	Qvalue	Pathway ID	KOs	Genes
Metabolism	Biosynthesis of other secondary metabolites	Phenylpropanoid biosynthesis	15	162	1.48766e-05	0.00113062	ko00940	K12356+K13066+K00430+K00430+K00430+K00430+K00430+K00430+K00083+K00430+K00430+K00430+K05349+K12356+K01188	Cla014189;Cla004454;Cla017829;Cla003188;Cla003189;Cla003190;Cla003194;Cla013410;Cla016048;Cla019382;Cla020908;Cla021048;Cla018904;Cla014510;Cla022015
Metabolism	Carbohydrate metabolism	Galactose metabolism	6	55	0.00280953	0.106762	ko00052	K06617+K06617+K18819+K00850+K18819+K07407	Cla003446;Cla017113;Cla017336;Cla011246;Cla009222;Cla007286
Metabolism	Glycan biosynthesis and metabolism	Other glycan degradation	3	16	0.00754326	0.170363	ko00511	K01206+K01191+K17108	Cla004975;Cla014297;Cla016949
Metabolism	Metabolism of terpenoids and polyketides	Carotenoid biosynthesis	4	32	0.00896649	0.170363	ko00906	K02291+K09840+K15746+K09840	Cla009122;Cla009779;Cla006149;Cla005404
Metabolism	Amino acid metabolism	Arginine biosynthesis	4	37	0.0149105	0.22664	ko00220	K01940+K00261+K01940+K01438	Cla002609;Cla012131;Cla019267;Cla016179
Metabolism	Biosynthesis of other secondary metabolites	Monobactam biosynthesis	2	9	0.0215263	0.272667	ko00261	K13811+K12524	Cla020822;Cla012443
Metabolism	Metabolism of terpenoids and polyketides	Brassinosteroid biosynthesis	2	10	0.026455	0.287226	ko00905	K12637+K12639	Cla014252;Cla004637
Metabolism	Carbohydrate metabolism	Pentose and glucuronate interconversions	7	119	0.034615	0.317837	ko00040	K01728+K01728+K00008+K01728+K01728+K01184+K01051	Cla002573;Cla018329;Cla006214;Cla002940;Cla013736;Cla001988;Cla015505
Environmental Information Processing	Signal transduction	Plant hormone signal transduction	12	261	0.0376386	0.317837	ko04075	K14486+K13464+K14494+K14496+K14484+K14484+K14484+K14484+K14486+K14499+K14484+K14484	Cla011357;Cla018445;Cla013228;Cla020886;Cla021570;Cla002975;Cla004102;Cla007621;Cla012819;Cla022558;Cla014808;Cla014809
Metabolism	Amino acid metabolism	Alanine, aspartate and glutamate metabolism	4	52	0.0454816	0.34566	ko00250	K01580+K01940+K00261+K01940	Cla009137;Cla002609;Cla012131;Cla019267
Metabolism	Amino acid metabolism	Lysine biosynthesis	2	15	0.0567358	0.391993	ko00300	K12524+K01438	Cla012443;Cla016179
Metabolism	Amino acid metabolism	Cysteine and methionine metabolism	5	88	0.0784022	0.468514	ko00270	K00558+K00815+K01738+K00025+K12524	Cla001916;Cla013546;Cla011278;Cla021097;Cla012443
Metabolism	Amino acid metabolism	Tryptophan metabolism	3	39	0.0801406	0.468514	ko00380	K01568+K01426+K11816	Cla018009;Cla020306;Cla022289
Metabolism	Global and Overview	Biosynthesis of amino acids	9	210	0.0953484	0.485658	ko01230	K00815+K01940+K00850+K01738+K01696+K01940+K12524+K01834+K01438	Cla013546;Cla002609;Cla011246;Cla011278;Cla019399;Cla019267;Cla012443;Cla022080;Cla016179
Organismal Systems	Environmental adaptation	Plant-pathogen interaction	10	246	0.10604	0.485658	ko04626	K13412+K09422+K01373+K13448+K13412+K09422+K09422+K13412+K09422+K09422	Cla014454;Cla017100;Cla015901;Cla016007;Cla007424;Cla009263;Cla019223;Cla010883;Cla012581;Cla012519
Metabolism	Energy metabolism	Carbon fixation in photosynthetic organisms	4	70	0.108634	0.485658	ko00710	K00029+K01602+K00025+K01100	Cla011268;Cla020400;Cla021097;Cla004325
Metabolism	Amino acid metabolism	Glycine, serine and threonine metabolism	4	70	0.108634	0.485658	ko00260	K15893+K01696+K12524+K01834	Cla015823;Cla019399;Cla012443;Cla022080
Metabolism	Lipid metabolism	alpha-Linolenic acid metabolism	3	49	0.134619	0.556106	ko00592	K00232+K00454+K01047	Cla000633;Cla008520;Cla018886
Metabolism	Global and Overview	Carbon metabolism	9	229	0.141138	0.556106	ko01200	K15893+K00850+K00029+K01738+K00261+K01602+K00025+K01100+K01834	Cla015823;Cla011246;Cla011268;Cla011278;Cla012131;Cla020400;Cla021097;Cla004325;Cla022080
Metabolism	Lipid metabolism	Linoleic acid metabolism	2	26	0.146344	0.556106	ko00591	K00454+K01047	Cla008520;Cla018886
Metabolism	Lipid metabolism	Sphingolipid metabolism	2	27	0.155488	0.56272	ko00600	K17108+K07407	Cla016949;Cla007286
Metabolism	Energy metabolism	Sulfur metabolism	2	30	0.183518	0.611711	ko00920	K01738+K13811	Cla011278;Cla020822
Metabolism	Carbohydrate metabolism	Fructose and mannose metabolism	3	57	0.185123	0.611711	ko00051	K00847+K00850+K00008	Cla002358;Cla011246;Cla006214
Metabolism	Glycan biosynthesis and metabolism	Glycosphingolipid biosynthesis - globo series	1	9	0.211856	0.670877	ko00603	K07407	Cla007286
Metabolism	Lipid metabolism	Biosynthesis of unsaturated fatty acids	2	34	0.221881	0.674518	ko01040	K00232+K03921	Cla000633;Cla022692
Metabolism	Carbohydrate metabolism	Glyoxylate and dicarboxylate metabolism	3	65	0.239728	0.700743	ko00630	K15893+K01602+K00025	Cla015823;Cla020400;Cla021097
Metabolism	Metabolism of terpenoids and polyketides	Sesquiterpenoid and triterpenoid biosynthesis	1	11	0.252522	0.710804	ko00909	K15891	Cla020685
Metabolism	Lipid metabolism	Arachidonic acid metabolism	1	12	0.272069	0.713008	ko00590	K01047	Cla018886
Metabolism	Metabolism of other amino acids	Taurine and hypotaurine metabolism	1	12	0.272069	0.713008	ko00430	K01580	Cla009137
Metabolism	Carbohydrate metabolism	Ascorbate and aldarate metabolism	2	41	0.290114	0.734955	ko00053	K00423+K08232	Cla004755;Cla011751
Metabolism	Amino acid metabolism	Phenylalanine, tyrosine and tryptophan biosynthesis	2	48	0.357693	0.806338	ko00400	K00815+K01696	Cla013546;Cla019399
Metabolism	Metabolism of cofactors and vitamins	Nicotinate and nicotinamide metabolism	1	18	0.379155	0.806338	ko00760	K00858	Cla006312
Metabolism	Metabolism of other amino acids	Selenocompound metabolism	1	18	0.379155	0.806338	ko00450	K13811	Cla020822
Metabolism	Glycan biosynthesis and metabolism	Glycosaminoglycan degradation	1	19	0.395418	0.806338	ko00531	K07964	Cla018583
Metabolism	Energy metabolism	Photosynthesis - antenna proteins	1	19	0.395418	0.806338	ko00196	K08914	Cla011748
Metabolism	Biosynthesis of other secondary metabolites	Tropane, piperidine and pyridine alkaloid biosynthesis	1	20	0.411259	0.806338	ko00960	K00815	Cla013546
Environmental Information Processing	Membrane transport	ABC transporters	1	20	0.411259	0.806338	ko02010	K05658	Cla010337
Metabolism	Carbohydrate metabolism	Butanoate metabolism	1	20	0.411259	0.806338	ko00650	K01580	Cla009137
Metabolism	Amino acid metabolism	Phenylalanine metabolism	2	54	0.413779	0.806338	ko00360	K00815+K01426	Cla013546;Cla020306
Metabolism	Lipid metabolism	Ether lipid metabolism	1	22	0.441717	0.839261	ko00565	K01047	Cla018886
Metabolism	Metabolism of other amino acids	Cyanoamino acid metabolism	2	60	0.467384	0.851585	ko00460	K05349+K01188	Cla018904;Cla022015
Metabolism	Biosynthesis of other secondary metabolites	Isoquinoline alkaloid biosynthesis	1	24	0.470612	0.851585	ko00950	K00815	Cla013546
Metabolism	Lipid metabolism	Cutin, suberine and wax biosynthesis	1	25	0.4845	0.856325	ko00073	K15401	Cla008176
Cellular Processes	Transport and catabolism	Phagosome	2	64	0.501496	0.866221	ko04145	K07375+K10956	Cla011450;Cla023322
Metabolism	Carbohydrate metabolism	Starch and sucrose metabolism	6	222	0.525289	0.8777	ko00500	K00847+K01177+K05349+K01188+K01184+K01051	Cla002358;Cla007635;Cla018904;Cla022015;Cla001988;Cla015505
Metabolism	Carbohydrate metabolism	Glycolysis / Gluconeogenesis	3	108	0.539597	0.8777	ko00010	K01568+K00850+K01834	Cla018009;Cla011246;Cla022080
Metabolism	Metabolism of terpenoids and polyketides	Zeatin biosynthesis	1	30	0.548703	0.8777	ko00908	K10760	Cla006060
Metabolism	Global and Overview	Fatty acid metabolism	2	72	0.565418	0.8777	ko01212	K00232+K03921	Cla000633;Cla022692
Metabolism	Energy metabolism	Nitrogen metabolism	1	36	0.615366	0.8777	ko00910	K00261	Cla012131
Metabolism	Lipid metabolism	Fatty acid biosynthesis	1	37	0.625485	0.8777	ko00061	K03921	Cla022692
Metabolism	Lipid metabolism	Fatty acid degradation	1	37	0.625485	0.8777	ko00071	K00232	Cla000633
Metabolism	Carbohydrate metabolism	Pyruvate metabolism	2	82	0.636841	0.8777	ko00620	K00029+K00025	Cla011268;Cla021097
Metabolism	Metabolism of cofactors and vitamins	Ubiquinone and other terpenoid-quinone biosynthesis	1	39	0.644939	0.8777	ko00130	K00815	Cla013546
Metabolism	Metabolism of other amino acids	beta-Alanine metabolism	1	39	0.644939	0.8777	ko00410	K01580	Cla009137
Metabolism	Metabolism of cofactors and vitamins	Porphyrin and chlorophyll metabolism	1	43	0.680894	0.8777	ko00860	K13606	Cla010643
Metabolism	Carbohydrate metabolism	Pentose phosphate pathway	1	43	0.680894	0.8777	ko00030	K00850	Cla011246
Metabolism	Amino acid metabolism	Tyrosine metabolism	1	43	0.680894	0.8777	ko00350	K00815	Cla013546
Genetic Information Processing	Folding, sorting and degradation	Protein processing in endoplasmic reticulum	4	179	0.694667	0.8777	ko04141	K09486+K10956+K13993+K13993	Cla023261;Cla023322;Cla016060;Cla001268
Genetic Information Processing	Folding, sorting and degradation	Protein export	1	45	0.697494	0.8777	ko03060	K10956	Cla023322
Metabolism	Carbohydrate metabolism	Citrate cycle (TCA cycle)	1	46	0.70547	0.8777	ko00020	K00025	Cla021097
Genetic Information Processing	Folding, sorting and degradation	Proteasome	1	48	0.720803	0.8777	ko03050	K02728	Cla023283
Metabolism	Energy metabolism	Photosynthesis	1	48	0.720803	0.8777	ko00195	K02639	Cla013020
Metabolism	Metabolism of terpenoids and polyketides	Terpenoid backbone biosynthesis	1	51	0.742331	0.8777	ko00900	K15891	Cla020685
Metabolism	Global and Overview	2-Oxocarboxylic acid metabolism	1	52	0.749135	0.8777	ko01210	K01438	Cla016179
Metabolism	Amino acid metabolism	Arginine and proline metabolism	1	53	0.755761	0.8777	ko00330	K01426	Cla020306
Metabolism	Lipid metabolism	Glycerolipid metabolism	1	54	0.762213	0.8777	ko00561	K07407	Cla007286
Environmental Information Processing	Signal transduction	Phosphatidylinositol signaling system	1	56	0.774616	0.878669	ko04070	K00913	Cla013011
Metabolism	Carbohydrate metabolism	Inositol phosphate metabolism	1	58	0.786377	0.878892	ko00562	K00913	Cla013011
Metabolism	Metabolism of other amino acids	Glutathione metabolism	1	73	0.857206	0.915005	ko00480	K00799	Cla017854
Metabolism	Nucleotide metabolism	Purine metabolism	2	134	0.871297	0.915005	ko00230	K13811+K00939	Cla020822;Cla013657
Cellular Processes	Transport and catabolism	Peroxisome	1	78	0.875189	0.915005	ko04146	K00232	Cla000633
Metabolism	Lipid metabolism	Glycerophospholipid metabolism	1	78	0.875189	0.915005	ko00564	K01047	Cla018886
Cellular Processes	Transport and catabolism	Endocytosis	2	138	0.881818	0.915005	ko04144	K07904+K10365	Cla010739;Cla013804
Genetic Information Processing	Folding, sorting and degradation	RNA degradation	1	83	0.890926	0.915005	ko03018	K00850	Cla011246
Metabolism	Carbohydrate metabolism	Amino sugar and nucleotide sugar metabolism	1	128	0.967817	0.980721	ko00520	K00847	Cla002358
Genetic Information Processing	Translation	RNA transport	1	147	0.980857	0.980857	ko03013	K03231	Cla004729
