# Supplementary material for: Comparative transcriptome analysis of two contrasting watermelon genotypes during fruit development and ripening
Source: BMC Genomics. 2017 Jan 3;18:3. doi: 10.1186/s12864-016-3442-3 (PMC5209866; doi:10.1186/s12864-016-3442-3)
Supplement: Additional file 10: — Excel file containing the primer sequences used for real-time PCR. (XLSX 10 kb) [file 12864_2016_3442_MOESM10_ESM.xlsx]

## Sheet: Sheet1
Additional file 10. Excel file containing the primer sequences used for real-time PCR
Realtime PCR primers
Gene	Descripton	Forward primer 5' to 3'	Reverse primer 5' to 3'
Cla020175	Yellow leaf specific protein 8, CIYLS8	ACCAACAGTCCGCTTTGTGT	ATTGGGCTCCACTGATTTTG
Cla009122	Phytoene synthase 1, PSY1	CCCAAATTCCCGATTCTTCCAGATTCT	ACAGAGCCATATCCACCTTCACAGA
Cla005425	Phytoene synthase 2, PSY2	TCGCCAATCAACTCACCAACATTCT	CCTGCTTGTGCCAACTCGTCTT
Cla010898	Phytoene desaturase, PDS	CAGTCATTGGGTGGTGAAGTACGATT	ACAGGAGTGGCAAATACATAAGCATCT
Cla010839	Zeta-carotene isomerase, Z-ISO	TGGCTGTTAGCACTGTGGTGTATT	AGTTGAAGGATAGAGGAAGAAGAAGGAG
Cla003751	Zeta-carotene desaturase, ZDS	CGCTGTATGCTTACTATCTTCTCGTTGT	CCTCTGTCCGTGATATACTTCCTTATGG
Cla017593	Carotenoid isomerase, CRTISO	CTTCTTCGGCTACTCGGTTGGTT	ACTATTGCGGCACGACGGATAT
Cla005011	Lycopene beta-cyclase, LCYB	GAGCATTGAAGAGGATGAGCATTGTG	CGCTGCTAGAGTTCTTGCTACCATAT
Cla006149	Beta-carotene 3-hydroxylase1, CHYB1	GATGGAGTTCTGGGCGAGAT	ACCGTAATTCCAAGGCCAGC
Cla011420	Beta-carotene 3-hydroxylase2, CHYB2	TTGGCTTCTTCAATCAAGGCTTCTT	CTCTTCCTCGCCATCCACTTCC
Cla020214	Zeaxanthin epoxidase, ZEP	AGGTTGGTGCGACAATGTGA	TCCTCAATCGCCATGCATCC
Cla005404	9-cis-epoxycarotenoid dioxygenase 2, NCED2	CCAACCCACTTCACGAACCC	CGGCAAGCGTAACTAACACC
Cla009779	9-cis-epoxycarotenoid dioxygenase 3, NCED3	CTGCTTCCCTCGCCTTAG	CTTCTTCCACTAGCGAGACCATCCT
Cla005453	9-cis-epoxycarotenoid dioxygenase 4 ,NCED4	CGGAGGAGGACGACGGATATGT	CTTCACGGCAGCGATAATCTCAAG
Cla003789	Ethylene-responsive transcription factor, ERF	GAATAGAGGTGGAATTGTGGACTTCAGAG	TCGTGGTAGCCGCCGTTGTT
Cla021765	Ethylene-responsive transcription factor, ERF	CCCTTCAACAACACTCCTTCCATTG	CGGCTGCTTCACTTCCTTCTACTT
Cla000691	MADS-box protein, RIN-MADS	TTGCGATGCTGAAGTTGCTCTCAT	ATACTCTTGCTGGCTGCTCAATTCC
